# Supplementary material for: Non-antibiotics disrupt colonization resistance against enteropathogens
Source: Nature. 2025 Jul 16;644(8076):497–505. doi: 10.1038/s41586-025-09217-2 (PMC12350171; doi:10.1038/s41586-025-09217-2)
Supplement: Supplementary file 3 — Supplementary Tables 1–14 (see Supplementary Information file for full descriptions). [file 41586_2025_9217_MOESM3_ESM.xlsx]

## Sheet: Headers
Table	Column name	Explanation	Note
Supplementary Table 1	ID	Internal strain ID
	Species	Species name
	Prestwick_ID	Compound ID in Pestwick library
	Mean_AUC	Mean area under the curve in Prestwick library assay
	SD_AUC	Standard deviation area under the curve in Prestwick library assay
	P_value	P value
	P_adj	Adjusted P value by BH method
	Active	Was the species inhibited by the drug?
	Drug_category	Classification of the drug as antibacterial/non-antibacterial
Supplementary Table 2	ID	Internal strain ID
	Species	Species name
	Condition	Drug name
	IC25	Range of concentrations where at least 25% inhibition was observed
	Group	Species group: gut commesal/pathogen
Supplementary Table 3	ID	Internal strain ID
	Species	Species name
	Prestwick_ID	Compound ID in Pestwick library
	Mean_AUC	Mean area under the curve in Prestwick library assay
	SD_AUC	Standard deviation area under the curve in Prestwick library assay
	Active	Was the species inhibited by the drug?
	Drug_category	Classification of the drug as antibacterial/non-antibacterial
Supplementary Table 4	Condition	Drug name
	Concentration	Drug concentration
	Pathogen	Name of the pathogen
	Excluded	Was the drug/concentration pairing removed from downstream analyses?
	Colonization	Colonization group
	n	Number of biological replicates
	mean_luminescence_norm	Mean S. Tm luminiscence
	Left_ci_luminescence_norm	Lower limit of luminiscence confidence interval
	Right_ci_luminescence_norm	Upper limit of luminiscence confidence interval
	mean_OD_norm	Mean community OD578
	Left_ci_OD_norm	Lower limit of OD confidence interval
	Right_ci_OD_norm	Upper limit of OD confidence interval
Supplementary Table 5	Condition	Drug name
	Concentration	Drug concentration
	Pathogen	Name of the pathogen
	Excluded	Was the drug/concentration pairing removed from downstream analyses?
	Colonization	Colonization group
	n	Number of biological replicates
	mean_luminescence_norm	Mean pathogen luminiscence
	Left_ci_luminescence_norm	Lower limit of luminiscence confidence interval
	Right_ci_luminescence_norm	Upper limit of luminiscence confidence interval
	mean_OD_norm	Mean community OD578
	Left_ci_OD_norm	Lower limit of OD confidence interval
	Right_ci_OD_norm	Upper limit of OD confidence interval
Supplementary Table 6	KO	KEGG metabolic pathway	See https://doi.org/10.1016/j.xinn.2021.100141
	Condition	Drug name
	Regulation	Representation of pathway among the upregulated or downregulated DEGs in S. Tm
	category	Metabolic pathway category
	subcategory	Metabolic pathway subcategory
	Description	Metabolic pathway description
	GeneRatio	Ratio of input genes annotated in a term
	BgRatio	Ratio of all genes that are annotated in this term
	RichFactor	Ratio of input genes that are annotated in a term to all genes that are annotated in this term
	FoldEnrichment	Ratio of the frequency of input genes annotated in a term to the frequency of all genes annotated to that term
	pvalue	P value from hypergeometric test
	p.adjust	BH-adjusted P value
	geneID	KEGG ID of genes annotated in term
Supplementary Table 7	KO	KEGG metabolic pathway	See https://doi.org/10.1016/j.xinn.2021.100141
	Condition	Drug name
	Species	Member of Com20
	Regulation	Representation of pathway among the upregulated or downregulated DEGs in S. Tm
	category	Metabolic pathway category
	subcategory	Metabolic pathway subcategory
	Description	Metabolic pathway description
	GeneRatio	Ratio of input genes annotated in a term
	BgRatio	Ratio of all genes that are annotated in this term
	RichFactor	Ratio of input genes that are annotated in a term to all genes that are annotated in this term
	FoldEnrichment	Ratio of the frequency of input genes annotated in a term to the frequency of all genes annotated to that term
	pvalue	P value from hypergeometric test
	p.adjust	BH-adjusted P value
	geneID	KEGG ID of genes annotated in term
Supplementary Table 8	Condition	Drug name
	Concentration	Drug concentration
	Pathogen	Name of the pathogen
	Excluded	Was the drug/concentration pairing removed from downstream analyses?
	Colonization	Colonization group
	n	Number of biological replicates
	mean_luminescence_norm	Mean S. Tm luminiscence
	Left_ci_luminescence_norm	Lower limit of luminiscence confidence interval
	Right_ci_luminescence_norm	Upper limit of luminiscence confidence interval
	mean_OD_norm	Mean community OD578
	Left_ci_OD_norm	Lower limit of OD confidence interval
	Right_ci_OD_norm	Upper limit of OD confidence interval
Supplementary Table 9	Donor	Donor number
	Condition	Drug name
	Concentration	Drug concentraion
	log2FC_stool	S. Tm luminescence compared to the corresponding untreated stool-derived community
Supplementary Table 10	Species	Species name
	Condition	Drug name
	log2FoldChange	Log2-transformed linear regression coefficient
	p_adjusted	BH-adjusted P value
	significant	Significat at a adj. P threshold of 0.1?
Supplementary Table 11	ASV	Amplicon sequence variant ID
	Name	Species name
	Condition	Drug name
	log2FoldChange	Log2-transformed linear regression coefficient
	p_adjusted	BH-adjusted P value
	significant	Significat at a adj. P threshold of 0.1?
	Class	Taxonomic classification of ASV
	Order	Taxonomic classification of ASV
	Family	Taxonomic classification of ASV
	Genus	Taxonomic classification of ASV
Supplementary Table 12	ASV	Amplicon sequence variant ID
	Name	Species name
	Condition	Drug name
	log2FoldChange	Log2-transformed linear regression coefficient
	p_adjusted	BH-adjusted P value
	significant	Significat at a adj. P threshold of 0.1?
	Class	Taxonomic classification of ASV
	Order	Taxonomic classification of ASV
	Family	Taxonomic classification of ASV
	Genus	Taxonomic classification of ASV
Supplementary Table 13	REAGENT or RESOURCE	Name of resource
	IDENTIFIER	Type of resource
	REFERENCE	Resource ID
Supplementary Table 14	ID	Internal strain ID
	Abb_Species	Abbreviated species name
	Strain_name	Full species name with strain IDs
	Group	Species group: gut commesal/pathogen
	GenBank_ID	GenBank ID
	Tax_ID	NCBI taxonomy ID
	Assembly_ID	NCBI assembly ID
	Unassembled	If unassembled, SRA project ID with raw reads
	Other_source	If unavailable at NCBI, source of genome

## Sheet: Supplementary Table 1
ID	Species	Prestwick_ID	Mean_AUC	SD_AUC	P_value	P_adj	Active	Drug_category
NT14002	Salmonella enterica typhimurium	Prestw-1	1.01044	0.00553984	0.95933	1	FALSE	non_antibacterial
NT14002	Salmonella enterica typhimurium	Prestw-10	1.0126	0.00974753	0.967261	1	FALSE	Antibacterial
NT14002	Salmonella enterica typhimurium	Prestw-100	1.00701	0.00373746	0.907646	1	FALSE	non_antibacterial
NT14002	Salmonella enterica typhimurium	Prestw-1000	0.903314	0.0154141	4.74688e-05	0.000507111	TRUE	Antibacterial
NT14002	Salmonella enterica typhimurium	Prestw-1001	1.00996	0.0111009	0.90756	1	FALSE	non_antibacterial
NT14002	Salmonella enterica typhimurium	Prestw-1002	0.999198	0.00380733	0.613593	1	FALSE	non_antibacterial
NT14002	Salmonella enterica typhimurium	Prestw-1003	0.983005	0.0110496	0.0532052	0.27154	FALSE	non_antibacterial
NT14002	Salmonella enterica typhimurium	Prestw-1004	0.982967	0.020659	0.140028	0.519553	FALSE	non_antibacterial
NT14002	Salmonella enterica typhimurium	Prestw-1006	1.00555	0.0173211	0.755813	1	FALSE	non_antibacterial
NT14002	Salmonella enterica typhimurium	Prestw-1007	1.00791	0.00233796	0.943953	1	FALSE	non_antibacterial
NT14002	Salmonella enterica typhimurium	Prestw-1008	0.993223	0.00861502	0.268601	0.747059	FALSE	non_antibacterial
NT14002	Salmonella enterica typhimurium	Prestw-1009	0.970323	0.00635753	0.00964871	0.0676248	FALSE	Antibacterial
NT14002	Salmonella enterica typhimurium	Prestw-101	0.998979	0.00454536	0.619342	1	FALSE	non_antibacterial
NT14002	Salmonella enterica typhimurium	Prestw-1010	0.00616257	0.00432535	6.45617e-07	1.05761e-05	TRUE	Antibacterial
NT14002	Salmonella enterica typhimurium	Prestw-1011	0.992849	0.0164506	0.392655	0.887412	FALSE	Antibacterial
NT14002	Salmonella enterica typhimurium	Prestw-1012	0.996291	0.00437133	0.435572	0.925713	FALSE	non_antibacterial
NT14002	Salmonella enterica typhimurium	Prestw-1013	0.992848	0.0063057	0.264971	0.74111	FALSE	non_antibacterial
NT14002	Salmonella enterica typhimurium	Prestw-1014	0.992052	0.00756216	0.234358	0.696636	FALSE	non_antibacterial
NT14002	Salmonella enterica typhimurium	Prestw-1015	1.00264	0.00700635	0.767012	1	FALSE	non_antibacterial
NT14002	Salmonella enterica typhimurium	Prestw-1016	1.00829	0.0131244	0.83802	1	FALSE	non_antibacterial
NT14002	Salmonella enterica typhimurium	Prestw-1017	0.975826	0.00905309	0.0267498	0.16003	FALSE	non_antibacterial
NT14002	Salmonella enterica typhimurium	Prestw-1018	0.991663	0.00827931	0.209491	0.656821	FALSE	non_antibacterial
NT14002	Salmonella enterica typhimurium	Prestw-1019	1.00285	0.00952422	0.733261	1	FALSE	non_antibacterial
NT14002	Salmonella enterica typhimurium	Prestw-102	0.988402	0.00635076	0.163886	0.56941	FALSE	non_antibacterial
NT14002	Salmonella enterica typhimurium	Prestw-1020	1.00669	0.0112557	0.841512	1	FALSE	non_antibacterial
NT14002	Salmonella enterica typhimurium	Prestw-1021	1.00872	0.00764476	0.924315	1	FALSE	non_antibacterial
NT14002	Salmonella enterica typhimurium	Prestw-1023	0.988314	0.0118893	0.186762	0.615608	FALSE	non_antibacterial
NT14002	Salmonella enterica typhimurium	Prestw-1024	0.980819	0.0209231	0.0346015	0.196456	FALSE	non_antibacterial
NT14002	Salmonella enterica typhimurium	Prestw-1025	1.00684	0.0139408	0.775454	1	FALSE	non_antibacterial
NT14002	Salmonella enterica typhimurium	Prestw-1026	0.953397	0.0888295	0.133168	0.504769	FALSE	non_antibacterial
NT14002	Salmonella enterica typhimurium	Prestw-1027	1.00054	0.0203812	0.368417	0.865887	FALSE	non_antibacterial
NT14002	Salmonella enterica typhimurium	Prestw-1028	0.00928258	0.00175301	6.48688e-07	1.06198e-05	TRUE	Antibacterial
NT14002	Salmonella enterica typhimurium	Prestw-1029	1.00086	0.0108781	0.591856	1	FALSE	non_antibacterial
NT14002	Salmonella enterica typhimurium	Prestw-103	0.998124	0.00674042	0.494849	0.972948	FALSE	non_antibacterial
NT14002	Salmonella enterica typhimurium	Prestw-1030	1.0038	0.00635571	0.787716	1	FALSE	non_antibacterial
NT14002	Salmonella enterica typhimurium	Prestw-1031	0.943736	0.115068	0.149316	0.540353	FALSE	non_antibacterial
NT14002	Salmonella enterica typhimurium	Prestw-1032	0.949053	0.104087	0.153178	0.548641	FALSE	non_antibacterial
NT14002	Salmonella enterica typhimurium	Prestw-1033	0.990871	0.0131776	0.254401	0.725564	FALSE	non_antibacterial
NT14002	Salmonella enterica typhimurium	Prestw-1034	1.01156	0.0122027	0.918883	1	FALSE	non_antibacterial
NT14002	Salmonella enterica typhimurium	Prestw-1035	1.00167	0.010727	0.611488	1	FALSE	non_antibacterial
NT14002	Salmonella enterica typhimurium	Prestw-1036	0.940313	0.158261	0.172948	0.587568	FALSE	non_antibacterial
NT14002	Salmonella enterica typhimurium	Prestw-1037	1.01828	0.0226885	0.908347	1	FALSE	non_antibacterial
NT14002	Salmonella enterica typhimurium	Prestw-1038	0.999228	0.00388064	0.650517	1	FALSE	non_antibacterial
NT14002	Salmonella enterica typhimurium	Prestw-1039	1.00289	0.0212769	0.430725	0.92126	FALSE	non_antibacterial
NT14002	Salmonella enterica typhimurium	Prestw-104	1.0013	0.00938194	0.708493	1	FALSE	non_antibacterial
NT14002	Salmonella enterica typhimurium	Prestw-1041	1.00907	0.0112978	0.835603	1	FALSE	non_antibacterial
NT14002	Salmonella enterica typhimurium	Prestw-1042	0.999968	0.0145079	0.455115	0.942253	FALSE	non_antibacterial
NT14002	Salmonella enterica typhimurium	Prestw-1043	1.00914	0.00095167	0.913478	1	FALSE	non_antibacterial
NT14002	Salmonella enterica typhimurium	Prestw-1044	1.01352	0.00455352	0.978094	1	FALSE	non_antibacterial
NT14002	Salmonella enterica typhimurium	Prestw-1045	1.01974	0.00308361	0.993926	1	FALSE	non_antibacterial
NT14002	Salmonella enterica typhimurium	Prestw-1046	1.0267	0.00742463	0.998223	1	FALSE	non_antibacterial
NT14002	Salmonella enterica typhimurium	Prestw-1047	1.02524	0.00939987	0.996993	1	FALSE	non_antibacterial
NT14002	Salmonella enterica typhimurium	Prestw-1048	0.971209	0.0756301	0.0367805	0.205954	FALSE	non_antibacterial
NT14002	Salmonella enterica typhimurium	Prestw-1049	0.99644	0.0571404	0.302891	0.793524	FALSE	non_antibacterial
NT14002	Salmonella enterica typhimurium	Prestw-105	0.993774	0.0119984	0.395304	0.890128	FALSE	non_antibacterial
NT14002	Salmonella enterica typhimurium	Prestw-1050	1.00997	0.0244683	0.604498	1	FALSE	non_antibacterial
NT14002	Salmonella enterica typhimurium	Prestw-1051	1.00911	0.00597323	0.946751	1	FALSE	non_antibacterial
NT14002	Salmonella enterica typhimurium	Prestw-1052	1.01208	0.00772153	0.965365	1	FALSE	non_antibacterial
NT14002	Salmonella enterica typhimurium	Prestw-1053	0.0179274	0.012387	2.3645e-07	5.08221e-06	TRUE	Antibacterial
NT14002	Salmonella enterica typhimurium	Prestw-1054	0.998979	0.00398598	0.575239	1	FALSE	non_antibacterial
NT14002	Salmonella enterica typhimurium	Prestw-1055	1.01389	0.00805014	0.96155	1	FALSE	non_antibacterial
NT14002	Salmonella enterica typhimurium	Prestw-1056	1.00482	0.00410762	0.823227	1	FALSE	non_antibacterial
NT14002	Salmonella enterica typhimurium	Prestw-1057	0.993338	0.0179084	0.25892	0.731947	FALSE	non_antibacterial
NT14002	Salmonella enterica typhimurium	Prestw-1058	1.01009	0.00642703	0.947269	1	FALSE	non_antibacterial
NT14002	Salmonella enterica typhimurium	Prestw-1059	1.01575	0.00762282	0.976172	1	FALSE	non_antibacterial
NT14002	Salmonella enterica typhimurium	Prestw-106	0.994969	0.00423331	0.373502	0.870561	FALSE	non_antibacterial
NT14002	Salmonella enterica typhimurium	Prestw-1060	1.01794	0.0201789	0.933014	1	FALSE	non_antibacterial
NT14002	Salmonella enterica typhimurium	Prestw-1061	1.00799	0.00919716	0.886405	1	FALSE	non_antibacterial
NT14002	Salmonella enterica typhimurium	Prestw-1062	0.967861	0.0731422	0.135559	0.510141	FALSE	non_antibacterial
NT14002	Salmonella enterica typhimurium	Prestw-1063	1.00769	0.00847286	0.88959	1	FALSE	non_antibacterial
NT14002	Salmonella enterica typhimurium	Prestw-1064	0.995906	0.00253539	0.400135	0.894719	FALSE	non_antibacterial
NT14002	Salmonella enterica typhimurium	Prestw-1065	0.949461	0.0615153	0.0171333	0.110755	FALSE	non_antibacterial
NT14002	Salmonella enterica typhimurium	Prestw-1066	1.00197	0.00500663	0.69594	1	FALSE	non_antibacterial
NT14002	Salmonella enterica typhimurium	Prestw-1067	0.0059511	0.00172842	2.3645e-07	5.08221e-06	TRUE	Antibacterial
NT14002	Salmonella enterica typhimurium	Prestw-1068	1.00157	0.00401994	0.757251	1	FALSE	non_antibacterial
NT14002	Salmonella enterica typhimurium	Prestw-1069	1.0065	0.00768738	0.8686	1	FALSE	non_antibacterial
NT14002	Salmonella enterica typhimurium	Prestw-1071	1.0006	0.00138663	0.686728	1	FALSE	non_antibacterial
NT14002	Salmonella enterica typhimurium	Prestw-1072	1.00264	0.0113219	0.643034	1	FALSE	non_antibacterial
NT14002	Salmonella enterica typhimurium	Prestw-1073	1.00406	0.00603622	0.788738	1	FALSE	non_antibacterial
NT14002	Salmonella enterica typhimurium	Prestw-1074	1.00144	0.00820668	0.640105	1	FALSE	non_antibacterial
NT14002	Salmonella enterica typhimurium	Prestw-1075	0.971582	0.0506506	0.153448	0.549021	FALSE	non_antibacterial
NT14002	Salmonella enterica typhimurium	Prestw-1076	1.01044	0.00771365	0.924285	1	FALSE	non_antibacterial
NT14002	Salmonella enterica typhimurium	Prestw-1078	0.0128817	0.00142276	2.3645e-07	5.08221e-06	TRUE	Antibacterial
NT14002	Salmonella enterica typhimurium	Prestw-1079	1.00967	0.00138081	0.945537	1	FALSE	non_antibacterial
NT14002	Salmonella enterica typhimurium	Prestw-108	0.977391	0.00908593	0.0348524	0.197309	FALSE	non_antibacterial
NT14002	Salmonella enterica typhimurium	Prestw-1080	1.01225	0.0274279	0.742866	1	FALSE	non_antibacterial
NT14002	Salmonella enterica typhimurium	Prestw-1081	0.998144	0.00260187	0.546117	1	FALSE	non_antibacterial
NT14002	Salmonella enterica typhimurium	Prestw-1082	0.998847	0.00511402	0.579307	1	FALSE	non_antibacterial
NT14002	Salmonella enterica typhimurium	Prestw-1086	1.03158	0.0503108	0.784512	1	FALSE	Antibacterial
NT14002	Salmonella enterica typhimurium	Prestw-1087	1.0254	0.041084	0.880535	1	FALSE	non_antibacterial
NT14002	Salmonella enterica typhimurium	Prestw-1088	1.00814	0.007143	0.88898	1	FALSE	non_antibacterial
NT14002	Salmonella enterica typhimurium	Prestw-1089	1.01332	0.0166332	0.897139	1	FALSE	Antibacterial
NT14002	Salmonella enterica typhimurium	Prestw-109	1.01117	0.0175071	0.855019	1	FALSE	non_antibacterial
NT14002	Salmonella enterica typhimurium	Prestw-1090	1.0044	0.0108923	0.782064	1	FALSE	non_antibacterial
NT14002	Salmonella enterica typhimurium	Prestw-1091	1.02545	0.00682019	0.998904	1	FALSE	non_antibacterial
NT14002	Salmonella enterica typhimurium	Prestw-1092	1.00468	0.00217141	0.873054	1	FALSE	non_antibacterial
NT14002	Salmonella enterica typhimurium	Prestw-1095	1.01569	0.00566759	0.981082	1	FALSE	non_antibacterial
NT14002	Salmonella enterica typhimurium	Prestw-1096	1.02913	0.0126242	0.998892	1	FALSE	non_antibacterial
NT14002	Salmonella enterica typhimurium	Prestw-1097	1.01369	0.0121447	0.929781	1	FALSE	non_antibacterial
NT14002	Salmonella enterica typhimurium	Prestw-1099	0.99695	0.0273324	0.239775	0.704192	FALSE	non_antibacterial
NT14002	Salmonella enterica typhimurium	Prestw-11	1.01429	0.0143664	0.933218	1	FALSE	non_antibacterial
NT14002	Salmonella enterica typhimurium	Prestw-110	0.985033	0.0173563	0.24507	0.711635	FALSE	non_antibacterial
NT14002	Salmonella enterica typhimurium	Prestw-1101	1.02268	0.00278279	0.998151	1	FALSE	non_antibacterial
NT14002	Salmonella enterica typhimurium	Prestw-1102	1.01802	0.00590095	0.993686	1	FALSE	non_antibacterial
NT14002	Salmonella enterica typhimurium	Prestw-1104	0.999699	0.0213531	0.400631	0.895124	FALSE	non_antibacterial
NT14002	Salmonella enterica typhimurium	Prestw-1106	0.00501518	0.00204041	3.24577e-07	6.14414e-06	TRUE	Antibacterial
NT14002	Salmonella enterica typhimurium	Prestw-1107	1.01967	0.0192988	0.971922	1	FALSE	non_antibacterial
NT14002	Salmonella enterica typhimurium	Prestw-1108	1.00699	0.00925502	0.788557	1	FALSE	non_antibacterial
NT14002	Salmonella enterica typhimurium	Prestw-1109	0.881131	0.0529848	2.49983e-05	0.000280496	TRUE	Antibacterial
NT14002	Salmonella enterica typhimurium	Prestw-111	0.981012	0.0383867	0.16556	0.573273	FALSE	non_antibacterial
NT14002	Salmonella enterica typhimurium	Prestw-1111	1.02199	0.0105277	0.995353	1	FALSE	non_antibacterial
NT14002	Salmonella enterica typhimurium	Prestw-1112	1.00364	0.0099142	0.716982	1	FALSE	non_antibacterial
NT14002	Salmonella enterica typhimurium	Prestw-1113	0.998012	0.0124551	0.397118	0.891926	FALSE	Antibacterial
NT14002	Salmonella enterica typhimurium	Prestw-1114	1.00709	0.0169258	0.70534	1	FALSE	non_antibacterial
NT14002	Salmonella enterica typhimurium	Prestw-1116	1.02301	0.0170107	0.979185	1	FALSE	non_antibacterial
NT14002	Salmonella enterica typhimurium	Prestw-1118	0.00376385	0.00219165	2.3645e-07	5.08221e-06	TRUE	Antibacterial
NT14002	Salmonella enterica typhimurium	Prestw-1119	1.03151	0.00974147	0.999055	1	FALSE	non_antibacterial
NT14002	Salmonella enterica typhimurium	Prestw-112	0.993553	0.00175357	0.357207	0.854071	FALSE	non_antibacterial
NT14002	Salmonella enterica typhimurium	Prestw-1120	0.00793554	0.0013463	2.3645e-07	5.08221e-06	TRUE	Antibacterial
NT14002	Salmonella enterica typhimurium	Prestw-1125	1.01863	0.00184752	0.997478	1	FALSE	non_antibacterial
NT14002	Salmonella enterica typhimurium	Prestw-1127	0.983124	0.00513032	0.0923934	0.397855	FALSE	non_antibacterial
NT14002	Salmonella enterica typhimurium	Prestw-1129	0.980961	0.0319828	0.0573996	0.286484	FALSE	non_antibacterial
NT14002	Salmonella enterica typhimurium	Prestw-113	0.00832982	0.00107667	2.3645e-07	5.08221e-06	TRUE	Antibacterial
NT14002	Salmonella enterica typhimurium	Prestw-1130	1.0091	0.00624492	0.919872	1	FALSE	non_antibacterial
NT14002	Salmonella enterica typhimurium	Prestw-1132	0.995009	0.0167259	0.345005	0.840361	FALSE	non_antibacterial
NT14002	Salmonella enterica typhimurium	Prestw-1134	1.00221	0.0047101	0.732542	1	FALSE	non_antibacterial
NT14002	Salmonella enterica typhimurium	Prestw-1136	1.00097	0.00291928	0.694023	1	FALSE	non_antibacterial
NT14002	Salmonella enterica typhimurium	Prestw-1137	1.01196	0.00974017	0.932175	1	FALSE	non_antibacterial
NT14002	Salmonella enterica typhimurium	Prestw-1139	1.00791	0.00641468	0.890459	1	FALSE	non_antibacterial
NT14002	Salmonella enterica typhimurium	Prestw-114	0.00858426	0.00123673	2.3645e-07	5.08221e-06	TRUE	Antibacterial
NT14002	Salmonella enterica typhimurium	Prestw-1140	1.02114	0.00628895	0.993802	1	FALSE	non_antibacterial
NT14002	Salmonella enterica typhimurium	Prestw-1144	0.995086	0.00358012	0.390838	0.886227	FALSE	non_antibacterial
NT14002	Salmonella enterica typhimurium	Prestw-1147	0.994105	0.00938055	0.282919	0.767856	FALSE	non_antibacterial
NT14002	Salmonella enterica typhimurium	Prestw-115	0.976168	0.00242333	0.0244822	0.148565	FALSE	non_antibacterial
NT14002	Salmonella enterica typhimurium	Prestw-1152	1.00398	0.0122114	0.719236	1	FALSE	non_antibacterial
NT14002	Salmonella enterica typhimurium	Prestw-1154	1.00532	0.00761874	0.813551	1	FALSE	non_antibacterial
NT14002	Salmonella enterica typhimurium	Prestw-1156	0.971437	0.0292586	0.0158992	0.103867	FALSE	non_antibacterial
NT14002	Salmonella enterica typhimurium	Prestw-1157	0.258187	0.035108	2.3645e-07	5.08221e-06	TRUE	Antibacterial
NT14002	Salmonella enterica typhimurium	Prestw-1158	0.997287	0.0171143	0.391388	0.886413	FALSE	non_antibacterial
NT14002	Salmonella enterica typhimurium	Prestw-1159	1.00133	0.00230474	0.744986	1	FALSE	non_antibacterial
NT14002	Salmonella enterica typhimurium	Prestw-116	0.999774	0.00128891	0.588172	1	FALSE	non_antibacterial
NT14002	Salmonella enterica typhimurium	Prestw-1161	1.00791	0.0111894	0.831927	1	FALSE	non_antibacterial
NT14002	Salmonella enterica typhimurium	Prestw-1162	1.00608	0.0110441	0.81365	1	FALSE	non_antibacterial
NT14002	Salmonella enterica typhimurium	Prestw-1165	0.994846	0.00659516	0.403588	0.897491	FALSE	non_antibacterial
NT14002	Salmonella enterica typhimurium	Prestw-1166	1.00295	0.00277428	0.778982	1	FALSE	non_antibacterial
NT14002	Salmonella enterica typhimurium	Prestw-1167	1.00361	0.0393575	0.209998	0.657556	FALSE	non_antibacterial
NT14002	Salmonella enterica typhimurium	Prestw-1169	0.99053	0.00821205	0.182338	0.606541	FALSE	non_antibacterial
NT14002	Salmonella enterica typhimurium	Prestw-117	0.987257	0.0127349	0.155379	0.552799	FALSE	non_antibacterial
NT14002	Salmonella enterica typhimurium	Prestw-1170	0.980079	0.00658299	0.0579235	0.288279	FALSE	non_antibacterial
NT14002	Salmonella enterica typhimurium	Prestw-1173	0.997815	0.0071826	0.556659	1	FALSE	non_antibacterial
NT14002	Salmonella enterica typhimurium	Prestw-1174	1.03568	0.0115507	0.999818	1	FALSE	non_antibacterial
NT14002	Salmonella enterica typhimurium	Prestw-1177	0.994387	0.00549813	0.397269	0.89217	FALSE	non_antibacterial
NT14002	Salmonella enterica typhimurium	Prestw-1178	0.999528	0.00196164	0.616652	1	FALSE	non_antibacterial
NT14002	Salmonella enterica typhimurium	Prestw-1179	1.00806	0.00175433	0.935675	1	FALSE	non_antibacterial
NT14002	Salmonella enterica typhimurium	Prestw-118	0.984071	0.00480636	0.0773914	0.353154	FALSE	non_antibacterial
NT14002	Salmonella enterica typhimurium	Prestw-1180	0.995407	0.0576266	0.150397	0.542971	FALSE	non_antibacterial
NT14002	Salmonella enterica typhimurium	Prestw-1181	0.998577	0.00137315	0.565336	1	FALSE	non_antibacterial
NT14002	Salmonella enterica typhimurium	Prestw-1182	0.97672	0.00232134	0.0259767	0.156284	FALSE	non_antibacterial
NT14002	Salmonella enterica typhimurium	Prestw-1183	0.981112	0.0111689	0.0592935	0.293341	FALSE	non_antibacterial
NT14002	Salmonella enterica typhimurium	Prestw-1184	0.986482	0.00469397	0.100501	0.422063	FALSE	non_antibacterial
NT14002	Salmonella enterica typhimurium	Prestw-1187	1.00045	0.0130098	0.493361	0.971891	FALSE	non_antibacterial
NT14002	Salmonella enterica typhimurium	Prestw-1188	1.01971	0.0125291	0.980883	1	FALSE	non_antibacterial
NT14002	Salmonella enterica typhimurium	Prestw-1189	1.01782	0.0131496	0.968095	1	FALSE	non_antibacterial
NT14002	Salmonella enterica typhimurium	Prestw-119	0.989005	0.015112	0.142652	0.525746	FALSE	non_antibacterial
NT14002	Salmonella enterica typhimurium	Prestw-1190	1.03194	0.0137306	0.999592	1	FALSE	non_antibacterial
NT14002	Salmonella enterica typhimurium	Prestw-1192	1.00582	0.0123831	0.770376	1	FALSE	non_antibacterial
NT14002	Salmonella enterica typhimurium	Prestw-1194	0.93182	0.0203603	0.000330661	0.00311136	TRUE	non_antibacterial
NT14002	Salmonella enterica typhimurium	Prestw-1195	1.01485	0.0172011	0.892534	1	FALSE	non_antibacterial
NT14002	Salmonella enterica typhimurium	Prestw-1196	1.0454	0.0409229	0.998525	1	FALSE	non_antibacterial
NT14002	Salmonella enterica typhimurium	Prestw-1197	1.01031	0.0111919	0.882079	1	FALSE	non_antibacterial
NT14002	Salmonella enterica typhimurium	Prestw-1198	0.999184	0.00411889	0.612473	1	FALSE	non_antibacterial
NT14002	Salmonella enterica typhimurium	Prestw-1199	1.0041	0.0037447	0.802154	1	FALSE	non_antibacterial
NT14002	Salmonella enterica typhimurium	Prestw-12	1.00647	0.00535509	0.898036	1	FALSE	non_antibacterial
NT14002	Salmonella enterica typhimurium	Prestw-120	1.00065	0.00693543	0.6285	1	FALSE	non_antibacterial
NT14002	Salmonella enterica typhimurium	Prestw-1202	1.02665	0.00984498	0.998065	1	FALSE	Antibacterial
NT14002	Salmonella enterica typhimurium	Prestw-1203	0.842044	0.0232177	2.0451e-06	2.86359e-05	TRUE	non_antibacterial
NT14002	Salmonella enterica typhimurium	Prestw-1206	1.02747	0.0304038	0.949906	1	FALSE	non_antibacterial
NT14002	Salmonella enterica typhimurium	Prestw-1207	1.03671	0.0177647	0.996912	1	FALSE	non_antibacterial
NT14002	Salmonella enterica typhimurium	Prestw-121	1.00477	0.0104495	0.750673	1	FALSE	non_antibacterial
NT14002	Salmonella enterica typhimurium	Prestw-1210	1.0327	0.00419802	0.999862	1	FALSE	non_antibacterial
NT14002	Salmonella enterica typhimurium	Prestw-1211	1.01193	0.00763906	0.969181	1	FALSE	non_antibacterial
NT14002	Salmonella enterica typhimurium	Prestw-1213	0.995621	0.0132553	0.431778	0.92208	FALSE	non_antibacterial
NT14002	Salmonella enterica typhimurium	Prestw-1217	0.997746	0.00144048	0.549487	1	FALSE	non_antibacterial
NT14002	Salmonella enterica typhimurium	Prestw-1219	0.997306	0.0163343	0.312724	0.805548	FALSE	non_antibacterial
NT14002	Salmonella enterica typhimurium	Prestw-1222	1.01751	0.0218923	0.94368	1	FALSE	non_antibacterial
NT14002	Salmonella enterica typhimurium	Prestw-1223	1.02256	0.0485198	0.584521	1	FALSE	non_antibacterial
NT14002	Salmonella enterica typhimurium	Prestw-1224	1.01529	0.00384999	0.984924	1	FALSE	non_antibacterial
NT14002	Salmonella enterica typhimurium	Prestw-1228	1.00194	0.0045393	0.721829	1	FALSE	non_antibacterial
NT14002	Salmonella enterica typhimurium	Prestw-1229	1.01794	0.0141951	0.981141	1	FALSE	non_antibacterial
NT14002	Salmonella enterica typhimurium	Prestw-123	0.980305	0.0139789	0.0464101	0.245559	FALSE	non_antibacterial
NT14002	Salmonella enterica typhimurium	Prestw-1231	0.953508	0.00143341	0.00192653	0.0159336	FALSE	non_antibacterial
NT14002	Salmonella enterica typhimurium	Prestw-1232	1.01032	0.012152	0.869088	1	FALSE	non_antibacterial
NT14002	Salmonella enterica typhimurium	Prestw-1233	0.876669	0.0308931	9.49289e-06	0.000117199	TRUE	non_antibacterial
NT14002	Salmonella enterica typhimurium	Prestw-1234	0.0315897	0.00443144	2.3645e-07	5.08221e-06	TRUE	Antibacterial
NT14002	Salmonella enterica typhimurium	Prestw-1236	1.00474	0.0103607	0.724808	1	FALSE	non_antibacterial
NT14002	Salmonella enterica typhimurium	Prestw-1239	1.04712	0.0290155	0.999377	1	FALSE	non_antibacterial
NT14002	Salmonella enterica typhimurium	Prestw-1241	1.01043	0.00353062	0.947833	1	FALSE	non_antibacterial
NT14002	Salmonella enterica typhimurium	Prestw-1242	1.00281	0.00311762	0.790961	1	FALSE	non_antibacterial
NT14002	Salmonella enterica typhimurium	Prestw-1244	1.0157	0.000369464	0.987012	1	FALSE	non_antibacterial
NT14002	Salmonella enterica typhimurium	Prestw-1246	0.998163	0.0222647	0.774591	1	FALSE	non_antibacterial
NT14002	Salmonella enterica typhimurium	Prestw-1249	1.02209	0.0166991	0.989163	1	FALSE	non_antibacterial
NT14002	Salmonella enterica typhimurium	Prestw-125	0.990348	0.000389439	0.203503	0.64602	FALSE	non_antibacterial
NT14002	Salmonella enterica typhimurium	Prestw-1251	1.00001	0.004824	0.652032	1	FALSE	non_antibacterial
NT14002	Salmonella enterica typhimurium	Prestw-1252	0.974095	0.00710988	0.0149316	0.0985592	FALSE	non_antibacterial
NT14002	Salmonella enterica typhimurium	Prestw-1253	1.00389	0.00372023	0.825261	1	FALSE	non_antibacterial
NT14002	Salmonella enterica typhimurium	Prestw-1254	0.992792	0.00824681	0.330748	0.825812	FALSE	non_antibacterial
NT14002	Salmonella enterica typhimurium	Prestw-1256	0.994623	0.0248417	0.199218	0.638254	FALSE	non_antibacterial
NT14002	Salmonella enterica typhimurium	Prestw-1257	0.986997	0.0110425	0.168069	0.578537	FALSE	non_antibacterial
NT14002	Salmonella enterica typhimurium	Prestw-1258	1.00708	0.0144736	0.732022	1	FALSE	non_antibacterial
NT14002	Salmonella enterica typhimurium	Prestw-1259	1.00709	0.00724442	0.897799	1	FALSE	non_antibacterial
NT14002	Salmonella enterica typhimurium	Prestw-126	0.997338	0.00694791	0.476072	0.958728	FALSE	non_antibacterial
NT14002	Salmonella enterica typhimurium	Prestw-1262	1.02154	0.00837052	0.994823	1	FALSE	non_antibacterial
NT14002	Salmonella enterica typhimurium	Prestw-1263	0.00594638	0.00319376	2.3645e-07	5.08221e-06	TRUE	Antibacterial
NT14002	Salmonella enterica typhimurium	Prestw-1265	0.0102396	0.00265647	1.48155e-05	0.000175976	TRUE	Antibacterial
NT14002	Salmonella enterica typhimurium	Prestw-1266	1.01037	0.00836005	0.921301	1	FALSE	non_antibacterial
NT14002	Salmonella enterica typhimurium	Prestw-1267	0.988509	0.026453	0.279477	0.762926	FALSE	non_antibacterial
NT14002	Salmonella enterica typhimurium	Prestw-1268	0.991119	0.0147387	0.213037	0.662414	FALSE	non_antibacterial
NT14002	Salmonella enterica typhimurium	Prestw-1269	1.01546	0.0341277	0.586487	1	FALSE	non_antibacterial
NT14002	Salmonella enterica typhimurium	Prestw-127	0.996584	0.00120046	0.481597	0.963239	FALSE	non_antibacterial
NT14002	Salmonella enterica typhimurium	Prestw-1270	1.0079	0.00171247	0.92419	1	FALSE	non_antibacterial
NT14002	Salmonella enterica typhimurium	Prestw-1271	1.00242	0.0110353	0.680893	1	FALSE	non_antibacterial
NT14002	Salmonella enterica typhimurium	Prestw-1274	0.995368	0.00645424	0.422913	0.914252	FALSE	non_antibacterial
NT14002	Salmonella enterica typhimurium	Prestw-1279	1.01222	0.000729325	0.97104	1	FALSE	non_antibacterial
NT14002	Salmonella enterica typhimurium	Prestw-128	0.983384	0.00621388	0.0733247	0.340834	FALSE	non_antibacterial
NT14002	Salmonella enterica typhimurium	Prestw-1280	1.01498	0.0125706	0.942139	1	FALSE	non_antibacterial
NT14002	Salmonella enterica typhimurium	Prestw-1282	1.01927	0.0101578	0.987691	1	FALSE	Antibacterial
NT14002	Salmonella enterica typhimurium	Prestw-1283	1.00681	0.0255543	0.486367	0.966856	FALSE	non_antibacterial
NT14002	Salmonella enterica typhimurium	Prestw-1284	1.00268	0.0111968	0.687542	1	FALSE	non_antibacterial
NT14002	Salmonella enterica typhimurium	Prestw-1285	0.98234	0.00821382	0.0699562	0.330338	FALSE	non_antibacterial
NT14002	Salmonella enterica typhimurium	Prestw-1286	1.00646	0.00999254	0.807669	1	FALSE	non_antibacterial
NT14002	Salmonella enterica typhimurium	Prestw-1288	1.01948	0.0235579	0.957259	1	FALSE	non_antibacterial
NT14002	Salmonella enterica typhimurium	Prestw-129	0.992632	0.01325	0.252556	0.722468	FALSE	non_antibacterial
NT14002	Salmonella enterica typhimurium	Prestw-1290	1.03376	0.00910166	0.999794	1	FALSE	non_antibacterial
NT14002	Salmonella enterica typhimurium	Prestw-1291	1.01836	0.00649132	0.99018	1	FALSE	non_antibacterial
NT14002	Salmonella enterica typhimurium	Prestw-1292	0.991164	0.0120606	0.226186	0.683872	FALSE	non_antibacterial
NT14002	Salmonella enterica typhimurium	Prestw-1294	1.01393	0.00453599	0.983075	1	FALSE	non_antibacterial
NT14002	Salmonella enterica typhimurium	Prestw-1295	0.996088	0.0108766	0.539971	1	FALSE	non_antibacterial
NT14002	Salmonella enterica typhimurium	Prestw-1297	1.01412	0.00201916	0.977435	1	FALSE	non_antibacterial
NT14002	Salmonella enterica typhimurium	Prestw-1298	0.980236	0.00987169	0.0720349	0.336642	FALSE	non_antibacterial
NT14002	Salmonella enterica typhimurium	Prestw-13	1.00507	0.00792123	0.813969	1	FALSE	non_antibacterial
NT14002	Salmonella enterica typhimurium	Prestw-130	1.00044	0.00169964	0.683409	1	FALSE	non_antibacterial
NT14002	Salmonella enterica typhimurium	Prestw-1303	0.00601372	0.00114407	2.3645e-07	5.08221e-06	TRUE	Antibacterial
NT14002	Salmonella enterica typhimurium	Prestw-1307	1.0184	0.00910459	0.988005	1	FALSE	non_antibacterial
NT14002	Salmonella enterica typhimurium	Prestw-1308	1.02027	0.00950147	0.994283	1	FALSE	non_antibacterial
NT14002	Salmonella enterica typhimurium	Prestw-131	1.01032	0.00322621	0.961297	1	FALSE	non_antibacterial
NT14002	Salmonella enterica typhimurium	Prestw-1310	1.00807	0.00673866	0.918927	1	FALSE	non_antibacterial
NT14002	Salmonella enterica typhimurium	Prestw-1314	0.967249	0.0382233	0.0311281	0.180835	FALSE	non_antibacterial
NT14002	Salmonella enterica typhimurium	Prestw-1315	1.01071	0.0231828	0.623658	1	FALSE	Antibacterial
NT14002	Salmonella enterica typhimurium	Prestw-1316	0.988821	0.0135371	0.149281	0.54028	FALSE	non_antibacterial
NT14002	Salmonella enterica typhimurium	Prestw-1317	1.00607	0.0060098	0.861769	1	FALSE	non_antibacterial
NT14002	Salmonella enterica typhimurium	Prestw-1318	0.999324	0.00422902	0.620513	1	FALSE	non_antibacterial
NT14002	Salmonella enterica typhimurium	Prestw-1319	1.03612	0.0172159	0.999644	1	FALSE	non_antibacterial
NT14002	Salmonella enterica typhimurium	Prestw-132	0.999864	0.0116486	0.606935	1	FALSE	non_antibacterial
NT14002	Salmonella enterica typhimurium	Prestw-1321	1.00032	0.00813218	0.686288	1	FALSE	Antibacterial
NT14002	Salmonella enterica typhimurium	Prestw-1322	1.00259	0.00332817	0.759814	1	FALSE	non_antibacterial
NT14002	Salmonella enterica typhimurium	Prestw-1323	0.998542	0.00998668	0.650898	1	FALSE	non_antibacterial
NT14002	Salmonella enterica typhimurium	Prestw-1325	0.99997	0.00510432	0.62142	1	FALSE	non_antibacterial
NT14002	Salmonella enterica typhimurium	Prestw-1328	0.991065	0.00307224	0.262788	0.737398	FALSE	non_antibacterial
NT14002	Salmonella enterica typhimurium	Prestw-133	0.991676	0.00831814	0.268343	0.746694	FALSE	non_antibacterial
NT14002	Salmonella enterica typhimurium	Prestw-1331	0.989659	0.00186173	0.189694	0.621039	FALSE	non_antibacterial
NT14002	Salmonella enterica typhimurium	Prestw-1334	1.04478	0.0205057	0.999637	1	FALSE	non_antibacterial
NT14002	Salmonella enterica typhimurium	Prestw-1336	1.01436	0.0101496	0.964975	1	FALSE	non_antibacterial
NT14002	Salmonella enterica typhimurium	Prestw-1337	1.02156	0.0191598	0.961927	1	FALSE	non_antibacterial
NT14002	Salmonella enterica typhimurium	Prestw-1338	0.00600412	0.00150726	2.3645e-07	5.08221e-06	TRUE	Antibacterial
NT14002	Salmonella enterica typhimurium	Prestw-1339	0.011412	0.00599104	2.3645e-07	5.08221e-06	TRUE	Antibacterial
NT14002	Salmonella enterica typhimurium	Prestw-134	0.997993	0.0188058	0.36307	0.860552	FALSE	non_antibacterial
NT14002	Salmonella enterica typhimurium	Prestw-1340	0.995601	0.0017606	0.451994	0.939634	FALSE	non_antibacterial
NT14002	Salmonella enterica typhimurium	Prestw-1341	1.01702	0.00885299	0.980976	1	FALSE	non_antibacterial
NT14002	Salmonella enterica typhimurium	Prestw-1342	1.01844	0.0285516	0.881071	1	FALSE	non_antibacterial
NT14002	Salmonella enterica typhimurium	Prestw-1343	0.00774849	0.00285382	2.3645e-07	5.08221e-06	TRUE	Antibacterial
NT14002	Salmonella enterica typhimurium	Prestw-1345	0.987913	0.0539041	0.346075	0.842036	FALSE	Antibacterial
NT14002	Salmonella enterica typhimurium	Prestw-1346	0.996174	0.00401694	0.462612	0.949434	FALSE	non_antibacterial
NT14002	Salmonella enterica typhimurium	Prestw-1349	0.986494	0.00880968	0.118924	0.469864	FALSE	Antibacterial
NT14002	Salmonella enterica typhimurium	Prestw-135	0.994722	0.0087022	0.397901	0.892948	FALSE	non_antibacterial
NT14002	Salmonella enterica typhimurium	Prestw-1350	1.00171	0.00280206	0.747712	1	FALSE	non_antibacterial
NT14002	Salmonella enterica typhimurium	Prestw-1351	0.988166	0.0114699	0.157813	0.557972	FALSE	non_antibacterial
NT14002	Salmonella enterica typhimurium	Prestw-1352	1.00174	0.00207576	0.716524	1	FALSE	non_antibacterial
NT14002	Salmonella enterica typhimurium	Prestw-1356	1.01345	0.010093	0.964103	1	FALSE	non_antibacterial
NT14002	Salmonella enterica typhimurium	Prestw-1358	1.00825	0.0121611	0.863876	1	FALSE	non_antibacterial
NT14002	Salmonella enterica typhimurium	Prestw-1359	1.00516	0.00742345	0.801951	1	FALSE	non_antibacterial
NT14002	Salmonella enterica typhimurium	Prestw-136	1.05266	0.0999252	0.638635	1	FALSE	non_antibacterial
NT14002	Salmonella enterica typhimurium	Prestw-1361	0.996978	0.0126303	0.540667	1	FALSE	non_antibacterial
NT14002	Salmonella enterica typhimurium	Prestw-1362	0.994392	0.0108394	0.37096	0.867906	FALSE	non_antibacterial
NT14002	Salmonella enterica typhimurium	Prestw-1363	0.9986	0.0035931	0.558047	1	FALSE	non_antibacterial
NT14002	Salmonella enterica typhimurium	Prestw-1364	0.96108	0.0173531	0.0030968	0.0245715	FALSE	non_antibacterial
NT14002	Salmonella enterica typhimurium	Prestw-1365	0.986841	0.0103465	0.172902	0.58744	FALSE	non_antibacterial
NT14002	Salmonella enterica typhimurium	Prestw-1367	0.996397	0.0118641	0.430274	0.920764	FALSE	non_antibacterial
NT14002	Salmonella enterica typhimurium	Prestw-1368	1.01451	0.0254174	0.826764	1	FALSE	non_antibacterial
NT14002	Salmonella enterica typhimurium	Prestw-1369	0.978198	0.0158986	0.0389917	0.215484	FALSE	non_antibacterial
NT14002	Salmonella enterica typhimurium	Prestw-137	0.722428	0.0149952	2.39774e-06	3.29896e-05	TRUE	Antibacterial
NT14002	Salmonella enterica typhimurium	Prestw-1371	1.01436	0.00338066	0.978594	1	FALSE	non_antibacterial
NT14002	Salmonella enterica typhimurium	Prestw-1374	0.989148	0.0181909	0.278567	0.761513	FALSE	non_antibacterial
NT14002	Salmonella enterica typhimurium	Prestw-1376	1.01365	0.00108395	0.934869	1	FALSE	non_antibacterial
NT14002	Salmonella enterica typhimurium	Prestw-1378	0.688453	0.0109204	7.99339e-07	1.26785e-05	TRUE	Antibacterial
NT14002	Salmonella enterica typhimurium	Prestw-1379	0.00835887	0.00572645	2.3645e-07	5.08221e-06	TRUE	Antibacterial
NT14002	Salmonella enterica typhimurium	Prestw-138	1.00651	0.0052387	0.886368	1	FALSE	non_antibacterial
NT14002	Salmonella enterica typhimurium	Prestw-1380	0.999308	0.0010854	0.627529	1	FALSE	non_antibacterial
NT14002	Salmonella enterica typhimurium	Prestw-1381	0.986461	0.0124898	0.174029	0.590062	FALSE	non_antibacterial
NT14002	Salmonella enterica typhimurium	Prestw-1383	1.02779	0.0237908	0.988096	1	FALSE	non_antibacterial
NT14002	Salmonella enterica typhimurium	Prestw-1387	0.990153	0.00917872	0.26315	0.737959	FALSE	non_antibacterial
NT14002	Salmonella enterica typhimurium	Prestw-139	0.00568045	0.00157494	2.3645e-07	5.08221e-06	TRUE	Antibacterial
NT14002	Salmonella enterica typhimurium	Prestw-1390	1.01678	0.0118776	0.973312	1	FALSE	non_antibacterial
NT14002	Salmonella enterica typhimurium	Prestw-1392	0.995424	0.00886524	0.372401	0.869411	FALSE	non_antibacterial
NT14002	Salmonella enterica typhimurium	Prestw-1393	0.9855	0.0231322	0.237302	0.699995	FALSE	non_antibacterial
NT14002	Salmonella enterica typhimurium	Prestw-1398	1.02463	0.00402663	0.997919	1	FALSE	non_antibacterial
NT14002	Salmonella enterica typhimurium	Prestw-1399	0.00451519	0.00269281	2.3645e-07	5.08221e-06	TRUE	Antibacterial
NT14002	Salmonella enterica typhimurium	Prestw-14	1.00187	0.00624613	0.709543	1	FALSE	Antibacterial
NT14002	Salmonella enterica typhimurium	Prestw-140	0.00376334	0.00144637	2.3645e-07	5.08221e-06	TRUE	Antibacterial
NT14002	Salmonella enterica typhimurium	Prestw-1400	0.996505	0.00173214	0.482002	0.963627	FALSE	non_antibacterial
NT14002	Salmonella enterica typhimurium	Prestw-1401	0.00943494	0.00374749	2.3645e-07	5.08221e-06	TRUE	Antibacterial
NT14002	Salmonella enterica typhimurium	Prestw-1403	1.02291	0.0250356	0.962409	1	FALSE	non_antibacterial
NT14002	Salmonella enterica typhimurium	Prestw-1405	0.985079	0.0372344	0.399842	0.894394	FALSE	non_antibacterial
NT14002	Salmonella enterica typhimurium	Prestw-1407	1.00565	0.0115128	0.791451	1	FALSE	non_antibacterial
NT14002	Salmonella enterica typhimurium	Prestw-1408	1.00583	0.00206997	0.865556	1	FALSE	non_antibacterial
NT14002	Salmonella enterica typhimurium	Prestw-1409	1.00624	0.00430742	0.877651	1	FALSE	non_antibacterial
NT14002	Salmonella enterica typhimurium	Prestw-141	1.00913	0.00432938	0.94309	1	FALSE	non_antibacterial
NT14002	Salmonella enterica typhimurium	Prestw-1410	0.984909	0.0213323	0.181154	0.60434	FALSE	non_antibacterial
NT14002	Salmonella enterica typhimurium	Prestw-1414	0.00610136	0.00136892	2.3645e-07	5.08221e-06	TRUE	Antibacterial
NT14002	Salmonella enterica typhimurium	Prestw-1415	0.713334	0.0145063	1.74977e-06	2.488e-05	TRUE	non_antibacterial
NT14002	Salmonella enterica typhimurium	Prestw-1416	1.01731	0.0358087	0.749267	1	FALSE	non_antibacterial
NT14002	Salmonella enterica typhimurium	Prestw-1417	1.01243	0.0144937	0.885462	1	FALSE	non_antibacterial
NT14002	Salmonella enterica typhimurium	Prestw-1419	1.00225	0.00752608	0.683436	1	FALSE	non_antibacterial
NT14002	Salmonella enterica typhimurium	Prestw-142	1.00581	0.00512748	0.859075	1	FALSE	non_antibacterial
NT14002	Salmonella enterica typhimurium	Prestw-1420	1.03267	0.046723	0.951605	1	FALSE	non_antibacterial
NT14002	Salmonella enterica typhimurium	Prestw-1421	1.00928	0.00913763	0.869738	1	FALSE	non_antibacterial
NT14002	Salmonella enterica typhimurium	Prestw-1423	1.00327	0.00442272	0.758498	1	FALSE	non_antibacterial
NT14002	Salmonella enterica typhimurium	Prestw-1424	1.00871	0.00314215	0.94275	1	FALSE	non_antibacterial
NT14002	Salmonella enterica typhimurium	Prestw-1427	1.01031	0.0142787	0.849278	1	FALSE	non_antibacterial
NT14002	Salmonella enterica typhimurium	Prestw-1429	0.885478	0.0178473	1.11819e-05	0.000136874	TRUE	Antibacterial
NT14002	Salmonella enterica typhimurium	Prestw-143	0.355189	0.19434	2.38811e-07	5.10821e-06	TRUE	non_antibacterial
NT14002	Salmonella enterica typhimurium	Prestw-1430	1.00584	0.00946295	0.774454	1	FALSE	non_antibacterial
NT14002	Salmonella enterica typhimurium	Prestw-1431	0.00923223	0.00173408	2.3645e-07	5.08221e-06	TRUE	Antibacterial
NT14002	Salmonella enterica typhimurium	Prestw-1432	0.991836	0.00612372	0.301542	0.791601	FALSE	non_antibacterial
NT14002	Salmonella enterica typhimurium	Prestw-1433	1.02622	0.0131167	0.99835	1	FALSE	non_antibacterial
NT14002	Salmonella enterica typhimurium	Prestw-1435	0.980629	0.061116	0.205637	0.649967	FALSE	non_antibacterial
NT14002	Salmonella enterica typhimurium	Prestw-144	0.997301	0.00145009	0.496938	0.974374	FALSE	non_antibacterial
NT14002	Salmonella enterica typhimurium	Prestw-1441	1.00181	0.00596708	0.689123	1	FALSE	non_antibacterial
NT14002	Salmonella enterica typhimurium	Prestw-1443	1.0201	0.00291534	0.995477	1	FALSE	non_antibacterial
NT14002	Salmonella enterica typhimurium	Prestw-1444	0.999522	0.00240001	0.628042	1	FALSE	non_antibacterial
NT14002	Salmonella enterica typhimurium	Prestw-1446	0.00584899	0.000780412	2.3645e-07	5.08221e-06	TRUE	Antibacterial
NT14002	Salmonella enterica typhimurium	Prestw-1447	0.593842	0.0166531	3.39528e-07	6.31897e-06	TRUE	Antibacterial
NT14002	Salmonella enterica typhimurium	Prestw-1449	1.01704	0.00153523	0.989406	1	FALSE	non_antibacterial
NT14002	Salmonella enterica typhimurium	Prestw-145	0.00172424	0.000644542	2.3645e-07	5.08221e-06	TRUE	Antibacterial
NT14002	Salmonella enterica typhimurium	Prestw-1452	0.995482	0.0143061	0.351632	0.848894	FALSE	non_antibacterial
NT14002	Salmonella enterica typhimurium	Prestw-1454	0.986551	0.0142323	0.135096	0.509329	FALSE	non_antibacterial
NT14002	Salmonella enterica typhimurium	Prestw-1455	0.996599	0.00349082	0.592774	1	FALSE	non_antibacterial
NT14002	Salmonella enterica typhimurium	Prestw-1456	0.981282	0.0108565	0.0844532	0.374648	FALSE	non_antibacterial
NT14002	Salmonella enterica typhimurium	Prestw-146	1.01016	0.00208923	0.977755	1	FALSE	non_antibacterial
NT14002	Salmonella enterica typhimurium	Prestw-1463	1.00623	0.00706599	0.841965	1	FALSE	non_antibacterial
NT14002	Salmonella enterica typhimurium	Prestw-1464	0.00625929	0.000948461	2.3645e-07	5.08221e-06	TRUE	Antibacterial
NT14002	Salmonella enterica typhimurium	Prestw-1465	0.980244	0.00975311	0.0700504	0.330614	FALSE	non_antibacterial
NT14002	Salmonella enterica typhimurium	Prestw-1467	0.99161	0.0113898	0.242963	0.708683	FALSE	non_antibacterial
NT14002	Salmonella enterica typhimurium	Prestw-1469	0.996706	0.00376867	0.470616	0.95418	FALSE	non_antibacterial
NT14002	Salmonella enterica typhimurium	Prestw-147	1.00789	0.00309546	0.924676	1	FALSE	non_antibacterial
NT14002	Salmonella enterica typhimurium	Prestw-1471	0.994698	0.00487164	0.409582	0.90404	FALSE	non_antibacterial
NT14002	Salmonella enterica typhimurium	Prestw-1472	0.94146	0.085324	0.0174214	0.11225	FALSE	non_antibacterial
NT14002	Salmonella enterica typhimurium	Prestw-1473	1.04951	0.0297756	0.998827	1	FALSE	non_antibacterial
NT14002	Salmonella enterica typhimurium	Prestw-1474	0.922161	0.0133125	0.000361148	0.00337082	TRUE	Antibacterial
NT14002	Salmonella enterica typhimurium	Prestw-1475	0.975463	0.00272012	0.0284345	0.168095	FALSE	Antibacterial
NT14002	Salmonella enterica typhimurium	Prestw-1476	1.01124	0.0128289	0.888086	1	FALSE	non_antibacterial
NT14002	Salmonella enterica typhimurium	Prestw-1477	0.992637	0.00804268	0.319881	0.814264	FALSE	non_antibacterial
NT14002	Salmonella enterica typhimurium	Prestw-1478	0.4769	0.0692982	2.3645e-07	5.08221e-06	TRUE	Antibacterial
NT14002	Salmonella enterica typhimurium	Prestw-1479	0.00977296	0.00396463	2.3645e-07	5.08221e-06	TRUE	non_antibacterial
NT14002	Salmonella enterica typhimurium	Prestw-148	0.992869	0.013643	0.255565	0.726677	FALSE	non_antibacterial
NT14002	Salmonella enterica typhimurium	Prestw-1480	1.02839	0.00696677	0.999398	1	FALSE	non_antibacterial
NT14002	Salmonella enterica typhimurium	Prestw-1481	1.02003	0.00692388	0.994441	1	FALSE	non_antibacterial
NT14002	Salmonella enterica typhimurium	Prestw-1482	1.01428	0.0143071	0.926985	1	FALSE	non_antibacterial
NT14002	Salmonella enterica typhimurium	Prestw-1483	0.963029	0.00619916	0.00690165	0.0504417	FALSE	non_antibacterial
NT14002	Salmonella enterica typhimurium	Prestw-1484	0.985191	0.00834987	0.104505	0.433137	FALSE	non_antibacterial
NT14002	Salmonella enterica typhimurium	Prestw-1486	1.0349	0.037894	0.978747	1	FALSE	non_antibacterial
NT14002	Salmonella enterica typhimurium	Prestw-1487	1.00295	0.00732554	0.712798	1	FALSE	non_antibacterial
NT14002	Salmonella enterica typhimurium	Prestw-1488	1.00628	0.00994576	0.828933	1	FALSE	non_antibacterial
NT14002	Salmonella enterica typhimurium	Prestw-1489	1.01564	0.0238425	0.887524	1	FALSE	non_antibacterial
NT14002	Salmonella enterica typhimurium	Prestw-149	0.999033	0.00368093	0.606077	1	FALSE	non_antibacterial
NT14002	Salmonella enterica typhimurium	Prestw-1490	1.01468	0.0072524	0.970137	1	FALSE	non_antibacterial
NT14002	Salmonella enterica typhimurium	Prestw-1491	1.00885	0.00951294	0.860297	1	FALSE	non_antibacterial
NT14002	Salmonella enterica typhimurium	Prestw-1492	0.962858	0.0166541	0.00641265	0.0472606	FALSE	non_antibacterial
NT14002	Salmonella enterica typhimurium	Prestw-1493	0.985068	0.0379745	0.192801	0.62676	FALSE	non_antibacterial
NT14002	Salmonella enterica typhimurium	Prestw-1494	0.999397	0.00177431	0.641219	1	FALSE	non_antibacterial
NT14002	Salmonella enterica typhimurium	Prestw-1495	1.00986	0.0218201	0.589779	1	FALSE	non_antibacterial
NT14002	Salmonella enterica typhimurium	Prestw-1497	0.98022	0.0567769	0.215732	0.666919	FALSE	non_antibacterial
NT14002	Salmonella enterica typhimurium	Prestw-1498	0.99188	0.0105509	0.242428	0.707988	FALSE	non_antibacterial
NT14002	Salmonella enterica typhimurium	Prestw-1499	0.996075	0.00389475	0.457331	0.944401	FALSE	non_antibacterial
NT14002	Salmonella enterica typhimurium	Prestw-15	1.00304	0.00305022	0.801903	1	FALSE	non_antibacterial
NT14002	Salmonella enterica typhimurium	Prestw-150	0.977917	0.0538114	0.170912	0.583845	FALSE	non_antibacterial
NT14002	Salmonella enterica typhimurium	Prestw-1500	0.984401	0.00795409	0.0812913	0.365514	FALSE	non_antibacterial
NT14002	Salmonella enterica typhimurium	Prestw-1501	0.996569	0.0124977	0.37097	0.867922	FALSE	non_antibacterial
NT14002	Salmonella enterica typhimurium	Prestw-1502	1.00204	0.00169673	0.747236	1	FALSE	non_antibacterial
NT14002	Salmonella enterica typhimurium	Prestw-1503	0.988033	0.00932558	0.191184	0.623845	FALSE	non_antibacterial
NT14002	Salmonella enterica typhimurium	Prestw-1505	0.993404	0.0169653	0.42785	0.918815	FALSE	non_antibacterial
NT14002	Salmonella enterica typhimurium	Prestw-1506	1.01667	0.0080573	0.987229	1	FALSE	non_antibacterial
NT14002	Salmonella enterica typhimurium	Prestw-1507	0.97869	0.00489624	0.046575	0.246247	FALSE	non_antibacterial
NT14002	Salmonella enterica typhimurium	Prestw-1508	0.991013	0.00547067	0.275586	0.757126	FALSE	non_antibacterial
NT14002	Salmonella enterica typhimurium	Prestw-1509	0.976881	0.0455106	0.277341	0.759705	FALSE	non_antibacterial
NT14002	Salmonella enterica typhimurium	Prestw-151	0.739762	0.0137166	3.04654e-06	4.05585e-05	TRUE	Antibacterial
NT14002	Salmonella enterica typhimurium	Prestw-1510	1.03697	0.0384001	0.995295	1	FALSE	non_antibacterial
NT14002	Salmonella enterica typhimurium	Prestw-1511	1.00491	0.00763057	0.82459	1	FALSE	non_antibacterial
NT14002	Salmonella enterica typhimurium	Prestw-1512	1.01264	0.0410239	0.482077	0.963692	FALSE	non_antibacterial
NT14002	Salmonella enterica typhimurium	Prestw-1514	1.01143	0.00814518	0.962101	1	FALSE	non_antibacterial
NT14002	Salmonella enterica typhimurium	Prestw-1515	0.969183	0.0425443	0.0781223	0.355423	FALSE	non_antibacterial
NT14002	Salmonella enterica typhimurium	Prestw-1516	0.950037	0.0493942	0.00906616	0.0640175	FALSE	non_antibacterial
NT14002	Salmonella enterica typhimurium	Prestw-153	0.919856	0.0567138	0.000700938	0.00624421	TRUE	non_antibacterial
NT14002	Salmonella enterica typhimurium	Prestw-154	0.937261	0.0092903	0.000837935	0.00738123	TRUE	Antibacterial
NT14002	Salmonella enterica typhimurium	Prestw-155	1.01891	0.0437125	0.539263	1	FALSE	non_antibacterial
NT14002	Salmonella enterica typhimurium	Prestw-156	1.00004	0.013151	0.551453	1	FALSE	non_antibacterial
NT14002	Salmonella enterica typhimurium	Prestw-157	1.00355	0.00962069	0.696864	1	FALSE	non_antibacterial
NT14002	Salmonella enterica typhimurium	Prestw-158	1.00683	0.00974423	0.839894	1	FALSE	Antibacterial
NT14002	Salmonella enterica typhimurium	Prestw-159	0.993687	0.014466	0.264464	0.740202	FALSE	Antibacterial
NT14002	Salmonella enterica typhimurium	Prestw-16	1.02495	0.0548666	0.643064	1	FALSE	Antibacterial
NT14002	Salmonella enterica typhimurium	Prestw-160	1.00463	0.00584698	0.815869	1	FALSE	Antibacterial
NT14002	Salmonella enterica typhimurium	Prestw-1600	0.992652	0.00988617	0.294751	0.783348	FALSE	non_antibacterial
NT14002	Salmonella enterica typhimurium	Prestw-1601	1.03093	0.014101	0.998786	1	FALSE	non_antibacterial
NT14002	Salmonella enterica typhimurium	Prestw-1602	1.01937	0.0131007	0.991138	1	FALSE	non_antibacterial
NT14002	Salmonella enterica typhimurium	Prestw-1603	0.968396	0.0207348	0.027152	0.162013	FALSE	non_antibacterial
NT14002	Salmonella enterica typhimurium	Prestw-1604	0.994887	0.00393869	0.418524	0.910636	FALSE	non_antibacterial
NT14002	Salmonella enterica typhimurium	Prestw-161	1.02237	0.00375064	0.996485	1	FALSE	Antibacterial
NT14002	Salmonella enterica typhimurium	Prestw-162	0.97774	0.0432917	0.0641869	0.310937	FALSE	non_antibacterial
NT14002	Salmonella enterica typhimurium	Prestw-163	0.975642	0.0433001	0.0508518	0.262696	FALSE	non_antibacterial
NT14002	Salmonella enterica typhimurium	Prestw-164	0.995276	0.0194331	0.236176	0.699009	FALSE	Antibacterial
NT14002	Salmonella enterica typhimurium	Prestw-165	1.02164	0.0057155	0.996168	1	FALSE	non_antibacterial
NT14002	Salmonella enterica typhimurium	Prestw-166	1.00329	0.0158483	0.571605	1	FALSE	Antibacterial
NT14002	Salmonella enterica typhimurium	Prestw-167	1.01049	0.00489734	0.948859	1	FALSE	non_antibacterial
NT14002	Salmonella enterica typhimurium	Prestw-168	0.974088	0.010533	0.0159925	0.104381	FALSE	Antibacterial
NT14002	Salmonella enterica typhimurium	Prestw-169	1.02376	0.0121013	0.994986	1	FALSE	non_antibacterial
NT14002	Salmonella enterica typhimurium	Prestw-17	1.00449	0.00252384	0.862623	1	FALSE	non_antibacterial
NT14002	Salmonella enterica typhimurium	Prestw-170	1.02794	0.0060738	0.998431	1	FALSE	non_antibacterial
NT14002	Salmonella enterica typhimurium	Prestw-171	1.00389	0.00624795	0.780198	1	FALSE	non_antibacterial
NT14002	Salmonella enterica typhimurium	Prestw-172	0.997892	0.00508642	0.554341	1	FALSE	non_antibacterial
NT14002	Salmonella enterica typhimurium	Prestw-173	0.999329	0.00490881	0.593539	1	FALSE	non_antibacterial
NT14002	Salmonella enterica typhimurium	Prestw-174	0.985144	0.00889114	0.0817213	0.366556	FALSE	non_antibacterial
NT14002	Salmonella enterica typhimurium	Prestw-175	0.994524	0.00539424	0.370373	0.867227	FALSE	non_antibacterial
NT14002	Salmonella enterica typhimurium	Prestw-176	1.00525	0.00293468	0.902797	1	FALSE	non_antibacterial
NT14002	Salmonella enterica typhimurium	Prestw-177	0.983242	0.00541932	0.0675281	0.321773	FALSE	Antibacterial
NT14002	Salmonella enterica typhimurium	Prestw-178	0.999417	0.00344368	0.613606	1	FALSE	non_antibacterial
NT14002	Salmonella enterica typhimurium	Prestw-179	1.0057	0.00726995	0.806501	1	FALSE	non_antibacterial
NT14002	Salmonella enterica typhimurium	Prestw-18	0.908916	0.0415908	0.000440619	0.00405484	TRUE	non_antibacterial
NT14002	Salmonella enterica typhimurium	Prestw-180	1.00562	0.0086828	0.795646	1	FALSE	non_antibacterial
NT14002	Salmonella enterica typhimurium	Prestw-181	0.995562	0.0041779	0.423746	0.915132	FALSE	non_antibacterial
NT14002	Salmonella enterica typhimurium	Prestw-182	0.99027	0.00336688	0.192678	0.626677	FALSE	non_antibacterial
NT14002	Salmonella enterica typhimurium	Prestw-183	0.96379	0.0491682	0.0530548	0.270862	FALSE	non_antibacterial
NT14002	Salmonella enterica typhimurium	Prestw-184	0.986286	0.00780099	0.142924	0.52649	FALSE	non_antibacterial
NT14002	Salmonella enterica typhimurium	Prestw-186	1.00602	0.00374283	0.917587	1	FALSE	Antibacterial
NT14002	Salmonella enterica typhimurium	Prestw-187	1.00992	0.0321256	0.462103	0.948981	FALSE	non_antibacterial
NT14002	Salmonella enterica typhimurium	Prestw-188	0.991119	0.00734201	0.210316	0.658143	FALSE	non_antibacterial
NT14002	Salmonella enterica typhimurium	Prestw-189	1.00097	0.00829338	0.679685	1	FALSE	non_antibacterial
NT14002	Salmonella enterica typhimurium	Prestw-19	1.01116	0.0136187	0.91143	1	FALSE	non_antibacterial
NT14002	Salmonella enterica typhimurium	Prestw-190	1.01258	0.00671231	0.957339	1	FALSE	non_antibacterial
NT14002	Salmonella enterica typhimurium	Prestw-191	0.991864	0.0260694	0.347213	0.84365	FALSE	non_antibacterial
NT14002	Salmonella enterica typhimurium	Prestw-192	0.994323	0.00342325	0.350384	0.847629	FALSE	non_antibacterial
NT14002	Salmonella enterica typhimurium	Prestw-193	0.0132117	0.0027003	3.28156e-07	6.16557e-06	TRUE	Antibacterial
NT14002	Salmonella enterica typhimurium	Prestw-194	0.984835	0.00633518	0.106835	0.438685	FALSE	non_antibacterial
NT14002	Salmonella enterica typhimurium	Prestw-196	1.00056	0.00612198	0.682417	1	FALSE	non_antibacterial
NT14002	Salmonella enterica typhimurium	Prestw-197	0.992061	0.00457892	0.291657	0.779638	FALSE	non_antibacterial
NT14002	Salmonella enterica typhimurium	Prestw-198	0.984797	0.00725822	0.0819922	0.367423	FALSE	non_antibacterial
NT14002	Salmonella enterica typhimurium	Prestw-199	0.986602	0.00974789	0.106708	0.438435	FALSE	non_antibacterial
NT14002	Salmonella enterica typhimurium	Prestw-2	1.00112	0.00602559	0.694467	1	FALSE	non_antibacterial
NT14002	Salmonella enterica typhimurium	Prestw-20	1.00176	0.00457121	0.713383	1	FALSE	non_antibacterial
NT14002	Salmonella enterica typhimurium	Prestw-200	1.00455	0.012344	0.662445	1	FALSE	non_antibacterial
NT14002	Salmonella enterica typhimurium	Prestw-201	1.00168	0.00349269	0.726425	1	FALSE	non_antibacterial
NT14002	Salmonella enterica typhimurium	Prestw-202	0.970891	0.0513398	0.147604	0.536618	FALSE	non_antibacterial
NT14002	Salmonella enterica typhimurium	Prestw-203	0.992212	0.0142357	0.228289	0.687246	FALSE	non_antibacterial
NT14002	Salmonella enterica typhimurium	Prestw-204	0.00992875	0.00183556	3.27291e-07	6.16086e-06	TRUE	Antibacterial
NT14002	Salmonella enterica typhimurium	Prestw-205	1.00049	0.00511604	0.635529	1	FALSE	non_antibacterial
NT14002	Salmonella enterica typhimurium	Prestw-206	1.00266	0.00472721	0.782179	1	FALSE	non_antibacterial
NT14002	Salmonella enterica typhimurium	Prestw-208	0.19742	0.00604572	4.2328e-07	7.51827e-06	TRUE	Antibacterial
NT14002	Salmonella enterica typhimurium	Prestw-209	0.994015	0.0126774	0.28696	0.772916	FALSE	non_antibacterial
NT14002	Salmonella enterica typhimurium	Prestw-21	1.00035	0.00155298	0.677707	1	FALSE	Antibacterial
NT14002	Salmonella enterica typhimurium	Prestw-210	0.995919	0.00428282	0.401173	0.895401	FALSE	non_antibacterial
NT14002	Salmonella enterica typhimurium	Prestw-211	0.973346	0.0619174	0.207946	0.653784	FALSE	non_antibacterial
NT14002	Salmonella enterica typhimurium	Prestw-212	0.999001	0.0018246	0.606284	1	FALSE	non_antibacterial
NT14002	Salmonella enterica typhimurium	Prestw-213	0.96712	0.0350647	0.0139248	0.0928218	FALSE	non_antibacterial
NT14002	Salmonella enterica typhimurium	Prestw-214	0.997028	0.013527	0.401517	0.895748	FALSE	non_antibacterial
NT14002	Salmonella enterica typhimurium	Prestw-215	1.00228	0.00334319	0.755965	1	FALSE	non_antibacterial
NT14002	Salmonella enterica typhimurium	Prestw-216	0.985128	0.0214531	0.113277	0.455735	FALSE	non_antibacterial
NT14002	Salmonella enterica typhimurium	Prestw-217	0.974779	0.0376417	0.122062	0.478168	FALSE	non_antibacterial
NT14002	Salmonella enterica typhimurium	Prestw-218	0.999122	0.0059443	0.543682	1	FALSE	non_antibacterial
NT14002	Salmonella enterica typhimurium	Prestw-219	1.00811	0.00957134	0.856886	1	FALSE	non_antibacterial
NT14002	Salmonella enterica typhimurium	Prestw-22	0.99901	0.00858897	0.554554	1	FALSE	non_antibacterial
NT14002	Salmonella enterica typhimurium	Prestw-220	1.00193	0.00287508	0.718567	1	FALSE	non_antibacterial
NT14002	Salmonella enterica typhimurium	Prestw-221	0.00730953	0.00152527	3.25233e-07	6.14734e-06	TRUE	Antibacterial
NT14002	Salmonella enterica typhimurium	Prestw-223	1.02943	0.0477778	0.879575	1	FALSE	non_antibacterial
NT14002	Salmonella enterica typhimurium	Prestw-224	0.996907	0.00429952	0.508275	0.983476	FALSE	non_antibacterial
NT14002	Salmonella enterica typhimurium	Prestw-225	0.975603	0.0562107	0.231591	0.692327	FALSE	non_antibacterial
NT14002	Salmonella enterica typhimurium	Prestw-226	1.00464	0.00332485	0.873299	1	FALSE	non_antibacterial
NT14002	Salmonella enterica typhimurium	Prestw-227	0.979795	0.047921	0.245301	0.71192	FALSE	non_antibacterial
NT14002	Salmonella enterica typhimurium	Prestw-228	1.00655	0.0122299	0.762056	1	FALSE	non_antibacterial
NT14002	Salmonella enterica typhimurium	Prestw-229	0.987011	0.014318	0.118099	0.468091	FALSE	non_antibacterial
NT14002	Salmonella enterica typhimurium	Prestw-23	0.988625	0.00467003	0.153	0.548409	FALSE	Antibacterial
NT14002	Salmonella enterica typhimurium	Prestw-230	1.02962	0.0431618	0.927561	1	FALSE	non_antibacterial
NT14002	Salmonella enterica typhimurium	Prestw-231	1.0146	0.0138356	0.927662	1	FALSE	non_antibacterial
NT14002	Salmonella enterica typhimurium	Prestw-232	0.992264	0.0274439	0.400208	0.894828	FALSE	non_antibacterial
NT14002	Salmonella enterica typhimurium	Prestw-233	0.983435	0.0345398	0.245363	0.71196	FALSE	non_antibacterial
NT14002	Salmonella enterica typhimurium	Prestw-234	1.01337	0.00578016	0.966106	1	FALSE	non_antibacterial
NT14002	Salmonella enterica typhimurium	Prestw-236	1.00098	0.002869	0.715045	1	FALSE	non_antibacterial
NT14002	Salmonella enterica typhimurium	Prestw-237	0.00746169	0.00220532	3.26187e-07	6.15153e-06	TRUE	Antibacterial
NT14002	Salmonella enterica typhimurium	Prestw-238	0.00422325	0.00258024	3.23775e-07	6.13641e-06	TRUE	Antibacterial
NT14002	Salmonella enterica typhimurium	Prestw-239	1.00293	0.0139144	0.582896	1	FALSE	non_antibacterial
NT14002	Salmonella enterica typhimurium	Prestw-24	1.00228	0.00242707	0.780284	1	FALSE	non_antibacterial
NT14002	Salmonella enterica typhimurium	Prestw-240	1.01281	0.0143686	0.912109	1	FALSE	non_antibacterial
NT14002	Salmonella enterica typhimurium	Prestw-241	1.01236	0.0120287	0.942668	1	FALSE	non_antibacterial
NT14002	Salmonella enterica typhimurium	Prestw-242	1.00414	0.0105365	0.796867	1	FALSE	non_antibacterial
NT14002	Salmonella enterica typhimurium	Prestw-243	0.99597	0.00990509	0.476169	0.958862	FALSE	non_antibacterial
NT14002	Salmonella enterica typhimurium	Prestw-244	1.01279	0.0187454	0.899287	1	FALSE	non_antibacterial
NT14002	Salmonella enterica typhimurium	Prestw-245	1.0151	0.00202398	0.985737	1	FALSE	non_antibacterial
NT14002	Salmonella enterica typhimurium	Prestw-246	0.990685	0.0123696	0.199624	0.639063	FALSE	non_antibacterial
NT14002	Salmonella enterica typhimurium	Prestw-247	1.00145	0.00884625	0.729942	1	FALSE	non_antibacterial
NT14002	Salmonella enterica typhimurium	Prestw-248	1.01298	0.00731513	0.962664	1	FALSE	non_antibacterial
NT14002	Salmonella enterica typhimurium	Prestw-249	1.00461	0.00373543	0.83624	1	FALSE	non_antibacterial
NT14002	Salmonella enterica typhimurium	Prestw-25	0.408469	0.0129482	3.814e-07	6.92191e-06	TRUE	Antibacterial
NT14002	Salmonella enterica typhimurium	Prestw-250	1.01196	0.00776055	0.949782	1	FALSE	non_antibacterial
NT14002	Salmonella enterica typhimurium	Prestw-251	1.00635	0.00707329	0.876498	1	FALSE	non_antibacterial
NT14002	Salmonella enterica typhimurium	Prestw-252	0.999246	0.00606034	0.642359	1	FALSE	non_antibacterial
NT14002	Salmonella enterica typhimurium	Prestw-253	1.00615	0.0151894	0.781269	1	FALSE	non_antibacterial
NT14002	Salmonella enterica typhimurium	Prestw-254	0.998226	0.00230835	0.600302	1	FALSE	non_antibacterial
NT14002	Salmonella enterica typhimurium	Prestw-255	0.989194	0.00820465	0.196738	0.633593	FALSE	non_antibacterial
NT14002	Salmonella enterica typhimurium	Prestw-256	0.994249	0.00673179	0.32575	0.820622	FALSE	non_antibacterial
NT14002	Salmonella enterica typhimurium	Prestw-257	0.999858	0.00228674	0.652344	1	FALSE	non_antibacterial
NT14002	Salmonella enterica typhimurium	Prestw-258	0.999227	0.00335273	0.648901	1	FALSE	non_antibacterial
NT14002	Salmonella enterica typhimurium	Prestw-259	1.00548	0.00833071	0.820881	1	FALSE	non_antibacterial
NT14002	Salmonella enterica typhimurium	Prestw-26	1.04897	0.060639	0.985021	1	FALSE	non_antibacterial
NT14002	Salmonella enterica typhimurium	Prestw-260	1.02145	0.0127099	0.990921	1	FALSE	non_antibacterial
NT14002	Salmonella enterica typhimurium	Prestw-261	1.00668	0.00825666	0.873317	1	FALSE	non_antibacterial
NT14002	Salmonella enterica typhimurium	Prestw-262	0.992648	0.0129156	0.346492	0.84248	FALSE	non_antibacterial
NT14002	Salmonella enterica typhimurium	Prestw-263	1.00078	0.0119953	0.532189	0.999441	FALSE	non_antibacterial
NT14002	Salmonella enterica typhimurium	Prestw-264	0.985404	0.0168008	0.115149	0.460526	FALSE	non_antibacterial
NT14002	Salmonella enterica typhimurium	Prestw-265	0.975479	0.00788989	0.0249891	0.151229	FALSE	non_antibacterial
NT14002	Salmonella enterica typhimurium	Prestw-266	0.992929	0.00608682	0.323337	0.818087	FALSE	non_antibacterial
NT14002	Salmonella enterica typhimurium	Prestw-267	0.991869	0.0110062	0.323407	0.818212	FALSE	non_antibacterial
NT14002	Salmonella enterica typhimurium	Prestw-268	0.973548	0.03636	0.0376254	0.209717	FALSE	non_antibacterial
NT14002	Salmonella enterica typhimurium	Prestw-269	0.992006	0.00765556	0.25498	0.725869	FALSE	non_antibacterial
NT14002	Salmonella enterica typhimurium	Prestw-27	0.981725	0.00649625	0.0628105	0.306083	FALSE	non_antibacterial
NT14002	Salmonella enterica typhimurium	Prestw-270	1.00637	0.0136333	0.820372	1	FALSE	non_antibacterial
NT14002	Salmonella enterica typhimurium	Prestw-271	1.02185	0.012737	0.993326	1	FALSE	non_antibacterial
NT14002	Salmonella enterica typhimurium	Prestw-272	0.993104	0.00440835	0.321195	0.815713	FALSE	non_antibacterial
NT14002	Salmonella enterica typhimurium	Prestw-273	0.992708	0.00295892	0.314146	0.807118	FALSE	non_antibacterial
NT14002	Salmonella enterica typhimurium	Prestw-274	0.982187	0.00915119	0.0633983	0.30816	FALSE	non_antibacterial
NT14002	Salmonella enterica typhimurium	Prestw-275	0.986899	0.000807517	0.136589	0.51257	FALSE	non_antibacterial
NT14002	Salmonella enterica typhimurium	Prestw-276	0.969313	0.0258999	0.0169874	0.10993	FALSE	non_antibacterial
NT14002	Salmonella enterica typhimurium	Prestw-277	0.968609	0.00856914	0.00779923	0.0561656	FALSE	non_antibacterial
NT14002	Salmonella enterica typhimurium	Prestw-278	0.986114	0.00512742	0.121759	0.477454	FALSE	non_antibacterial
NT14002	Salmonella enterica typhimurium	Prestw-279	0.996945	0.00639108	0.492762	0.971562	FALSE	non_antibacterial
NT14002	Salmonella enterica typhimurium	Prestw-28	0.942961	0.075456	0.0115195	0.0789782	FALSE	Antibacterial
NT14002	Salmonella enterica typhimurium	Prestw-280	0.990791	0.010906	0.196518	0.633266	FALSE	non_antibacterial
NT14002	Salmonella enterica typhimurium	Prestw-281	0.994943	0.00238162	0.417031	0.909728	FALSE	non_antibacterial
NT14002	Salmonella enterica typhimurium	Prestw-282	1.01066	0.0326578	0.515803	0.98889	FALSE	non_antibacterial
NT14002	Salmonella enterica typhimurium	Prestw-283	0.971173	0.0233873	0.0176917	0.113718	FALSE	non_antibacterial
NT14002	Salmonella enterica typhimurium	Prestw-284	0.958782	0.0533835	0.024832	0.150382	FALSE	non_antibacterial
NT14002	Salmonella enterica typhimurium	Prestw-285	0.990884	0.0112699	0.272966	0.753215	FALSE	non_antibacterial
NT14002	Salmonella enterica typhimurium	Prestw-286	0.983262	0.012753	0.078049	0.355159	FALSE	non_antibacterial
NT14002	Salmonella enterica typhimurium	Prestw-287	0.977187	0.00806494	0.0298055	0.174505	FALSE	non_antibacterial
NT14002	Salmonella enterica typhimurium	Prestw-288	0.978333	0.00113162	0.0324655	0.186985	FALSE	non_antibacterial
NT14002	Salmonella enterica typhimurium	Prestw-289	0.973581	0.017232	0.014822	0.0979307	FALSE	non_antibacterial
NT14002	Salmonella enterica typhimurium	Prestw-29	1.00344	0.0154756	0.550742	1	FALSE	non_antibacterial
NT14002	Salmonella enterica typhimurium	Prestw-290	0.995674	0.00381287	0.480726	0.962357	FALSE	non_antibacterial
NT14002	Salmonella enterica typhimurium	Prestw-291	1.03951	0.0474973	0.988009	1	FALSE	non_antibacterial
NT14002	Salmonella enterica typhimurium	Prestw-292	0.991556	0.0050766	0.280431	0.764191	FALSE	non_antibacterial
NT14002	Salmonella enterica typhimurium	Prestw-293	0.981361	0.00709034	0.0553732	0.279334	FALSE	non_antibacterial
NT14002	Salmonella enterica typhimurium	Prestw-294	0.987499	0.0154711	0.198225	0.637023	FALSE	non_antibacterial
NT14002	Salmonella enterica typhimurium	Prestw-295	0.997852	0.00490908	0.591568	1	FALSE	non_antibacterial
NT14002	Salmonella enterica typhimurium	Prestw-296	0.979104	0.0248073	0.0460502	0.244163	FALSE	non_antibacterial
NT14002	Salmonella enterica typhimurium	Prestw-297	1.00394	0.0324707	0.26264	0.737105	FALSE	non_antibacterial
NT14002	Salmonella enterica typhimurium	Prestw-298	0.987096	0.00777651	0.216364	0.667991	FALSE	non_antibacterial
NT14002	Salmonella enterica typhimurium	Prestw-299	1.00552	0.00821614	0.854332	1	FALSE	non_antibacterial
NT14002	Salmonella enterica typhimurium	Prestw-3	0.968646	0.0544229	0.0626205	0.305444	FALSE	non_antibacterial
NT14002	Salmonella enterica typhimurium	Prestw-30	1.00637	0.0104528	0.825342	1	FALSE	non_antibacterial
NT14002	Salmonella enterica typhimurium	Prestw-300	1.00747	0.0134691	0.817313	1	FALSE	non_antibacterial
NT14002	Salmonella enterica typhimurium	Prestw-301	1.00506	0.00431878	0.840936	1	FALSE	non_antibacterial
NT14002	Salmonella enterica typhimurium	Prestw-302	0.903788	0.0412762	4.83754e-05	0.000516256	TRUE	Antibacterial
NT14002	Salmonella enterica typhimurium	Prestw-303	1.01741	0.0108726	0.977656	1	FALSE	non_antibacterial
NT14002	Salmonella enterica typhimurium	Prestw-304	0.976703	0.0299907	0.0860647	0.37967	FALSE	non_antibacterial
NT14002	Salmonella enterica typhimurium	Prestw-305	1.03566	0.0523058	0.800668	1	FALSE	non_antibacterial
NT14002	Salmonella enterica typhimurium	Prestw-306	0.998497	0.00607191	0.551125	1	FALSE	non_antibacterial
NT14002	Salmonella enterica typhimurium	Prestw-307	0.00146974	0.00155974	1.48155e-05	0.000175976	TRUE	Antibacterial
NT14002	Salmonella enterica typhimurium	Prestw-308	0.997658	0.0044175	0.517089	0.9896	FALSE	non_antibacterial
NT14002	Salmonella enterica typhimurium	Prestw-309	0.973527	0.00586615	0.0157081	0.102769	FALSE	non_antibacterial
NT14002	Salmonella enterica typhimurium	Prestw-31	0.00522469	0.00419618	2.3645e-07	5.08221e-06	TRUE	Antibacterial
NT14002	Salmonella enterica typhimurium	Prestw-310	1.00634	0.00816483	0.822448	1	FALSE	non_antibacterial
NT14002	Salmonella enterica typhimurium	Prestw-311	1.00159	0.00349557	0.754006	1	FALSE	non_antibacterial
NT14002	Salmonella enterica typhimurium	Prestw-312	1.04187	0.0380756	0.997921	1	FALSE	non_antibacterial
NT14002	Salmonella enterica typhimurium	Prestw-313	1.03292	0.0515291	0.889868	1	FALSE	non_antibacterial
NT14002	Salmonella enterica typhimurium	Prestw-314	1.00087	0.00118512	0.717112	1	FALSE	non_antibacterial
NT14002	Salmonella enterica typhimurium	Prestw-315	0.0077426	0.00323779	2.3645e-07	5.08221e-06	TRUE	Antibacterial
NT14002	Salmonella enterica typhimurium	Prestw-316	0.983622	0.0189065	0.0585188	0.29071	FALSE	non_antibacterial
NT14002	Salmonella enterica typhimurium	Prestw-317	1.00885	0.00226964	0.872055	1	FALSE	non_antibacterial
NT14002	Salmonella enterica typhimurium	Prestw-318	0.957438	0.0854533	0.00154372	0.0129781	FALSE	non_antibacterial
NT14002	Salmonella enterica typhimurium	Prestw-319	1.00282	0.0132016	0.609755	1	FALSE	non_antibacterial
NT14002	Salmonella enterica typhimurium	Prestw-32	0.997248	0.0032615	0.507876	0.983022	FALSE	non_antibacterial
NT14002	Salmonella enterica typhimurium	Prestw-320	1.00869	0.0122872	0.817089	1	FALSE	non_antibacterial
NT14002	Salmonella enterica typhimurium	Prestw-321	1.01548	0.0139923	0.964968	1	FALSE	Antibacterial
NT14002	Salmonella enterica typhimurium	Prestw-322	1.01105	0.0112512	0.905013	1	FALSE	non_antibacterial
NT14002	Salmonella enterica typhimurium	Prestw-323	1.00356	0.00574192	0.80632	1	FALSE	non_antibacterial
NT14002	Salmonella enterica typhimurium	Prestw-324	1.00331	0.00415228	0.80941	1	FALSE	non_antibacterial
NT14002	Salmonella enterica typhimurium	Prestw-325	1.02022	0.00977196	0.990347	1	FALSE	non_antibacterial
NT14002	Salmonella enterica typhimurium	Prestw-326	1.0115	0.00426913	0.978782	1	FALSE	non_antibacterial
NT14002	Salmonella enterica typhimurium	Prestw-327	0.0253931	0.0110438	2.3645e-07	5.08221e-06	TRUE	Antibacterial
NT14002	Salmonella enterica typhimurium	Prestw-328	1.03548	0.0771379	0.537706	1	FALSE	non_antibacterial
NT14002	Salmonella enterica typhimurium	Prestw-329	0.994572	0.00829455	0.395179	0.88996	FALSE	non_antibacterial
NT14002	Salmonella enterica typhimurium	Prestw-33	0.986344	0.0113204	0.121819	0.477596	FALSE	non_antibacterial
NT14002	Salmonella enterica typhimurium	Prestw-330	1.03438	0.00107216	0.999494	1	FALSE	non_antibacterial
NT14002	Salmonella enterica typhimurium	Prestw-331	1.00323	0.00702036	0.792186	1	FALSE	non_antibacterial
NT14002	Salmonella enterica typhimurium	Prestw-332	1.00135	0.00116944	0.748297	1	FALSE	non_antibacterial
NT14002	Salmonella enterica typhimurium	Prestw-333	0.0949092	0.0177612	1.48155e-05	0.000175976	TRUE	non_antibacterial
NT14002	Salmonella enterica typhimurium	Prestw-334	0.994604	0.00610953	0.432766	0.923148	FALSE	Antibacterial
NT14002	Salmonella enterica typhimurium	Prestw-335	0.998404	0.00971168	0.540746	1	FALSE	non_antibacterial
NT14002	Salmonella enterica typhimurium	Prestw-336	1.00053	0.0011612	0.693499	1	FALSE	non_antibacterial
NT14002	Salmonella enterica typhimurium	Prestw-337	0.994421	0.0166719	0.302203	0.792354	FALSE	non_antibacterial
NT14002	Salmonella enterica typhimurium	Prestw-338	0.972042	0.0464165	0.149643	0.540997	FALSE	non_antibacterial
NT14002	Salmonella enterica typhimurium	Prestw-339	0.982794	0.0238334	0.0635639	0.30876	FALSE	non_antibacterial
NT14002	Salmonella enterica typhimurium	Prestw-34	0.94165	0.0296191	0.00176536	0.0147039	FALSE	non_antibacterial
NT14002	Salmonella enterica typhimurium	Prestw-340	1.00766	0.0156019	0.793492	1	FALSE	non_antibacterial
NT14002	Salmonella enterica typhimurium	Prestw-341	0.99566	0.00852866	0.54313	1	FALSE	non_antibacterial
NT14002	Salmonella enterica typhimurium	Prestw-342	0.976742	0.0175308	0.077902	0.354821	FALSE	non_antibacterial
NT14002	Salmonella enterica typhimurium	Prestw-343	0.974412	0.0195108	0.0532239	0.271576	FALSE	non_antibacterial
NT14002	Salmonella enterica typhimurium	Prestw-344	0.966267	0.0274365	0.0297313	0.174151	FALSE	non_antibacterial
NT14002	Salmonella enterica typhimurium	Prestw-345	0.958149	0.0687743	0.0918892	0.396378	FALSE	non_antibacterial
NT14002	Salmonella enterica typhimurium	Prestw-346	1.00102	0.00247653	0.719234	1	FALSE	non_antibacterial
NT14002	Salmonella enterica typhimurium	Prestw-347	0.827527	0.0981614	4.18696e-06	5.46021e-05	TRUE	non_antibacterial
NT14002	Salmonella enterica typhimurium	Prestw-348	0.997404	0.00515031	0.604041	1	FALSE	non_antibacterial
NT14002	Salmonella enterica typhimurium	Prestw-349	1.01117	0.0195479	0.808058	1	FALSE	non_antibacterial
NT14002	Salmonella enterica typhimurium	Prestw-35	0.982271	0.0206516	0.0890871	0.388688	FALSE	Antibacterial
NT14002	Salmonella enterica typhimurium	Prestw-350	1.01643	0.0172803	0.939742	1	FALSE	non_antibacterial
NT14002	Salmonella enterica typhimurium	Prestw-351	0.999662	0.00522961	0.695568	1	FALSE	non_antibacterial
NT14002	Salmonella enterica typhimurium	Prestw-352	0.988416	0.004512	0.228402	0.687434	FALSE	non_antibacterial
NT14002	Salmonella enterica typhimurium	Prestw-353	0.980497	0.00570855	0.0800507	0.361548	FALSE	non_antibacterial
NT14002	Salmonella enterica typhimurium	Prestw-354	0.975517	0.0178992	0.0668369	0.319673	FALSE	non_antibacterial
NT14002	Salmonella enterica typhimurium	Prestw-355	0.935696	0.0620406	0.00299343	0.0238362	FALSE	non_antibacterial
NT14002	Salmonella enterica typhimurium	Prestw-356	0.999154	0.00437145	0.631166	1	FALSE	non_antibacterial
NT14002	Salmonella enterica typhimurium	Prestw-357	0.00744359	0.003772	2.3645e-07	5.08221e-06	TRUE	Antibacterial
NT14002	Salmonella enterica typhimurium	Prestw-359	0.98214	0.00343268	0.100187	0.421199	FALSE	non_antibacterial
NT14002	Salmonella enterica typhimurium	Prestw-36	0.997563	0.0121949	0.495987	0.973753	FALSE	Antibacterial
NT14002	Salmonella enterica typhimurium	Prestw-360	0.989198	0.00660838	0.198539	0.63728	FALSE	non_antibacterial
NT14002	Salmonella enterica typhimurium	Prestw-361	0.999828	0.00016664	0.684387	1	FALSE	non_antibacterial
NT14002	Salmonella enterica typhimurium	Prestw-362	0.984775	0.0138522	0.154612	0.551133	FALSE	non_antibacterial
NT14002	Salmonella enterica typhimurium	Prestw-363	0.988193	0.0108975	0.261596	0.736079	FALSE	non_antibacterial
NT14002	Salmonella enterica typhimurium	Prestw-364	0.979051	0.00783819	0.0737842	0.34211	FALSE	non_antibacterial
NT14002	Salmonella enterica typhimurium	Prestw-365	0.965011	0.0456694	0.067259	0.32092	FALSE	non_antibacterial
NT14002	Salmonella enterica typhimurium	Prestw-366	0.979436	0.00821481	0.0426866	0.230836	FALSE	non_antibacterial
NT14002	Salmonella enterica typhimurium	Prestw-367	0.940004	0.0564083	0.00389752	0.0303085	FALSE	non_antibacterial
NT14002	Salmonella enterica typhimurium	Prestw-368	1.00305	0.036575	0.220063	0.674154	FALSE	non_antibacterial
NT14002	Salmonella enterica typhimurium	Prestw-369	1.00645	0.0148395	0.774233	1	FALSE	non_antibacterial
NT14002	Salmonella enterica typhimurium	Prestw-37	0.915298	0.0236615	0.000406057	0.00375582	TRUE	non_antibacterial
NT14002	Salmonella enterica typhimurium	Prestw-370	1.0099	0.00462876	0.93825	1	FALSE	non_antibacterial
NT14002	Salmonella enterica typhimurium	Prestw-371	1.01189	0.0105629	0.932585	1	FALSE	non_antibacterial
NT14002	Salmonella enterica typhimurium	Prestw-372	0.995329	0.0061194	0.516839	0.989404	FALSE	non_antibacterial
NT14002	Salmonella enterica typhimurium	Prestw-373	0.983003	0.0135069	0.135578	0.510203	FALSE	non_antibacterial
NT14002	Salmonella enterica typhimurium	Prestw-374	0.9854	0.014136	0.140469	0.52085	FALSE	non_antibacterial
NT14002	Salmonella enterica typhimurium	Prestw-375	0.987046	0.00941051	0.190069	0.621683	FALSE	non_antibacterial
NT14002	Salmonella enterica typhimurium	Prestw-376	0.990019	0.0200049	0.180314	0.602596	FALSE	Antibacterial
NT14002	Salmonella enterica typhimurium	Prestw-377	0.985151	0.0132425	0.139868	0.519125	FALSE	non_antibacterial
NT14002	Salmonella enterica typhimurium	Prestw-378	0.976226	0.0236746	0.043045	0.232389	FALSE	non_antibacterial
NT14002	Salmonella enterica typhimurium	Prestw-38	0.946543	0.0446225	0.00537188	0.0404198	FALSE	non_antibacterial
NT14002	Salmonella enterica typhimurium	Prestw-380	0.995541	0.00871452	0.429003	0.919866	FALSE	non_antibacterial
NT14002	Salmonella enterica typhimurium	Prestw-381	1.01173	0.00388436	0.96292	1	FALSE	non_antibacterial
NT14002	Salmonella enterica typhimurium	Prestw-382	0.997788	0.00407437	0.568659	1	FALSE	non_antibacterial
NT14002	Salmonella enterica typhimurium	Prestw-383	1.00151	0.00147031	0.750468	1	FALSE	non_antibacterial
NT14002	Salmonella enterica typhimurium	Prestw-384	0.99584	0.00650932	0.48177	0.963322	FALSE	non_antibacterial
NT14002	Salmonella enterica typhimurium	Prestw-386	1.00181	0.00239412	0.759666	1	FALSE	non_antibacterial
NT14002	Salmonella enterica typhimurium	Prestw-387	0.994756	0.00564733	0.491684	0.970985	FALSE	non_antibacterial
NT14002	Salmonella enterica typhimurium	Prestw-388	0.989286	0.0434971	0.0857842	0.37868	FALSE	non_antibacterial
NT14002	Salmonella enterica typhimurium	Prestw-389	1.01252	0.0165736	0.911257	1	FALSE	non_antibacterial
NT14002	Salmonella enterica typhimurium	Prestw-39	0.98275	0.0300601	0.117651	0.467001	FALSE	non_antibacterial
NT14002	Salmonella enterica typhimurium	Prestw-390	0.996823	0.00532759	0.512666	0.986341	FALSE	Antibacterial
NT14002	Salmonella enterica typhimurium	Prestw-391	1.02243	0.0285937	0.943556	1	FALSE	non_antibacterial
NT14002	Salmonella enterica typhimurium	Prestw-392	1.01443	0.0242482	0.861283	1	FALSE	non_antibacterial
NT14002	Salmonella enterica typhimurium	Prestw-393	1.00165	0.00332231	0.74505	1	FALSE	non_antibacterial
NT14002	Salmonella enterica typhimurium	Prestw-394	1.01463	0.00194048	0.980509	1	FALSE	Antibacterial
NT14002	Salmonella enterica typhimurium	Prestw-395	0.921676	0.00215863	0.000124428	0.00124648	TRUE	Antibacterial
NT14002	Salmonella enterica typhimurium	Prestw-396	1.00112	0.00378705	0.736858	1	FALSE	non_antibacterial
NT14002	Salmonella enterica typhimurium	Prestw-397	1.01798	0.00680394	0.987485	1	FALSE	non_antibacterial
NT14002	Salmonella enterica typhimurium	Prestw-398	1.01382	0.00615301	0.973668	1	FALSE	non_antibacterial
NT14002	Salmonella enterica typhimurium	Prestw-399	1.01077	0.00799208	0.939763	1	FALSE	non_antibacterial
NT14002	Salmonella enterica typhimurium	Prestw-4	1.00351	0.00290537	0.821924	1	FALSE	non_antibacterial
NT14002	Salmonella enterica typhimurium	Prestw-40	0.995463	0.014828	0.301317	0.791251	FALSE	non_antibacterial
NT14002	Salmonella enterica typhimurium	Prestw-400	1.0274	0.0119737	0.997915	1	FALSE	non_antibacterial
NT14002	Salmonella enterica typhimurium	Prestw-401	1.01714	0.0123323	0.981811	1	FALSE	non_antibacterial
NT14002	Salmonella enterica typhimurium	Prestw-403	1.01176	0.0152319	0.902785	1	FALSE	non_antibacterial
NT14002	Salmonella enterica typhimurium	Prestw-405	1.01219	0.00424359	0.965885	1	FALSE	non_antibacterial
NT14002	Salmonella enterica typhimurium	Prestw-406	1.00667	0.0124429	0.727502	1	FALSE	non_antibacterial
NT14002	Salmonella enterica typhimurium	Prestw-407	1.01519	0.0189498	0.918246	1	FALSE	non_antibacterial
NT14002	Salmonella enterica typhimurium	Prestw-408	1.00375	0.00621285	0.812304	1	FALSE	non_antibacterial
NT14002	Salmonella enterica typhimurium	Prestw-409	0.998722	0.0142243	0.63724	1	FALSE	non_antibacterial
NT14002	Salmonella enterica typhimurium	Prestw-41	0.999929	0.00377113	0.65318	1	FALSE	non_antibacterial
NT14002	Salmonella enterica typhimurium	Prestw-410	1.01954	0.00965158	0.992128	1	FALSE	non_antibacterial
NT14002	Salmonella enterica typhimurium	Prestw-411	1.02173	0.0303072	0.931371	1	FALSE	non_antibacterial
NT14002	Salmonella enterica typhimurium	Prestw-413	1.00606	0.0212379	0.516942	0.989511	FALSE	non_antibacterial
NT14002	Salmonella enterica typhimurium	Prestw-416	0.00881003	0.00126569	2.3645e-07	5.08221e-06	TRUE	Antibacterial
NT14002	Salmonella enterica typhimurium	Prestw-418	0.991833	0.00361236	0.238752	0.702625	FALSE	non_antibacterial
NT14002	Salmonella enterica typhimurium	Prestw-419	0.9951	0.00408412	0.466487	0.951364	FALSE	non_antibacterial
NT14002	Salmonella enterica typhimurium	Prestw-42	0.992275	0.00711826	0.303971	0.795045	FALSE	non_antibacterial
NT14002	Salmonella enterica typhimurium	Prestw-421	1.01733	0.0155668	0.963779	1	FALSE	non_antibacterial
NT14002	Salmonella enterica typhimurium	Prestw-423	1.00374	0.0131005	0.656773	1	FALSE	non_antibacterial
NT14002	Salmonella enterica typhimurium	Prestw-424	0.999433	0.00458678	0.588986	1	FALSE	Antibacterial
NT14002	Salmonella enterica typhimurium	Prestw-426	1.00083	0.0104334	0.655983	1	FALSE	non_antibacterial
NT14002	Salmonella enterica typhimurium	Prestw-428	0.989658	0.0176164	0.352129	0.849204	FALSE	non_antibacterial
NT14002	Salmonella enterica typhimurium	Prestw-43	0.986029	0.00519085	0.113861	0.457347	FALSE	non_antibacterial
NT14002	Salmonella enterica typhimurium	Prestw-430	1.00276	0.0194948	0.674359	1	FALSE	non_antibacterial
NT14002	Salmonella enterica typhimurium	Prestw-432	1.00352	0.0303215	0.298573	0.787299	FALSE	non_antibacterial
NT14002	Salmonella enterica typhimurium	Prestw-433	0.99097	0.00894555	0.178354	0.598892	FALSE	non_antibacterial
NT14002	Salmonella enterica typhimurium	Prestw-434	0.978879	0.00921368	0.0317216	0.183585	FALSE	Antibacterial
NT14002	Salmonella enterica typhimurium	Prestw-435	0.987991	0.0156818	0.280961	0.76514	FALSE	non_antibacterial
NT14002	Salmonella enterica typhimurium	Prestw-436	1.00093	0.000771487	0.709146	1	FALSE	non_antibacterial
NT14002	Salmonella enterica typhimurium	Prestw-437	0.978362	0.0125567	0.0565219	0.283434	FALSE	non_antibacterial
NT14002	Salmonella enterica typhimurium	Prestw-438	0.941711	0.0360253	0.000923913	0.00807237	TRUE	non_antibacterial
NT14002	Salmonella enterica typhimurium	Prestw-439	0.979929	0.0273156	0.0992424	0.418607	FALSE	non_antibacterial
NT14002	Salmonella enterica typhimurium	Prestw-44	0.981569	0.0133188	0.0685802	0.325646	FALSE	non_antibacterial
NT14002	Salmonella enterica typhimurium	Prestw-440	0.987388	0.0174422	0.276184	0.758005	FALSE	non_antibacterial
NT14002	Salmonella enterica typhimurium	Prestw-441	1.02147	0.0289693	0.873684	1	FALSE	non_antibacterial
NT14002	Salmonella enterica typhimurium	Prestw-443	1.00217	0.00861107	0.649014	1	FALSE	non_antibacterial
NT14002	Salmonella enterica typhimurium	Prestw-445	0.980422	0.0116209	0.0743689	0.343829	FALSE	non_antibacterial
NT14002	Salmonella enterica typhimurium	Prestw-446	1.00472	0.0117028	0.752777	1	FALSE	non_antibacterial
NT14002	Salmonella enterica typhimurium	Prestw-447	0.983415	0.0161703	0.153517	0.54916	FALSE	non_antibacterial
NT14002	Salmonella enterica typhimurium	Prestw-448	0.974912	0.0151809	0.0325519	0.187308	FALSE	non_antibacterial
NT14002	Salmonella enterica typhimurium	Prestw-449	0.994573	0.00829883	0.308899	0.800432	FALSE	non_antibacterial
NT14002	Salmonella enterica typhimurium	Prestw-45	0.991821	0.0120071	0.223596	0.67983	FALSE	non_antibacterial
NT14002	Salmonella enterica typhimurium	Prestw-450	0.996984	0.0160147	0.614588	1	FALSE	Antibacterial
NT14002	Salmonella enterica typhimurium	Prestw-451	0.999852	0.00645343	0.581283	1	FALSE	non_antibacterial
NT14002	Salmonella enterica typhimurium	Prestw-455	0.984516	0.0144127	0.140881	0.521737	FALSE	non_antibacterial
NT14002	Salmonella enterica typhimurium	Prestw-456	0.00503234	0.0016579	2.3645e-07	5.08221e-06	TRUE	Antibacterial
NT14002	Salmonella enterica typhimurium	Prestw-457	0.988956	0.00392181	0.206865	0.652017	FALSE	non_antibacterial
NT14002	Salmonella enterica typhimurium	Prestw-458	0.986846	0.0144698	0.238807	0.702732	FALSE	non_antibacterial
NT14002	Salmonella enterica typhimurium	Prestw-46	0.99381	0.0145081	0.265838	0.742488	FALSE	non_antibacterial
NT14002	Salmonella enterica typhimurium	Prestw-460	0.987965	0.015166	0.282015	0.766604	FALSE	non_antibacterial
NT14002	Salmonella enterica typhimurium	Prestw-461	1.00695	0.0234103	0.526819	0.995584	FALSE	non_antibacterial
NT14002	Salmonella enterica typhimurium	Prestw-462	0.00408662	0.00124186	2.3645e-07	5.08221e-06	TRUE	Antibacterial
NT14002	Salmonella enterica typhimurium	Prestw-463	1.00744	0.00857097	0.885721	1	FALSE	non_antibacterial
NT14002	Salmonella enterica typhimurium	Prestw-468	1.00056	0.00472159	0.645393	1	FALSE	non_antibacterial
NT14002	Salmonella enterica typhimurium	Prestw-469	0.018732	0.000219317	2.3645e-07	5.08221e-06	TRUE	non_antibacterial
NT14002	Salmonella enterica typhimurium	Prestw-47	0.974918	0.0164833	0.0261366	0.157003	FALSE	non_antibacterial
NT14002	Salmonella enterica typhimurium	Prestw-470	0.00985392	0.00231679	2.3645e-07	5.08221e-06	TRUE	Antibacterial
NT14002	Salmonella enterica typhimurium	Prestw-473	0.00234104	0.000973627	2.3645e-07	5.08221e-06	TRUE	Antibacterial
NT14002	Salmonella enterica typhimurium	Prestw-475	0.990226	0.015427	0.369038	0.865935	FALSE	non_antibacterial
NT14002	Salmonella enterica typhimurium	Prestw-476	0.997673	0.00184971	0.513022	0.986526	FALSE	non_antibacterial
NT14002	Salmonella enterica typhimurium	Prestw-477	0.993788	0.00798943	0.411409	0.90523	FALSE	non_antibacterial
NT14002	Salmonella enterica typhimurium	Prestw-478	0.986914	0.01683	0.105702	0.435741	FALSE	non_antibacterial
NT14002	Salmonella enterica typhimurium	Prestw-48	0.935442	0.068845	0.00466305	0.0356108	FALSE	non_antibacterial
NT14002	Salmonella enterica typhimurium	Prestw-481	0.982679	0.0636129	0.219101	0.672829	FALSE	non_antibacterial
NT14002	Salmonella enterica typhimurium	Prestw-482	0.00320203	0.00192371	2.3645e-07	5.08221e-06	TRUE	Antibacterial
NT14002	Salmonella enterica typhimurium	Prestw-484	0.980963	0.0601182	0.216631	0.668348	FALSE	non_antibacterial
NT14002	Salmonella enterica typhimurium	Prestw-485	0.491798	0.096288	2.3645e-07	5.08221e-06	TRUE	Antibacterial
NT14002	Salmonella enterica typhimurium	Prestw-486	0.00720407	0.00641504	2.3645e-07	5.08221e-06	TRUE	Antibacterial
NT14002	Salmonella enterica typhimurium	Prestw-487	0.997499	0.0119291	0.518233	0.990427	FALSE	non_antibacterial
NT14002	Salmonella enterica typhimurium	Prestw-488	0.992037	0.0521439	0.42132	0.913243	FALSE	non_antibacterial
NT14002	Salmonella enterica typhimurium	Prestw-489	0.0159761	0.0051352	2.3645e-07	5.08221e-06	TRUE	Antibacterial
NT14002	Salmonella enterica typhimurium	Prestw-49	0.992373	0.00886572	0.281911	0.766479	FALSE	non_antibacterial
NT14002	Salmonella enterica typhimurium	Prestw-490	1.02778	0.0135403	0.99745	1	FALSE	non_antibacterial
NT14002	Salmonella enterica typhimurium	Prestw-491	0.98659	0.0340703	0.432938	0.92337	FALSE	non_antibacterial
NT14002	Salmonella enterica typhimurium	Prestw-492	0.712998	0.0549842	4.42572e-07	7.8173e-06	TRUE	non_antibacterial
NT14002	Salmonella enterica typhimurium	Prestw-493	0.958001	0.0652417	0.0442827	0.237493	FALSE	non_antibacterial
NT14002	Salmonella enterica typhimurium	Prestw-494	0.987196	0.0295062	0.444491	0.933149	FALSE	non_antibacterial
NT14002	Salmonella enterica typhimurium	Prestw-495	0.961729	0.0628346	0.0592802	0.293313	FALSE	non_antibacterial
NT14002	Salmonella enterica typhimurium	Prestw-496	1.00247	0.00300842	0.802771	1	FALSE	non_antibacterial
NT14002	Salmonella enterica typhimurium	Prestw-497	0.986243	0.0157341	0.320581	0.814878	FALSE	Antibacterial
NT14002	Salmonella enterica typhimurium	Prestw-498	0.987679	0.0113294	0.292639	0.781117	FALSE	non_antibacterial
NT14002	Salmonella enterica typhimurium	Prestw-499	1.0046	0.0196086	0.521362	0.992105	FALSE	non_antibacterial
NT14002	Salmonella enterica typhimurium	Prestw-5	1.00065	0.00468216	0.671912	1	FALSE	non_antibacterial
NT14002	Salmonella enterica typhimurium	Prestw-50	0.999282	0.00255102	0.605074	1	FALSE	non_antibacterial
NT14002	Salmonella enterica typhimurium	Prestw-500	0.980828	0.0425746	0.287635	0.774071	FALSE	non_antibacterial
NT14002	Salmonella enterica typhimurium	Prestw-501	1.01675	0.0216182	0.919728	1	FALSE	non_antibacterial
NT14002	Salmonella enterica typhimurium	Prestw-502	0.986951	0.0138355	0.329022	0.823833	FALSE	non_antibacterial
NT14002	Salmonella enterica typhimurium	Prestw-503	0.99973	0.00670343	0.734274	1	FALSE	non_antibacterial
NT14002	Salmonella enterica typhimurium	Prestw-504	0.985171	0.00355458	0.116006	0.462695	FALSE	non_antibacterial
NT14002	Salmonella enterica typhimurium	Prestw-505	0.995319	0.00330981	0.426676	0.918142	FALSE	non_antibacterial
NT14002	Salmonella enterica typhimurium	Prestw-506	1.00337	0.00800192	0.789384	1	FALSE	Antibacterial
NT14002	Salmonella enterica typhimurium	Prestw-509	1.0207	0.0376018	0.791934	1	FALSE	non_antibacterial
NT14002	Salmonella enterica typhimurium	Prestw-51	0.999273	0.00456084	0.607883	1	FALSE	non_antibacterial
NT14002	Salmonella enterica typhimurium	Prestw-510	0.987267	0.028866	0.454139	0.941229	FALSE	non_antibacterial
NT14002	Salmonella enterica typhimurium	Prestw-511	0.995566	0.00623957	0.402813	0.896914	FALSE	non_antibacterial
NT14002	Salmonella enterica typhimurium	Prestw-512	0.996999	0.0068671	0.449192	0.937462	FALSE	non_antibacterial
NT14002	Salmonella enterica typhimurium	Prestw-513	0.982704	0.00862582	0.114353	0.458442	FALSE	non_antibacterial
NT14002	Salmonella enterica typhimurium	Prestw-514	0.989584	0.00449285	0.271361	0.750842	FALSE	Antibacterial
NT14002	Salmonella enterica typhimurium	Prestw-515	0.996021	0.00678379	0.378664	0.875592	FALSE	non_antibacterial
NT14002	Salmonella enterica typhimurium	Prestw-516	0.99944	0.00252468	0.633931	1	FALSE	non_antibacterial
NT14002	Salmonella enterica typhimurium	Prestw-517	0.991924	0.010099	0.486239	0.966757	FALSE	non_antibacterial
NT14002	Salmonella enterica typhimurium	Prestw-518	0.978177	0.0389477	0.0569573	0.284979	FALSE	non_antibacterial
NT14002	Salmonella enterica typhimurium	Prestw-519	1.02388	0.0140392	0.994578	1	FALSE	Antibacterial
NT14002	Salmonella enterica typhimurium	Prestw-52	0.997479	0.0109631	0.457731	0.944644	FALSE	non_antibacterial
NT14002	Salmonella enterica typhimurium	Prestw-520	0.974798	0.0468789	0.148669	0.538946	FALSE	non_antibacterial
NT14002	Salmonella enterica typhimurium	Prestw-524	0.969525	0.00919047	0.019243	0.121834	FALSE	non_antibacterial
NT14002	Salmonella enterica typhimurium	Prestw-525	0.230424	0.0395066	2.3645e-07	5.08221e-06	TRUE	Antibacterial
NT14002	Salmonella enterica typhimurium	Prestw-526	0.991247	0.00170623	0.236385	0.699272	FALSE	Antibacterial
NT14002	Salmonella enterica typhimurium	Prestw-527	0.984417	0.00864123	0.108016	0.442147	FALSE	non_antibacterial
NT14002	Salmonella enterica typhimurium	Prestw-528	0.964005	0.00140615	0.00884269	0.0626423	FALSE	non_antibacterial
NT14002	Salmonella enterica typhimurium	Prestw-529	0.992984	0.011823	0.240146	0.704696	FALSE	non_antibacterial
NT14002	Salmonella enterica typhimurium	Prestw-53	0.988627	0.00309298	0.145611	0.532195	FALSE	non_antibacterial
NT14002	Salmonella enterica typhimurium	Prestw-530	1.00256	0.00104573	0.77086	1	FALSE	non_antibacterial
NT14002	Salmonella enterica typhimurium	Prestw-531	1.02303	0.0299097	0.941126	1	FALSE	non_antibacterial
NT14002	Salmonella enterica typhimurium	Prestw-532	1.00061	0.0132052	0.486477	0.967008	FALSE	non_antibacterial
NT14002	Salmonella enterica typhimurium	Prestw-533	0.991702	0.0191121	0.125206	0.48606	FALSE	non_antibacterial
NT14002	Salmonella enterica typhimurium	Prestw-535	1.00533	0.00930695	0.761248	1	FALSE	non_antibacterial
NT14002	Salmonella enterica typhimurium	Prestw-536	1.00551	0.00491145	0.838834	1	FALSE	non_antibacterial
NT14002	Salmonella enterica typhimurium	Prestw-537	0.991226	0.00455591	0.241191	0.705979	FALSE	non_antibacterial
NT14002	Salmonella enterica typhimurium	Prestw-538	0.981555	0.0134853	0.0487168	0.2545	FALSE	non_antibacterial
NT14002	Salmonella enterica typhimurium	Prestw-539	0.993177	0.0101403	0.267373	0.744881	FALSE	non_antibacterial
NT14002	Salmonella enterica typhimurium	Prestw-54	1.00464	0.00639997	0.838303	1	FALSE	non_antibacterial
NT14002	Salmonella enterica typhimurium	Prestw-541	1.01325	0.0162227	0.898525	1	FALSE	non_antibacterial
NT14002	Salmonella enterica typhimurium	Prestw-542	1.01788	0.0201372	0.932518	1	FALSE	non_antibacterial
NT14002	Salmonella enterica typhimurium	Prestw-543	0.997224	0.00332814	0.517154	0.9896	FALSE	non_antibacterial
NT14002	Salmonella enterica typhimurium	Prestw-544	0.887898	0.019114	1.01327e-05	0.000124718	TRUE	Antibacterial
NT14002	Salmonella enterica typhimurium	Prestw-545	1.00923	0.00889465	0.894048	1	FALSE	non_antibacterial
NT14002	Salmonella enterica typhimurium	Prestw-546	1.00377	0.00447835	0.819162	1	FALSE	non_antibacterial
NT14002	Salmonella enterica typhimurium	Prestw-547	1.01789	0.0184041	0.958557	1	FALSE	non_antibacterial
NT14002	Salmonella enterica typhimurium	Prestw-548	0.996738	0.00607063	0.480791	0.962439	FALSE	non_antibacterial
NT14002	Salmonella enterica typhimurium	Prestw-549	0.989383	0.0159657	0.435827	0.926008	FALSE	non_antibacterial
NT14002	Salmonella enterica typhimurium	Prestw-55	1.00043	0.00107648	0.678955	1	FALSE	non_antibacterial
NT14002	Salmonella enterica typhimurium	Prestw-550	1.01528	0.00809825	0.973542	1	FALSE	non_antibacterial
NT14002	Salmonella enterica typhimurium	Prestw-551	1.0377	0.0249524	0.998698	1	FALSE	non_antibacterial
NT14002	Salmonella enterica typhimurium	Prestw-552	1.02122	0.0274647	0.939866	1	FALSE	non_antibacterial
NT14002	Salmonella enterica typhimurium	Prestw-553	0.993631	0.0174387	0.174067	0.590112	FALSE	non_antibacterial
NT14002	Salmonella enterica typhimurium	Prestw-554	1.01851	0.0128047	0.986338	1	FALSE	non_antibacterial
NT14002	Salmonella enterica typhimurium	Prestw-555	0.865879	0.0077877	3.23574e-05	0.000355342	TRUE	Antibacterial
NT14002	Salmonella enterica typhimurium	Prestw-557	0.878652	0.0255211	6.47701e-06	8.18671e-05	TRUE	Antibacterial
NT14002	Salmonella enterica typhimurium	Prestw-558	1.01976	0.0260358	0.935644	1	FALSE	non_antibacterial
NT14002	Salmonella enterica typhimurium	Prestw-559	1.00596	0.0141664	0.70114	1	FALSE	non_antibacterial
NT14002	Salmonella enterica typhimurium	Prestw-56	0.990166	0.0262545	0.20275	0.644478	FALSE	non_antibacterial
NT14002	Salmonella enterica typhimurium	Prestw-560	1.00812	0.0119623	0.815916	1	FALSE	non_antibacterial
NT14002	Salmonella enterica typhimurium	Prestw-565	1.01497	0.00596911	0.978288	1	FALSE	non_antibacterial
NT14002	Salmonella enterica typhimurium	Prestw-566	1.0132	0.00856331	0.97077	1	FALSE	non_antibacterial
NT14002	Salmonella enterica typhimurium	Prestw-57	1.00191	0.0175972	0.461578	0.948432	FALSE	non_antibacterial
NT14002	Salmonella enterica typhimurium	Prestw-571	1.0053	0.00649007	0.826402	1	FALSE	non_antibacterial
NT14002	Salmonella enterica typhimurium	Prestw-572	1.01891	0.012955	0.980221	1	FALSE	non_antibacterial
NT14002	Salmonella enterica typhimurium	Prestw-574	0.989221	0.00350095	0.215396	0.666093	FALSE	non_antibacterial
NT14002	Salmonella enterica typhimurium	Prestw-576	1.00054	0.00542713	0.663988	1	FALSE	non_antibacterial
NT14002	Salmonella enterica typhimurium	Prestw-58	0.97429	0.0498877	0.127268	0.490708	FALSE	non_antibacterial
NT14002	Salmonella enterica typhimurium	Prestw-583	1.00335	0.0130034	0.730353	1	FALSE	non_antibacterial
NT14002	Salmonella enterica typhimurium	Prestw-584	0.984007	0.0117339	0.0784076	0.356503	FALSE	non_antibacterial
NT14002	Salmonella enterica typhimurium	Prestw-587	0.9852	0.00688925	0.129964	0.497526	FALSE	non_antibacterial
NT14002	Salmonella enterica typhimurium	Prestw-588	0.995111	0.00538624	0.424704	0.916341	FALSE	non_antibacterial
NT14002	Salmonella enterica typhimurium	Prestw-59	0.996286	0.0111043	0.354229	0.851643	FALSE	non_antibacterial
NT14002	Salmonella enterica typhimurium	Prestw-594	0.975045	0.00564924	0.0211295	0.131785	FALSE	non_antibacterial
NT14002	Salmonella enterica typhimurium	Prestw-60	1.01419	0.00642579	0.984436	1	FALSE	non_antibacterial
NT14002	Salmonella enterica typhimurium	Prestw-607	0.9732	0.0123097	0.0216516	0.134445	FALSE	non_antibacterial
NT14002	Salmonella enterica typhimurium	Prestw-616	0.990277	0.0251078	0.183782	0.60962	FALSE	non_antibacterial
NT14002	Salmonella enterica typhimurium	Prestw-617	0.99057	0.00697685	0.253574	0.724006	FALSE	non_antibacterial
NT14002	Salmonella enterica typhimurium	Prestw-619	1.00023	0.0106929	0.64416	1	FALSE	non_antibacterial
NT14002	Salmonella enterica typhimurium	Prestw-62	1.00708	0.010182	0.857578	1	FALSE	non_antibacterial
NT14002	Salmonella enterica typhimurium	Prestw-623	0.992228	0.00385108	0.295264	0.783736	FALSE	non_antibacterial
NT14002	Salmonella enterica typhimurium	Prestw-626	1.00239	0.0159486	0.532021	0.999323	FALSE	non_antibacterial
NT14002	Salmonella enterica typhimurium	Prestw-627	0.9909	0.00589365	0.276171	0.757974	FALSE	non_antibacterial
NT14002	Salmonella enterica typhimurium	Prestw-63	1.00231	0.00387584	0.768766	1	FALSE	non_antibacterial
NT14002	Salmonella enterica typhimurium	Prestw-630	1.00475	0.00795412	0.771504	1	FALSE	non_antibacterial
NT14002	Salmonella enterica typhimurium	Prestw-631	0.989256	0.00722865	0.223127	0.679152	FALSE	non_antibacterial
NT14002	Salmonella enterica typhimurium	Prestw-632	1.01378	0.002156	0.978165	1	FALSE	non_antibacterial
NT14002	Salmonella enterica typhimurium	Prestw-633	1.02132	0.0045542	0.996605	1	FALSE	non_antibacterial
NT14002	Salmonella enterica typhimurium	Prestw-64	0.995979	0.00899498	0.396189	0.890815	FALSE	non_antibacterial
NT14002	Salmonella enterica typhimurium	Prestw-641	1.01667	0.0103909	0.982756	1	FALSE	non_antibacterial
NT14002	Salmonella enterica typhimurium	Prestw-643	1.01454	0.0174651	0.897907	1	FALSE	non_antibacterial
NT14002	Salmonella enterica typhimurium	Prestw-644	1.00509	0.0036708	0.845265	1	FALSE	non_antibacterial
NT14002	Salmonella enterica typhimurium	Prestw-645	1.00337	0.00773098	0.7517	1	FALSE	non_antibacterial
NT14002	Salmonella enterica typhimurium	Prestw-649	1.01281	0.00461913	0.971789	1	FALSE	non_antibacterial
NT14002	Salmonella enterica typhimurium	Prestw-65	0.992516	0.00265614	0.271354	0.750832	FALSE	non_antibacterial
NT14002	Salmonella enterica typhimurium	Prestw-651	1.02209	0.00335829	0.996975	1	FALSE	non_antibacterial
NT14002	Salmonella enterica typhimurium	Prestw-652	1.00182	0.00522763	0.707419	1	FALSE	non_antibacterial
NT14002	Salmonella enterica typhimurium	Prestw-653	1.00617	0.00380333	0.88582	1	FALSE	non_antibacterial
NT14002	Salmonella enterica typhimurium	Prestw-654	0.997172	0.00202248	0.53264	0.999724	FALSE	non_antibacterial
NT14002	Salmonella enterica typhimurium	Prestw-655	1.00135	0.00422237	0.688762	1	FALSE	non_antibacterial
NT14002	Salmonella enterica typhimurium	Prestw-656	1.0076	0.015001	0.731323	1	FALSE	non_antibacterial
NT14002	Salmonella enterica typhimurium	Prestw-657	0.972216	0.011034	0.0233537	0.143233	FALSE	non_antibacterial
NT14002	Salmonella enterica typhimurium	Prestw-658	1.00122	0.00560724	0.719555	1	FALSE	non_antibacterial
NT14002	Salmonella enterica typhimurium	Prestw-659	1.0051	0.00421152	0.859394	1	FALSE	non_antibacterial
NT14002	Salmonella enterica typhimurium	Prestw-66	0.996912	0.00856737	0.449514	0.937557	FALSE	non_antibacterial
NT14002	Salmonella enterica typhimurium	Prestw-660	1.01535	0.00576198	0.982361	1	FALSE	non_antibacterial
NT14002	Salmonella enterica typhimurium	Prestw-666	1.01141	0.00841272	0.96883	1	FALSE	non_antibacterial
NT14002	Salmonella enterica typhimurium	Prestw-67	0.996817	0.0137957	0.515025	0.988322	FALSE	non_antibacterial
NT14002	Salmonella enterica typhimurium	Prestw-671	1.00496	0.00363431	0.85608	1	FALSE	non_antibacterial
NT14002	Salmonella enterica typhimurium	Prestw-676	0.997292	0.00936911	0.555322	1	FALSE	non_antibacterial
NT14002	Salmonella enterica typhimurium	Prestw-68	0.979364	0.0256292	0.0896063	0.390272	FALSE	non_antibacterial
NT14002	Salmonella enterica typhimurium	Prestw-683	0.979323	0.0105956	0.0636855	0.309206	FALSE	non_antibacterial
NT14002	Salmonella enterica typhimurium	Prestw-688	0.98541	0.002986	0.11488	0.459759	FALSE	non_antibacterial
NT14002	Salmonella enterica typhimurium	Prestw-69	1.00089	0.000538703	0.699994	1	FALSE	non_antibacterial
NT14002	Salmonella enterica typhimurium	Prestw-692	0.998103	0.00614241	0.538102	1	FALSE	non_antibacterial
NT14002	Salmonella enterica typhimurium	Prestw-693	0.93613	0.0628314	0.00250866	0.0202956	FALSE	non_antibacterial
NT14002	Salmonella enterica typhimurium	Prestw-694	0.973167	0.00693216	0.0206622	0.129293	FALSE	Antibacterial
NT14002	Salmonella enterica typhimurium	Prestw-696	0.994918	0.0207013	0.292794	0.781302	FALSE	non_antibacterial
NT14002	Salmonella enterica typhimurium	Prestw-697	0.987604	0.00549334	0.170289	0.582417	FALSE	non_antibacterial
NT14002	Salmonella enterica typhimurium	Prestw-698	0.981113	0.00784305	0.0559038	0.281095	FALSE	non_antibacterial
NT14002	Salmonella enterica typhimurium	Prestw-699	0.998237	0.0034934	0.545239	1	FALSE	non_antibacterial
NT14002	Salmonella enterica typhimurium	Prestw-7	1.00724	0.00611288	0.905091	1	FALSE	non_antibacterial
NT14002	Salmonella enterica typhimurium	Prestw-70	0.952759	0.0762843	0.0414144	0.225656	FALSE	non_antibacterial
NT14002	Salmonella enterica typhimurium	Prestw-700	0.00444846	0.00272287	2.3645e-07	5.08221e-06	TRUE	Antibacterial
NT14002	Salmonella enterica typhimurium	Prestw-701	1.00358	0.00753219	0.791865	1	FALSE	non_antibacterial
NT14002	Salmonella enterica typhimurium	Prestw-702	1.0002	0.00287158	0.669424	1	FALSE	Antibacterial
NT14002	Salmonella enterica typhimurium	Prestw-703	0.996801	0.00237473	0.513235	0.986805	FALSE	non_antibacterial
NT14002	Salmonella enterica typhimurium	Prestw-704	1.00581	0.0077033	0.856439	1	FALSE	non_antibacterial
NT14002	Salmonella enterica typhimurium	Prestw-705	1.00538	0.0064646	0.827381	1	FALSE	non_antibacterial
NT14002	Salmonella enterica typhimurium	Prestw-706	1.00148	0.00188622	0.735767	1	FALSE	non_antibacterial
NT14002	Salmonella enterica typhimurium	Prestw-707	0.988096	0.00391038	0.164027	0.569797	FALSE	non_antibacterial
NT14002	Salmonella enterica typhimurium	Prestw-708	0.98836	0.0162721	0.144319	0.529228	FALSE	non_antibacterial
NT14002	Salmonella enterica typhimurium	Prestw-709	0.994434	0.0088549	0.326354	0.821065	FALSE	non_antibacterial
NT14002	Salmonella enterica typhimurium	Prestw-71	1.0102	0.00999837	0.926391	1	FALSE	non_antibacterial
NT14002	Salmonella enterica typhimurium	Prestw-711	1.02468	0.00925894	0.996643	1	FALSE	non_antibacterial
NT14002	Salmonella enterica typhimurium	Prestw-712	1.01585	0.0152444	0.959062	1	FALSE	non_antibacterial
NT14002	Salmonella enterica typhimurium	Prestw-713	1.02352	0.00391683	0.997691	1	FALSE	non_antibacterial
NT14002	Salmonella enterica typhimurium	Prestw-714	1.02653	0.0147318	0.996637	1	FALSE	non_antibacterial
NT14002	Salmonella enterica typhimurium	Prestw-716	0.997993	0.0074232	0.512638	0.986326	FALSE	non_antibacterial
NT14002	Salmonella enterica typhimurium	Prestw-717	1.02125	0.0244206	0.924705	1	FALSE	non_antibacterial
NT14002	Salmonella enterica typhimurium	Prestw-718	1.01383	0.0102435	0.959226	1	FALSE	non_antibacterial
NT14002	Salmonella enterica typhimurium	Prestw-719	0.00458926	0.00159077	2.3645e-07	5.08221e-06	TRUE	Antibacterial
NT14002	Salmonella enterica typhimurium	Prestw-72	0.998212	0.00629411	0.502894	0.979734	FALSE	non_antibacterial
NT14002	Salmonella enterica typhimurium	Prestw-720	0.0484332	0.00576033	1.48155e-05	0.000175976	TRUE	Antibacterial
NT14002	Salmonella enterica typhimurium	Prestw-721	1.03717	0.00604043	0.999946	1	FALSE	non_antibacterial
NT14002	Salmonella enterica typhimurium	Prestw-722	1.02034	0.00193653	0.995841	1	FALSE	non_antibacterial
NT14002	Salmonella enterica typhimurium	Prestw-723	1.01164	0.00463888	0.956577	1	FALSE	Antibacterial
NT14002	Salmonella enterica typhimurium	Prestw-724	1.0194	0.00133702	0.993999	1	FALSE	Antibacterial
NT14002	Salmonella enterica typhimurium	Prestw-725	1.03247	0.00161559	0.999846	1	FALSE	non_antibacterial
NT14002	Salmonella enterica typhimurium	Prestw-726	1.02934	0.00113184	0.999695	1	FALSE	non_antibacterial
NT14002	Salmonella enterica typhimurium	Prestw-728	1.01928	0.00136602	0.993643	1	FALSE	Antibacterial
NT14002	Salmonella enterica typhimurium	Prestw-729	1.02967	0.0107275	0.998598	1	FALSE	Antibacterial
NT14002	Salmonella enterica typhimurium	Prestw-73	0.976466	0.0441643	0.144233	0.529014	FALSE	non_antibacterial
NT14002	Salmonella enterica typhimurium	Prestw-730	1.0319	0.00327088	0.999792	1	FALSE	non_antibacterial
NT14002	Salmonella enterica typhimurium	Prestw-732	0.658945	0.0444186	5.63846e-07	9.47871e-06	TRUE	non_antibacterial
NT14002	Salmonella enterica typhimurium	Prestw-733	0.995684	0.00925213	0.418213	0.910292	FALSE	non_antibacterial
NT14002	Salmonella enterica typhimurium	Prestw-734	0.994744	0.00424957	0.406848	0.900993	FALSE	non_antibacterial
NT14002	Salmonella enterica typhimurium	Prestw-735	0.995042	0.00215037	0.431397	0.92185	FALSE	non_antibacterial
NT14002	Salmonella enterica typhimurium	Prestw-736	0.00502347	0.0025071	2.3645e-07	5.08221e-06	TRUE	Antibacterial
NT14002	Salmonella enterica typhimurium	Prestw-737	0.993956	0.00621466	0.376226	0.873225	FALSE	non_antibacterial
NT14002	Salmonella enterica typhimurium	Prestw-738	1.00049	0.00185698	0.660626	1	FALSE	non_antibacterial
NT14002	Salmonella enterica typhimurium	Prestw-739	1.00774	0.00657642	0.888249	1	FALSE	non_antibacterial
NT14002	Salmonella enterica typhimurium	Prestw-74	0.997486	0.00149503	0.524377	0.993904	FALSE	non_antibacterial
NT14002	Salmonella enterica typhimurium	Prestw-740	0.987385	0.00401199	0.167699	0.577828	FALSE	non_antibacterial
NT14002	Salmonella enterica typhimurium	Prestw-741	1.00362	0.0129682	0.687874	1	FALSE	non_antibacterial
NT14002	Salmonella enterica typhimurium	Prestw-742	0.985427	0.0138458	0.0828789	0.37021	FALSE	Antibacterial
NT14002	Salmonella enterica typhimurium	Prestw-743	0.994067	0.0157237	0.295314	0.783743	FALSE	non_antibacterial
NT14002	Salmonella enterica typhimurium	Prestw-745	0.963951	0.00236783	0.00389225	0.0302692	FALSE	Antibacterial
NT14002	Salmonella enterica typhimurium	Prestw-746	1.01577	0.00224232	0.994586	1	FALSE	non_antibacterial
NT14002	Salmonella enterica typhimurium	Prestw-749	0.998593	0.00678463	0.574842	1	FALSE	non_antibacterial
NT14002	Salmonella enterica typhimurium	Prestw-75	0.973649	0.0514924	0.105811	0.436157	FALSE	non_antibacterial
NT14002	Salmonella enterica typhimurium	Prestw-750	1.00301	0.00210835	0.776351	1	FALSE	non_antibacterial
NT14002	Salmonella enterica typhimurium	Prestw-751	0.998493	0.00757528	0.565201	1	FALSE	non_antibacterial
NT14002	Salmonella enterica typhimurium	Prestw-752	0.969139	0.010418	0.00925488	0.0652004	FALSE	non_antibacterial
NT14002	Salmonella enterica typhimurium	Prestw-753	0.00255033	0.000290061	2.3645e-07	5.08221e-06	TRUE	Antibacterial
NT14002	Salmonella enterica typhimurium	Prestw-754	0.995453	0.00575913	0.429674	0.920451	FALSE	non_antibacterial
NT14002	Salmonella enterica typhimurium	Prestw-756	1.00195	0.00736372	0.737201	1	FALSE	non_antibacterial
NT14002	Salmonella enterica typhimurium	Prestw-757	0.994202	0.013829	0.333168	0.828393	FALSE	non_antibacterial
NT14002	Salmonella enterica typhimurium	Prestw-758	0.981464	0.0112845	0.0663637	0.31797	FALSE	Antibacterial
NT14002	Salmonella enterica typhimurium	Prestw-759	0.992444	0.00527934	0.339417	0.834954	FALSE	non_antibacterial
NT14002	Salmonella enterica typhimurium	Prestw-76	1.00121	0.105658	0.178555	0.599377	FALSE	non_antibacterial
NT14002	Salmonella enterica typhimurium	Prestw-760	0.993231	0.00555772	0.352103	0.8492	FALSE	non_antibacterial
NT14002	Salmonella enterica typhimurium	Prestw-761	0.993645	0.00235133	0.374252	0.871304	FALSE	non_antibacterial
NT14002	Salmonella enterica typhimurium	Prestw-762	0.986344	0.00826031	0.132014	0.502379	FALSE	Antibacterial
NT14002	Salmonella enterica typhimurium	Prestw-763	0.976791	0.00284974	0.0322623	0.18602	FALSE	non_antibacterial
NT14002	Salmonella enterica typhimurium	Prestw-765	0.997937	0.00842361	0.551946	1	FALSE	non_antibacterial
NT14002	Salmonella enterica typhimurium	Prestw-766	1.00752	0.00383448	0.94288	1	FALSE	Antibacterial
NT14002	Salmonella enterica typhimurium	Prestw-767	0.979206	0.0169761	0.041482	0.226014	FALSE	non_antibacterial
NT14002	Salmonella enterica typhimurium	Prestw-768	0.988302	0.0017309	0.19232	0.626035	FALSE	non_antibacterial
NT14002	Salmonella enterica typhimurium	Prestw-769	0.999595	0.00270358	0.628544	1	FALSE	Antibacterial
NT14002	Salmonella enterica typhimurium	Prestw-77	1.00641	0.000966115	0.922518	1	FALSE	non_antibacterial
NT14002	Salmonella enterica typhimurium	Prestw-770	0.997828	0.00639267	0.539617	1	FALSE	non_antibacterial
NT14002	Salmonella enterica typhimurium	Prestw-771	1.00233	0.00283093	0.76257	1	FALSE	non_antibacterial
NT14002	Salmonella enterica typhimurium	Prestw-772	0.989178	0.014636	0.149386	0.540479	FALSE	non_antibacterial
NT14002	Salmonella enterica typhimurium	Prestw-773	0.979553	0.00715686	0.0382948	0.212362	FALSE	non_antibacterial
NT14002	Salmonella enterica typhimurium	Prestw-774	0.994094	0.00539732	0.374672	0.871776	FALSE	non_antibacterial
NT14002	Salmonella enterica typhimurium	Prestw-775	0.984925	0.00652802	0.123751	0.482326	FALSE	Antibacterial
NT14002	Salmonella enterica typhimurium	Prestw-776	0.997742	0.0303902	0.29808	0.786679	FALSE	non_antibacterial
NT14002	Salmonella enterica typhimurium	Prestw-777	0.981478	0.00185385	0.0664645	0.318398	FALSE	non_antibacterial
NT14002	Salmonella enterica typhimurium	Prestw-778	0.99049	0.000769923	0.261974	0.73657	FALSE	non_antibacterial
NT14002	Salmonella enterica typhimurium	Prestw-779	0.997352	0.00762036	0.500916	0.978156	FALSE	non_antibacterial
NT14002	Salmonella enterica typhimurium	Prestw-78	0.977898	0.0309864	0.0876181	0.38441	FALSE	non_antibacterial
NT14002	Salmonella enterica typhimurium	Prestw-780	0.0189249	0.00392905	2.3645e-07	5.08221e-06	TRUE	Antibacterial
NT14002	Salmonella enterica typhimurium	Prestw-781	1.00744	0.00356484	0.900405	1	FALSE	non_antibacterial
NT14002	Salmonella enterica typhimurium	Prestw-782	0.999227	0.0111505	0.600076	1	FALSE	non_antibacterial
NT14002	Salmonella enterica typhimurium	Prestw-783	0.994721	0.00590019	0.400156	0.894751	FALSE	non_antibacterial
NT14002	Salmonella enterica typhimurium	Prestw-784	1.00093	0.00785399	0.681406	1	FALSE	non_antibacterial
NT14002	Salmonella enterica typhimurium	Prestw-785	0.985939	0.0032272	0.149713	0.541214	FALSE	non_antibacterial
NT14002	Salmonella enterica typhimurium	Prestw-786	1.00568	0.00201134	0.915801	1	FALSE	non_antibacterial
NT14002	Salmonella enterica typhimurium	Prestw-787	0.832326	0.00376514	1.49989e-06	2.16346e-05	TRUE	non_antibacterial
NT14002	Salmonella enterica typhimurium	Prestw-788	0.993052	0.0105409	0.292469	0.780833	FALSE	non_antibacterial
NT14002	Salmonella enterica typhimurium	Prestw-789	0.988804	0.0105307	0.166355	0.574914	FALSE	non_antibacterial
NT14002	Salmonella enterica typhimurium	Prestw-79	0.986498	0.0138669	0.118622	0.469265	FALSE	non_antibacterial
NT14002	Salmonella enterica typhimurium	Prestw-790	1.00209	0.00278187	0.746377	1	FALSE	non_antibacterial
NT14002	Salmonella enterica typhimurium	Prestw-791	1.02003	0.00786756	0.992355	1	FALSE	non_antibacterial
NT14002	Salmonella enterica typhimurium	Prestw-792	0.998486	0.00456767	0.58858	1	FALSE	non_antibacterial
NT14002	Salmonella enterica typhimurium	Prestw-793	0.991802	0.0344903	0.126451	0.48884	FALSE	non_antibacterial
NT14002	Salmonella enterica typhimurium	Prestw-794	1.013	0.00868012	0.951667	1	FALSE	non_antibacterial
NT14002	Salmonella enterica typhimurium	Prestw-795	0.993988	0.00714845	0.39696	0.891684	FALSE	non_antibacterial
NT14002	Salmonella enterica typhimurium	Prestw-796	1.01465	0.0138247	0.935447	1	FALSE	non_antibacterial
NT14002	Salmonella enterica typhimurium	Prestw-797	1.01428	0.00617803	0.971029	1	FALSE	non_antibacterial
NT14002	Salmonella enterica typhimurium	Prestw-798	1.00491	0.00349131	0.831317	1	FALSE	non_antibacterial
NT14002	Salmonella enterica typhimurium	Prestw-799	0.992867	0.00399932	0.341738	0.83772	FALSE	non_antibacterial
NT14002	Salmonella enterica typhimurium	Prestw-80	1.01601	0.00664026	0.99116	1	FALSE	non_antibacterial
NT14002	Salmonella enterica typhimurium	Prestw-800	1.01187	0.0113002	0.911185	1	FALSE	non_antibacterial
NT14002	Salmonella enterica typhimurium	Prestw-801	1.00652	0.0289558	0.849365	1	FALSE	non_antibacterial
NT14002	Salmonella enterica typhimurium	Prestw-802	0.990322	0.0275594	0.560137	1	FALSE	non_antibacterial
NT14002	Salmonella enterica typhimurium	Prestw-803	0.992356	0.0189578	0.616308	1	FALSE	non_antibacterial
NT14002	Salmonella enterica typhimurium	Prestw-804	0.895869	0.0361892	3.12753e-05	0.000344946	TRUE	Antibacterial
NT14002	Salmonella enterica typhimurium	Prestw-805	0.995529	0.0220726	0.675713	1	FALSE	Antibacterial
NT14002	Salmonella enterica typhimurium	Prestw-806	1.00428	0.0361393	0.779087	1	FALSE	non_antibacterial
NT14002	Salmonella enterica typhimurium	Prestw-807	0.969847	0.0396788	0.137957	0.514951	FALSE	non_antibacterial
NT14002	Salmonella enterica typhimurium	Prestw-808	0.391338	0.103291	2.3645e-07	5.08221e-06	TRUE	Antibacterial
NT14002	Salmonella enterica typhimurium	Prestw-809	1.01004	0.023973	0.909525	1	FALSE	non_antibacterial
NT14002	Salmonella enterica typhimurium	Prestw-81	1.01748	0.0123549	0.985252	1	FALSE	Antibacterial
NT14002	Salmonella enterica typhimurium	Prestw-810	1.03719	0.0139903	0.999577	1	FALSE	non_antibacterial
NT14002	Salmonella enterica typhimurium	Prestw-812	0.980063	0.0262773	0.286824	0.772644	FALSE	non_antibacterial
NT14002	Salmonella enterica typhimurium	Prestw-813	0.980486	0.0429478	0.351875	0.849035	FALSE	non_antibacterial
NT14002	Salmonella enterica typhimurium	Prestw-814	0.944035	0.0342026	0.00333237	0.0263025	FALSE	Antibacterial
NT14002	Salmonella enterica typhimurium	Prestw-815	0.983077	0.0311486	0.390998	0.886276	FALSE	non_antibacterial
NT14002	Salmonella enterica typhimurium	Prestw-816	0.98693	0.0384071	0.4277	0.918682	FALSE	non_antibacterial
NT14002	Salmonella enterica typhimurium	Prestw-818	0.989539	0.0243362	0.265179	0.741455	FALSE	non_antibacterial
NT14002	Salmonella enterica typhimurium	Prestw-819	0.00565567	0.000566392	2.3645e-07	5.08221e-06	TRUE	Antibacterial
NT14002	Salmonella enterica typhimurium	Prestw-820	1.01136	0.00529849	0.951576	1	FALSE	non_antibacterial
NT14002	Salmonella enterica typhimurium	Prestw-821	0.76586	0.00389933	7.90003e-07	1.25406e-05	TRUE	Antibacterial
NT14002	Salmonella enterica typhimurium	Prestw-822	0.968858	0.0343477	0.103722	0.431171	FALSE	non_antibacterial
NT14002	Salmonella enterica typhimurium	Prestw-824	0.99829	0.00958526	0.611372	1	FALSE	non_antibacterial
NT14002	Salmonella enterica typhimurium	Prestw-825	0.974159	0.0451293	0.231229	0.691551	FALSE	non_antibacterial
NT14002	Salmonella enterica typhimurium	Prestw-826	0.990056	0.047456	0.518626	0.990476	FALSE	non_antibacterial
NT14002	Salmonella enterica typhimurium	Prestw-827	0.973975	0.0342408	0.185763	0.613379	FALSE	non_antibacterial
NT14002	Salmonella enterica typhimurium	Prestw-829	0.972229	0.0526071	0.205058	0.649064	FALSE	non_antibacterial
NT14002	Salmonella enterica typhimurium	Prestw-83	1.00852	0.00777227	0.900684	1	FALSE	non_antibacterial
NT14002	Salmonella enterica typhimurium	Prestw-830	1.00863	0.000348529	0.929864	1	FALSE	non_antibacterial
NT14002	Salmonella enterica typhimurium	Prestw-831	0.988	0.0337224	0.525824	0.994835	FALSE	non_antibacterial
NT14002	Salmonella enterica typhimurium	Prestw-832	0.00625694	0.00571487	2.3645e-07	5.08221e-06	TRUE	Antibacterial
NT14002	Salmonella enterica typhimurium	Prestw-833	0.995316	0.00710341	0.420832	0.912776	FALSE	non_antibacterial
NT14002	Salmonella enterica typhimurium	Prestw-835	1.00078	0.00797582	0.646538	1	FALSE	non_antibacterial
NT14002	Salmonella enterica typhimurium	Prestw-836	0.992248	0.0348251	0.622777	1	FALSE	non_antibacterial
NT14002	Salmonella enterica typhimurium	Prestw-837	0.991607	0.00634859	0.387644	0.882795	FALSE	non_antibacterial
NT14002	Salmonella enterica typhimurium	Prestw-838	0.985311	0.00186071	0.212961	0.662306	FALSE	non_antibacterial
NT14002	Salmonella enterica typhimurium	Prestw-839	0.988147	0.00753343	0.19282	0.626773	FALSE	non_antibacterial
NT14002	Salmonella enterica typhimurium	Prestw-84	0.999289	0.00442522	0.567109	1	FALSE	non_antibacterial
NT14002	Salmonella enterica typhimurium	Prestw-840	0.971713	0.0476063	0.151358	0.544686	FALSE	non_antibacterial
NT14002	Salmonella enterica typhimurium	Prestw-842	0.987902	0.00660876	0.212363	0.661532	FALSE	non_antibacterial
NT14002	Salmonella enterica typhimurium	Prestw-843	0.981192	0.015532	0.0726359	0.338604	FALSE	Antibacterial
NT14002	Salmonella enterica typhimurium	Prestw-844	0.974504	0.00582764	0.0505434	0.261557	FALSE	non_antibacterial
NT14002	Salmonella enterica typhimurium	Prestw-845	0.90421	0.168697	0.0290159	0.170901	FALSE	non_antibacterial
NT14002	Salmonella enterica typhimurium	Prestw-846	0.987432	0.0227409	0.442321	0.93144	FALSE	non_antibacterial
NT14002	Salmonella enterica typhimurium	Prestw-847	0.994258	0.00757384	0.451995	0.939634	FALSE	non_antibacterial
NT14002	Salmonella enterica typhimurium	Prestw-848	0.977121	0.0346287	0.0519365	0.266676	FALSE	non_antibacterial
NT14002	Salmonella enterica typhimurium	Prestw-85	1.01164	0.0121863	0.902595	1	FALSE	non_antibacterial
NT14002	Salmonella enterica typhimurium	Prestw-850	1.00697	0.0138361	0.755	1	FALSE	non_antibacterial
NT14002	Salmonella enterica typhimurium	Prestw-851	0.995238	0.00748192	0.392541	0.887304	FALSE	non_antibacterial
NT14002	Salmonella enterica typhimurium	Prestw-853	0.984933	0.0196485	0.0997848	0.420058	FALSE	non_antibacterial
NT14002	Salmonella enterica typhimurium	Prestw-854	0.840207	0.0113382	1.58569e-06	2.27891e-05	TRUE	Antibacterial
NT14002	Salmonella enterica typhimurium	Prestw-855	0.990072	0.0182866	0.247098	0.714069	FALSE	non_antibacterial
NT14002	Salmonella enterica typhimurium	Prestw-856	0.983665	0.037387	0.416132	0.909219	FALSE	non_antibacterial
NT14002	Salmonella enterica typhimurium	Prestw-857	0.981556	0.0164547	0.1034	0.430223	FALSE	non_antibacterial
NT14002	Salmonella enterica typhimurium	Prestw-858	0.973996	0.0296386	0.035601	0.200557	FALSE	non_antibacterial
NT14002	Salmonella enterica typhimurium	Prestw-859	0.984843	0.0216573	0.145726	0.532505	FALSE	non_antibacterial
NT14002	Salmonella enterica typhimurium	Prestw-86	1.00642	0.00908351	0.771673	1	FALSE	non_antibacterial
NT14002	Salmonella enterica typhimurium	Prestw-860	1.00712	0.0198632	0.74066	1	FALSE	non_antibacterial
NT14002	Salmonella enterica typhimurium	Prestw-861	1.01496	0.00576763	0.979083	1	FALSE	non_antibacterial
NT14002	Salmonella enterica typhimurium	Prestw-862	1.00882	0.0137965	0.820843	1	FALSE	non_antibacterial
NT14002	Salmonella enterica typhimurium	Prestw-863	0.994217	0.0183948	0.260311	0.734191	FALSE	non_antibacterial
NT14002	Salmonella enterica typhimurium	Prestw-864	1.00234	0.0148688	0.522773	0.992687	FALSE	non_antibacterial
NT14002	Salmonella enterica typhimurium	Prestw-865	1.00928	0.0190285	0.741409	1	FALSE	non_antibacterial
NT14002	Salmonella enterica typhimurium	Prestw-866	1.02226	0.0187557	0.986217	1	FALSE	non_antibacterial
NT14002	Salmonella enterica typhimurium	Prestw-867	1.00529	0.012605	0.780092	1	FALSE	Antibacterial
NT14002	Salmonella enterica typhimurium	Prestw-868	0.99181	0.0367149	0.220896	0.675371	FALSE	non_antibacterial
NT14002	Salmonella enterica typhimurium	Prestw-869	1.00857	0.00883399	0.876959	1	FALSE	Antibacterial
NT14002	Salmonella enterica typhimurium	Prestw-87	1.01211	0.00721493	0.961596	1	FALSE	non_antibacterial
NT14002	Salmonella enterica typhimurium	Prestw-870	1.01028	0.0127544	0.887905	1	FALSE	non_antibacterial
NT14002	Salmonella enterica typhimurium	Prestw-871	1.0266	0.0204852	0.984958	1	FALSE	non_antibacterial
NT14002	Salmonella enterica typhimurium	Prestw-872	1.00326	0.01817	0.473642	0.956598	FALSE	non_antibacterial
NT14002	Salmonella enterica typhimurium	Prestw-873	1.00594	0.0418	0.216709	0.668404	FALSE	non_antibacterial
NT14002	Salmonella enterica typhimurium	Prestw-874	1.02605	0.019237	0.989638	1	FALSE	non_antibacterial
NT14002	Salmonella enterica typhimurium	Prestw-875	1.01969	0.0274222	0.869671	1	FALSE	non_antibacterial
NT14002	Salmonella enterica typhimurium	Prestw-877	1.0302	0.0162516	0.996792	1	FALSE	non_antibacterial
NT14002	Salmonella enterica typhimurium	Prestw-878	1.01192	0.0263018	0.756827	1	FALSE	non_antibacterial
NT14002	Salmonella enterica typhimurium	Prestw-88	1.00506	0.00367226	0.849962	1	FALSE	non_antibacterial
NT14002	Salmonella enterica typhimurium	Prestw-880	1.0275	0.0179818	0.992686	1	FALSE	non_antibacterial
NT14002	Salmonella enterica typhimurium	Prestw-881	1.02798	0.0410586	0.89766	1	FALSE	non_antibacterial
NT14002	Salmonella enterica typhimurium	Prestw-882	1.02483	0.0402937	0.654141	1	FALSE	non_antibacterial
NT14002	Salmonella enterica typhimurium	Prestw-883	1.02542	0.0350929	0.848789	1	FALSE	non_antibacterial
NT14002	Salmonella enterica typhimurium	Prestw-884	1.02361	0.0447783	0.709663	1	FALSE	non_antibacterial
NT14002	Salmonella enterica typhimurium	Prestw-886	1.03067	0.037471	0.88928	1	FALSE	non_antibacterial
NT14002	Salmonella enterica typhimurium	Prestw-887	1.02738	0.0361778	0.949687	1	FALSE	non_antibacterial
NT14002	Salmonella enterica typhimurium	Prestw-888	0.983159	0.00881823	0.0935124	0.401297	FALSE	non_antibacterial
NT14002	Salmonella enterica typhimurium	Prestw-893	1.02554	0.0369835	0.92103	1	FALSE	non_antibacterial
NT14002	Salmonella enterica typhimurium	Prestw-894	1.00737	0.0354963	0.407802	0.90189	FALSE	non_antibacterial
NT14002	Salmonella enterica typhimurium	Prestw-895	1.02885	0.039016	0.9313	1	FALSE	non_antibacterial
NT14002	Salmonella enterica typhimurium	Prestw-896	1.04266	0.0505541	0.984227	1	FALSE	non_antibacterial
NT14002	Salmonella enterica typhimurium	Prestw-898	0.977225	0.0222068	0.0839045	0.373322	FALSE	non_antibacterial
NT14002	Salmonella enterica typhimurium	Prestw-899	0.996033	0.0134291	0.53083	0.998791	FALSE	non_antibacterial
NT14002	Salmonella enterica typhimurium	Prestw-9	1.02143	0.011216	0.993562	1	FALSE	non_antibacterial
NT14002	Salmonella enterica typhimurium	Prestw-90	1.01439	0.00327362	0.985821	1	FALSE	non_antibacterial
NT14002	Salmonella enterica typhimurium	Prestw-900	1.01277	0.0159131	0.898196	1	FALSE	non_antibacterial
NT14002	Salmonella enterica typhimurium	Prestw-901	1.00859	0.044896	0.25559	0.726739	FALSE	non_antibacterial
NT14002	Salmonella enterica typhimurium	Prestw-903	0.997593	0.0353002	0.150952	0.544045	FALSE	non_antibacterial
NT14002	Salmonella enterica typhimurium	Prestw-904	0.996229	0.0117834	0.487248	0.967822	FALSE	non_antibacterial
NT14002	Salmonella enterica typhimurium	Prestw-905	1.01176	0.0274044	0.709627	1	FALSE	non_antibacterial
NT14002	Salmonella enterica typhimurium	Prestw-906	1.04071	0.044945	0.99554	1	FALSE	non_antibacterial
NT14002	Salmonella enterica typhimurium	Prestw-907	1.01155	0.0408053	0.40649	0.900724	FALSE	non_antibacterial
NT14002	Salmonella enterica typhimurium	Prestw-908	0.971457	0.0506526	0.0482995	0.253091	FALSE	non_antibacterial
NT14002	Salmonella enterica typhimurium	Prestw-909	1.02585	0.0325532	0.967556	1	FALSE	non_antibacterial
NT14002	Salmonella enterica typhimurium	Prestw-91	1.00294	0.0140512	0.614478	1	FALSE	non_antibacterial
NT14002	Salmonella enterica typhimurium	Prestw-910	0.949418	0.00847819	0.00127529	0.0108642	FALSE	non_antibacterial
NT14002	Salmonella enterica typhimurium	Prestw-911	1.01764	0.0256211	0.879146	1	FALSE	non_antibacterial
NT14002	Salmonella enterica typhimurium	Prestw-912	0.974741	0.00078862	0.0267703	0.160149	FALSE	non_antibacterial
NT14002	Salmonella enterica typhimurium	Prestw-913	0.992648	0.00554394	0.317096	0.810511	FALSE	Antibacterial
NT14002	Salmonella enterica typhimurium	Prestw-914	0.983536	0.0106117	0.129029	0.495521	FALSE	non_antibacterial
NT14002	Salmonella enterica typhimurium	Prestw-915	0.999537	0.00206808	0.651559	1	FALSE	non_antibacterial
NT14002	Salmonella enterica typhimurium	Prestw-916	1.03623	0.0447384	0.987565	1	FALSE	non_antibacterial
NT14002	Salmonella enterica typhimurium	Prestw-917	0.986129	0.0101141	0.184351	0.610717	FALSE	non_antibacterial
NT14002	Salmonella enterica typhimurium	Prestw-918	0.984126	0.0030161	0.0872203	0.383106	FALSE	non_antibacterial
NT14002	Salmonella enterica typhimurium	Prestw-919	0.995869	0.00405736	0.457681	0.944644	FALSE	Antibacterial
NT14002	Salmonella enterica typhimurium	Prestw-92	0.996214	0.0067918	0.419383	0.911425	FALSE	non_antibacterial
NT14002	Salmonella enterica typhimurium	Prestw-920	1.0141	0.0417163	0.411095	0.905059	FALSE	non_antibacterial
NT14002	Salmonella enterica typhimurium	Prestw-921	0.998154	0.00197741	0.582512	1	FALSE	non_antibacterial
NT14002	Salmonella enterica typhimurium	Prestw-922	0.979751	0.00160994	0.0526106	0.269091	FALSE	non_antibacterial
NT14002	Salmonella enterica typhimurium	Prestw-923	0.9694	0.00713189	0.0121504	0.0824893	FALSE	non_antibacterial
NT14002	Salmonella enterica typhimurium	Prestw-924	0.976161	0.00356003	0.0367959	0.206038	FALSE	non_antibacterial
NT14002	Salmonella enterica typhimurium	Prestw-925	0.999256	0.00179898	0.639066	1	FALSE	non_antibacterial
NT14002	Salmonella enterica typhimurium	Prestw-926	1.0199	0.0401289	0.662906	1	FALSE	non_antibacterial
NT14002	Salmonella enterica typhimurium	Prestw-927	0.98638	0.00435714	0.15606	0.554628	FALSE	non_antibacterial
NT14002	Salmonella enterica typhimurium	Prestw-928	0.928328	0.10064	0.00290519	0.0232053	FALSE	non_antibacterial
NT14002	Salmonella enterica typhimurium	Prestw-929	0.985965	0.00760429	0.164346	0.570561	FALSE	non_antibacterial
NT14002	Salmonella enterica typhimurium	Prestw-93	0.999249	0.00169667	0.614423	1	FALSE	non_antibacterial
NT14002	Salmonella enterica typhimurium	Prestw-930	0.972581	0.0102718	0.0250083	0.151327	FALSE	non_antibacterial
NT14002	Salmonella enterica typhimurium	Prestw-931	1.00922	0.00771524	0.921064	1	FALSE	non_antibacterial
NT14002	Salmonella enterica typhimurium	Prestw-932	1.00198	0.00526779	0.752041	1	FALSE	non_antibacterial
NT14002	Salmonella enterica typhimurium	Prestw-933	0.987738	0.00534862	0.159712	0.561433	FALSE	non_antibacterial
NT14002	Salmonella enterica typhimurium	Prestw-934	0.983121	0.0186701	0.149653	0.541025	FALSE	non_antibacterial
NT14002	Salmonella enterica typhimurium	Prestw-935	0.996049	0.0118293	0.520224	0.991508	FALSE	non_antibacterial
NT14002	Salmonella enterica typhimurium	Prestw-936	1.04926	0.0492756	0.999418	1	FALSE	non_antibacterial
NT14002	Salmonella enterica typhimurium	Prestw-937	0.995069	0.0117131	0.464502	0.950247	FALSE	non_antibacterial
NT14002	Salmonella enterica typhimurium	Prestw-938	0.999839	0.0158477	0.607155	1	FALSE	non_antibacterial
NT14002	Salmonella enterica typhimurium	Prestw-939	0.986328	0.0140575	0.209815	0.657288	FALSE	non_antibacterial
NT14002	Salmonella enterica typhimurium	Prestw-94	1.00311	0.00510102	0.762848	1	FALSE	non_antibacterial
NT14002	Salmonella enterica typhimurium	Prestw-941	0.999649	0.00497697	0.595098	1	FALSE	non_antibacterial
NT14002	Salmonella enterica typhimurium	Prestw-942	1.0035	0.00711934	0.797395	1	FALSE	non_antibacterial
NT14002	Salmonella enterica typhimurium	Prestw-943	0.997966	0.0024949	0.549103	1	FALSE	non_antibacterial
NT14002	Salmonella enterica typhimurium	Prestw-944	1.00601	0.00582105	0.872399	1	FALSE	non_antibacterial
NT14002	Salmonella enterica typhimurium	Prestw-945	0.996934	0.00783942	0.536033	1	FALSE	non_antibacterial
NT14002	Salmonella enterica typhimurium	Prestw-946	1.01369	0.00836932	0.968921	1	FALSE	non_antibacterial
NT14002	Salmonella enterica typhimurium	Prestw-947	0.993079	0.00293216	0.345198	0.84069	FALSE	non_antibacterial
NT14002	Salmonella enterica typhimurium	Prestw-948	0.981428	0.0156441	0.118324	0.468752	FALSE	non_antibacterial
NT14002	Salmonella enterica typhimurium	Prestw-949	1.00013	0.00300876	0.682893	1	FALSE	non_antibacterial
NT14002	Salmonella enterica typhimurium	Prestw-95	0.996678	0.00308707	0.486585	0.967131	FALSE	non_antibacterial
NT14002	Salmonella enterica typhimurium	Prestw-953	0.988336	0.021269	0.151532	0.544994	FALSE	non_antibacterial
NT14002	Salmonella enterica typhimurium	Prestw-954	1.01046	0.0071202	0.934523	1	FALSE	non_antibacterial
NT14002	Salmonella enterica typhimurium	Prestw-956	1.023	0.0130694	0.99148	1	FALSE	non_antibacterial
NT14002	Salmonella enterica typhimurium	Prestw-957	1.00236	0.00926247	0.649747	1	FALSE	non_antibacterial
NT14002	Salmonella enterica typhimurium	Prestw-958	0.970647	0.0474092	0.0386118	0.213756	FALSE	non_antibacterial
NT14002	Salmonella enterica typhimurium	Prestw-959	1.00097	0.0047707	0.669214	1	FALSE	non_antibacterial
NT14002	Salmonella enterica typhimurium	Prestw-96	0.935779	0.0127473	0.000502814	0.00458937	TRUE	non_antibacterial
NT14002	Salmonella enterica typhimurium	Prestw-960	0.998625	0.00831296	0.607766	1	FALSE	non_antibacterial
NT14002	Salmonella enterica typhimurium	Prestw-961	1.01165	0.0096579	0.957283	1	FALSE	non_antibacterial
NT14002	Salmonella enterica typhimurium	Prestw-964	0.00317629	0.00238159	6.45331e-07	1.05717e-05	TRUE	Antibacterial
NT14002	Salmonella enterica typhimurium	Prestw-966	1.00501	0.00659133	0.855808	1	FALSE	non_antibacterial
NT14002	Salmonella enterica typhimurium	Prestw-968	1.00266	0.00380906	0.794588	1	FALSE	non_antibacterial
NT14002	Salmonella enterica typhimurium	Prestw-97	0.979759	0.00348146	0.0386349	0.213875	FALSE	non_antibacterial
NT14002	Salmonella enterica typhimurium	Prestw-971	1.01026	0.009465	0.936845	1	FALSE	non_antibacterial
NT14002	Salmonella enterica typhimurium	Prestw-972	1.00532	0.0069526	0.874257	1	FALSE	non_antibacterial
NT14002	Salmonella enterica typhimurium	Prestw-973	0.988145	0.00385793	0.170861	0.583727	FALSE	non_antibacterial
NT14002	Salmonella enterica typhimurium	Prestw-974	0.991198	0.00778168	0.193763	0.628008	FALSE	non_antibacterial
NT14002	Salmonella enterica typhimurium	Prestw-975	1.01033	0.00995534	0.935352	1	FALSE	non_antibacterial
NT14002	Salmonella enterica typhimurium	Prestw-976	0.999964	0.00955231	0.64317	1	FALSE	non_antibacterial
NT14002	Salmonella enterica typhimurium	Prestw-977	0.990361	0.00712806	0.21183	0.660417	FALSE	non_antibacterial
NT14002	Salmonella enterica typhimurium	Prestw-978	0.996529	0.00424625	0.490531	0.970261	FALSE	non_antibacterial
NT14002	Salmonella enterica typhimurium	Prestw-979	1.01606	0.00920444	0.98736	1	FALSE	non_antibacterial
NT14002	Salmonella enterica typhimurium	Prestw-98	0.996601	0.0040327	0.449418	0.937499	FALSE	non_antibacterial
NT14002	Salmonella enterica typhimurium	Prestw-980	1.0003	0.00205446	0.696888	1	FALSE	non_antibacterial
NT14002	Salmonella enterica typhimurium	Prestw-981	0.993424	0.0131755	0.283029	0.767872	FALSE	non_antibacterial
NT14002	Salmonella enterica typhimurium	Prestw-982	0.994837	0.0201681	0.307798	0.799593	FALSE	non_antibacterial
NT14002	Salmonella enterica typhimurium	Prestw-983	0.990589	0.00826032	0.272178	0.751943	FALSE	non_antibacterial
NT14002	Salmonella enterica typhimurium	Prestw-986	1.01733	0.00410353	0.996212	1	FALSE	non_antibacterial
NT14002	Salmonella enterica typhimurium	Prestw-99	0.98558	0.00950039	0.108814	0.444043	FALSE	non_antibacterial
NT14002	Salmonella enterica typhimurium	Prestw-991	1.00416	0.0044507	0.832229	1	FALSE	non_antibacterial
NT14002	Salmonella enterica typhimurium	Prestw-992	0.991678	0.00460219	0.257633	0.730113	FALSE	non_antibacterial
NT14002	Salmonella enterica typhimurium	Prestw-993	0.995266	0.00858567	0.349041	0.846419	FALSE	non_antibacterial
NT14002	Salmonella enterica typhimurium	Prestw-994	1.00246	0.00458235	0.782941	1	FALSE	non_antibacterial
NT14002	Salmonella enterica typhimurium	Prestw-995	0.991551	0.00991188	0.224607	0.681357	FALSE	non_antibacterial
NT14002	Salmonella enterica typhimurium	Prestw-997	0.99555	0.0054141	0.470536	0.954122	FALSE	non_antibacterial
NT14002	Salmonella enterica typhimurium	Prestw-998	0.996493	0.00584737	0.467609	0.952225	FALSE	non_antibacterial
NT14002	Salmonella enterica typhimurium	Prestw-999	0.95909	0.0122078	0.00305207	0.0242585	FALSE	non_antibacterial
NT14112	Vibrio cholerae	Prestw-1	1.0118	0.0121379	0.801347	1	FALSE	non_antibacterial
NT14112	Vibrio cholerae	Prestw-10	1.03871	0.0386905	0.894735	1	FALSE	Antibacterial
NT14112	Vibrio cholerae	Prestw-100	0.978918	0.00385083	0.210818	0.658767	FALSE	non_antibacterial
NT14112	Vibrio cholerae	Prestw-1000	0.447936	0.170516	2.05053e-06	2.87098e-05	TRUE	Antibacterial
NT14112	Vibrio cholerae	Prestw-1001	0.986622	0.017447	0.385874	0.881811	FALSE	non_antibacterial
NT14112	Vibrio cholerae	Prestw-1002	0.964019	0.0190122	0.0909751	0.393991	FALSE	non_antibacterial
NT14112	Vibrio cholerae	Prestw-1003	0.958047	0.0208986	0.0647975	0.312798	FALSE	non_antibacterial
NT14112	Vibrio cholerae	Prestw-1004	0.973989	0.0194669	0.186991	0.616072	FALSE	non_antibacterial
NT14112	Vibrio cholerae	Prestw-1006	1.00279	0.0220593	0.681907	1	FALSE	non_antibacterial
NT14112	Vibrio cholerae	Prestw-1007	1.00092	0.00281508	0.678562	1	FALSE	non_antibacterial
NT14112	Vibrio cholerae	Prestw-1008	0.986709	0.0106564	0.376149	0.873133	FALSE	non_antibacterial
NT14112	Vibrio cholerae	Prestw-1009	0.987306	0.0101576	0.384113	0.880326	FALSE	Antibacterial
NT14112	Vibrio cholerae	Prestw-101	1.00707	0.00353024	0.799636	1	FALSE	non_antibacterial
NT14112	Vibrio cholerae	Prestw-1010	0.401186	0.213762	1.69698e-06	2.42363e-05	TRUE	Antibacterial
NT14112	Vibrio cholerae	Prestw-1011	0.99881	0.0191521	0.54588	1	FALSE	Antibacterial
NT14112	Vibrio cholerae	Prestw-1012	1.00128	0.00749476	0.690356	1	FALSE	non_antibacterial
NT14112	Vibrio cholerae	Prestw-1013	0.926178	0.019626	0.0101529	0.0707821	FALSE	non_antibacterial
NT14112	Vibrio cholerae	Prestw-1014	0.92781	0.0190192	0.0110142	0.0759604	FALSE	non_antibacterial
NT14112	Vibrio cholerae	Prestw-1015	0.999189	0.00140475	0.628538	1	FALSE	non_antibacterial
NT14112	Vibrio cholerae	Prestw-1016	1.04271	0.0198587	0.990374	1	FALSE	non_antibacterial
NT14112	Vibrio cholerae	Prestw-1017	0.995351	0.00806102	0.514575	0.987893	FALSE	non_antibacterial
NT14112	Vibrio cholerae	Prestw-1018	0.990397	0.000755362	0.418	0.910164	FALSE	non_antibacterial
NT14112	Vibrio cholerae	Prestw-1019	1.00112	0.0141763	0.662245	1	FALSE	non_antibacterial
NT14112	Vibrio cholerae	Prestw-102	0.800111	0.063583	0.000132647	0.00132289	TRUE	non_antibacterial
NT14112	Vibrio cholerae	Prestw-1020	1.00692	0.00448965	0.787349	1	FALSE	non_antibacterial
NT14112	Vibrio cholerae	Prestw-1021	1.01741	0.0123926	0.897861	1	FALSE	non_antibacterial
NT14112	Vibrio cholerae	Prestw-1023	1.0092	0.0037881	0.833004	1	FALSE	non_antibacterial
NT14112	Vibrio cholerae	Prestw-1024	0.00875746	0.0104548	2.86273e-07	5.7279e-06	TRUE	non_antibacterial
NT14112	Vibrio cholerae	Prestw-1025	0.988555	0.0210176	0.335577	0.831119	FALSE	non_antibacterial
NT14112	Vibrio cholerae	Prestw-1026	1.05674	0.0418486	0.989911	1	FALSE	non_antibacterial
NT14112	Vibrio cholerae	Prestw-1027	1.00807	0.00946439	0.801707	1	FALSE	non_antibacterial
NT14112	Vibrio cholerae	Prestw-1028	0.124859	0.0405365	3.32838e-07	6.2243e-06	TRUE	Antibacterial
NT14112	Vibrio cholerae	Prestw-1029	0.995199	0.0145171	0.543456	1	FALSE	non_antibacterial
NT14112	Vibrio cholerae	Prestw-103	0.910478	0.0374251	0.00507309	0.0383604	FALSE	non_antibacterial
NT14112	Vibrio cholerae	Prestw-1030	1.01097	0.0135529	0.831045	1	FALSE	non_antibacterial
NT14112	Vibrio cholerae	Prestw-1031	1.06448	0.0162939	0.998118	1	FALSE	non_antibacterial
NT14112	Vibrio cholerae	Prestw-1032	1.08254	0.0226353	0.999474	1	FALSE	non_antibacterial
NT14112	Vibrio cholerae	Prestw-1033	1.05583	0.0297176	0.991585	1	FALSE	non_antibacterial
NT14112	Vibrio cholerae	Prestw-1034	1.0416	0.00322387	0.991805	1	FALSE	non_antibacterial
NT14112	Vibrio cholerae	Prestw-1035	1.03557	0.00862487	0.984526	1	FALSE	non_antibacterial
NT14112	Vibrio cholerae	Prestw-1036	1.09127	0.0451005	0.9986	1	FALSE	non_antibacterial
NT14112	Vibrio cholerae	Prestw-1037	1.06111	0.0104038	0.998246	1	FALSE	non_antibacterial
NT14112	Vibrio cholerae	Prestw-1038	1.06064	0.0172128	0.99768	1	FALSE	non_antibacterial
NT14112	Vibrio cholerae	Prestw-1039	0.238733	0.0825414	5.56974e-07	9.40588e-06	TRUE	non_antibacterial
NT14112	Vibrio cholerae	Prestw-104	0.99324	0.0134755	0.468828	0.953097	FALSE	non_antibacterial
NT14112	Vibrio cholerae	Prestw-1040	0.864655	0.045158	0.00472911	0.036043	FALSE	non_antibacterial
NT14112	Vibrio cholerae	Prestw-1041	1.02799	0.0170576	0.95603	1	FALSE	non_antibacterial
NT14112	Vibrio cholerae	Prestw-1042	1.04596	0.0120463	0.993964	1	FALSE	non_antibacterial
NT14112	Vibrio cholerae	Prestw-1043	0.999954	0.0185784	0.582074	1	FALSE	non_antibacterial
NT14112	Vibrio cholerae	Prestw-1045	1.05272	0.0156745	0.995422	1	FALSE	non_antibacterial
NT14112	Vibrio cholerae	Prestw-1046	1.0677	0.0292921	0.998077	1	FALSE	non_antibacterial
NT14112	Vibrio cholerae	Prestw-1047	1.08424	0.0229151	0.999402	1	FALSE	non_antibacterial
NT14112	Vibrio cholerae	Prestw-1048	1.03392	0.0131248	0.972816	1	FALSE	non_antibacterial
NT14112	Vibrio cholerae	Prestw-1049	1.02549	0.0185231	0.916777	1	FALSE	non_antibacterial
NT14112	Vibrio cholerae	Prestw-105	0.991462	0.0166175	0.469318	0.953309	FALSE	non_antibacterial
NT14112	Vibrio cholerae	Prestw-1050	1.05081	0.0113455	0.994064	1	FALSE	non_antibacterial
NT14112	Vibrio cholerae	Prestw-1051	0.941504	0.125179	0.0830247	0.370605	FALSE	non_antibacterial
NT14112	Vibrio cholerae	Prestw-1052	1.00581	0.015353	0.705262	1	FALSE	non_antibacterial
NT14112	Vibrio cholerae	Prestw-1053	0.956021	0.0761433	0.114417	0.458564	FALSE	Antibacterial
NT14112	Vibrio cholerae	Prestw-1054	1.00484	0.00100526	0.757215	1	FALSE	non_antibacterial
NT14112	Vibrio cholerae	Prestw-1055	1.02557	0.0273545	0.86887	1	FALSE	non_antibacterial
NT14112	Vibrio cholerae	Prestw-1056	1.04688	0.0189059	0.99141	1	FALSE	non_antibacterial
NT14112	Vibrio cholerae	Prestw-1057	1.03286	0.0113932	0.968966	1	FALSE	non_antibacterial
NT14112	Vibrio cholerae	Prestw-1058	1.01297	0.00693541	0.849629	1	FALSE	non_antibacterial
NT14112	Vibrio cholerae	Prestw-1059	1.07239	0.0228073	0.998383	1	FALSE	non_antibacterial
NT14112	Vibrio cholerae	Prestw-106	0.991425	0.0118704	0.439677	0.929328	FALSE	non_antibacterial
NT14112	Vibrio cholerae	Prestw-1060	1.00863	0.0272998	0.777474	1	FALSE	non_antibacterial
NT14112	Vibrio cholerae	Prestw-1061	1.02795	0.00356052	0.967148	1	FALSE	non_antibacterial
NT14112	Vibrio cholerae	Prestw-1062	1.0102	0.026144	0.717397	1	FALSE	non_antibacterial
NT14112	Vibrio cholerae	Prestw-1063	0.932845	0.047599	0.017842	0.114484	FALSE	non_antibacterial
NT14112	Vibrio cholerae	Prestw-1064	1.00651	0.0123292	0.769902	1	FALSE	non_antibacterial
NT14112	Vibrio cholerae	Prestw-1065	0.968051	0.094074	0.303599	0.794592	FALSE	non_antibacterial
NT14112	Vibrio cholerae	Prestw-1066	0.973071	0.0578546	0.435002	0.925071	FALSE	non_antibacterial
NT14112	Vibrio cholerae	Prestw-1067	0.115755	0.0187302	4.56252e-07	8.02781e-06	TRUE	Antibacterial
NT14112	Vibrio cholerae	Prestw-1068	0.982685	0.0110627	0.386573	0.88219	FALSE	non_antibacterial
NT14112	Vibrio cholerae	Prestw-1069	1.01742	0.0155632	0.858846	1	FALSE	non_antibacterial
NT14112	Vibrio cholerae	Prestw-1071	1.00969	0.0258919	0.714342	1	FALSE	non_antibacterial
NT14112	Vibrio cholerae	Prestw-1072	0.940571	0.0273835	0.0227567	0.140107	FALSE	non_antibacterial
NT14112	Vibrio cholerae	Prestw-1073	1.01931	0.0158906	0.906151	1	FALSE	non_antibacterial
NT14112	Vibrio cholerae	Prestw-1074	1.00325	0.00616776	0.728532	1	FALSE	non_antibacterial
NT14112	Vibrio cholerae	Prestw-1075	1.01528	0.0165968	0.81621	1	FALSE	non_antibacterial
NT14112	Vibrio cholerae	Prestw-1076	0.997376	0.0155746	0.658911	1	FALSE	non_antibacterial
NT14112	Vibrio cholerae	Prestw-1078	0.136032	0.0177451	4.80434e-07	8.39658e-06	TRUE	Antibacterial
NT14112	Vibrio cholerae	Prestw-1079	1.04375	0.00963183	0.989011	1	FALSE	non_antibacterial
NT14112	Vibrio cholerae	Prestw-108	0.961466	0.0286255	0.0766634	0.350935	FALSE	non_antibacterial
NT14112	Vibrio cholerae	Prestw-1080	0.999185	0.00255287	0.678202	1	FALSE	non_antibacterial
NT14112	Vibrio cholerae	Prestw-1081	1.01182	0.0132042	0.825128	1	FALSE	non_antibacterial
NT14112	Vibrio cholerae	Prestw-1082	0.994754	0.0133604	0.478974	0.960811	FALSE	non_antibacterial
NT14112	Vibrio cholerae	Prestw-1086	1.02235	0.0182924	0.947016	1	FALSE	Antibacterial
NT14112	Vibrio cholerae	Prestw-1087	1.05228	0.00830789	0.993854	1	FALSE	non_antibacterial
NT14112	Vibrio cholerae	Prestw-1088	1.02923	0.0256219	0.935579	1	FALSE	non_antibacterial
NT14112	Vibrio cholerae	Prestw-1089	1.03768	0.0213725	0.967821	1	FALSE	Antibacterial
NT14112	Vibrio cholerae	Prestw-109	0.998462	0.0103733	0.618766	1	FALSE	non_antibacterial
NT14112	Vibrio cholerae	Prestw-1090	1.02372	0.0103975	0.933013	1	FALSE	non_antibacterial
NT14112	Vibrio cholerae	Prestw-1091	1.01611	0.0126022	0.8564	1	FALSE	non_antibacterial
NT14112	Vibrio cholerae	Prestw-1092	1.01134	0.0107811	0.829326	1	FALSE	non_antibacterial
NT14112	Vibrio cholerae	Prestw-1095	1.00392	0.0293753	0.837832	1	FALSE	non_antibacterial
NT14112	Vibrio cholerae	Prestw-1096	1.01775	0.0142905	0.880342	1	FALSE	non_antibacterial
NT14112	Vibrio cholerae	Prestw-1097	1.04556	0.0265202	0.986196	1	FALSE	non_antibacterial
NT14112	Vibrio cholerae	Prestw-1099	1.04929	0.0203186	0.989432	1	FALSE	non_antibacterial
NT14112	Vibrio cholerae	Prestw-11	1.00985	0.00894723	0.817133	1	FALSE	non_antibacterial
NT14112	Vibrio cholerae	Prestw-110	0.938041	0.0235854	0.0242715	0.147568	FALSE	non_antibacterial
NT14112	Vibrio cholerae	Prestw-1101	0.963213	0.081723	0.0455124	0.241932	FALSE	non_antibacterial
NT14112	Vibrio cholerae	Prestw-1102	1.03894	0.0224306	0.98352	1	FALSE	non_antibacterial
NT14112	Vibrio cholerae	Prestw-1104	0.940146	0.0186287	0.020525	0.128532	FALSE	non_antibacterial
NT14112	Vibrio cholerae	Prestw-1106	0.843808	0.28985	0.0203333	0.127604	FALSE	Antibacterial
NT14112	Vibrio cholerae	Prestw-1107	1.06845	0.0077895	0.9985	1	FALSE	non_antibacterial
NT14112	Vibrio cholerae	Prestw-1108	1.01868	0.0611829	0.677987	1	FALSE	non_antibacterial
NT14112	Vibrio cholerae	Prestw-1109	1.08047	0.030168	0.998551	1	FALSE	Antibacterial
NT14112	Vibrio cholerae	Prestw-111	1.00423	0.0185193	0.705762	1	FALSE	non_antibacterial
NT14112	Vibrio cholerae	Prestw-1111	0.975527	0.101515	0.16663	0.575603	FALSE	non_antibacterial
NT14112	Vibrio cholerae	Prestw-1112	1.00138	0.00175241	0.647378	1	FALSE	non_antibacterial
NT14112	Vibrio cholerae	Prestw-1113	0.979639	0.114321	0.181867	0.605854	FALSE	Antibacterial
NT14112	Vibrio cholerae	Prestw-1114	1.03511	0.0259666	0.967583	1	FALSE	non_antibacterial
NT14112	Vibrio cholerae	Prestw-1116	1.04494	0.0309388	0.981172	1	FALSE	non_antibacterial
NT14112	Vibrio cholerae	Prestw-1118	0.178054	0.0146049	5.1457e-07	8.83781e-06	TRUE	Antibacterial
NT14112	Vibrio cholerae	Prestw-1119	1.11847	0.0139491	0.999943	1	FALSE	non_antibacterial
NT14112	Vibrio cholerae	Prestw-112	0.995623	0.00673056	0.547685	1	FALSE	non_antibacterial
NT14112	Vibrio cholerae	Prestw-1120	0.0236616	0.00559755	2.3645e-07	5.08221e-06	TRUE	Antibacterial
NT14112	Vibrio cholerae	Prestw-1125	1.04761	0.0293772	0.996803	1	FALSE	non_antibacterial
NT14112	Vibrio cholerae	Prestw-1127	0.981976	0.0116217	0.264661	0.740583	FALSE	non_antibacterial
NT14112	Vibrio cholerae	Prestw-1129	1.00876	0.00434653	0.808001	1	FALSE	non_antibacterial
NT14112	Vibrio cholerae	Prestw-113	0.0273121	0.015597	2.3645e-07	5.08221e-06	TRUE	Antibacterial
NT14112	Vibrio cholerae	Prestw-1130	0.932203	0.0104884	0.0125195	0.0846971	FALSE	non_antibacterial
NT14112	Vibrio cholerae	Prestw-1132	0.990184	0.019184	0.410725	0.904895	FALSE	non_antibacterial
NT14112	Vibrio cholerae	Prestw-1134	1.00361	0.0068672	0.708255	1	FALSE	non_antibacterial
NT14112	Vibrio cholerae	Prestw-1136	1.01014	0.0238696	0.693817	1	FALSE	non_antibacterial
NT14112	Vibrio cholerae	Prestw-1137	1.05903	0.00749252	0.996491	1	FALSE	non_antibacterial
NT14112	Vibrio cholerae	Prestw-1139	1.03534	0.0123486	0.979527	1	FALSE	non_antibacterial
NT14112	Vibrio cholerae	Prestw-114	0.254279	0.111622	2.82592e-07	5.67852e-06	TRUE	Antibacterial
NT14112	Vibrio cholerae	Prestw-1140	1.015	0.0201424	0.827516	1	FALSE	non_antibacterial
NT14112	Vibrio cholerae	Prestw-1144	1.00993	0.00582726	0.856361	1	FALSE	non_antibacterial
NT14112	Vibrio cholerae	Prestw-1147	0.998011	0.00686156	0.622635	1	FALSE	non_antibacterial
NT14112	Vibrio cholerae	Prestw-115	0.970154	0.0229161	0.13845	0.516015	FALSE	non_antibacterial
NT14112	Vibrio cholerae	Prestw-1152	0.932494	0.010848	0.0391322	0.215906	FALSE	non_antibacterial
NT14112	Vibrio cholerae	Prestw-1154	1.01801	0.00802381	0.901734	1	FALSE	non_antibacterial
NT14112	Vibrio cholerae	Prestw-1156	0.980682	0.0192541	0.277272	0.759654	FALSE	non_antibacterial
NT14112	Vibrio cholerae	Prestw-1157	1.0327	0.010168	0.976622	1	FALSE	Antibacterial
NT14112	Vibrio cholerae	Prestw-1158	0.976441	0.0100233	0.181455	0.604941	FALSE	non_antibacterial
NT14112	Vibrio cholerae	Prestw-1159	0.966992	0.0127209	0.109999	0.447069	FALSE	non_antibacterial
NT14112	Vibrio cholerae	Prestw-116	1.00248	0.00636073	0.710193	1	FALSE	non_antibacterial
NT14112	Vibrio cholerae	Prestw-1161	0.998072	0.00356799	0.606014	1	FALSE	non_antibacterial
NT14112	Vibrio cholerae	Prestw-1162	0.996776	0.00489175	0.544442	1	FALSE	non_antibacterial
NT14112	Vibrio cholerae	Prestw-1165	0.985039	0.0191055	0.270685	0.750034	FALSE	non_antibacterial
NT14112	Vibrio cholerae	Prestw-1166	1.02837	0.023861	0.93101	1	FALSE	non_antibacterial
NT14112	Vibrio cholerae	Prestw-1167	0.783882	0.0365716	0.000257361	0.00246256	TRUE	non_antibacterial
NT14112	Vibrio cholerae	Prestw-1169	0.985914	0.0052864	0.345287	0.840833	FALSE	non_antibacterial
NT14112	Vibrio cholerae	Prestw-117	0.97211	0.00486483	0.140505	0.520906	FALSE	non_antibacterial
NT14112	Vibrio cholerae	Prestw-1170	0.983976	0.0131924	0.291146	0.778997	FALSE	non_antibacterial
NT14112	Vibrio cholerae	Prestw-1173	0.99888	0.00362286	0.601963	1	FALSE	non_antibacterial
NT14112	Vibrio cholerae	Prestw-1174	0.99918	0.0698592	0.339863	0.835762	FALSE	non_antibacterial
NT14112	Vibrio cholerae	Prestw-1177	0.995873	0.00491851	0.55705	1	FALSE	non_antibacterial
NT14112	Vibrio cholerae	Prestw-1178	1.01035	0.0207943	0.783141	1	FALSE	non_antibacterial
NT14112	Vibrio cholerae	Prestw-1179	1.072	0.00402256	0.999538	1	FALSE	non_antibacterial
NT14112	Vibrio cholerae	Prestw-118	0.984404	0.0123126	0.320864	0.81519	FALSE	non_antibacterial
NT14112	Vibrio cholerae	Prestw-1180	1.06904	0.027358	0.997948	1	FALSE	non_antibacterial
NT14112	Vibrio cholerae	Prestw-1181	0.973866	0.00659884	0.218013	0.670681	FALSE	non_antibacterial
NT14112	Vibrio cholerae	Prestw-1182	0.993168	0.0129245	0.506575	0.981733	FALSE	non_antibacterial
NT14112	Vibrio cholerae	Prestw-1183	0.991517	0.0134187	0.454346	0.94147	FALSE	non_antibacterial
NT14112	Vibrio cholerae	Prestw-1184	0.909308	0.0393854	0.00486256	0.0369395	FALSE	non_antibacterial
NT14112	Vibrio cholerae	Prestw-1187	1.01497	0.0152952	0.837387	1	FALSE	non_antibacterial
NT14112	Vibrio cholerae	Prestw-1188	1.0094	0.0216301	0.715196	1	FALSE	non_antibacterial
NT14112	Vibrio cholerae	Prestw-1189	1.05433	0.00992682	0.996984	1	FALSE	non_antibacterial
NT14112	Vibrio cholerae	Prestw-119	0.991949	0.00652122	0.429248	0.920042	FALSE	non_antibacterial
NT14112	Vibrio cholerae	Prestw-1190	1.07689	0.00945721	0.999121	1	FALSE	non_antibacterial
NT14112	Vibrio cholerae	Prestw-1192	1.00483	0.00642629	0.725516	1	FALSE	non_antibacterial
NT14112	Vibrio cholerae	Prestw-1194	0.934909	0.00565508	0.0144173	0.0956349	FALSE	non_antibacterial
NT14112	Vibrio cholerae	Prestw-1195	1.00298	0.0154735	0.699944	1	FALSE	non_antibacterial
NT14112	Vibrio cholerae	Prestw-1196	1.03421	0.00810148	0.981176	1	FALSE	non_antibacterial
NT14112	Vibrio cholerae	Prestw-1197	1.04771	0.0182785	0.989144	1	FALSE	non_antibacterial
NT14112	Vibrio cholerae	Prestw-1198	0.992448	0.00622639	0.473971	0.956646	FALSE	non_antibacterial
NT14112	Vibrio cholerae	Prestw-1199	1.0135	0.0106196	0.792803	1	FALSE	non_antibacterial
NT14112	Vibrio cholerae	Prestw-12	0.996335	0.00901825	0.5118	0.985751	FALSE	non_antibacterial
NT14112	Vibrio cholerae	Prestw-120	1.00261	0.00352922	0.718728	1	FALSE	non_antibacterial
NT14112	Vibrio cholerae	Prestw-1202	0.987789	0.0616886	0.269476	0.748045	FALSE	Antibacterial
NT14112	Vibrio cholerae	Prestw-1203	0.941889	0.0233487	0.0268348	0.160488	FALSE	non_antibacterial
NT14112	Vibrio cholerae	Prestw-1206	1.04895	0.00541102	0.996106	1	FALSE	non_antibacterial
NT14112	Vibrio cholerae	Prestw-1207	1.09059	0.0437457	0.999562	1	FALSE	non_antibacterial
NT14112	Vibrio cholerae	Prestw-121	0.995539	0.0124856	0.535193	1	FALSE	non_antibacterial
NT14112	Vibrio cholerae	Prestw-1210	1.09626	0.0150176	0.999894	1	FALSE	non_antibacterial
NT14112	Vibrio cholerae	Prestw-1211	1.00468	0.00444048	0.758454	1	FALSE	non_antibacterial
NT14112	Vibrio cholerae	Prestw-1213	1.01541	0.0156294	0.843236	1	FALSE	non_antibacterial
NT14112	Vibrio cholerae	Prestw-1217	1.01229	0.00971954	0.841145	1	FALSE	non_antibacterial
NT14112	Vibrio cholerae	Prestw-1219	0.985493	0.00474501	0.341549	0.837564	FALSE	non_antibacterial
NT14112	Vibrio cholerae	Prestw-1222	1.04166	0.00351461	0.992455	1	FALSE	non_antibacterial
NT14112	Vibrio cholerae	Prestw-1223	0.910138	0.0230112	0.00693802	0.0506567	FALSE	non_antibacterial
NT14112	Vibrio cholerae	Prestw-1224	1.02691	0.00723328	0.951703	1	FALSE	non_antibacterial
NT14112	Vibrio cholerae	Prestw-1228	1.00074	0.0142806	0.649452	1	FALSE	non_antibacterial
NT14112	Vibrio cholerae	Prestw-1229	1.02046	0.0159477	0.919238	1	FALSE	non_antibacterial
NT14112	Vibrio cholerae	Prestw-123	0.983032	0.0191406	0.284251	0.769195	FALSE	non_antibacterial
NT14112	Vibrio cholerae	Prestw-1231	0.837243	0.014791	0.000523372	0.004764	TRUE	non_antibacterial
NT14112	Vibrio cholerae	Prestw-1232	1.04017	0.0389344	0.946894	1	FALSE	non_antibacterial
NT14112	Vibrio cholerae	Prestw-1233	0.670139	0.00995326	8.52694e-06	0.000105889	TRUE	non_antibacterial
NT14112	Vibrio cholerae	Prestw-1234	0.0395709	0.0168294	1.90158e-06	2.67956e-05	TRUE	Antibacterial
NT14112	Vibrio cholerae	Prestw-1236	1.00033	0.0158549	0.620161	1	FALSE	non_antibacterial
NT14112	Vibrio cholerae	Prestw-1239	1.10301	0.00752571	0.999795	1	FALSE	non_antibacterial
NT14112	Vibrio cholerae	Prestw-1241	1.00349	0.00758718	0.707195	1	FALSE	non_antibacterial
NT14112	Vibrio cholerae	Prestw-1242	1.02239	0.0192205	0.925123	1	FALSE	non_antibacterial
NT14112	Vibrio cholerae	Prestw-1244	1.012	0.0421596	0.624191	1	FALSE	non_antibacterial
NT14112	Vibrio cholerae	Prestw-1246	0.714041	0.279292	0.000798945	0.00705322	TRUE	non_antibacterial
NT14112	Vibrio cholerae	Prestw-1249	1.03515	0.0205887	0.969703	1	FALSE	non_antibacterial
NT14112	Vibrio cholerae	Prestw-125	0.909769	0.00237075	0.00412038	0.0318707	FALSE	non_antibacterial
NT14112	Vibrio cholerae	Prestw-1251	1.01936	0.0257735	0.87438	1	FALSE	non_antibacterial
NT14112	Vibrio cholerae	Prestw-1252	0.925963	0.00660541	0.00907653	0.0640797	FALSE	non_antibacterial
NT14112	Vibrio cholerae	Prestw-1253	1.00885	0.0123065	0.778837	1	FALSE	non_antibacterial
NT14112	Vibrio cholerae	Prestw-1254	1.00047	0.0101734	0.672286	1	FALSE	non_antibacterial
NT14112	Vibrio cholerae	Prestw-1256	1.02677	0.0291255	0.917996	1	FALSE	non_antibacterial
NT14112	Vibrio cholerae	Prestw-1257	0.97185	0.0375833	0.163596	0.568797	FALSE	non_antibacterial
NT14112	Vibrio cholerae	Prestw-1258	1.03784	0.0254551	0.969692	1	FALSE	non_antibacterial
NT14112	Vibrio cholerae	Prestw-1259	1.03017	0.00204536	0.977598	1	FALSE	non_antibacterial
NT14112	Vibrio cholerae	Prestw-126	1.00333	0.00316772	0.736166	1	FALSE	non_antibacterial
NT14112	Vibrio cholerae	Prestw-1262	0.994273	0.00809365	0.432292	0.922533	FALSE	non_antibacterial
NT14112	Vibrio cholerae	Prestw-1263	0.0728444	0.00981165	2.1913e-06	3.04957e-05	TRUE	Antibacterial
NT14112	Vibrio cholerae	Prestw-1265	0.0355487	0.0150522	2.39048e-07	5.10899e-06	TRUE	Antibacterial
NT14112	Vibrio cholerae	Prestw-1266	1.00828	0.0731882	0.453671	0.940995	FALSE	non_antibacterial
NT14112	Vibrio cholerae	Prestw-1267	1.01228	0.0258278	0.739676	1	FALSE	non_antibacterial
NT14112	Vibrio cholerae	Prestw-1268	0.992122	0.00811885	0.488686	0.968692	FALSE	non_antibacterial
NT14112	Vibrio cholerae	Prestw-1269	1.05172	0.0146624	0.996509	1	FALSE	non_antibacterial
NT14112	Vibrio cholerae	Prestw-127	0.948706	0.0362439	0.0406688	0.222341	FALSE	non_antibacterial
NT14112	Vibrio cholerae	Prestw-1270	1.00448	0.00966716	0.690399	1	FALSE	non_antibacterial
NT14112	Vibrio cholerae	Prestw-1271	0.976076	0.0215077	0.172977	0.587652	FALSE	non_antibacterial
NT14112	Vibrio cholerae	Prestw-1274	0.99219	0.00785407	0.456841	0.944183	FALSE	non_antibacterial
NT14112	Vibrio cholerae	Prestw-1279	1.03041	0.00973914	0.962989	1	FALSE	non_antibacterial
NT14112	Vibrio cholerae	Prestw-128	0.954206	0.023123	0.0513568	0.264617	FALSE	non_antibacterial
NT14112	Vibrio cholerae	Prestw-1280	1.06518	0.0450646	0.986334	1	FALSE	non_antibacterial
NT14112	Vibrio cholerae	Prestw-1282	1.05325	0.0210925	0.9951	1	FALSE	Antibacterial
NT14112	Vibrio cholerae	Prestw-1283	1.04426	0.0107675	0.991506	1	FALSE	non_antibacterial
NT14112	Vibrio cholerae	Prestw-1284	1.0081	0.00753076	0.78072	1	FALSE	non_antibacterial
NT14112	Vibrio cholerae	Prestw-1285	0.991891	0.0128224	0.464221	0.950008	FALSE	non_antibacterial
NT14112	Vibrio cholerae	Prestw-1286	1.0457	0.00493055	0.994034	1	FALSE	non_antibacterial
NT14112	Vibrio cholerae	Prestw-1288	0.989316	0.00737771	0.39242	0.887176	FALSE	non_antibacterial
NT14112	Vibrio cholerae	Prestw-129	0.98776	0.0124336	0.389598	0.884654	FALSE	non_antibacterial
NT14112	Vibrio cholerae	Prestw-1290	1.11835	0.0220409	0.999957	1	FALSE	non_antibacterial
NT14112	Vibrio cholerae	Prestw-1291	1.05955	0.0281355	0.994936	1	FALSE	non_antibacterial
NT14112	Vibrio cholerae	Prestw-1292	0.956963	0.00529505	0.0541407	0.274841	FALSE	non_antibacterial
NT14112	Vibrio cholerae	Prestw-1294	1.02458	0.00923089	0.960602	1	FALSE	non_antibacterial
NT14112	Vibrio cholerae	Prestw-1295	1.0714	0.00335598	0.999324	1	FALSE	non_antibacterial
NT14112	Vibrio cholerae	Prestw-1297	1.01542	0.0152831	0.851646	1	FALSE	non_antibacterial
NT14112	Vibrio cholerae	Prestw-1298	0.995293	0.00594632	0.526894	0.995627	FALSE	non_antibacterial
NT14112	Vibrio cholerae	Prestw-13	0.997626	0.0145467	0.523911	0.993614	FALSE	non_antibacterial
NT14112	Vibrio cholerae	Prestw-130	1.00372	0.00441827	0.712468	1	FALSE	non_antibacterial
NT14112	Vibrio cholerae	Prestw-1303	0.0435438	0.0271514	2.47453e-07	5.20538e-06	TRUE	Antibacterial
NT14112	Vibrio cholerae	Prestw-1307	1.02932	0.00910191	0.964425	1	FALSE	non_antibacterial
NT14112	Vibrio cholerae	Prestw-1308	1.04467	0.010125	0.990557	1	FALSE	non_antibacterial
NT14112	Vibrio cholerae	Prestw-131	1.00683	0.00475215	0.803653	1	FALSE	non_antibacterial
NT14112	Vibrio cholerae	Prestw-1310	0.973421	0.00418103	0.155295	0.552691	FALSE	non_antibacterial
NT14112	Vibrio cholerae	Prestw-1314	0.910973	0.0179507	0.00452676	0.0347037	FALSE	non_antibacterial
NT14112	Vibrio cholerae	Prestw-1315	1.07789	0.0247939	0.999527	1	FALSE	Antibacterial
NT14112	Vibrio cholerae	Prestw-1316	0.989051	0.00424428	0.386976	0.882579	FALSE	non_antibacterial
NT14112	Vibrio cholerae	Prestw-1317	1.00105	0.00363291	0.653006	1	FALSE	non_antibacterial
NT14112	Vibrio cholerae	Prestw-1318	0.993123	0.0297924	0.480003	0.96178	FALSE	non_antibacterial
NT14112	Vibrio cholerae	Prestw-1319	1.08842	0.0217818	0.999775	1	FALSE	non_antibacterial
NT14112	Vibrio cholerae	Prestw-132	0.907347	0.0322018	0.00432577	0.0332829	FALSE	non_antibacterial
NT14112	Vibrio cholerae	Prestw-1321	1.0106	0.0230749	0.714559	1	FALSE	Antibacterial
NT14112	Vibrio cholerae	Prestw-1322	1.02176	0.0108735	0.929272	1	FALSE	non_antibacterial
NT14112	Vibrio cholerae	Prestw-1323	0.991173	0.014875	0.442565	0.931778	FALSE	non_antibacterial
NT14112	Vibrio cholerae	Prestw-1325	0.985434	0.0180894	0.358715	0.855749	FALSE	non_antibacterial
NT14112	Vibrio cholerae	Prestw-1328	1.00506	0.011038	0.670598	1	FALSE	non_antibacterial
NT14112	Vibrio cholerae	Prestw-133	0.974623	0.0348247	0.177829	0.597752	FALSE	non_antibacterial
NT14112	Vibrio cholerae	Prestw-1331	0.985076	0.00684062	0.322002	0.816493	FALSE	non_antibacterial
NT14112	Vibrio cholerae	Prestw-1334	1.10808	0.00902474	0.997986	1	FALSE	non_antibacterial
NT14112	Vibrio cholerae	Prestw-1336	1.01936	0.0089295	0.930653	1	FALSE	non_antibacterial
NT14112	Vibrio cholerae	Prestw-1337	1.00812	0.00859087	0.781406	1	FALSE	non_antibacterial
NT14112	Vibrio cholerae	Prestw-1338	0.0252474	0.00976819	1.82102e-06	2.58288e-05	TRUE	Antibacterial
NT14112	Vibrio cholerae	Prestw-1339	0.0366706	0.0334816	4.34941e-07	7.69606e-06	TRUE	Antibacterial
NT14112	Vibrio cholerae	Prestw-134	1.00119	0.0301952	0.509049	0.984165	FALSE	non_antibacterial
NT14112	Vibrio cholerae	Prestw-1340	0.989615	0.0114836	0.419862	0.911701	FALSE	non_antibacterial
NT14112	Vibrio cholerae	Prestw-1341	1.01768	0.0143243	0.888348	1	FALSE	non_antibacterial
NT14112	Vibrio cholerae	Prestw-1342	1.05892	0.0302964	0.994163	1	FALSE	non_antibacterial
NT14112	Vibrio cholerae	Prestw-1343	0.0468982	0.0355074	2.3645e-07	5.08221e-06	TRUE	Antibacterial
NT14112	Vibrio cholerae	Prestw-1345	1.06577	0.066338	0.946458	1	FALSE	Antibacterial
NT14112	Vibrio cholerae	Prestw-1346	0.988213	0.00612419	0.374943	0.872031	FALSE	non_antibacterial
NT14112	Vibrio cholerae	Prestw-1349	0.972142	0.00980425	0.147728	0.536882	FALSE	Antibacterial
NT14112	Vibrio cholerae	Prestw-135	0.923051	0.0217221	0.00822817	0.0588575	FALSE	non_antibacterial
NT14112	Vibrio cholerae	Prestw-1350	1.01793	0.00785632	0.894923	1	FALSE	non_antibacterial
NT14112	Vibrio cholerae	Prestw-1351	0.893975	0.0118772	0.00204435	0.0168332	FALSE	non_antibacterial
NT14112	Vibrio cholerae	Prestw-1352	1.03015	0.0270311	0.912341	1	FALSE	non_antibacterial
NT14112	Vibrio cholerae	Prestw-1356	1.01376	0.0304892	0.716368	1	FALSE	non_antibacterial
NT14112	Vibrio cholerae	Prestw-1358	1.00651	0.00999259	0.762152	1	FALSE	non_antibacterial
NT14112	Vibrio cholerae	Prestw-1359	1.00564	0.0647284	0.409547	0.90404	FALSE	non_antibacterial
NT14112	Vibrio cholerae	Prestw-136	0.933665	0.0174207	0.0142522	0.0946538	FALSE	non_antibacterial
NT14112	Vibrio cholerae	Prestw-1361	0.987487	0.0111568	0.385052	0.880905	FALSE	non_antibacterial
NT14112	Vibrio cholerae	Prestw-1362	0.996328	0.00973216	0.641362	1	FALSE	non_antibacterial
NT14112	Vibrio cholerae	Prestw-1363	0.945174	0.00776636	0.0264063	0.158324	FALSE	non_antibacterial
NT14112	Vibrio cholerae	Prestw-1364	0.965606	0.0129939	0.103126	0.429548	FALSE	non_antibacterial
NT14112	Vibrio cholerae	Prestw-1365	1.00123	0.0126296	0.659293	1	FALSE	non_antibacterial
NT14112	Vibrio cholerae	Prestw-1367	0.997693	0.00586265	0.577727	1	FALSE	non_antibacterial
NT14112	Vibrio cholerae	Prestw-1368	0.877029	0.0298109	0.0012906	0.0109833	FALSE	non_antibacterial
NT14112	Vibrio cholerae	Prestw-1369	0.969602	0.0108029	0.12382	0.482512	FALSE	non_antibacterial
NT14112	Vibrio cholerae	Prestw-137	0.142611	0.00959281	2.3645e-07	5.08221e-06	TRUE	Antibacterial
NT14112	Vibrio cholerae	Prestw-1371	0.851238	0.0601037	0.000614306	0.0055288	TRUE	non_antibacterial
NT14112	Vibrio cholerae	Prestw-1374	1.00351	0.0123707	0.677252	1	FALSE	non_antibacterial
NT14112	Vibrio cholerae	Prestw-1376	1.03369	0.0242594	0.924895	1	FALSE	non_antibacterial
NT14112	Vibrio cholerae	Prestw-1378	0.0231037	0.00863891	2.70452e-07	5.49816e-06	TRUE	Antibacterial
NT14112	Vibrio cholerae	Prestw-1379	0.0230079	0.0135007	2.3645e-07	5.08221e-06	TRUE	Antibacterial
NT14112	Vibrio cholerae	Prestw-138	0.981668	0.0175795	0.274824	0.756152	FALSE	non_antibacterial
NT14112	Vibrio cholerae	Prestw-1380	0.986618	0.0100355	0.367589	0.86542	FALSE	non_antibacterial
NT14112	Vibrio cholerae	Prestw-1381	0.96397	0.0150278	0.0899559	0.391196	FALSE	non_antibacterial
NT14112	Vibrio cholerae	Prestw-1383	1.02709	0.0319419	0.893726	1	FALSE	non_antibacterial
NT14112	Vibrio cholerae	Prestw-1387	0.979475	0.00842023	0.2243	0.680773	FALSE	non_antibacterial
NT14112	Vibrio cholerae	Prestw-139	0.0690759	0.0174546	2.3645e-07	5.08221e-06	TRUE	Antibacterial
NT14112	Vibrio cholerae	Prestw-1390	1.0007	0.0653596	0.329859	0.82479	FALSE	non_antibacterial
NT14112	Vibrio cholerae	Prestw-1392	1.02322	0.0136184	0.933239	1	FALSE	non_antibacterial
NT14112	Vibrio cholerae	Prestw-1393	0.983964	0.00829417	0.305995	0.797301	FALSE	non_antibacterial
NT14112	Vibrio cholerae	Prestw-1398	0.989374	0.0521764	0.221283	0.676011	FALSE	non_antibacterial
NT14112	Vibrio cholerae	Prestw-1399	0.0179995	0.00926131	1.76463e-06	2.50799e-05	TRUE	Antibacterial
NT14112	Vibrio cholerae	Prestw-14	0.987803	0.00566518	0.354741	0.852103	FALSE	Antibacterial
NT14112	Vibrio cholerae	Prestw-140	0.0364799	0.016828	2.3645e-07	5.08221e-06	TRUE	Antibacterial
NT14112	Vibrio cholerae	Prestw-1400	0.99857	0.00879272	0.57473	1	FALSE	non_antibacterial
NT14112	Vibrio cholerae	Prestw-1401	0.0329864	0.0398197	2.3645e-07	5.08221e-06	TRUE	Antibacterial
NT14112	Vibrio cholerae	Prestw-1403	1.07005	0.0120249	0.999288	1	FALSE	non_antibacterial
NT14112	Vibrio cholerae	Prestw-1405	0.995549	0.0268041	0.528396	0.997043	FALSE	non_antibacterial
NT14112	Vibrio cholerae	Prestw-1407	0.977176	0.0050635	0.197267	0.634783	FALSE	non_antibacterial
NT14112	Vibrio cholerae	Prestw-1408	1.03376	0.0123965	0.974692	1	FALSE	non_antibacterial
NT14112	Vibrio cholerae	Prestw-1409	0.997748	0.0120916	0.59934	1	FALSE	non_antibacterial
NT14112	Vibrio cholerae	Prestw-141	0.984178	0.0461903	0.245636	0.712229	FALSE	non_antibacterial
NT14112	Vibrio cholerae	Prestw-1410	0.963908	0.00757207	0.0852832	0.377366	FALSE	non_antibacterial
NT14112	Vibrio cholerae	Prestw-1414	0.0320782	0.0316354	2.3645e-07	5.08221e-06	TRUE	Antibacterial
NT14112	Vibrio cholerae	Prestw-1415	0.695318	0.0667478	2.69554e-05	0.000300727	TRUE	non_antibacterial
NT14112	Vibrio cholerae	Prestw-1416	0.992924	0.00711209	0.486627	0.967186	FALSE	non_antibacterial
NT14112	Vibrio cholerae	Prestw-1417	1.03756	0.0327873	0.951446	1	FALSE	non_antibacterial
NT14112	Vibrio cholerae	Prestw-1419	1.02288	0.0293032	0.868868	1	FALSE	non_antibacterial
NT14112	Vibrio cholerae	Prestw-142	1.01038	0.0299578	0.708467	1	FALSE	non_antibacterial
NT14112	Vibrio cholerae	Prestw-1420	1.01374	0.0217375	0.787512	1	FALSE	non_antibacterial
NT14112	Vibrio cholerae	Prestw-1421	0.995272	0.167281	0.306585	0.797801	FALSE	non_antibacterial
NT14112	Vibrio cholerae	Prestw-1423	1.05315	0.0249116	0.992169	1	FALSE	non_antibacterial
NT14112	Vibrio cholerae	Prestw-1424	1.01149	0.0284054	0.681811	1	FALSE	non_antibacterial
NT14112	Vibrio cholerae	Prestw-1427	1.05393	0.0225161	0.995148	1	FALSE	non_antibacterial
NT14112	Vibrio cholerae	Prestw-1429	0.0186647	0.0280993	2.3645e-07	5.08221e-06	TRUE	Antibacterial
NT14112	Vibrio cholerae	Prestw-143	0.953556	0.0253531	0.0493019	0.25677	FALSE	non_antibacterial
NT14112	Vibrio cholerae	Prestw-1430	1.00664	0.0146966	0.709828	1	FALSE	non_antibacterial
NT14112	Vibrio cholerae	Prestw-1431	0.116019	0.0122497	2.3645e-07	5.08221e-06	TRUE	Antibacterial
NT14112	Vibrio cholerae	Prestw-1432	0.961984	0.00569561	0.0745046	0.344249	FALSE	non_antibacterial
NT14112	Vibrio cholerae	Prestw-1433	1.03838	0.0487639	0.894446	1	FALSE	non_antibacterial
NT14112	Vibrio cholerae	Prestw-1435	1.03435	0.0116761	0.983804	1	FALSE	non_antibacterial
NT14112	Vibrio cholerae	Prestw-144	0.981282	0.00892415	0.234761	0.696907	FALSE	non_antibacterial
NT14112	Vibrio cholerae	Prestw-1441	1.02212	0.00712508	0.937652	1	FALSE	non_antibacterial
NT14112	Vibrio cholerae	Prestw-1443	1.02201	0.0359017	0.82654	1	FALSE	non_antibacterial
NT14112	Vibrio cholerae	Prestw-1444	1.07074	0.0537408	0.988286	1	FALSE	non_antibacterial
NT14112	Vibrio cholerae	Prestw-1446	0.0211361	0.0131742	2.3645e-07	5.08221e-06	TRUE	Antibacterial
NT14112	Vibrio cholerae	Prestw-1447	0.0349795	0.0152837	2.83381e-07	5.69048e-06	TRUE	Antibacterial
NT14112	Vibrio cholerae	Prestw-1449	1.04663	0.00595328	0.994385	1	FALSE	non_antibacterial
NT14112	Vibrio cholerae	Prestw-145	0.0321419	0.00515745	2.3645e-07	5.08221e-06	TRUE	Antibacterial
NT14112	Vibrio cholerae	Prestw-1452	0.983849	0.00474053	0.300079	0.789291	FALSE	non_antibacterial
NT14112	Vibrio cholerae	Prestw-1454	0.983195	0.0245527	0.345742	0.84169	FALSE	non_antibacterial
NT14112	Vibrio cholerae	Prestw-1455	0.996576	0.00967003	0.570892	1	FALSE	non_antibacterial
NT14112	Vibrio cholerae	Prestw-1456	0.960874	0.0132733	0.0725828	0.338388	FALSE	non_antibacterial
NT14112	Vibrio cholerae	Prestw-146	1.00041	0.0169424	0.615435	1	FALSE	non_antibacterial
NT14112	Vibrio cholerae	Prestw-1463	1.01062	0.0191604	0.762028	1	FALSE	non_antibacterial
NT14112	Vibrio cholerae	Prestw-1464	0.0443226	0.0197315	2.3645e-07	5.08221e-06	TRUE	Antibacterial
NT14112	Vibrio cholerae	Prestw-1465	0.983456	0.0124805	0.303187	0.793999	FALSE	non_antibacterial
NT14112	Vibrio cholerae	Prestw-1467	0.986133	0.0170779	0.312559	0.805345	FALSE	non_antibacterial
NT14112	Vibrio cholerae	Prestw-1469	0.999813	0.00434738	0.629936	1	FALSE	non_antibacterial
NT14112	Vibrio cholerae	Prestw-147	0.996173	0.00871616	0.57149	1	FALSE	non_antibacterial
NT14112	Vibrio cholerae	Prestw-1471	0.998518	0.00432416	0.616688	1	FALSE	non_antibacterial
NT14112	Vibrio cholerae	Prestw-1472	0.0586748	0.0104379	2.3645e-07	5.08221e-06	TRUE	non_antibacterial
NT14112	Vibrio cholerae	Prestw-1473	1.08181	0.0370747	0.999566	1	FALSE	non_antibacterial
NT14112	Vibrio cholerae	Prestw-1474	0.0387436	0.0100943	2.3645e-07	5.08221e-06	TRUE	Antibacterial
NT14112	Vibrio cholerae	Prestw-1475	0.960584	0.0154047	0.072048	0.336669	FALSE	Antibacterial
NT14112	Vibrio cholerae	Prestw-1476	1.0415	0.0287262	0.972774	1	FALSE	non_antibacterial
NT14112	Vibrio cholerae	Prestw-1477	0.996313	0.00967575	0.544991	1	FALSE	non_antibacterial
NT14112	Vibrio cholerae	Prestw-1478	1.09742	0.0472808	0.999869	1	FALSE	Antibacterial
NT14112	Vibrio cholerae	Prestw-1479	0.184377	0.136663	2.3645e-07	5.08221e-06	TRUE	non_antibacterial
NT14112	Vibrio cholerae	Prestw-148	1.01668	0.0233321	0.848326	1	FALSE	non_antibacterial
NT14112	Vibrio cholerae	Prestw-1480	1.08929	0.0233994	0.999803	1	FALSE	non_antibacterial
NT14112	Vibrio cholerae	Prestw-1481	1.04344	0.0437228	0.921509	1	FALSE	non_antibacterial
NT14112	Vibrio cholerae	Prestw-1482	1.05487	0.00916411	0.996181	1	FALSE	non_antibacterial
NT14112	Vibrio cholerae	Prestw-1483	0.997236	0.0325778	0.491479	0.970725	FALSE	non_antibacterial
NT14112	Vibrio cholerae	Prestw-1484	0.981881	0.0142022	0.26249	0.73691	FALSE	non_antibacterial
NT14112	Vibrio cholerae	Prestw-1486	1.00098	0.0097378	0.624843	1	FALSE	non_antibacterial
NT14112	Vibrio cholerae	Prestw-1487	1.00828	0.0248894	0.688892	1	FALSE	non_antibacterial
NT14112	Vibrio cholerae	Prestw-1488	1.0593	0.00502204	0.999646	1	FALSE	non_antibacterial
NT14112	Vibrio cholerae	Prestw-1489	1.0076	0.0153604	0.745782	1	FALSE	non_antibacterial
NT14112	Vibrio cholerae	Prestw-149	0.967984	0.0254232	0.122005	0.478037	FALSE	non_antibacterial
NT14112	Vibrio cholerae	Prestw-1490	1.02276	0.0117294	0.924848	1	FALSE	non_antibacterial
NT14112	Vibrio cholerae	Prestw-1491	0.99853	0.0138461	0.609833	1	FALSE	non_antibacterial
NT14112	Vibrio cholerae	Prestw-1492	1.02883	0.0309737	0.916096	1	FALSE	non_antibacterial
NT14112	Vibrio cholerae	Prestw-1493	1.02185	0.0136279	0.944609	1	FALSE	non_antibacterial
NT14112	Vibrio cholerae	Prestw-1494	1.00681	0.0149513	0.689864	1	FALSE	non_antibacterial
NT14112	Vibrio cholerae	Prestw-1495	1.02295	0.0150922	0.909653	1	FALSE	non_antibacterial
NT14112	Vibrio cholerae	Prestw-1497	1.01191	0.0198627	0.767206	1	FALSE	non_antibacterial
NT14112	Vibrio cholerae	Prestw-1498	0.953082	0.0181057	0.0459072	0.243456	FALSE	non_antibacterial
NT14112	Vibrio cholerae	Prestw-1499	0.976606	0.0154925	0.178934	0.600033	FALSE	non_antibacterial
NT14112	Vibrio cholerae	Prestw-15	0.985827	0.0235065	0.313013	0.805817	FALSE	non_antibacterial
NT14112	Vibrio cholerae	Prestw-150	1.01731	0.0223938	0.853978	1	FALSE	non_antibacterial
NT14112	Vibrio cholerae	Prestw-1500	0.955068	0.0169616	0.0496694	0.258326	FALSE	non_antibacterial
NT14112	Vibrio cholerae	Prestw-1501	1.00863	0.00546914	0.797054	1	FALSE	non_antibacterial
NT14112	Vibrio cholerae	Prestw-1502	1.00301	0.00268566	0.703412	1	FALSE	non_antibacterial
NT14112	Vibrio cholerae	Prestw-1503	0.970965	0.0036966	0.130907	0.499787	FALSE	non_antibacterial
NT14112	Vibrio cholerae	Prestw-1505	0.995082	0.00768542	0.52612	0.994944	FALSE	non_antibacterial
NT14112	Vibrio cholerae	Prestw-1506	1.01826	0.0274654	0.820308	1	FALSE	non_antibacterial
NT14112	Vibrio cholerae	Prestw-1507	0.97982	0.0167808	0.253158	0.723303	FALSE	non_antibacterial
NT14112	Vibrio cholerae	Prestw-1508	0.964371	0.0194819	0.0917085	0.395793	FALSE	non_antibacterial
NT14112	Vibrio cholerae	Prestw-1509	1.00107	0.00915745	0.658454	1	FALSE	non_antibacterial
NT14112	Vibrio cholerae	Prestw-151	0.0246376	0.0150619	2.3645e-07	5.08221e-06	TRUE	Antibacterial
NT14112	Vibrio cholerae	Prestw-1510	0.998727	0.0134694	0.589247	1	FALSE	non_antibacterial
NT14112	Vibrio cholerae	Prestw-1511	1.03031	0.0127093	0.967038	1	FALSE	non_antibacterial
NT14112	Vibrio cholerae	Prestw-1512	0.989294	0.0104727	0.390749	0.886105	FALSE	non_antibacterial
NT14112	Vibrio cholerae	Prestw-1514	1.01532	0.0109587	0.891697	1	FALSE	non_antibacterial
NT14112	Vibrio cholerae	Prestw-1515	1.02381	0.0183167	0.901026	1	FALSE	non_antibacterial
NT14112	Vibrio cholerae	Prestw-1516	1.01405	0.0149679	0.875501	1	FALSE	non_antibacterial
NT14112	Vibrio cholerae	Prestw-153	1.03861	0.0432994	0.937339	1	FALSE	non_antibacterial
NT14112	Vibrio cholerae	Prestw-154	0.0145072	0.00606044	2.3645e-07	5.08221e-06	TRUE	Antibacterial
NT14112	Vibrio cholerae	Prestw-155	1.02059	0.0158589	0.910067	1	FALSE	non_antibacterial
NT14112	Vibrio cholerae	Prestw-156	1.03886	0.00761611	0.996509	1	FALSE	non_antibacterial
NT14112	Vibrio cholerae	Prestw-157	1.01259	0.00556309	0.881573	1	FALSE	non_antibacterial
NT14112	Vibrio cholerae	Prestw-158	1.05019	0.0119838	0.996086	1	FALSE	Antibacterial
NT14112	Vibrio cholerae	Prestw-159	1.02418	0.0143491	0.949164	1	FALSE	Antibacterial
NT14112	Vibrio cholerae	Prestw-16	1.01355	0.00973114	0.8964	1	FALSE	Antibacterial
NT14112	Vibrio cholerae	Prestw-160	1.04278	0.00642478	0.99453	1	FALSE	Antibacterial
NT14112	Vibrio cholerae	Prestw-1600	0.984887	0.00597015	0.324575	0.819557	FALSE	non_antibacterial
NT14112	Vibrio cholerae	Prestw-1601	1.01106	0.0215073	0.723168	1	FALSE	non_antibacterial
NT14112	Vibrio cholerae	Prestw-1602	1.00314	0.0144237	0.688436	1	FALSE	non_antibacterial
NT14112	Vibrio cholerae	Prestw-1603	0.921003	0.00870596	0.0217121	0.134792	FALSE	non_antibacterial
NT14112	Vibrio cholerae	Prestw-1604	0.992799	0.00950342	0.473752	0.956598	FALSE	non_antibacterial
NT14112	Vibrio cholerae	Prestw-161	1.04792	0.0188935	0.992557	1	FALSE	Antibacterial
NT14112	Vibrio cholerae	Prestw-162	1.03689	0.0272865	0.96873	1	FALSE	non_antibacterial
NT14112	Vibrio cholerae	Prestw-163	0.891792	0.0828359	0.00969367	0.0678985	FALSE	non_antibacterial
NT14112	Vibrio cholerae	Prestw-164	1.01062	0.0182733	0.761521	1	FALSE	Antibacterial
NT14112	Vibrio cholerae	Prestw-165	1.02669	0.0256975	0.905763	1	FALSE	non_antibacterial
NT14112	Vibrio cholerae	Prestw-166	1.02554	0.020028	0.96527	1	FALSE	Antibacterial
NT14112	Vibrio cholerae	Prestw-167	0.937008	0.00513758	0.0386531	0.21397	FALSE	non_antibacterial
NT14112	Vibrio cholerae	Prestw-168	0.964409	0.0304331	0.223768	0.680171	FALSE	Antibacterial
NT14112	Vibrio cholerae	Prestw-169	1.05822	0.0156135	0.996922	1	FALSE	non_antibacterial
NT14112	Vibrio cholerae	Prestw-17	0.990711	0.00909956	0.401723	0.896079	FALSE	non_antibacterial
NT14112	Vibrio cholerae	Prestw-170	1.03497	0.00465529	0.980424	1	FALSE	non_antibacterial
NT14112	Vibrio cholerae	Prestw-171	1.04036	0.00587861	0.986579	1	FALSE	non_antibacterial
NT14112	Vibrio cholerae	Prestw-172	1.009	0.00813753	0.786032	1	FALSE	non_antibacterial
NT14112	Vibrio cholerae	Prestw-173	1.0053	0.0112237	0.721241	1	FALSE	non_antibacterial
NT14112	Vibrio cholerae	Prestw-174	0.84063	0.0394858	0.000416227	0.00384439	TRUE	non_antibacterial
NT14112	Vibrio cholerae	Prestw-175	0.97935	0.0198777	0.331963	0.827103	FALSE	non_antibacterial
NT14112	Vibrio cholerae	Prestw-176	0.996964	0.00478876	0.584083	1	FALSE	non_antibacterial
NT14112	Vibrio cholerae	Prestw-177	0.992908	0.00587165	0.591959	1	FALSE	Antibacterial
NT14112	Vibrio cholerae	Prestw-178	0.998695	0.0013399	0.653468	1	FALSE	non_antibacterial
NT14112	Vibrio cholerae	Prestw-179	1.0106	0.0100491	0.813061	1	FALSE	non_antibacterial
NT14112	Vibrio cholerae	Prestw-18	0.992146	0.0151717	0.472938	0.956032	FALSE	non_antibacterial
NT14112	Vibrio cholerae	Prestw-180	1.0079	0.0207737	0.673921	1	FALSE	non_antibacterial
NT14112	Vibrio cholerae	Prestw-181	0.964684	0.0732107	0.316252	0.809265	FALSE	non_antibacterial
NT14112	Vibrio cholerae	Prestw-182	0.981047	0.0565482	0.536134	1	FALSE	non_antibacterial
NT14112	Vibrio cholerae	Prestw-183	0.941595	0.0846242	0.0890552	0.388582	FALSE	non_antibacterial
NT14112	Vibrio cholerae	Prestw-184	0.940365	0.0770212	0.0780897	0.355291	FALSE	non_antibacterial
NT14112	Vibrio cholerae	Prestw-185	0.772953	0.125027	0.000105148	0.00106301	TRUE	Antibacterial
NT14112	Vibrio cholerae	Prestw-186	0.98951	0.0206971	0.449607	0.937727	FALSE	Antibacterial
NT14112	Vibrio cholerae	Prestw-187	0.932949	0.0587374	0.0415126	0.226165	FALSE	non_antibacterial
NT14112	Vibrio cholerae	Prestw-188	0.873892	0.102636	0.0028256	0.0226296	FALSE	non_antibacterial
NT14112	Vibrio cholerae	Prestw-189	0.95278	0.062493	0.162731	0.567205	FALSE	non_antibacterial
NT14112	Vibrio cholerae	Prestw-19	0.995354	0.0160352	0.485042	0.966041	FALSE	non_antibacterial
NT14112	Vibrio cholerae	Prestw-190	0.955844	0.0602201	0.192822	0.626775	FALSE	non_antibacterial
NT14112	Vibrio cholerae	Prestw-191	1.02109	0.0185226	0.940507	1	FALSE	non_antibacterial
NT14112	Vibrio cholerae	Prestw-192	0.99635	0.00520911	0.641149	1	FALSE	non_antibacterial
NT14112	Vibrio cholerae	Prestw-193	0.035267	0.00985524	2.3645e-07	5.08221e-06	TRUE	Antibacterial
NT14112	Vibrio cholerae	Prestw-194	0.907079	0.027116	0.00865516	0.0614383	FALSE	non_antibacterial
NT14112	Vibrio cholerae	Prestw-196	0.966678	0.0169322	0.106223	0.4372	FALSE	non_antibacterial
NT14112	Vibrio cholerae	Prestw-197	0.984164	0.00813126	0.414914	0.90829	FALSE	non_antibacterial
NT14112	Vibrio cholerae	Prestw-198	0.983968	0.0106986	0.317113	0.810548	FALSE	non_antibacterial
NT14112	Vibrio cholerae	Prestw-199	1.00221	0.0155536	0.606196	1	FALSE	non_antibacterial
NT14112	Vibrio cholerae	Prestw-2	1.04819	0.0143988	0.995021	1	FALSE	non_antibacterial
NT14112	Vibrio cholerae	Prestw-20	1.01338	0.00751329	0.863758	1	FALSE	non_antibacterial
NT14112	Vibrio cholerae	Prestw-200	1.007	0.00686224	0.767909	1	FALSE	non_antibacterial
NT14112	Vibrio cholerae	Prestw-201	1.01008	0.017885	0.853308	1	FALSE	non_antibacterial
NT14112	Vibrio cholerae	Prestw-202	0.918694	0.0171798	0.0160871	0.104889	FALSE	non_antibacterial
NT14112	Vibrio cholerae	Prestw-203	0.905751	0.0296694	0.00818368	0.0585609	FALSE	non_antibacterial
NT14112	Vibrio cholerae	Prestw-204	0.0549478	0.0289741	2.3645e-07	5.08221e-06	TRUE	Antibacterial
NT14112	Vibrio cholerae	Prestw-205	0.901349	0.0175668	0.00683424	0.0500159	FALSE	non_antibacterial
NT14112	Vibrio cholerae	Prestw-206	0.890982	0.0279127	0.00189407	0.0156848	FALSE	non_antibacterial
NT14112	Vibrio cholerae	Prestw-208	0.0114661	0.00993387	2.3645e-07	5.08221e-06	TRUE	Antibacterial
NT14112	Vibrio cholerae	Prestw-209	0.989265	0.0163357	0.577131	1	FALSE	non_antibacterial
NT14112	Vibrio cholerae	Prestw-21	0.855999	0.0533956	0.000624478	0.00561342	TRUE	Antibacterial
NT14112	Vibrio cholerae	Prestw-210	0.994864	0.0160343	0.470036	0.953651	FALSE	non_antibacterial
NT14112	Vibrio cholerae	Prestw-211	0.891948	0.0215272	0.00456447	0.0349572	FALSE	non_antibacterial
NT14112	Vibrio cholerae	Prestw-212	1.00513	0.00918549	0.814808	1	FALSE	non_antibacterial
NT14112	Vibrio cholerae	Prestw-213	0.994206	0.00488534	0.550468	1	FALSE	non_antibacterial
NT14112	Vibrio cholerae	Prestw-214	0.982629	0.00608456	0.323653	0.818377	FALSE	non_antibacterial
NT14112	Vibrio cholerae	Prestw-215	0.994863	0.00562785	0.560255	1	FALSE	non_antibacterial
NT14112	Vibrio cholerae	Prestw-216	1.00251	0.0189768	0.636877	1	FALSE	non_antibacterial
NT14112	Vibrio cholerae	Prestw-217	0.95058	0.0159137	0.0642868	0.311265	FALSE	non_antibacterial
NT14112	Vibrio cholerae	Prestw-218	0.869866	0.0075116	0.00169076	0.0141205	FALSE	non_antibacterial
NT14112	Vibrio cholerae	Prestw-219	1.00227	0.00783726	0.690353	1	FALSE	non_antibacterial
NT14112	Vibrio cholerae	Prestw-22	0.997892	0.0122593	0.526398	0.99532	FALSE	non_antibacterial
NT14112	Vibrio cholerae	Prestw-220	1.01302	0.00282475	0.865593	1	FALSE	non_antibacterial
NT14112	Vibrio cholerae	Prestw-221	0.042738	0.0197428	2.3645e-07	5.08221e-06	TRUE	Antibacterial
NT14112	Vibrio cholerae	Prestw-223	0.999227	0.0108773	0.60612	1	FALSE	non_antibacterial
NT14112	Vibrio cholerae	Prestw-224	1.00461	0.00588416	0.733094	1	FALSE	non_antibacterial
NT14112	Vibrio cholerae	Prestw-225	1.01378	0.021751	0.779312	1	FALSE	non_antibacterial
NT14112	Vibrio cholerae	Prestw-226	0.990187	0.0060671	0.41572	0.908896	FALSE	non_antibacterial
NT14112	Vibrio cholerae	Prestw-227	0.922254	0.0346865	0.0177534	0.114088	FALSE	non_antibacterial
NT14112	Vibrio cholerae	Prestw-228	0.994702	0.0117415	0.642006	1	FALSE	non_antibacterial
NT14112	Vibrio cholerae	Prestw-229	0.983366	0.0202887	0.280794	0.764881	FALSE	non_antibacterial
NT14112	Vibrio cholerae	Prestw-23	1.00264	0.0178676	0.650929	1	FALSE	Antibacterial
NT14112	Vibrio cholerae	Prestw-230	1.02239	0.0289939	0.865714	1	FALSE	non_antibacterial
NT14112	Vibrio cholerae	Prestw-231	1.06294	0.0253986	0.997429	1	FALSE	non_antibacterial
NT14112	Vibrio cholerae	Prestw-232	1.0702	0.0168662	0.998582	1	FALSE	non_antibacterial
NT14112	Vibrio cholerae	Prestw-233	1.05137	0.0131519	0.994667	1	FALSE	non_antibacterial
NT14112	Vibrio cholerae	Prestw-234	1.03422	0.0208075	0.959677	1	FALSE	non_antibacterial
NT14112	Vibrio cholerae	Prestw-236	1.01493	0.0121256	0.89011	1	FALSE	non_antibacterial
NT14112	Vibrio cholerae	Prestw-237	0.030952	0.0249924	2.3645e-07	5.08221e-06	TRUE	Antibacterial
NT14112	Vibrio cholerae	Prestw-238	0.0243353	0.026352	2.3645e-07	5.08221e-06	TRUE	Antibacterial
NT14112	Vibrio cholerae	Prestw-239	1.01933	0.0135914	0.891207	1	FALSE	non_antibacterial
NT14112	Vibrio cholerae	Prestw-24	0.993561	0.00659898	0.496808	0.974191	FALSE	non_antibacterial
NT14112	Vibrio cholerae	Prestw-240	1.05497	0.0452461	0.988905	1	FALSE	non_antibacterial
NT14112	Vibrio cholerae	Prestw-241	1.04519	0.0164733	0.987286	1	FALSE	non_antibacterial
NT14112	Vibrio cholerae	Prestw-242	1.00629	0.00714365	0.76794	1	FALSE	non_antibacterial
NT14112	Vibrio cholerae	Prestw-243	1.00604	0.0127068	0.737751	1	FALSE	non_antibacterial
NT14112	Vibrio cholerae	Prestw-244	1.03578	0.0176016	0.970766	1	FALSE	non_antibacterial
NT14112	Vibrio cholerae	Prestw-245	1.04054	0.0194903	0.982158	1	FALSE	non_antibacterial
NT14112	Vibrio cholerae	Prestw-246	0.997499	0.00490683	0.606297	1	FALSE	non_antibacterial
NT14112	Vibrio cholerae	Prestw-247	0.990019	0.00282463	0.481715	0.963283	FALSE	non_antibacterial
NT14112	Vibrio cholerae	Prestw-248	1.03194	0.0175725	0.96307	1	FALSE	non_antibacterial
NT14112	Vibrio cholerae	Prestw-249	1.04859	0.0144501	0.992067	1	FALSE	non_antibacterial
NT14112	Vibrio cholerae	Prestw-25	0.0370114	0.0183693	2.3645e-07	5.08221e-06	TRUE	Antibacterial
NT14112	Vibrio cholerae	Prestw-250	1.0444	0.0298593	0.979723	1	FALSE	non_antibacterial
NT14112	Vibrio cholerae	Prestw-251	1.02434	0.0262145	0.862998	1	FALSE	non_antibacterial
NT14112	Vibrio cholerae	Prestw-252	1.0003	0.0223925	0.672027	1	FALSE	non_antibacterial
NT14112	Vibrio cholerae	Prestw-253	0.995495	0.00727861	0.583676	1	FALSE	non_antibacterial
NT14112	Vibrio cholerae	Prestw-254	0.93747	0.020981	0.0457917	0.242988	FALSE	non_antibacterial
NT14112	Vibrio cholerae	Prestw-255	0.897215	0.0164391	0.00791557	0.0569119	FALSE	non_antibacterial
NT14112	Vibrio cholerae	Prestw-256	1.00057	0.00950495	0.63372	1	FALSE	non_antibacterial
NT14112	Vibrio cholerae	Prestw-257	1.00454	0.00543703	0.74131	1	FALSE	non_antibacterial
NT14112	Vibrio cholerae	Prestw-258	1.0097	0.0132403	0.805896	1	FALSE	non_antibacterial
NT14112	Vibrio cholerae	Prestw-259	1.01605	0.0114938	0.871527	1	FALSE	non_antibacterial
NT14112	Vibrio cholerae	Prestw-26	1.0045	0.00746456	0.750371	1	FALSE	non_antibacterial
NT14112	Vibrio cholerae	Prestw-260	1.01857	0.0171627	0.887276	1	FALSE	non_antibacterial
NT14112	Vibrio cholerae	Prestw-261	1.02472	0.0265431	0.905708	1	FALSE	non_antibacterial
NT14112	Vibrio cholerae	Prestw-262	0.966722	0.0125811	0.193902	0.628191	FALSE	non_antibacterial
NT14112	Vibrio cholerae	Prestw-263	0.89885	0.0146878	0.00849311	0.060448	FALSE	non_antibacterial
NT14112	Vibrio cholerae	Prestw-264	0.912979	0.0125015	0.0158487	0.103575	FALSE	non_antibacterial
NT14112	Vibrio cholerae	Prestw-265	0.93304	0.00695148	0.0391212	0.215858	FALSE	non_antibacterial
NT14112	Vibrio cholerae	Prestw-266	0.982876	0.00303545	0.277935	0.760438	FALSE	non_antibacterial
NT14112	Vibrio cholerae	Prestw-267	0.931729	0.00217578	0.0351583	0.198602	FALSE	non_antibacterial
NT14112	Vibrio cholerae	Prestw-268	0.904147	0.0129693	0.0107071	0.0740977	FALSE	non_antibacterial
NT14112	Vibrio cholerae	Prestw-269	0.8738	0.0157509	0.00327801	0.025902	FALSE	non_antibacterial
NT14112	Vibrio cholerae	Prestw-27	1.0016	0.0186846	0.599241	1	FALSE	non_antibacterial
NT14112	Vibrio cholerae	Prestw-270	0.860478	0.0295621	0.00203529	0.0167642	FALSE	non_antibacterial
NT14112	Vibrio cholerae	Prestw-271	0.994737	0.0192235	0.498516	0.975714	FALSE	non_antibacterial
NT14112	Vibrio cholerae	Prestw-272	0.448422	0.116019	1.71403e-06	2.44448e-05	TRUE	non_antibacterial
NT14112	Vibrio cholerae	Prestw-273	0.982562	0.0100736	0.355299	0.852626	FALSE	non_antibacterial
NT14112	Vibrio cholerae	Prestw-274	0.970658	0.00825479	0.234099	0.696338	FALSE	non_antibacterial
NT14112	Vibrio cholerae	Prestw-275	0.999941	0.00448508	0.666753	1	FALSE	non_antibacterial
NT14112	Vibrio cholerae	Prestw-276	0.982155	0.00687689	0.252089	0.721848	FALSE	non_antibacterial
NT14112	Vibrio cholerae	Prestw-277	0.971928	0.0126632	0.233069	0.694637	FALSE	non_antibacterial
NT14112	Vibrio cholerae	Prestw-278	0.894932	0.0276903	0.00807201	0.0578644	FALSE	non_antibacterial
NT14112	Vibrio cholerae	Prestw-279	0.996924	0.00393293	0.612984	1	FALSE	non_antibacterial
NT14112	Vibrio cholerae	Prestw-28	1.00027	0.0111406	0.582704	1	FALSE	Antibacterial
NT14112	Vibrio cholerae	Prestw-280	0.984872	0.00676975	0.416184	0.909286	FALSE	non_antibacterial
NT14112	Vibrio cholerae	Prestw-281	0.999964	0.00230534	0.645156	1	FALSE	non_antibacterial
NT14112	Vibrio cholerae	Prestw-282	1.0084	0.0189935	0.743472	1	FALSE	non_antibacterial
NT14112	Vibrio cholerae	Prestw-283	0.860597	0.0317331	0.00237044	0.0192661	FALSE	non_antibacterial
NT14112	Vibrio cholerae	Prestw-284	0.983124	0.00873475	0.369244	0.866158	FALSE	non_antibacterial
NT14112	Vibrio cholerae	Prestw-285	0.988129	0.0088276	0.452367	0.93985	FALSE	non_antibacterial
NT14112	Vibrio cholerae	Prestw-286	0.930619	0.0396523	0.0149086	0.0984345	FALSE	non_antibacterial
NT14112	Vibrio cholerae	Prestw-287	0.934963	0.0191466	0.0466516	0.246612	FALSE	non_antibacterial
NT14112	Vibrio cholerae	Prestw-288	0.916505	0.0147184	0.0191514	0.121381	FALSE	non_antibacterial
NT14112	Vibrio cholerae	Prestw-289	0.968828	0.0259185	0.20396	0.646897	FALSE	non_antibacterial
NT14112	Vibrio cholerae	Prestw-29	1.00962	0.0112719	0.809164	1	FALSE	non_antibacterial
NT14112	Vibrio cholerae	Prestw-290	1.00422	0.00906532	0.740916	1	FALSE	non_antibacterial
NT14112	Vibrio cholerae	Prestw-291	0.94762	0.00812375	0.0965459	0.410067	FALSE	non_antibacterial
NT14112	Vibrio cholerae	Prestw-292	0.957328	0.0229596	0.133358	0.505228	FALSE	non_antibacterial
NT14112	Vibrio cholerae	Prestw-293	0.880212	0.0322134	0.00428664	0.0330174	FALSE	non_antibacterial
NT14112	Vibrio cholerae	Prestw-294	0.853115	0.0179685	0.0015434	0.0129756	FALSE	non_antibacterial
NT14112	Vibrio cholerae	Prestw-295	0.955622	0.00618196	0.110032	0.447173	FALSE	non_antibacterial
NT14112	Vibrio cholerae	Prestw-296	0.985278	0.0020677	0.312289	0.804948	FALSE	non_antibacterial
NT14112	Vibrio cholerae	Prestw-297	0.891857	0.0122574	0.00651153	0.047916	FALSE	non_antibacterial
NT14112	Vibrio cholerae	Prestw-298	0.874803	0.0148556	0.00328796	0.0259726	FALSE	non_antibacterial
NT14112	Vibrio cholerae	Prestw-299	0.994177	0.00876491	0.538618	1	FALSE	non_antibacterial
NT14112	Vibrio cholerae	Prestw-3	1.02943	0.0197474	0.957798	1	FALSE	non_antibacterial
NT14112	Vibrio cholerae	Prestw-30	1.00687	0.0150123	0.700961	1	FALSE	non_antibacterial
NT14112	Vibrio cholerae	Prestw-300	0.999423	0.0111655	0.604225	1	FALSE	non_antibacterial
NT14112	Vibrio cholerae	Prestw-301	1.03598	0.0136246	0.975002	1	FALSE	non_antibacterial
NT14112	Vibrio cholerae	Prestw-302	0.955902	0.0361111	0.121243	0.475884	FALSE	Antibacterial
NT14112	Vibrio cholerae	Prestw-303	1.01189	0.018012	0.819494	1	FALSE	non_antibacterial
NT14112	Vibrio cholerae	Prestw-304	0.962342	0.014154	0.163089	0.568004	FALSE	non_antibacterial
NT14112	Vibrio cholerae	Prestw-305	0.997835	0.00234485	0.610116	1	FALSE	non_antibacterial
NT14112	Vibrio cholerae	Prestw-306	0.925876	0.00438241	0.00904387	0.0638683	FALSE	non_antibacterial
NT14112	Vibrio cholerae	Prestw-307	0.0277657	0.013007	4.04514e-07	7.23869e-06	TRUE	Antibacterial
NT14112	Vibrio cholerae	Prestw-308	1.06627	0.00793643	0.998104	1	FALSE	non_antibacterial
NT14112	Vibrio cholerae	Prestw-309	1.002	0.00121929	0.688384	1	FALSE	non_antibacterial
NT14112	Vibrio cholerae	Prestw-31	0.0385576	0.00814225	2.3645e-07	5.08221e-06	TRUE	Antibacterial
NT14112	Vibrio cholerae	Prestw-310	1.01751	0.0117398	0.869486	1	FALSE	non_antibacterial
NT14112	Vibrio cholerae	Prestw-311	1.03051	0.0213604	0.940682	1	FALSE	non_antibacterial
NT14112	Vibrio cholerae	Prestw-312	1.00573	0.00103032	0.744654	1	FALSE	non_antibacterial
NT14112	Vibrio cholerae	Prestw-313	1.00811	0.0149434	0.787255	1	FALSE	non_antibacterial
NT14112	Vibrio cholerae	Prestw-314	1.03088	0.0195725	0.954814	1	FALSE	non_antibacterial
NT14112	Vibrio cholerae	Prestw-315	0.0305119	0.022011	4.145e-07	7.38589e-06	TRUE	Antibacterial
NT14112	Vibrio cholerae	Prestw-316	1.02684	0.00978031	0.974458	1	FALSE	non_antibacterial
NT14112	Vibrio cholerae	Prestw-317	1.04441	0.0181169	0.986674	1	FALSE	non_antibacterial
NT14112	Vibrio cholerae	Prestw-318	1.04284	0.00531551	0.988208	1	FALSE	non_antibacterial
NT14112	Vibrio cholerae	Prestw-319	1.01725	0.0156964	0.848612	1	FALSE	non_antibacterial
NT14112	Vibrio cholerae	Prestw-32	0.981414	0.0151205	0.257392	0.729866	FALSE	non_antibacterial
NT14112	Vibrio cholerae	Prestw-320	1.01299	0.00983182	0.822027	1	FALSE	non_antibacterial
NT14112	Vibrio cholerae	Prestw-321	1.06274	0.0104945	0.997691	1	FALSE	Antibacterial
NT14112	Vibrio cholerae	Prestw-322	1.05997	0.0180031	0.996779	1	FALSE	non_antibacterial
NT14112	Vibrio cholerae	Prestw-323	1.01295	0.0132204	0.816917	1	FALSE	non_antibacterial
NT14112	Vibrio cholerae	Prestw-324	1.00795	0.0151352	0.755545	1	FALSE	non_antibacterial
NT14112	Vibrio cholerae	Prestw-325	1.01797	0.0101387	0.881886	1	FALSE	non_antibacterial
NT14112	Vibrio cholerae	Prestw-326	1.00862	0.00571594	0.833736	1	FALSE	non_antibacterial
NT14112	Vibrio cholerae	Prestw-327	0.0793625	0.0110159	2.3645e-07	5.08221e-06	TRUE	Antibacterial
NT14112	Vibrio cholerae	Prestw-328	0.91892	0.0168966	0.0210676	0.131453	FALSE	non_antibacterial
NT14112	Vibrio cholerae	Prestw-329	1.02045	0.0103989	0.912938	1	FALSE	non_antibacterial
NT14112	Vibrio cholerae	Prestw-33	0.971234	0.014609	0.145623	0.532228	FALSE	non_antibacterial
NT14112	Vibrio cholerae	Prestw-330	1.04857	0.00951742	0.991959	1	FALSE	non_antibacterial
NT14112	Vibrio cholerae	Prestw-331	1.03616	0.005529	0.980093	1	FALSE	non_antibacterial
NT14112	Vibrio cholerae	Prestw-332	1.02423	0.0102843	0.934217	1	FALSE	non_antibacterial
NT14112	Vibrio cholerae	Prestw-333	0.955564	0.010822	0.139657	0.518608	FALSE	non_antibacterial
NT14112	Vibrio cholerae	Prestw-334	1.02984	0.0264832	0.929435	1	FALSE	Antibacterial
NT14112	Vibrio cholerae	Prestw-335	0.985043	0.0176608	0.457935	0.944768	FALSE	non_antibacterial
NT14112	Vibrio cholerae	Prestw-336	1.00671	0.025443	0.683653	1	FALSE	non_antibacterial
NT14112	Vibrio cholerae	Prestw-337	0.999141	0.0187892	0.690433	1	FALSE	non_antibacterial
NT14112	Vibrio cholerae	Prestw-338	1.00251	0.0058273	0.713901	1	FALSE	non_antibacterial
NT14112	Vibrio cholerae	Prestw-339	1.02189	0.0207737	0.889462	1	FALSE	non_antibacterial
NT14112	Vibrio cholerae	Prestw-34	0.989743	0.0127005	0.396519	0.891174	FALSE	non_antibacterial
NT14112	Vibrio cholerae	Prestw-340	1.02653	0.0108861	0.947068	1	FALSE	non_antibacterial
NT14112	Vibrio cholerae	Prestw-341	1.01197	0.00613801	0.847864	1	FALSE	non_antibacterial
NT14112	Vibrio cholerae	Prestw-342	0.995346	0.002975	0.618194	1	FALSE	non_antibacterial
NT14112	Vibrio cholerae	Prestw-343	0.956966	0.0232842	0.145067	0.530967	FALSE	non_antibacterial
NT14112	Vibrio cholerae	Prestw-344	0.862007	0.019817	0.000904107	0.00790548	TRUE	non_antibacterial
NT14112	Vibrio cholerae	Prestw-345	0.991648	0.00937847	0.584432	1	FALSE	non_antibacterial
NT14112	Vibrio cholerae	Prestw-346	0.942099	0.0212567	0.0229792	0.141292	FALSE	non_antibacterial
NT14112	Vibrio cholerae	Prestw-347	0.957483	0.00492737	0.156729	0.556198	FALSE	non_antibacterial
NT14112	Vibrio cholerae	Prestw-348	0.816538	0.0298908	0.00020876	0.00202261	TRUE	non_antibacterial
NT14112	Vibrio cholerae	Prestw-349	0.999458	0.00170379	0.682969	1	FALSE	non_antibacterial
NT14112	Vibrio cholerae	Prestw-35	0.988383	0.0164	0.355965	0.853301	FALSE	Antibacterial
NT14112	Vibrio cholerae	Prestw-350	0.968843	0.0207179	0.271349	0.750825	FALSE	non_antibacterial
NT14112	Vibrio cholerae	Prestw-351	0.994942	0.00904148	0.631032	1	FALSE	non_antibacterial
NT14112	Vibrio cholerae	Prestw-352	0.98975	0.00940868	0.518003	0.990202	FALSE	non_antibacterial
NT14112	Vibrio cholerae	Prestw-353	0.957073	0.0121995	0.15556	0.553294	FALSE	non_antibacterial
NT14112	Vibrio cholerae	Prestw-354	0.982183	0.024422	0.450293	0.938174	FALSE	non_antibacterial
NT14112	Vibrio cholerae	Prestw-355	0.878644	0.00671525	0.00153973	0.0129509	FALSE	non_antibacterial
NT14112	Vibrio cholerae	Prestw-356	0.98143	0.00932582	0.236623	0.699467	FALSE	non_antibacterial
NT14112	Vibrio cholerae	Prestw-357	0.679507	0.274449	3.25278e-05	0.000357007	TRUE	Antibacterial
NT14112	Vibrio cholerae	Prestw-359	0.955313	0.0197385	0.142546	0.525589	FALSE	non_antibacterial
NT14112	Vibrio cholerae	Prestw-36	0.882255	0.0288549	0.0013734	0.0116302	FALSE	Antibacterial
NT14112	Vibrio cholerae	Prestw-360	0.892353	0.00346455	0.00343602	0.0270496	FALSE	non_antibacterial
NT14112	Vibrio cholerae	Prestw-361	1.00353	0.00671799	0.717382	1	FALSE	non_antibacterial
NT14112	Vibrio cholerae	Prestw-362	0.979258	0.00840485	0.370003	0.866812	FALSE	non_antibacterial
NT14112	Vibrio cholerae	Prestw-363	0.979633	0.0120137	0.413478	0.907057	FALSE	non_antibacterial
NT14112	Vibrio cholerae	Prestw-364	0.892968	0.0149916	0.00297168	0.0236876	FALSE	non_antibacterial
NT14112	Vibrio cholerae	Prestw-365	0.965041	0.00313544	0.217309	0.669288	FALSE	non_antibacterial
NT14112	Vibrio cholerae	Prestw-366	0.963283	0.0232893	0.0873371	0.38341	FALSE	non_antibacterial
NT14112	Vibrio cholerae	Prestw-367	0.8692	0.0124672	0.00109835	0.00946098	TRUE	non_antibacterial
NT14112	Vibrio cholerae	Prestw-368	0.875	0.023101	0.00167552	0.0140074	FALSE	non_antibacterial
NT14112	Vibrio cholerae	Prestw-369	0.836993	0.0203659	0.000373525	0.0034738	TRUE	non_antibacterial
NT14112	Vibrio cholerae	Prestw-37	0.908274	0.0858124	0.00963505	0.0675366	FALSE	non_antibacterial
NT14112	Vibrio cholerae	Prestw-370	0.989452	0.0073429	0.552321	1	FALSE	non_antibacterial
NT14112	Vibrio cholerae	Prestw-371	0.985376	0.0101649	0.461971	0.948828	FALSE	non_antibacterial
NT14112	Vibrio cholerae	Prestw-372	1.01156	0.0310575	0.736946	1	FALSE	non_antibacterial
NT14112	Vibrio cholerae	Prestw-373	0.911548	0.0191622	0.0105686	0.0733221	FALSE	non_antibacterial
NT14112	Vibrio cholerae	Prestw-374	1.01209	0.0129235	0.836777	1	FALSE	non_antibacterial
NT14112	Vibrio cholerae	Prestw-375	0.819752	0.0157312	0.000219408	0.0021179	TRUE	non_antibacterial
NT14112	Vibrio cholerae	Prestw-376	1.00045	0.0418907	0.49479	0.972934	FALSE	Antibacterial
NT14112	Vibrio cholerae	Prestw-377	0.943055	0.00736392	0.0729486	0.339681	FALSE	non_antibacterial
NT14112	Vibrio cholerae	Prestw-378	0.988377	0.015881	0.515049	0.988345	FALSE	non_antibacterial
NT14112	Vibrio cholerae	Prestw-38	0.971204	0.00723452	0.135984	0.511223	FALSE	non_antibacterial
NT14112	Vibrio cholerae	Prestw-380	0.994978	0.014159	0.603802	1	FALSE	non_antibacterial
NT14112	Vibrio cholerae	Prestw-381	1.01342	0.00654991	0.863113	1	FALSE	non_antibacterial
NT14112	Vibrio cholerae	Prestw-382	1.00288	0.0177652	0.676715	1	FALSE	non_antibacterial
NT14112	Vibrio cholerae	Prestw-383	0.965617	0.0103297	0.229724	0.689238	FALSE	non_antibacterial
NT14112	Vibrio cholerae	Prestw-384	0.997534	0.00886222	0.651932	1	FALSE	non_antibacterial
NT14112	Vibrio cholerae	Prestw-386	0.943979	0.0257201	0.0275456	0.16395	FALSE	non_antibacterial
NT14112	Vibrio cholerae	Prestw-387	0.999506	0.0192327	0.662388	1	FALSE	non_antibacterial
NT14112	Vibrio cholerae	Prestw-388	0.959578	0.00776024	0.173241	0.588418	FALSE	non_antibacterial
NT14112	Vibrio cholerae	Prestw-389	0.987526	0.00513187	0.494923	0.972997	FALSE	non_antibacterial
NT14112	Vibrio cholerae	Prestw-39	0.89918	0.0197865	0.00261611	0.021098	FALSE	non_antibacterial
NT14112	Vibrio cholerae	Prestw-390	0.926829	0.00573595	0.0287514	0.16964	FALSE	Antibacterial
NT14112	Vibrio cholerae	Prestw-391	1.06974	0.00383655	0.998502	1	FALSE	non_antibacterial
NT14112	Vibrio cholerae	Prestw-392	0.893978	0.0171699	0.00429037	0.0330408	FALSE	non_antibacterial
NT14112	Vibrio cholerae	Prestw-393	1.05798	0.016328	0.995833	1	FALSE	non_antibacterial
NT14112	Vibrio cholerae	Prestw-394	1.04953	0.00556014	0.993689	1	FALSE	Antibacterial
NT14112	Vibrio cholerae	Prestw-395	1.01074	0.0101129	0.837018	1	FALSE	Antibacterial
NT14112	Vibrio cholerae	Prestw-396	1.01941	0.00328319	0.958439	1	FALSE	non_antibacterial
NT14112	Vibrio cholerae	Prestw-397	1.01348	0.00540693	0.86079	1	FALSE	non_antibacterial
NT14112	Vibrio cholerae	Prestw-398	1.04746	0.012223	0.990759	1	FALSE	non_antibacterial
NT14112	Vibrio cholerae	Prestw-399	0.946996	0.00854285	0.0908789	0.393802	FALSE	non_antibacterial
NT14112	Vibrio cholerae	Prestw-4	1.02304	0.0276662	0.832334	1	FALSE	non_antibacterial
NT14112	Vibrio cholerae	Prestw-40	0.0756182	0.0119779	2.38967e-07	5.10837e-06	TRUE	non_antibacterial
NT14112	Vibrio cholerae	Prestw-400	1.06783	0.0152464	0.998285	1	FALSE	non_antibacterial
NT14112	Vibrio cholerae	Prestw-401	1.04375	0.0235014	0.991123	1	FALSE	non_antibacterial
NT14112	Vibrio cholerae	Prestw-403	1.02782	0.0266177	0.925009	1	FALSE	non_antibacterial
NT14112	Vibrio cholerae	Prestw-405	1.04195	0.00177456	0.992022	1	FALSE	non_antibacterial
NT14112	Vibrio cholerae	Prestw-406	1.01458	0.0151297	0.888612	1	FALSE	non_antibacterial
NT14112	Vibrio cholerae	Prestw-407	1.02629	0.0221078	0.934646	1	FALSE	non_antibacterial
NT14112	Vibrio cholerae	Prestw-408	0.980137	0.0370131	0.299781	0.788882	FALSE	non_antibacterial
NT14112	Vibrio cholerae	Prestw-409	1.00288	0.00333669	0.722047	1	FALSE	non_antibacterial
NT14112	Vibrio cholerae	Prestw-41	1.01444	0.017931	0.84873	1	FALSE	non_antibacterial
NT14112	Vibrio cholerae	Prestw-410	1.04921	0.0217094	0.988046	1	FALSE	non_antibacterial
NT14112	Vibrio cholerae	Prestw-411	1.00135	0.0124551	0.679684	1	FALSE	non_antibacterial
NT14112	Vibrio cholerae	Prestw-413	1.0005	0.00246439	0.657575	1	FALSE	non_antibacterial
NT14112	Vibrio cholerae	Prestw-416	1.00429	0.00236441	0.761384	1	FALSE	Antibacterial
NT14112	Vibrio cholerae	Prestw-418	1.00231	0.00347214	0.701985	1	FALSE	non_antibacterial
NT14112	Vibrio cholerae	Prestw-419	0.990749	0.0110387	0.46269	0.949481	FALSE	non_antibacterial
NT14112	Vibrio cholerae	Prestw-42	0.991469	0.0264158	0.457522	0.944613	FALSE	non_antibacterial
NT14112	Vibrio cholerae	Prestw-421	1.0034	0.0053575	0.733623	1	FALSE	non_antibacterial
NT14112	Vibrio cholerae	Prestw-423	0.948478	0.0506422	0.0493919	0.257186	FALSE	non_antibacterial
NT14112	Vibrio cholerae	Prestw-424	0.968428	0.0233176	0.128602	0.494267	FALSE	Antibacterial
NT14112	Vibrio cholerae	Prestw-426	0.996512	0.00799506	0.540766	1	FALSE	non_antibacterial
NT14112	Vibrio cholerae	Prestw-428	1.00093	0.0142228	0.60243	1	FALSE	non_antibacterial
NT14112	Vibrio cholerae	Prestw-43	0.978962	0.0431397	0.26989	0.748711	FALSE	non_antibacterial
NT14112	Vibrio cholerae	Prestw-430	0.928798	0.030152	0.0131656	0.0885532	FALSE	non_antibacterial
NT14112	Vibrio cholerae	Prestw-432	0.984213	0.0190295	0.312651	0.805425	FALSE	non_antibacterial
NT14112	Vibrio cholerae	Prestw-433	0.993489	0.00965464	0.484404	0.965562	FALSE	non_antibacterial
NT14112	Vibrio cholerae	Prestw-434	0.966623	0.00737488	0.106153	0.43705	FALSE	Antibacterial
NT14112	Vibrio cholerae	Prestw-435	0.9898	0.0143309	0.381181	0.877578	FALSE	non_antibacterial
NT14112	Vibrio cholerae	Prestw-436	0.972903	0.021921	0.163669	0.56899	FALSE	non_antibacterial
NT14112	Vibrio cholerae	Prestw-437	0.972993	0.0215187	0.14486	0.530464	FALSE	non_antibacterial
NT14112	Vibrio cholerae	Prestw-438	0.997533	0.00676052	0.564461	1	FALSE	non_antibacterial
NT14112	Vibrio cholerae	Prestw-439	0.981456	0.00620146	0.276099	0.757808	FALSE	non_antibacterial
NT14112	Vibrio cholerae	Prestw-44	0.90135	0.0398526	0.0031547	0.0249857	FALSE	non_antibacterial
NT14112	Vibrio cholerae	Prestw-440	1.19057	0.367647	0.517283	0.989663	FALSE	non_antibacterial
NT14112	Vibrio cholerae	Prestw-441	0.991636	0.0376472	0.35499	0.852431	FALSE	non_antibacterial
NT14112	Vibrio cholerae	Prestw-443	0.990872	0.0148577	0.455514	0.942664	FALSE	non_antibacterial
NT14112	Vibrio cholerae	Prestw-445	0.866145	0.0155234	0.000857495	0.00753914	TRUE	non_antibacterial
NT14112	Vibrio cholerae	Prestw-446	0.993018	0.0138193	0.472918	0.956019	FALSE	non_antibacterial
NT14112	Vibrio cholerae	Prestw-447	0.970034	0.00810625	0.13848	0.516107	FALSE	non_antibacterial
NT14112	Vibrio cholerae	Prestw-448	0.973469	0.0292857	0.195535	0.631387	FALSE	non_antibacterial
NT14112	Vibrio cholerae	Prestw-449	0.998265	0.00248691	0.607465	1	FALSE	non_antibacterial
NT14112	Vibrio cholerae	Prestw-45	0.960044	0.0240765	0.074037	0.34301	FALSE	non_antibacterial
NT14112	Vibrio cholerae	Prestw-450	1.00287	0.0169759	0.662316	1	FALSE	Antibacterial
NT14112	Vibrio cholerae	Prestw-451	1.00697	0.0174048	0.721283	1	FALSE	non_antibacterial
NT14112	Vibrio cholerae	Prestw-455	0.922091	0.0240535	0.00886318	0.0627739	FALSE	non_antibacterial
NT14112	Vibrio cholerae	Prestw-456	0.0395829	0.00740661	2.3645e-07	5.08221e-06	TRUE	Antibacterial
NT14112	Vibrio cholerae	Prestw-457	0.884978	0.023347	0.00180173	0.0149706	FALSE	non_antibacterial
NT14112	Vibrio cholerae	Prestw-458	0.997008	0.0033473	0.570555	1	FALSE	non_antibacterial
NT14112	Vibrio cholerae	Prestw-46	1.01456	0.0137428	0.876435	1	FALSE	non_antibacterial
NT14112	Vibrio cholerae	Prestw-460	1.00757	0.0179336	0.717607	1	FALSE	non_antibacterial
NT14112	Vibrio cholerae	Prestw-461	1.01398	0.0134256	0.855678	1	FALSE	non_antibacterial
NT14112	Vibrio cholerae	Prestw-462	0.0802838	0.0461799	2.41904e-07	5.15414e-06	TRUE	Antibacterial
NT14112	Vibrio cholerae	Prestw-463	0.988455	0.0679975	0.269721	0.748478	FALSE	non_antibacterial
NT14112	Vibrio cholerae	Prestw-468	1.00841	0.00813091	0.808397	1	FALSE	non_antibacterial
NT14112	Vibrio cholerae	Prestw-469	0.0360338	0.00471019	2.3645e-07	5.08221e-06	TRUE	non_antibacterial
NT14112	Vibrio cholerae	Prestw-47	0.947124	0.028877	0.0342504	0.194836	FALSE	non_antibacterial
NT14112	Vibrio cholerae	Prestw-470	0.098386	0.0266292	2.70605e-07	5.50097e-06	TRUE	Antibacterial
NT14112	Vibrio cholerae	Prestw-473	0.186387	0.0133733	3.24853e-07	6.14488e-06	TRUE	Antibacterial
NT14112	Vibrio cholerae	Prestw-475	1.02106	0.00588922	0.94005	1	FALSE	non_antibacterial
NT14112	Vibrio cholerae	Prestw-476	1.01446	0.0260101	0.817952	1	FALSE	non_antibacterial
NT14112	Vibrio cholerae	Prestw-477	0.999637	0.0265468	0.519793	0.991314	FALSE	non_antibacterial
NT14112	Vibrio cholerae	Prestw-478	1.00368	0.0146132	0.727239	1	FALSE	non_antibacterial
NT14112	Vibrio cholerae	Prestw-48	0.889109	0.0241806	0.001788	0.0148681	FALSE	non_antibacterial
NT14112	Vibrio cholerae	Prestw-481	1.06155	0.00291663	0.997947	1	FALSE	non_antibacterial
NT14112	Vibrio cholerae	Prestw-482	0.0592989	0.00636028	2.07419e-06	2.90324e-05	TRUE	Antibacterial
NT14112	Vibrio cholerae	Prestw-484	0.998438	0.00818384	0.563062	1	FALSE	non_antibacterial
NT14112	Vibrio cholerae	Prestw-485	1.03256	0.0266368	0.956536	1	FALSE	Antibacterial
NT14112	Vibrio cholerae	Prestw-486	0.67407	0.0280098	9.26909e-06	0.000114493	TRUE	Antibacterial
NT14112	Vibrio cholerae	Prestw-487	1.03593	0.00984055	0.983308	1	FALSE	non_antibacterial
NT14112	Vibrio cholerae	Prestw-488	0.952098	0.0321948	0.0600401	0.296156	FALSE	non_antibacterial
NT14112	Vibrio cholerae	Prestw-489	0.493638	0.0685767	2.17759e-05	0.000247191	TRUE	Antibacterial
NT14112	Vibrio cholerae	Prestw-49	0.988741	0.0137701	0.402844	0.896914	FALSE	non_antibacterial
NT14112	Vibrio cholerae	Prestw-490	1.05693	0.0254848	0.995358	1	FALSE	non_antibacterial
NT14112	Vibrio cholerae	Prestw-491	0.943512	0.0249134	0.0331627	0.190009	FALSE	non_antibacterial
NT14112	Vibrio cholerae	Prestw-492	0.010048	0.00654409	1.7051e-06	2.43238e-05	TRUE	non_antibacterial
NT14112	Vibrio cholerae	Prestw-493	1.05251	0.142551	0.341624	0.837654	FALSE	non_antibacterial
NT14112	Vibrio cholerae	Prestw-494	1.00128	0.00904767	0.639989	1	FALSE	non_antibacterial
NT14112	Vibrio cholerae	Prestw-495	1.00291	0.0152015	0.639227	1	FALSE	non_antibacterial
NT14112	Vibrio cholerae	Prestw-496	0.977561	0.0103417	0.211704	0.660283	FALSE	non_antibacterial
NT14112	Vibrio cholerae	Prestw-497	1.0146	0.0106092	0.878797	1	FALSE	Antibacterial
NT14112	Vibrio cholerae	Prestw-498	0.98719	0.00322766	0.378318	0.875387	FALSE	non_antibacterial
NT14112	Vibrio cholerae	Prestw-499	0.978741	0.0261677	0.257077	0.729351	FALSE	non_antibacterial
NT14112	Vibrio cholerae	Prestw-5	1.00652	0.0104823	0.75188	1	FALSE	non_antibacterial
NT14112	Vibrio cholerae	Prestw-50	1.01087	0.00653705	0.823239	1	FALSE	non_antibacterial
NT14112	Vibrio cholerae	Prestw-500	1.03346	0.0233347	0.955606	1	FALSE	non_antibacterial
NT14112	Vibrio cholerae	Prestw-501	1.00771	0.0227174	0.725914	1	FALSE	non_antibacterial
NT14112	Vibrio cholerae	Prestw-502	0.93417	0.0250947	0.0216568	0.134475	FALSE	non_antibacterial
NT14112	Vibrio cholerae	Prestw-503	0.988345	0.0178695	0.409315	0.903834	FALSE	non_antibacterial
NT14112	Vibrio cholerae	Prestw-504	0.989483	0.0134858	0.382137	0.878331	FALSE	non_antibacterial
NT14112	Vibrio cholerae	Prestw-505	0.998461	0.0155693	0.534003	1	FALSE	non_antibacterial
NT14112	Vibrio cholerae	Prestw-506	0.996298	0.00180802	0.558566	1	FALSE	Antibacterial
NT14112	Vibrio cholerae	Prestw-509	0.998526	0.00255303	0.597221	1	FALSE	non_antibacterial
NT14112	Vibrio cholerae	Prestw-51	1.00893	0.00596194	0.803363	1	FALSE	non_antibacterial
NT14112	Vibrio cholerae	Prestw-510	0.981661	0.0352996	0.219852	0.674087	FALSE	non_antibacterial
NT14112	Vibrio cholerae	Prestw-511	0.975063	0.0218944	0.165442	0.572976	FALSE	non_antibacterial
NT14112	Vibrio cholerae	Prestw-512	0.994892	0.00769748	0.512961	0.986495	FALSE	non_antibacterial
NT14112	Vibrio cholerae	Prestw-513	0.888247	0.111628	0.00763761	0.0551592	FALSE	non_antibacterial
NT14112	Vibrio cholerae	Prestw-514	0.992811	0.00924612	0.437311	0.927275	FALSE	Antibacterial
NT14112	Vibrio cholerae	Prestw-515	0.981858	0.0180985	0.240056	0.704598	FALSE	non_antibacterial
NT14112	Vibrio cholerae	Prestw-516	0.994726	0.00802729	0.545878	1	FALSE	non_antibacterial
NT14112	Vibrio cholerae	Prestw-517	0.993848	0.0087573	0.461534	0.948389	FALSE	non_antibacterial
NT14112	Vibrio cholerae	Prestw-518	0.987292	0.0234466	0.315626	0.808557	FALSE	non_antibacterial
NT14112	Vibrio cholerae	Prestw-519	1.00366	0.0118526	0.703257	1	FALSE	Antibacterial
NT14112	Vibrio cholerae	Prestw-52	0.999388	0.0193719	0.588284	1	FALSE	non_antibacterial
NT14112	Vibrio cholerae	Prestw-520	1.00999	0.0283162	0.693792	1	FALSE	non_antibacterial
NT14112	Vibrio cholerae	Prestw-524	0.956112	0.00733192	0.0593345	0.293453	FALSE	non_antibacterial
NT14112	Vibrio cholerae	Prestw-525	1.00935	0.0124295	0.796812	1	FALSE	Antibacterial
NT14112	Vibrio cholerae	Prestw-526	0.998151	0.0178103	0.581446	1	FALSE	Antibacterial
NT14112	Vibrio cholerae	Prestw-527	0.791173	0.0150715	0.000472576	0.00432798	TRUE	non_antibacterial
NT14112	Vibrio cholerae	Prestw-528	0.95909	0.0373287	0.097491	0.412964	FALSE	non_antibacterial
NT14112	Vibrio cholerae	Prestw-529	0.94859	0.00349201	0.038202	0.21193	FALSE	non_antibacterial
NT14112	Vibrio cholerae	Prestw-53	0.935731	0.166208	0.0121524	0.0824965	FALSE	non_antibacterial
NT14112	Vibrio cholerae	Prestw-530	0.995396	0.0152848	0.465962	0.951029	FALSE	non_antibacterial
NT14112	Vibrio cholerae	Prestw-531	1.00849	0.0152874	0.749625	1	FALSE	non_antibacterial
NT14112	Vibrio cholerae	Prestw-532	1.00343	0.00503144	0.7083	1	FALSE	non_antibacterial
NT14112	Vibrio cholerae	Prestw-533	0.984277	0.0198324	0.323944	0.8187	FALSE	non_antibacterial
NT14112	Vibrio cholerae	Prestw-535	1.00611	0.00362274	0.772058	1	FALSE	non_antibacterial
NT14112	Vibrio cholerae	Prestw-536	1.07168	0.00196784	0.998706	1	FALSE	non_antibacterial
NT14112	Vibrio cholerae	Prestw-537	0.992139	0.00860596	0.470658	0.954234	FALSE	non_antibacterial
NT14112	Vibrio cholerae	Prestw-538	0.982666	0.0428169	0.257968	0.730643	FALSE	non_antibacterial
NT14112	Vibrio cholerae	Prestw-539	1.00189	0.0127625	0.65747	1	FALSE	non_antibacterial
NT14112	Vibrio cholerae	Prestw-54	0.926389	0.00628913	0.00931908	0.0655992	FALSE	non_antibacterial
NT14112	Vibrio cholerae	Prestw-541	0.969327	0.0398265	0.172916	0.587478	FALSE	non_antibacterial
NT14112	Vibrio cholerae	Prestw-542	1.01881	0.00275367	0.934178	1	FALSE	non_antibacterial
NT14112	Vibrio cholerae	Prestw-543	0.985371	0.031853	0.35433	0.851736	FALSE	non_antibacterial
NT14112	Vibrio cholerae	Prestw-544	0.970248	0.0206945	0.140787	0.52147	FALSE	Antibacterial
NT14112	Vibrio cholerae	Prestw-545	1.00867	0.00314754	0.821598	1	FALSE	non_antibacterial
NT14112	Vibrio cholerae	Prestw-546	0.996491	0.00283621	0.565913	1	FALSE	non_antibacterial
NT14112	Vibrio cholerae	Prestw-547	1.02774	0.0185644	0.957557	1	FALSE	non_antibacterial
NT14112	Vibrio cholerae	Prestw-548	1.00693	0.00621191	0.768302	1	FALSE	non_antibacterial
NT14112	Vibrio cholerae	Prestw-549	1.01962	0.0165449	0.900392	1	FALSE	non_antibacterial
NT14112	Vibrio cholerae	Prestw-55	0.98449	0.00885504	0.31755	0.811162	FALSE	non_antibacterial
NT14112	Vibrio cholerae	Prestw-550	1.03337	0.0073846	0.981772	1	FALSE	non_antibacterial
NT14112	Vibrio cholerae	Prestw-551	1.02164	0.102993	0.437211	0.927108	FALSE	non_antibacterial
NT14112	Vibrio cholerae	Prestw-552	1.01435	0.026325	0.76923	1	FALSE	non_antibacterial
NT14112	Vibrio cholerae	Prestw-553	1.01861	0.0264649	0.845299	1	FALSE	non_antibacterial
NT14112	Vibrio cholerae	Prestw-554	1.03376	0.0176767	0.977217	1	FALSE	non_antibacterial
NT14112	Vibrio cholerae	Prestw-555	0.623019	0.0434612	6.03563e-05	0.000636249	TRUE	Antibacterial
NT14112	Vibrio cholerae	Prestw-557	0.153591	0.109443	3.36848e-06	4.46014e-05	TRUE	Antibacterial
NT14112	Vibrio cholerae	Prestw-558	1.02135	0.0302402	0.856777	1	FALSE	non_antibacterial
NT14112	Vibrio cholerae	Prestw-559	0.0446006	0.00275566	1.95105e-06	2.74065e-05	TRUE	non_antibacterial
NT14112	Vibrio cholerae	Prestw-56	1.0105	0.0112391	0.838556	1	FALSE	non_antibacterial
NT14112	Vibrio cholerae	Prestw-560	1.0228	0.0279712	0.880188	1	FALSE	non_antibacterial
NT14112	Vibrio cholerae	Prestw-565	1.02891	0.0170913	0.95479	1	FALSE	non_antibacterial
NT14112	Vibrio cholerae	Prestw-566	1.05647	0.0155838	0.999511	1	FALSE	non_antibacterial
NT14112	Vibrio cholerae	Prestw-57	0.93556	0.0352165	0.0180516	0.115613	FALSE	non_antibacterial
NT14112	Vibrio cholerae	Prestw-571	1.00841	0.0110008	0.772104	1	FALSE	non_antibacterial
NT14112	Vibrio cholerae	Prestw-572	1.00622	0.00663691	0.757081	1	FALSE	non_antibacterial
NT14112	Vibrio cholerae	Prestw-574	0.994169	0.00328694	0.512623	0.986326	FALSE	non_antibacterial
NT14112	Vibrio cholerae	Prestw-576	0.888185	0.0229018	0.00165754	0.0138649	FALSE	non_antibacterial
NT14112	Vibrio cholerae	Prestw-58	0.990121	0.0113723	0.423779	0.915164	FALSE	non_antibacterial
NT14112	Vibrio cholerae	Prestw-583	0.943701	0.00853088	0.0240518	0.146503	FALSE	non_antibacterial
NT14112	Vibrio cholerae	Prestw-584	0.969195	0.00171625	0.120423	0.473863	FALSE	non_antibacterial
NT14112	Vibrio cholerae	Prestw-587	0.958074	0.0262733	0.0728697	0.33941	FALSE	non_antibacterial
NT14112	Vibrio cholerae	Prestw-588	0.985772	0.00801847	0.348428	0.845541	FALSE	non_antibacterial
NT14112	Vibrio cholerae	Prestw-59	0.996841	0.0115649	0.576798	1	FALSE	non_antibacterial
NT14112	Vibrio cholerae	Prestw-594	0.972535	0.0138599	0.166317	0.574834	FALSE	non_antibacterial
NT14112	Vibrio cholerae	Prestw-60	1.0174	0.021762	0.846407	1	FALSE	non_antibacterial
NT14112	Vibrio cholerae	Prestw-607	0.852776	0.0179851	0.000458565	0.0042079	TRUE	non_antibacterial
NT14112	Vibrio cholerae	Prestw-616	0.984015	0.0109886	0.298082	0.786679	FALSE	non_antibacterial
NT14112	Vibrio cholerae	Prestw-617	0.993935	0.00538725	0.506905	0.982267	FALSE	non_antibacterial
NT14112	Vibrio cholerae	Prestw-619	1.00747	0.00513092	0.788561	1	FALSE	non_antibacterial
NT14112	Vibrio cholerae	Prestw-62	1.00673	0.0047668	0.752448	1	FALSE	non_antibacterial
NT14112	Vibrio cholerae	Prestw-623	0.995786	0.00749707	0.532773	0.999894	FALSE	non_antibacterial
[truncated: 7,323 more rows]

## Sheet: Supplementary Table 2
ID	Species	Condition	IC25	Group
NT5003	Bacteroides fragilis NT	Aripiprazole	> 160	Gut Commensal
NT5003	Bacteroides fragilis NT	Clemizole	> 160	Gut Commensal
NT5003	Bacteroides fragilis NT	Clotrimazole	40-80	Gut Commensal
NT5003	Bacteroides fragilis NT	Loratadine	> 160	Gut Commensal
NT5003	Bacteroides fragilis NT	Loxapine	40-80	Gut Commensal
NT5003	Bacteroides fragilis NT	Promethazine	80-160	Gut Commensal
NT5003	Bacteroides fragilis NT	Streptozotocin	10-20	Gut Commensal
NT5003	Bacteroides fragilis NT	Tiratricol	40-80	Gut Commensal
NT5003	Bacteroides fragilis NT	Tolfenamic acid	40-80	Gut Commensal
NT5003	Bacteroides fragilis NT	Zafirlukast	40-80	Gut Commensal
NT5003	Bacteroides fragilis NT	Acarbose	2025-10-05	Gut Commensal
NT5003	Bacteroides fragilis NT	Amlodipine	40-80	Gut Commensal
NT5003	Bacteroides fragilis NT	Cilnidipine	> 10	Gut Commensal
NT5003	Bacteroides fragilis NT	Diacerein	1.25-2.5	Gut Commensal
NT5003	Bacteroides fragilis NT	Dicumarol	10-20	Gut Commensal
NT5003	Bacteroides fragilis NT	Ethopropazine	2025-10-05	Gut Commensal
NT5003	Bacteroides fragilis NT	Felodipine	10-20	Gut Commensal
NT5003	Bacteroides fragilis NT	Lacidipine	> 40	Gut Commensal
NT5003	Bacteroides fragilis NT	Loperamide	40-80	Gut Commensal
NT5003	Bacteroides fragilis NT	Montelukast	> 40	Gut Commensal
NT5003	Bacteroides fragilis NT	Simvastatin	20-40	Gut Commensal
NT5003	Bacteroides fragilis NT	Avermectin B1	2025-10-05	Gut Commensal
NT5003	Bacteroides fragilis NT	Chlorpromazine	40-80	Gut Commensal
NT5003	Bacteroides fragilis NT	Clomifen	20-40	Gut Commensal
NT5003	Bacteroides fragilis NT	Fluoxetine	80-160	Gut Commensal
NT5003	Bacteroides fragilis NT	Ketoconazole	40-80	Gut Commensal
NT5003	Bacteroides fragilis NT	Methotrexate	20-40	Gut Commensal
NT5003	Bacteroides fragilis NT	Nalidixic Acid	80-160	Gut Commensal
NT5003	Bacteroides fragilis NT	Sertindole	20-40	Gut Commensal
NT5003	Bacteroides fragilis NT	Telmisartan	> 160	Gut Commensal
NT5003	Bacteroides fragilis NT	Terfenadine	40-80	Gut Commensal
NT5003	Bacteroides fragilis NT	Doxycycline	< 1.25	Gut Commensal
NT5003	Bacteroides fragilis NT	Erythromycin	< 1.25	Gut Commensal
NT5003	Bacteroides fragilis NT	Floxuridine	< 1.25	Gut Commensal
NT5003	Bacteroides fragilis NT	L-Thyroxin	> 160	Gut Commensal
NT5003	Bacteroides fragilis NT	Pentamidine Isothionate	40-80	Gut Commensal
NT5003	Bacteroides fragilis NT	Tobramycin	> 160	Gut Commensal
NT5003	Bacteroides fragilis NT	Clomipramin	80-160	Gut Commensal
NT5003	Bacteroides fragilis NT	Doxorubicin	> 160	Gut Commensal
NT5003	Bacteroides fragilis NT	Metronidazol	< 1.25	Gut Commensal
NT5003	Bacteroides fragilis NT	Novobiocin	10-20	Gut Commensal
NT5003	Bacteroides fragilis NT	Protriptyline	> 160	Gut Commensal
NT5003	Bacteroides fragilis NT	Chlorprothixene	40-80	Gut Commensal
NT5003	Bacteroides fragilis NT	Duloxetin	80-160	Gut Commensal
NT5003	Bacteroides fragilis NT	Aprepitant	> 160	Gut Commensal
NT5003	Bacteroides fragilis NT	Benzbromarone	10-20	Gut Commensal
NT5003	Bacteroides fragilis NT	Clindamycin	< 1.25	Gut Commensal
NT5003	Bacteroides fragilis NT	Fluconazole	> 160	Gut Commensal
NT5003	Bacteroides fragilis NT	Lansoprazole	> 160	Gut Commensal
NT5003	Bacteroides fragilis NT	Metformin	> 160	Gut Commensal
NT5003	Bacteroides fragilis NT	Niclosamide	< 1.25	Gut Commensal
NT5003	Bacteroides fragilis NT	Tamoxifen	> 40	Gut Commensal
NT5003	Bacteroides fragilis NT	Tazobactam	2025-10-05	Gut Commensal
NT5003	Bacteroides fragilis NT	Thioguanosine	> 40	Gut Commensal
NT5003	Bacteroides fragilis NT	Tribenoside	> 40	Gut Commensal
NT5003	Bacteroides fragilis NT	Dienestrol	2025-10-05	Gut Commensal
NT5003	Bacteroides fragilis NT	Dienogest	> 80	Gut Commensal
NT5003	Bacteroides fragilis NT	Ethinylestradiol	> 80	Gut Commensal
NT5003	Bacteroides fragilis NT	Metamizol	> 160	Gut Commensal
NT5003	Bacteroides fragilis NT	Miconazole	> 160	Gut Commensal
NT5003	Bacteroides fragilis NT	Omeprazole	> 160	Gut Commensal
NT5003	Bacteroides fragilis NT	Sertraline	80-160	Gut Commensal
NT5003	Bacteroides fragilis NT	Vancomycin	2025-10-05	Gut Commensal
NT5003	Bacteroides fragilis NT	Clarithromycin	< 1.25	Gut Commensal
NT5003	Bacteroides fragilis NT	Norfloxacin	40-80	Gut Commensal
NT5004	Bacteroides thetaiotaomicron	Aripiprazole	> 160	Gut Commensal
NT5004	Bacteroides thetaiotaomicron	Clemizole	80-160	Gut Commensal
NT5004	Bacteroides thetaiotaomicron	Clotrimazole	40-80	Gut Commensal
NT5004	Bacteroides thetaiotaomicron	Loratadine	> 160	Gut Commensal
NT5004	Bacteroides thetaiotaomicron	Loxapine	20-40	Gut Commensal
NT5004	Bacteroides thetaiotaomicron	Promethazine	40-80	Gut Commensal
NT5004	Bacteroides thetaiotaomicron	Streptozotocin	20-40	Gut Commensal
NT5004	Bacteroides thetaiotaomicron	Tiratricol	40-80	Gut Commensal
NT5004	Bacteroides thetaiotaomicron	Tolfenamic acid	80-160	Gut Commensal
NT5004	Bacteroides thetaiotaomicron	Zafirlukast	40-80	Gut Commensal
NT5004	Bacteroides thetaiotaomicron	Acarbose	> 160	Gut Commensal
NT5004	Bacteroides thetaiotaomicron	Amlodipine	40-80	Gut Commensal
NT5004	Bacteroides thetaiotaomicron	Cilnidipine	> 10	Gut Commensal
NT5004	Bacteroides thetaiotaomicron	Diacerein	1.25-2.5	Gut Commensal
NT5004	Bacteroides thetaiotaomicron	Dicumarol	40-80	Gut Commensal
NT5004	Bacteroides thetaiotaomicron	Ethopropazine	1.25-2.5	Gut Commensal
NT5004	Bacteroides thetaiotaomicron	Felodipine	20-40	Gut Commensal
NT5004	Bacteroides thetaiotaomicron	Lacidipine	> 20	Gut Commensal
NT5004	Bacteroides thetaiotaomicron	Loperamide	40-80	Gut Commensal
NT5004	Bacteroides thetaiotaomicron	Montelukast	> 80	Gut Commensal
NT5004	Bacteroides thetaiotaomicron	Simvastatin	20-40	Gut Commensal
NT5004	Bacteroides thetaiotaomicron	Avermectin B1	10-20	Gut Commensal
NT5004	Bacteroides thetaiotaomicron	Chlorpromazine	40-80	Gut Commensal
NT5004	Bacteroides thetaiotaomicron	Clomifen	20-40	Gut Commensal
NT5004	Bacteroides thetaiotaomicron	Fluoxetine	80-160	Gut Commensal
NT5004	Bacteroides thetaiotaomicron	Ketoconazole	40-80	Gut Commensal
NT5004	Bacteroides thetaiotaomicron	Methotrexate	> 80	Gut Commensal
NT5004	Bacteroides thetaiotaomicron	Nalidixic Acid	80-160	Gut Commensal
NT5004	Bacteroides thetaiotaomicron	Sertindole	20-40	Gut Commensal
NT5004	Bacteroides thetaiotaomicron	Telmisartan	> 160	Gut Commensal
NT5004	Bacteroides thetaiotaomicron	Terfenadine	40-80	Gut Commensal
NT5004	Bacteroides thetaiotaomicron	Doxycycline	< 1.25	Gut Commensal
NT5004	Bacteroides thetaiotaomicron	Erythromycin	< 1.25	Gut Commensal
NT5004	Bacteroides thetaiotaomicron	Floxuridine	< 1.25	Gut Commensal
NT5004	Bacteroides thetaiotaomicron	L-Thyroxin	> 160	Gut Commensal
NT5004	Bacteroides thetaiotaomicron	Pentamidine Isothionate	10-20	Gut Commensal
NT5004	Bacteroides thetaiotaomicron	Tobramycin	> 160	Gut Commensal
NT5004	Bacteroides thetaiotaomicron	Clomipramin	40-80	Gut Commensal
NT5004	Bacteroides thetaiotaomicron	Doxorubicin	> 160	Gut Commensal
NT5004	Bacteroides thetaiotaomicron	Metronidazol	< 1.25	Gut Commensal
NT5004	Bacteroides thetaiotaomicron	Novobiocin	10-20	Gut Commensal
NT5004	Bacteroides thetaiotaomicron	Protriptyline	40-80	Gut Commensal
NT5004	Bacteroides thetaiotaomicron	Chlorprothixene	20-40	Gut Commensal
NT5004	Bacteroides thetaiotaomicron	Duloxetin	80-160	Gut Commensal
NT5004	Bacteroides thetaiotaomicron	Aprepitant	> 160	Gut Commensal
NT5004	Bacteroides thetaiotaomicron	Benzbromarone	10-20	Gut Commensal
NT5004	Bacteroides thetaiotaomicron	Clindamycin	< 1.25	Gut Commensal
NT5004	Bacteroides thetaiotaomicron	Fluconazole	> 160	Gut Commensal
NT5004	Bacteroides thetaiotaomicron	Lansoprazole	> 160	Gut Commensal
NT5004	Bacteroides thetaiotaomicron	Metformin	> 160	Gut Commensal
NT5004	Bacteroides thetaiotaomicron	Niclosamide	< 1.25	Gut Commensal
NT5004	Bacteroides thetaiotaomicron	Tamoxifen	20-40	Gut Commensal
NT5004	Bacteroides thetaiotaomicron	Tazobactam	10-20	Gut Commensal
NT5004	Bacteroides thetaiotaomicron	Thioguanosine	> 40	Gut Commensal
NT5004	Bacteroides thetaiotaomicron	Tribenoside	> 40	Gut Commensal
NT5004	Bacteroides thetaiotaomicron	Dienestrol	10-20	Gut Commensal
NT5004	Bacteroides thetaiotaomicron	Dienogest	> 80	Gut Commensal
NT5004	Bacteroides thetaiotaomicron	Ethinylestradiol	> 80	Gut Commensal
NT5004	Bacteroides thetaiotaomicron	Metamizol	> 160	Gut Commensal
NT5004	Bacteroides thetaiotaomicron	Miconazole	> 160	Gut Commensal
NT5004	Bacteroides thetaiotaomicron	Omeprazole	> 160	Gut Commensal
NT5004	Bacteroides thetaiotaomicron	Sertraline	40-80	Gut Commensal
NT5004	Bacteroides thetaiotaomicron	Vancomycin	20-40	Gut Commensal
NT5004	Bacteroides thetaiotaomicron	Clarithromycin	< 1.25	Gut Commensal
NT5004	Bacteroides thetaiotaomicron	Norfloxacin	40-80	Gut Commensal
NT5002	Bacteroides uniformis	Aripiprazole	> 160	Gut Commensal
NT5002	Bacteroides uniformis	Clemizole	> 160	Gut Commensal
NT5002	Bacteroides uniformis	Clotrimazole	40-80	Gut Commensal
NT5002	Bacteroides uniformis	Loratadine	> 160	Gut Commensal
NT5002	Bacteroides uniformis	Loxapine	80-160	Gut Commensal
NT5002	Bacteroides uniformis	Promethazine	> 160	Gut Commensal
NT5002	Bacteroides uniformis	Streptozotocin	20-40	Gut Commensal
NT5002	Bacteroides uniformis	Tiratricol	40-80	Gut Commensal
NT5002	Bacteroides uniformis	Tolfenamic acid	80-160	Gut Commensal
NT5002	Bacteroides uniformis	Zafirlukast	40-80	Gut Commensal
NT5002	Bacteroides uniformis	Acarbose	> 160	Gut Commensal
NT5002	Bacteroides uniformis	Amlodipine	40-80	Gut Commensal
NT5002	Bacteroides uniformis	Cilnidipine	> 40	Gut Commensal
NT5002	Bacteroides uniformis	Diacerein	2.5-5	Gut Commensal
NT5002	Bacteroides uniformis	Dicumarol	10-20	Gut Commensal
NT5002	Bacteroides uniformis	Ethopropazine	2025-10-05	Gut Commensal
NT5002	Bacteroides uniformis	Felodipine	10-20	Gut Commensal
NT5002	Bacteroides uniformis	Lacidipine	> 40	Gut Commensal
NT5002	Bacteroides uniformis	Loperamide	40-80	Gut Commensal
NT5002	Bacteroides uniformis	Montelukast	> 80	Gut Commensal
NT5002	Bacteroides uniformis	Simvastatin	20-40	Gut Commensal
NT5002	Bacteroides uniformis	Avermectin B1	10-20	Gut Commensal
NT5002	Bacteroides uniformis	Chlorpromazine	40-80	Gut Commensal
NT5002	Bacteroides uniformis	Clomifen	20-40	Gut Commensal
NT5002	Bacteroides uniformis	Fluoxetine	40-80	Gut Commensal
NT5002	Bacteroides uniformis	Ketoconazole	20-40	Gut Commensal
NT5002	Bacteroides uniformis	Methotrexate	2025-10-05	Gut Commensal
NT5002	Bacteroides uniformis	Nalidixic Acid	80-160	Gut Commensal
NT5002	Bacteroides uniformis	Sertindole	10-20	Gut Commensal
NT5002	Bacteroides uniformis	Telmisartan	> 160	Gut Commensal
NT5002	Bacteroides uniformis	Terfenadine	40-80	Gut Commensal
NT5002	Bacteroides uniformis	Doxycycline	< 1.25	Gut Commensal
NT5002	Bacteroides uniformis	Erythromycin	< 1.25	Gut Commensal
NT5002	Bacteroides uniformis	Floxuridine	< 1.25	Gut Commensal
NT5002	Bacteroides uniformis	L-Thyroxin	> 160	Gut Commensal
NT5002	Bacteroides uniformis	Pentamidine Isothionate	10-20	Gut Commensal
NT5002	Bacteroides uniformis	Tobramycin	> 160	Gut Commensal
NT5002	Bacteroides uniformis	Clomipramin	40-80	Gut Commensal
NT5002	Bacteroides uniformis	Doxorubicin	> 160	Gut Commensal
NT5002	Bacteroides uniformis	Metronidazol	< 1.25	Gut Commensal
NT5002	Bacteroides uniformis	Novobiocin	< 1.25	Gut Commensal
NT5002	Bacteroides uniformis	Protriptyline	80-160	Gut Commensal
NT5002	Bacteroides uniformis	Chlorprothixene	20-40	Gut Commensal
NT5002	Bacteroides uniformis	Duloxetin	40-80	Gut Commensal
NT5002	Bacteroides uniformis	Aprepitant	> 160	Gut Commensal
NT5002	Bacteroides uniformis	Benzbromarone	2025-10-05	Gut Commensal
NT5002	Bacteroides uniformis	Clindamycin	< 1.25	Gut Commensal
NT5002	Bacteroides uniformis	Fluconazole	> 160	Gut Commensal
NT5002	Bacteroides uniformis	Lansoprazole	80-160	Gut Commensal
NT5002	Bacteroides uniformis	Metformin	> 160	Gut Commensal
NT5002	Bacteroides uniformis	Niclosamide	< 1.25	Gut Commensal
NT5002	Bacteroides uniformis	Tamoxifen	20-40	Gut Commensal
NT5002	Bacteroides uniformis	Tazobactam	2.5-5	Gut Commensal
NT5002	Bacteroides uniformis	Thioguanosine	> 40	Gut Commensal
NT5002	Bacteroides uniformis	Tribenoside	> 40	Gut Commensal
NT5002	Bacteroides uniformis	Dienestrol	20-40	Gut Commensal
NT5002	Bacteroides uniformis	Dienogest	> 80	Gut Commensal
NT5002	Bacteroides uniformis	Ethinylestradiol	> 80	Gut Commensal
NT5002	Bacteroides uniformis	Metamizol	> 160	Gut Commensal
NT5002	Bacteroides uniformis	Miconazole	> 160	Gut Commensal
NT5002	Bacteroides uniformis	Omeprazole	> 160	Gut Commensal
NT5002	Bacteroides uniformis	Sertraline	80-160	Gut Commensal
NT5002	Bacteroides uniformis	Vancomycin	10-20	Gut Commensal
NT5002	Bacteroides uniformis	Clarithromycin	< 1.25	Gut Commensal
NT5002	Bacteroides uniformis	Norfloxacin	10-20	Gut Commensal
NT5001	Bacteroides vulgatus	Aripiprazole	> 160	Gut Commensal
NT5001	Bacteroides vulgatus	Clemizole	80-160	Gut Commensal
NT5001	Bacteroides vulgatus	Clotrimazole	40-80	Gut Commensal
NT5001	Bacteroides vulgatus	Loratadine	> 160	Gut Commensal
NT5001	Bacteroides vulgatus	Loxapine	2025-10-05	Gut Commensal
NT5001	Bacteroides vulgatus	Promethazine	10-20	Gut Commensal
NT5001	Bacteroides vulgatus	Streptozotocin	10-20	Gut Commensal
NT5001	Bacteroides vulgatus	Tiratricol	20-40	Gut Commensal
NT5001	Bacteroides vulgatus	Tolfenamic acid	40-80	Gut Commensal
NT5001	Bacteroides vulgatus	Zafirlukast	20-40	Gut Commensal
NT5001	Bacteroides vulgatus	Acarbose	20-40	Gut Commensal
NT5001	Bacteroides vulgatus	Amlodipine	20-40	Gut Commensal
NT5001	Bacteroides vulgatus	Cilnidipine	> 10	Gut Commensal
NT5001	Bacteroides vulgatus	Diacerein	1.25-2.5	Gut Commensal
NT5001	Bacteroides vulgatus	Dicumarol	10-20	Gut Commensal
NT5001	Bacteroides vulgatus	Ethopropazine	< 1.25	Gut Commensal
NT5001	Bacteroides vulgatus	Felodipine	10-20	Gut Commensal
NT5001	Bacteroides vulgatus	Lacidipine	> 40	Gut Commensal
NT5001	Bacteroides vulgatus	Loperamide	40-80	Gut Commensal
NT5001	Bacteroides vulgatus	Montelukast	> 80	Gut Commensal
NT5001	Bacteroides vulgatus	Simvastatin	10-20	Gut Commensal
NT5001	Bacteroides vulgatus	Avermectin B1	2025-10-05	Gut Commensal
NT5001	Bacteroides vulgatus	Chlorpromazine	20-40	Gut Commensal
NT5001	Bacteroides vulgatus	Clomifen	20-40	Gut Commensal
NT5001	Bacteroides vulgatus	Fluoxetine	40-80	Gut Commensal
NT5001	Bacteroides vulgatus	Ketoconazole	20-40	Gut Commensal
NT5001	Bacteroides vulgatus	Methotrexate	10-20	Gut Commensal
NT5001	Bacteroides vulgatus	Nalidixic Acid	> 160	Gut Commensal
NT5001	Bacteroides vulgatus	Sertindole	10-20	Gut Commensal
NT5001	Bacteroides vulgatus	Telmisartan	> 160	Gut Commensal
NT5001	Bacteroides vulgatus	Terfenadine	20-40	Gut Commensal
NT5001	Bacteroides vulgatus	Doxycycline	< 1.25	Gut Commensal
NT5001	Bacteroides vulgatus	Erythromycin	< 1.25	Gut Commensal
NT5001	Bacteroides vulgatus	Floxuridine	< 1.25	Gut Commensal
NT5001	Bacteroides vulgatus	L-Thyroxin	> 160	Gut Commensal
NT5001	Bacteroides vulgatus	Pentamidine Isothionate	10-20	Gut Commensal
NT5001	Bacteroides vulgatus	Tobramycin	> 160	Gut Commensal
NT5001	Bacteroides vulgatus	Clomipramin	80-160	Gut Commensal
NT5001	Bacteroides vulgatus	Doxorubicin	> 160	Gut Commensal
NT5001	Bacteroides vulgatus	Metronidazol	< 1.25	Gut Commensal
NT5001	Bacteroides vulgatus	Novobiocin	< 1.25	Gut Commensal
NT5001	Bacteroides vulgatus	Protriptyline	20-40	Gut Commensal
NT5001	Bacteroides vulgatus	Chlorprothixene	20-40	Gut Commensal
NT5001	Bacteroides vulgatus	Duloxetin	80-160	Gut Commensal
NT5001	Bacteroides vulgatus	Aprepitant	> 160	Gut Commensal
NT5001	Bacteroides vulgatus	Benzbromarone	10-20	Gut Commensal
NT5001	Bacteroides vulgatus	Clindamycin	< 1.25	Gut Commensal
NT5001	Bacteroides vulgatus	Fluconazole	> 160	Gut Commensal
NT5001	Bacteroides vulgatus	Lansoprazole	> 160	Gut Commensal
NT5001	Bacteroides vulgatus	Metformin	> 160	Gut Commensal
NT5001	Bacteroides vulgatus	Niclosamide	< 1.25	Gut Commensal
NT5001	Bacteroides vulgatus	Tamoxifen	> 40	Gut Commensal
NT5001	Bacteroides vulgatus	Tazobactam	2025-10-05	Gut Commensal
NT5001	Bacteroides vulgatus	Thioguanosine	> 40	Gut Commensal
NT5001	Bacteroides vulgatus	Tribenoside	> 40	Gut Commensal
NT5001	Bacteroides vulgatus	Dienestrol	20-40	Gut Commensal
NT5001	Bacteroides vulgatus	Dienogest	> 80	Gut Commensal
NT5001	Bacteroides vulgatus	Ethinylestradiol	> 80	Gut Commensal
NT5001	Bacteroides vulgatus	Metamizol	> 160	Gut Commensal
NT5001	Bacteroides vulgatus	Miconazole	80-160	Gut Commensal
NT5001	Bacteroides vulgatus	Omeprazole	> 160	Gut Commensal
NT5001	Bacteroides vulgatus	Sertraline	> 160	Gut Commensal
NT5001	Bacteroides vulgatus	Vancomycin	1.25-2.5	Gut Commensal
NT5001	Bacteroides vulgatus	Clarithromycin	< 1.25	Gut Commensal
NT5001	Bacteroides vulgatus	Norfloxacin	40-80	Gut Commensal
NT5026	Clostridium bolteae	Aripiprazole	> 160	Gut Commensal
NT5026	Clostridium bolteae	Clemizole	> 160	Gut Commensal
NT5026	Clostridium bolteae	Clotrimazole	40-80	Gut Commensal
NT5026	Clostridium bolteae	Loratadine	> 160	Gut Commensal
NT5026	Clostridium bolteae	Loxapine	> 160	Gut Commensal
NT5026	Clostridium bolteae	Promethazine	> 160	Gut Commensal
NT5026	Clostridium bolteae	Streptozotocin	1.25-2.5	Gut Commensal
NT5026	Clostridium bolteae	Tiratricol	40-80	Gut Commensal
NT5026	Clostridium bolteae	Tolfenamic acid	> 160	Gut Commensal
NT5026	Clostridium bolteae	Zafirlukast	40-80	Gut Commensal
NT5026	Clostridium bolteae	Acarbose	> 160	Gut Commensal
NT5026	Clostridium bolteae	Amlodipine	> 80	Gut Commensal
NT5026	Clostridium bolteae	Cilnidipine	> 10	Gut Commensal
NT5026	Clostridium bolteae	Diacerein	1.25-2.5	Gut Commensal
NT5026	Clostridium bolteae	Dicumarol	> 80	Gut Commensal
NT5026	Clostridium bolteae	Ethopropazine	> 80	Gut Commensal
NT5026	Clostridium bolteae	Felodipine	> 40	Gut Commensal
NT5026	Clostridium bolteae	Lacidipine	> 20	Gut Commensal
NT5026	Clostridium bolteae	Loperamide	> 80	Gut Commensal
NT5026	Clostridium bolteae	Montelukast	> 40	Gut Commensal
NT5026	Clostridium bolteae	Simvastatin	> 80	Gut Commensal
NT5026	Clostridium bolteae	Avermectin B1	20-40	Gut Commensal
NT5026	Clostridium bolteae	Chlorpromazine	80-160	Gut Commensal
NT5026	Clostridium bolteae	Clomifen	40-80	Gut Commensal
NT5026	Clostridium bolteae	Fluoxetine	> 160	Gut Commensal
NT5026	Clostridium bolteae	Ketoconazole	> 160	Gut Commensal
NT5026	Clostridium bolteae	Methotrexate	2025-10-05	Gut Commensal
NT5026	Clostridium bolteae	Nalidixic Acid	> 160	Gut Commensal
NT5026	Clostridium bolteae	Sertindole	40-80	Gut Commensal
NT5026	Clostridium bolteae	Telmisartan	> 80	Gut Commensal
NT5026	Clostridium bolteae	Terfenadine	40-80	Gut Commensal
NT5026	Clostridium bolteae	Doxycycline	< 1.25	Gut Commensal
NT5026	Clostridium bolteae	Erythromycin	1.25-2.5	Gut Commensal
NT5026	Clostridium bolteae	Floxuridine	40-80	Gut Commensal
NT5026	Clostridium bolteae	L-Thyroxin	> 160	Gut Commensal
NT5026	Clostridium bolteae	Pentamidine Isothionate	> 160	Gut Commensal
NT5026	Clostridium bolteae	Tobramycin	> 160	Gut Commensal
NT5026	Clostridium bolteae	Clomipramin	80-160	Gut Commensal
NT5026	Clostridium bolteae	Doxorubicin	10-20	Gut Commensal
NT5026	Clostridium bolteae	Metronidazol	< 1.25	Gut Commensal
NT5026	Clostridium bolteae	Novobiocin	< 1.25	Gut Commensal
NT5026	Clostridium bolteae	Protriptyline	> 160	Gut Commensal
NT5026	Clostridium bolteae	Chlorprothixene	80-160	Gut Commensal
NT5026	Clostridium bolteae	Duloxetin	80-160	Gut Commensal
NT5026	Clostridium bolteae	Aprepitant	> 160	Gut Commensal
NT5026	Clostridium bolteae	Benzbromarone	20-40	Gut Commensal
NT5026	Clostridium bolteae	Clindamycin	< 1.25	Gut Commensal
NT5026	Clostridium bolteae	Fluconazole	> 160	Gut Commensal
NT5026	Clostridium bolteae	Lansoprazole	> 160	Gut Commensal
NT5026	Clostridium bolteae	Metformin	> 160	Gut Commensal
NT5026	Clostridium bolteae	Niclosamide	> 80	Gut Commensal
NT5026	Clostridium bolteae	Tamoxifen	> 40	Gut Commensal
NT5026	Clostridium bolteae	Tazobactam	> 160	Gut Commensal
NT5026	Clostridium bolteae	Thioguanosine	> 40	Gut Commensal
NT5026	Clostridium bolteae	Tribenoside	> 80	Gut Commensal
NT5026	Clostridium bolteae	Dienestrol	> 40	Gut Commensal
NT5026	Clostridium bolteae	Dienogest	> 80	Gut Commensal
NT5026	Clostridium bolteae	Ethinylestradiol	> 80	Gut Commensal
NT5026	Clostridium bolteae	Metamizol	> 160	Gut Commensal
NT5026	Clostridium bolteae	Miconazole	40-80	Gut Commensal
NT5026	Clostridium bolteae	Omeprazole	> 160	Gut Commensal
NT5026	Clostridium bolteae	Sertraline	80-160	Gut Commensal
NT5026	Clostridium bolteae	Vancomycin	< 1.25	Gut Commensal
NT5026	Clostridium bolteae	Clarithromycin	< 1.25	Gut Commensal
NT5026	Clostridium bolteae	Norfloxacin	10-20	Gut Commensal
NT5032	Clostridium perfringens	Aripiprazole	> 160	Gut Commensal
NT5032	Clostridium perfringens	Clemizole	80-160	Gut Commensal
NT5032	Clostridium perfringens	Clotrimazole	> 80	Gut Commensal
NT5032	Clostridium perfringens	Loratadine	> 160	Gut Commensal
NT5032	Clostridium perfringens	Loxapine	80-160	Gut Commensal
NT5032	Clostridium perfringens	Promethazine	80-160	Gut Commensal
NT5032	Clostridium perfringens	Streptozotocin	> 160	Gut Commensal
NT5032	Clostridium perfringens	Tiratricol	10-20	Gut Commensal
NT5032	Clostridium perfringens	Tolfenamic acid	80-160	Gut Commensal
NT5032	Clostridium perfringens	Zafirlukast	2025-10-05	Gut Commensal
NT5032	Clostridium perfringens	Acarbose	> 160	Gut Commensal
NT5032	Clostridium perfringens	Amlodipine	> 80	Gut Commensal
NT5032	Clostridium perfringens	Cilnidipine	> 20	Gut Commensal
NT5032	Clostridium perfringens	Diacerein	10-20	Gut Commensal
NT5032	Clostridium perfringens	Dicumarol	10-20	Gut Commensal
NT5032	Clostridium perfringens	Ethopropazine	> 80	Gut Commensal
NT5032	Clostridium perfringens	Felodipine	10-20	Gut Commensal
NT5032	Clostridium perfringens	Lacidipine	20-40	Gut Commensal
NT5032	Clostridium perfringens	Loperamide	> 80	Gut Commensal
NT5032	Clostridium perfringens	Montelukast	2.5-5	Gut Commensal
NT5032	Clostridium perfringens	Simvastatin	20-40	Gut Commensal
NT5032	Clostridium perfringens	Avermectin B1	2025-10-05	Gut Commensal
NT5032	Clostridium perfringens	Chlorpromazine	40-80	Gut Commensal
NT5032	Clostridium perfringens	Clomifen	20-40	Gut Commensal
NT5032	Clostridium perfringens	Fluoxetine	80-160	Gut Commensal
NT5032	Clostridium perfringens	Ketoconazole	40-80	Gut Commensal
NT5032	Clostridium perfringens	Methotrexate	10-20	Gut Commensal
NT5032	Clostridium perfringens	Nalidixic Acid	10-20	Gut Commensal
NT5032	Clostridium perfringens	Sertindole	40-80	Gut Commensal
NT5032	Clostridium perfringens	Telmisartan	> 160	Gut Commensal
NT5032	Clostridium perfringens	Terfenadine	40-80	Gut Commensal
NT5032	Clostridium perfringens	Doxycycline	< 1.25	Gut Commensal
NT5032	Clostridium perfringens	Erythromycin	< 1.25	Gut Commensal
NT5032	Clostridium perfringens	Floxuridine	< 1.25	Gut Commensal
NT5032	Clostridium perfringens	L-Thyroxin	> 160	Gut Commensal
NT5032	Clostridium perfringens	Pentamidine Isothionate	1.25-2.5	Gut Commensal
NT5032	Clostridium perfringens	Tobramycin	10-20	Gut Commensal
NT5032	Clostridium perfringens	Clomipramin	40-80	Gut Commensal
NT5032	Clostridium perfringens	Doxorubicin	20-40	Gut Commensal
NT5032	Clostridium perfringens	Metronidazol	< 1.25	Gut Commensal
NT5032	Clostridium perfringens	Novobiocin	2.5-5	Gut Commensal
NT5032	Clostridium perfringens	Protriptyline	> 160	Gut Commensal
NT5032	Clostridium perfringens	Chlorprothixene	40-80	Gut Commensal
NT5032	Clostridium perfringens	Duloxetin	40-80	Gut Commensal
NT5032	Clostridium perfringens	Aprepitant	> 160	Gut Commensal
NT5032	Clostridium perfringens	Benzbromarone	2025-10-05	Gut Commensal
NT5032	Clostridium perfringens	Clindamycin	< 1.25	Gut Commensal
NT5032	Clostridium perfringens	Fluconazole	> 160	Gut Commensal
NT5032	Clostridium perfringens	Lansoprazole	> 160	Gut Commensal
NT5032	Clostridium perfringens	Metformin	> 160	Gut Commensal
NT5032	Clostridium perfringens	Niclosamide	1.25-2.5	Gut Commensal
NT5032	Clostridium perfringens	Tamoxifen	> 40	Gut Commensal
NT5032	Clostridium perfringens	Tazobactam	40-80	Gut Commensal
NT5032	Clostridium perfringens	Thioguanosine	> 40	Gut Commensal
NT5032	Clostridium perfringens	Tribenoside	> 80	Gut Commensal
NT5032	Clostridium perfringens	Dienestrol	10-20	Gut Commensal
NT5032	Clostridium perfringens	Dienogest	> 80	Gut Commensal
NT5032	Clostridium perfringens	Ethinylestradiol	> 80	Gut Commensal
NT5032	Clostridium perfringens	Metamizol	> 160	Gut Commensal
NT5032	Clostridium perfringens	Miconazole	20-40	Gut Commensal
NT5032	Clostridium perfringens	Omeprazole	> 160	Gut Commensal
NT5032	Clostridium perfringens	Sertraline	40-80	Gut Commensal
NT5032	Clostridium perfringens	Vancomycin	< 1.25	Gut Commensal
NT5032	Clostridium perfringens	Clarithromycin	< 1.25	Gut Commensal
NT5032	Clostridium perfringens	Norfloxacin	1.25-2.5	Gut Commensal
NT5006	Clostridium ramosum	Aripiprazole	> 160	Gut Commensal
NT5006	Clostridium ramosum	Clemizole	2025-10-05	Gut Commensal
NT5006	Clostridium ramosum	Clotrimazole	10-20	Gut Commensal
NT5006	Clostridium ramosum	Loratadine	40-80	Gut Commensal
NT5006	Clostridium ramosum	Loxapine	> 160	Gut Commensal
NT5006	Clostridium ramosum	Promethazine	> 160	Gut Commensal
NT5006	Clostridium ramosum	Streptozotocin	< 1.25	Gut Commensal
NT5006	Clostridium ramosum	Tiratricol	10-20	Gut Commensal
NT5006	Clostridium ramosum	Tolfenamic acid	40-80	Gut Commensal
NT5006	Clostridium ramosum	Zafirlukast	2025-10-05	Gut Commensal
NT5006	Clostridium ramosum	Acarbose	> 160	Gut Commensal
NT5006	Clostridium ramosum	Amlodipine	40-80	Gut Commensal
NT5006	Clostridium ramosum	Cilnidipine	> 5	Gut Commensal
NT5006	Clostridium ramosum	Diacerein	2025-10-05	Gut Commensal
NT5006	Clostridium ramosum	Dicumarol	20-40	Gut Commensal
NT5006	Clostridium ramosum	Ethopropazine	> 80	Gut Commensal
NT5006	Clostridium ramosum	Felodipine	10-20	Gut Commensal
NT5006	Clostridium ramosum	Lacidipine	> 40	Gut Commensal
NT5006	Clostridium ramosum	Loperamide	> 80	Gut Commensal
NT5006	Clostridium ramosum	Montelukast	> 10	Gut Commensal
NT5006	Clostridium ramosum	Simvastatin	20-40	Gut Commensal
NT5006	Clostridium ramosum	Avermectin B1	20-40	Gut Commensal
NT5006	Clostridium ramosum	Chlorpromazine	> 160	Gut Commensal
NT5006	Clostridium ramosum	Clomifen	20-40	Gut Commensal
NT5006	Clostridium ramosum	Fluoxetine	> 160	Gut Commensal
NT5006	Clostridium ramosum	Ketoconazole	> 160	Gut Commensal
NT5006	Clostridium ramosum	Methotrexate	< 1.25	Gut Commensal
NT5006	Clostridium ramosum	Nalidixic Acid	80-160	Gut Commensal
NT5006	Clostridium ramosum	Sertindole	40-80	Gut Commensal
NT5006	Clostridium ramosum	Telmisartan	20-40	Gut Commensal
NT5006	Clostridium ramosum	Terfenadine	> 80	Gut Commensal
NT5006	Clostridium ramosum	Doxycycline	< 1.25	Gut Commensal
NT5006	Clostridium ramosum	Erythromycin	< 1.25	Gut Commensal
NT5006	Clostridium ramosum	Floxuridine	< 1.25	Gut Commensal
NT5006	Clostridium ramosum	L-Thyroxin	> 160	Gut Commensal
NT5006	Clostridium ramosum	Pentamidine Isothionate	20-40	Gut Commensal
NT5006	Clostridium ramosum	Tobramycin	80-160	Gut Commensal
NT5006	Clostridium ramosum	Clomipramin	80-160	Gut Commensal
NT5006	Clostridium ramosum	Doxorubicin	20-40	Gut Commensal
NT5006	Clostridium ramosum	Metronidazol	< 1.25	Gut Commensal
NT5006	Clostridium ramosum	Novobiocin	2.5-5	Gut Commensal
NT5006	Clostridium ramosum	Protriptyline	> 160	Gut Commensal
NT5006	Clostridium ramosum	Chlorprothixene	> 160	Gut Commensal
NT5006	Clostridium ramosum	Duloxetin	> 160	Gut Commensal
NT5006	Clostridium ramosum	Aprepitant	> 160	Gut Commensal
NT5006	Clostridium ramosum	Benzbromarone	10-20	Gut Commensal
NT5006	Clostridium ramosum	Clindamycin	< 1.25	Gut Commensal
NT5006	Clostridium ramosum	Fluconazole	> 160	Gut Commensal
NT5006	Clostridium ramosum	Lansoprazole	> 160	Gut Commensal
NT5006	Clostridium ramosum	Metformin	> 160	Gut Commensal
NT5006	Clostridium ramosum	Niclosamide	1.25-2.5	Gut Commensal
NT5006	Clostridium ramosum	Tamoxifen	> 40	Gut Commensal
NT5006	Clostridium ramosum	Tazobactam	> 160	Gut Commensal
NT5006	Clostridium ramosum	Thioguanosine	> 40	Gut Commensal
NT5006	Clostridium ramosum	Tribenoside	> 40	Gut Commensal
NT5006	Clostridium ramosum	Dienestrol	20-40	Gut Commensal
NT5006	Clostridium ramosum	Dienogest	> 80	Gut Commensal
NT5006	Clostridium ramosum	Ethinylestradiol	> 80	Gut Commensal
NT5006	Clostridium ramosum	Metamizol	> 160	Gut Commensal
NT5006	Clostridium ramosum	Miconazole	2025-10-05	Gut Commensal
NT5006	Clostridium ramosum	Omeprazole	> 160	Gut Commensal
NT5006	Clostridium ramosum	Sertraline	40-80	Gut Commensal
NT5006	Clostridium ramosum	Vancomycin	1.25-2.5	Gut Commensal
NT5006	Clostridium ramosum	Clarithromycin	< 1.25	Gut Commensal
NT5006	Clostridium ramosum	Norfloxacin	80-160	Gut Commensal
NT5037	Clostridium saccharolyticum	Aripiprazole	> 160	Gut Commensal
NT5037	Clostridium saccharolyticum	Clemizole	40-80	Gut Commensal
NT5037	Clostridium saccharolyticum	Clotrimazole	20-40	Gut Commensal
NT5037	Clostridium saccharolyticum	Loratadine	> 160	Gut Commensal
NT5037	Clostridium saccharolyticum	Loxapine	> 160	Gut Commensal
NT5037	Clostridium saccharolyticum	Promethazine	> 160	Gut Commensal
NT5037	Clostridium saccharolyticum	Streptozotocin	< 1.25	Gut Commensal
NT5037	Clostridium saccharolyticum	Tiratricol	10-20	Gut Commensal
NT5037	Clostridium saccharolyticum	Tolfenamic acid	80-160	Gut Commensal
NT5037	Clostridium saccharolyticum	Zafirlukast	40-80	Gut Commensal
NT5037	Clostridium saccharolyticum	Acarbose	> 160	Gut Commensal
NT5037	Clostridium saccharolyticum	Amlodipine	40-80	Gut Commensal
NT5037	Clostridium saccharolyticum	Cilnidipine	> 10	Gut Commensal
NT5037	Clostridium saccharolyticum	Diacerein	1.25-2.5	Gut Commensal
NT5037	Clostridium saccharolyticum	Dicumarol	20-40	Gut Commensal
NT5037	Clostridium saccharolyticum	Ethopropazine	> 80	Gut Commensal
NT5037	Clostridium saccharolyticum	Felodipine	10-20	Gut Commensal
NT5037	Clostridium saccharolyticum	Lacidipine	> 20	Gut Commensal
NT5037	Clostridium saccharolyticum	Loperamide	> 80	Gut Commensal
NT5037	Clostridium saccharolyticum	Montelukast	> 10	Gut Commensal
NT5037	Clostridium saccharolyticum	Simvastatin	40-80	Gut Commensal
NT5037	Clostridium saccharolyticum	Avermectin B1	40-80	Gut Commensal
NT5037	Clostridium saccharolyticum	Chlorpromazine	40-80	Gut Commensal
NT5037	Clostridium saccharolyticum	Clomifen	20-40	Gut Commensal
NT5037	Clostridium saccharolyticum	Fluoxetine	80-160	Gut Commensal
NT5037	Clostridium saccharolyticum	Ketoconazole	40-80	Gut Commensal
NT5037	Clostridium saccharolyticum	Methotrexate	> 80	Gut Commensal
NT5037	Clostridium saccharolyticum	Nalidixic Acid	> 160	Gut Commensal
NT5037	Clostridium saccharolyticum	Sertindole	20-40	Gut Commensal
NT5037	Clostridium saccharolyticum	Telmisartan	> 80	Gut Commensal
NT5037	Clostridium saccharolyticum	Terfenadine	20-40	Gut Commensal
NT5037	Clostridium saccharolyticum	Doxycycline	< 1.25	Gut Commensal
NT5037	Clostridium saccharolyticum	Erythromycin	< 1.25	Gut Commensal
NT5037	Clostridium saccharolyticum	Floxuridine	80-160	Gut Commensal
NT5037	Clostridium saccharolyticum	L-Thyroxin	> 160	Gut Commensal
NT5037	Clostridium saccharolyticum	Pentamidine Isothionate	2025-10-05	Gut Commensal
NT5037	Clostridium saccharolyticum	Tobramycin	2025-10-05	Gut Commensal
NT5037	Clostridium saccharolyticum	Clomipramin	80-160	Gut Commensal
NT5037	Clostridium saccharolyticum	Doxorubicin	10-20	Gut Commensal
NT5037	Clostridium saccharolyticum	Metronidazol	< 1.25	Gut Commensal
NT5037	Clostridium saccharolyticum	Novobiocin	2025-10-05	Gut Commensal
NT5037	Clostridium saccharolyticum	Protriptyline	> 160	Gut Commensal
NT5037	Clostridium saccharolyticum	Chlorprothixene	40-80	Gut Commensal
NT5037	Clostridium saccharolyticum	Duloxetin	40-80	Gut Commensal
NT5037	Clostridium saccharolyticum	Aprepitant	> 160	Gut Commensal
NT5037	Clostridium saccharolyticum	Benzbromarone	2025-10-05	Gut Commensal
NT5037	Clostridium saccharolyticum	Clindamycin	< 1.25	Gut Commensal
NT5037	Clostridium saccharolyticum	Fluconazole	> 160	Gut Commensal
NT5037	Clostridium saccharolyticum	Lansoprazole	> 160	Gut Commensal
NT5037	Clostridium saccharolyticum	Metformin	> 160	Gut Commensal
NT5037	Clostridium saccharolyticum	Niclosamide	10-20	Gut Commensal
NT5037	Clostridium saccharolyticum	Tamoxifen	> 40	Gut Commensal
NT5037	Clostridium saccharolyticum	Tazobactam	40-80	Gut Commensal
NT5037	Clostridium saccharolyticum	Thioguanosine	> 40	Gut Commensal
NT5037	Clostridium saccharolyticum	Tribenoside	> 80	Gut Commensal
NT5037	Clostridium saccharolyticum	Dienestrol	20-40	Gut Commensal
NT5037	Clostridium saccharolyticum	Dienogest	> 80	Gut Commensal
NT5037	Clostridium saccharolyticum	Ethinylestradiol	> 80	Gut Commensal
NT5037	Clostridium saccharolyticum	Metamizol	> 160	Gut Commensal
NT5037	Clostridium saccharolyticum	Miconazole	20-40	Gut Commensal
NT5037	Clostridium saccharolyticum	Omeprazole	> 160	Gut Commensal
NT5037	Clostridium saccharolyticum	Sertraline	40-80	Gut Commensal
NT5037	Clostridium saccharolyticum	Vancomycin	< 1.25	Gut Commensal
NT5037	Clostridium saccharolyticum	Clarithromycin	< 1.25	Gut Commensal
NT5037	Clostridium saccharolyticum	Norfloxacin	20-40	Gut Commensal
NT5073	Collinsella aerofaciens	Aripiprazole	> 160	Gut Commensal
NT5073	Collinsella aerofaciens	Clemizole	10-20	Gut Commensal
NT5073	Collinsella aerofaciens	Clotrimazole	20-40	Gut Commensal
NT5073	Collinsella aerofaciens	Loratadine	> 160	Gut Commensal
NT5073	Collinsella aerofaciens	Loxapine	> 160	Gut Commensal
NT5073	Collinsella aerofaciens	Promethazine	> 160	Gut Commensal
NT5073	Collinsella aerofaciens	Streptozotocin	2025-10-05	Gut Commensal
NT5073	Collinsella aerofaciens	Tiratricol	40-80	Gut Commensal
NT5073	Collinsella aerofaciens	Tolfenamic acid	> 160	Gut Commensal
NT5073	Collinsella aerofaciens	Zafirlukast	40-80	Gut Commensal
NT5073	Collinsella aerofaciens	Acarbose	> 160	Gut Commensal
NT5073	Collinsella aerofaciens	Amlodipine	40-80	Gut Commensal
NT5073	Collinsella aerofaciens	Cilnidipine	> 10	Gut Commensal
NT5073	Collinsella aerofaciens	Diacerein	1.25-2.5	Gut Commensal
NT5073	Collinsella aerofaciens	Dicumarol	> 80	Gut Commensal
NT5073	Collinsella aerofaciens	Ethopropazine	> 80	Gut Commensal
NT5073	Collinsella aerofaciens	Felodipine	20-40	Gut Commensal
NT5073	Collinsella aerofaciens	Lacidipine	> 20	Gut Commensal
NT5073	Collinsella aerofaciens	Loperamide	40-80	Gut Commensal
NT5073	Collinsella aerofaciens	Montelukast	> 20	Gut Commensal
NT5073	Collinsella aerofaciens	Simvastatin	40-80	Gut Commensal
NT5073	Collinsella aerofaciens	Avermectin B1	2025-10-05	Gut Commensal
NT5073	Collinsella aerofaciens	Chlorpromazine	80-160	Gut Commensal
NT5073	Collinsella aerofaciens	Clomifen	10-20	Gut Commensal
NT5073	Collinsella aerofaciens	Fluoxetine	80-160	Gut Commensal
NT5073	Collinsella aerofaciens	Ketoconazole	40-80	Gut Commensal
NT5073	Collinsella aerofaciens	Methotrexate	40-80	Gut Commensal
NT5073	Collinsella aerofaciens	Nalidixic Acid	> 160	Gut Commensal
NT5073	Collinsella aerofaciens	Sertindole	20-40	Gut Commensal
NT5073	Collinsella aerofaciens	Telmisartan	> 160	Gut Commensal
NT5073	Collinsella aerofaciens	Terfenadine	10-20	Gut Commensal
NT5073	Collinsella aerofaciens	Doxycycline	< 1.25	Gut Commensal
NT5073	Collinsella aerofaciens	Erythromycin	< 1.25	Gut Commensal
NT5073	Collinsella aerofaciens	Floxuridine	> 160	Gut Commensal
NT5073	Collinsella aerofaciens	L-Thyroxin	> 160	Gut Commensal
NT5073	Collinsella aerofaciens	Pentamidine Isothionate	2025-10-05	Gut Commensal
NT5073	Collinsella aerofaciens	Tobramycin	2025-10-05	Gut Commensal
NT5073	Collinsella aerofaciens	Clomipramin	80-160	Gut Commensal
NT5073	Collinsella aerofaciens	Doxorubicin	2025-10-05	Gut Commensal
NT5073	Collinsella aerofaciens	Metronidazol	< 1.25	Gut Commensal
NT5073	Collinsella aerofaciens	Novobiocin	< 1.25	Gut Commensal
NT5073	Collinsella aerofaciens	Protriptyline	> 160	Gut Commensal
NT5073	Collinsella aerofaciens	Chlorprothixene	80-160	Gut Commensal
NT5073	Collinsella aerofaciens	Duloxetin	> 160	Gut Commensal
NT5073	Collinsella aerofaciens	Aprepitant	> 80	Gut Commensal
NT5073	Collinsella aerofaciens	Benzbromarone	20-40	Gut Commensal
NT5073	Collinsella aerofaciens	Clindamycin	< 1.25	Gut Commensal
NT5073	Collinsella aerofaciens	Fluconazole	80-160	Gut Commensal
NT5073	Collinsella aerofaciens	Lansoprazole	80-160	Gut Commensal
NT5073	Collinsella aerofaciens	Metformin	> 160	Gut Commensal
NT5073	Collinsella aerofaciens	Niclosamide	2.5-5	Gut Commensal
NT5073	Collinsella aerofaciens	Tamoxifen	20-40	Gut Commensal
NT5073	Collinsella aerofaciens	Tazobactam	80-160	Gut Commensal
NT5073	Collinsella aerofaciens	Thioguanosine	> 40	Gut Commensal
NT5073	Collinsella aerofaciens	Tribenoside	> 40	Gut Commensal
NT5073	Collinsella aerofaciens	Dienestrol	> 40	Gut Commensal
NT5073	Collinsella aerofaciens	Dienogest	> 80	Gut Commensal
NT5073	Collinsella aerofaciens	Ethinylestradiol	> 80	Gut Commensal
NT5073	Collinsella aerofaciens	Metamizol	> 160	Gut Commensal
NT5073	Collinsella aerofaciens	Miconazole	2025-10-05	Gut Commensal
NT5073	Collinsella aerofaciens	Omeprazole	> 160	Gut Commensal
NT5073	Collinsella aerofaciens	Sertraline	40-80	Gut Commensal
NT5073	Collinsella aerofaciens	Vancomycin	< 1.25	Gut Commensal
NT5073	Collinsella aerofaciens	Clarithromycin	< 1.25	Gut Commensal
NT5073	Collinsella aerofaciens	Norfloxacin	2025-10-05	Gut Commensal
NT5048	Coprococcus comes	Acarbose	> 160	Gut Commensal
NT5048	Coprococcus comes	Amlodipine	> 80	Gut Commensal
NT5048	Coprococcus comes	Cilnidipine	> 10	Gut Commensal
NT5048	Coprococcus comes	Diacerein	10-20	Gut Commensal
NT5048	Coprococcus comes	Dicumarol	> 80	Gut Commensal
NT5048	Coprococcus comes	Ethopropazine	> 80	Gut Commensal
NT5048	Coprococcus comes	Felodipine	> 40	Gut Commensal
NT5048	Coprococcus comes	Lacidipine	> 20	Gut Commensal
NT5048	Coprococcus comes	Loperamide	> 80	Gut Commensal
NT5048	Coprococcus comes	Montelukast	> 80	Gut Commensal
NT5048	Coprococcus comes	Simvastatin	> 80	Gut Commensal
NT5048	Coprococcus comes	Avermectin B1	10-20	Gut Commensal
NT5048	Coprococcus comes	Chlorpromazine	80-160	Gut Commensal
NT5048	Coprococcus comes	Clomifen	20-40	Gut Commensal
NT5048	Coprococcus comes	Fluoxetine	80-160	Gut Commensal
NT5048	Coprococcus comes	Ketoconazole	20-40	Gut Commensal
NT5048	Coprococcus comes	Methotrexate	40-80	Gut Commensal
NT5048	Coprococcus comes	Nalidixic Acid	> 160	Gut Commensal
NT5048	Coprococcus comes	Sertindole	40-80	Gut Commensal
NT5048	Coprococcus comes	Telmisartan	> 80	Gut Commensal
NT5048	Coprococcus comes	Terfenadine	40-80	Gut Commensal
NT5048	Coprococcus comes	Doxycycline	20-40	Gut Commensal
NT5048	Coprococcus comes	Erythromycin	< 1.25	Gut Commensal
NT5048	Coprococcus comes	Floxuridine	> 160	Gut Commensal
NT5048	Coprococcus comes	L-Thyroxin	> 160	Gut Commensal
NT5048	Coprococcus comes	Pentamidine Isothionate	< 1.25	Gut Commensal
NT5048	Coprococcus comes	Tobramycin	20-40	Gut Commensal
NT5048	Coprococcus comes	Clomipramin	80-160	Gut Commensal
NT5048	Coprococcus comes	Doxorubicin	20-40	Gut Commensal
NT5048	Coprococcus comes	Metronidazol	< 1.25	Gut Commensal
NT5048	Coprococcus comes	Novobiocin	< 1.25	Gut Commensal
NT5048	Coprococcus comes	Protriptyline	> 160	Gut Commensal
NT5048	Coprococcus comes	Chlorprothixene	80-160	Gut Commensal
NT5048	Coprococcus comes	Duloxetin	40-80	Gut Commensal
NT5048	Coprococcus comes	Aprepitant	> 160	Gut Commensal
NT5048	Coprococcus comes	Benzbromarone	20-40	Gut Commensal
NT5048	Coprococcus comes	Clindamycin	< 1.25	Gut Commensal
NT5048	Coprococcus comes	Fluconazole	> 160	Gut Commensal
NT5048	Coprococcus comes	Lansoprazole	> 160	Gut Commensal
NT5048	Coprococcus comes	Metformin	> 160	Gut Commensal
NT5048	Coprococcus comes	Niclosamide	10-20	Gut Commensal
NT5048	Coprococcus comes	Tamoxifen	> 40	Gut Commensal
NT5048	Coprococcus comes	Tazobactam	40-80	Gut Commensal
NT5048	Coprococcus comes	Thioguanosine	> 40	Gut Commensal
NT5048	Coprococcus comes	Tribenoside	> 40	Gut Commensal
NT5048	Coprococcus comes	Dienestrol	2025-10-05	Gut Commensal
NT5048	Coprococcus comes	Dienogest	> 80	Gut Commensal
NT5048	Coprococcus comes	Ethinylestradiol	> 80	Gut Commensal
NT5048	Coprococcus comes	Metamizol	> 160	Gut Commensal
NT5048	Coprococcus comes	Miconazole	2.5-5	Gut Commensal
NT5048	Coprococcus comes	Omeprazole	> 160	Gut Commensal
NT5048	Coprococcus comes	Sertraline	80-160	Gut Commensal
NT5048	Coprococcus comes	Vancomycin	< 1.25	Gut Commensal
NT5048	Coprococcus comes	Aripiprazole	> 160	Gut Commensal
NT5048	Coprococcus comes	Clarithromycin	< 1.25	Gut Commensal
NT5048	Coprococcus comes	Clemizole	1.25-2.5	Gut Commensal
NT5048	Coprococcus comes	Clotrimazole	2.5-5	Gut Commensal
NT5048	Coprococcus comes	Loratadine	> 40	Gut Commensal
NT5048	Coprococcus comes	Loxapine	> 40	Gut Commensal
NT5048	Coprococcus comes	Norfloxacin	10-20	Gut Commensal
NT5048	Coprococcus comes	Promethazine	80-160	Gut Commensal
NT5048	Coprococcus comes	Streptozotocin	1.25-2.5	Gut Commensal
NT5048	Coprococcus comes	Tiratricol	10-20	Gut Commensal
NT5048	Coprococcus comes	Tolfenamic acid	40-80	Gut Commensal
NT5048	Coprococcus comes	Zafirlukast	10-20	Gut Commensal
NT5076	Dorea formicigenerans	Aripiprazole	> 160	Gut Commensal
NT5076	Dorea formicigenerans	Clemizole	1.25-2.5	Gut Commensal
NT5076	Dorea formicigenerans	Clotrimazole	2025-10-05	Gut Commensal
NT5076	Dorea formicigenerans	Loratadine	> 160	Gut Commensal
NT5076	Dorea formicigenerans	Loxapine	80-160	Gut Commensal
NT5076	Dorea formicigenerans	Promethazine	80-160	Gut Commensal
NT5076	Dorea formicigenerans	Streptozotocin	> 160	Gut Commensal
NT5076	Dorea formicigenerans	Tiratricol	40-80	Gut Commensal
NT5076	Dorea formicigenerans	Tolfenamic acid	> 160	Gut Commensal
NT5076	Dorea formicigenerans	Zafirlukast	20-40	Gut Commensal
NT5076	Dorea formicigenerans	Acarbose	> 160	Gut Commensal
NT5076	Dorea formicigenerans	Amlodipine	20-40	Gut Commensal
NT5076	Dorea formicigenerans	Cilnidipine	> 10	Gut Commensal
NT5076	Dorea formicigenerans	Diacerein	< 1.25	Gut Commensal
NT5076	Dorea formicigenerans	Dicumarol	> 80	Gut Commensal
NT5076	Dorea formicigenerans	Ethopropazine	> 80	Gut Commensal
NT5076	Dorea formicigenerans	Felodipine	10-20	Gut Commensal
NT5076	Dorea formicigenerans	Lacidipine	> 40	Gut Commensal
NT5076	Dorea formicigenerans	Loperamide	40-80	Gut Commensal
NT5076	Dorea formicigenerans	Montelukast	> 80	Gut Commensal
NT5076	Dorea formicigenerans	Simvastatin	40-80	Gut Commensal
NT5076	Dorea formicigenerans	Avermectin B1	2.5-5	Gut Commensal
NT5076	Dorea formicigenerans	Chlorpromazine	20-40	Gut Commensal
NT5076	Dorea formicigenerans	Clomifen	2025-10-05	Gut Commensal
NT5076	Dorea formicigenerans	Fluoxetine	20-40	Gut Commensal
NT5076	Dorea formicigenerans	Ketoconazole	20-40	Gut Commensal
NT5076	Dorea formicigenerans	Methotrexate	20-40	Gut Commensal
NT5076	Dorea formicigenerans	Nalidixic Acid	> 160	Gut Commensal
NT5076	Dorea formicigenerans	Sertindole	10-20	Gut Commensal
NT5076	Dorea formicigenerans	Telmisartan	> 80	Gut Commensal
NT5076	Dorea formicigenerans	Terfenadine	10-20	Gut Commensal
NT5076	Dorea formicigenerans	Doxycycline	< 1.25	Gut Commensal
NT5076	Dorea formicigenerans	Erythromycin	< 1.25	Gut Commensal
NT5076	Dorea formicigenerans	Floxuridine	> 160	Gut Commensal
NT5076	Dorea formicigenerans	L-Thyroxin	40-80	Gut Commensal
NT5076	Dorea formicigenerans	Pentamidine Isothionate	< 1.25	Gut Commensal
NT5076	Dorea formicigenerans	Tobramycin	> 160	Gut Commensal
NT5076	Dorea formicigenerans	Clomipramin	20-40	Gut Commensal
NT5076	Dorea formicigenerans	Doxorubicin	10-20	Gut Commensal
NT5076	Dorea formicigenerans	Metronidazol	< 1.25	Gut Commensal
NT5076	Dorea formicigenerans	Novobiocin	< 1.25	Gut Commensal
NT5076	Dorea formicigenerans	Protriptyline	> 160	Gut Commensal
NT5076	Dorea formicigenerans	Chlorprothixene	20-40	Gut Commensal
NT5076	Dorea formicigenerans	Duloxetin	80-160	Gut Commensal
NT5076	Dorea formicigenerans	Aprepitant	> 160	Gut Commensal
NT5076	Dorea formicigenerans	Benzbromarone	20-40	Gut Commensal
NT5076	Dorea formicigenerans	Clindamycin	< 1.25	Gut Commensal
NT5076	Dorea formicigenerans	Fluconazole	> 160	Gut Commensal
NT5076	Dorea formicigenerans	Lansoprazole	80-160	Gut Commensal
NT5076	Dorea formicigenerans	Metformin	> 160	Gut Commensal
NT5076	Dorea formicigenerans	Niclosamide	10-20	Gut Commensal
NT5076	Dorea formicigenerans	Tamoxifen	10-20	Gut Commensal
NT5076	Dorea formicigenerans	Tazobactam	10-20	Gut Commensal
NT5076	Dorea formicigenerans	Thioguanosine	> 40	Gut Commensal
NT5076	Dorea formicigenerans	Tribenoside	> 20	Gut Commensal
NT5076	Dorea formicigenerans	Dienestrol	2025-10-05	Gut Commensal
NT5076	Dorea formicigenerans	Dienogest	> 80	Gut Commensal
NT5076	Dorea formicigenerans	Ethinylestradiol	> 80	Gut Commensal
NT5076	Dorea formicigenerans	Metamizol	> 160	Gut Commensal
NT5076	Dorea formicigenerans	Miconazole	2.5-5	Gut Commensal
NT5076	Dorea formicigenerans	Omeprazole	> 160	Gut Commensal
NT5076	Dorea formicigenerans	Sertraline	40-80	Gut Commensal
NT5076	Dorea formicigenerans	Vancomycin	< 1.25	Gut Commensal
NT5076	Dorea formicigenerans	Clarithromycin	< 1.25	Gut Commensal
NT5076	Dorea formicigenerans	Norfloxacin	2025-10-05	Gut Commensal
NT5078	Escherichia coli ED1a	Clomipramin	> 160	Gut Commensal
NT5078	Escherichia coli ED1a	Doxorubicin	> 160	Gut Commensal
NT5078	Escherichia coli ED1a	Metronidazol	> 160	Gut Commensal
NT5078	Escherichia coli ED1a	Novobiocin	2.5-5	Gut Commensal
NT5078	Escherichia coli ED1a	Protriptyline	> 160	Gut Commensal
NT5078	Escherichia coli ED1a	Chlorprothixene	> 160	Gut Commensal
NT5078	Escherichia coli ED1a	Duloxetin	> 160	Gut Commensal
NT5078	Escherichia coli ED1a	Aprepitant	> 160	Gut Commensal
NT5078	Escherichia coli ED1a	Benzbromarone	> 160	Gut Commensal
NT5078	Escherichia coli ED1a	Clindamycin	20-40	Gut Commensal
NT5078	Escherichia coli ED1a	Fluconazole	> 160	Gut Commensal
NT5078	Escherichia coli ED1a	Lansoprazole	> 160	Gut Commensal
NT5078	Escherichia coli ED1a	Metformin	> 160	Gut Commensal
NT5078	Escherichia coli ED1a	Niclosamide	> 80	Gut Commensal
NT5078	Escherichia coli ED1a	Tamoxifen	> 40	Gut Commensal
NT5078	Escherichia coli ED1a	Tazobactam	80-160	Gut Commensal
NT5078	Escherichia coli ED1a	Thioguanosine	1.25-2.5	Gut Commensal
NT5078	Escherichia coli ED1a	Tribenoside	> 20	Gut Commensal
NT5078	Escherichia coli ED1a	Dienestrol	> 40	Gut Commensal
NT5078	Escherichia coli ED1a	Dienogest	> 80	Gut Commensal
NT5078	Escherichia coli ED1a	Ethinylestradiol	> 80	Gut Commensal
NT5078	Escherichia coli ED1a	Metamizol	> 160	Gut Commensal
NT5078	Escherichia coli ED1a	Miconazole	> 80	Gut Commensal
NT5078	Escherichia coli ED1a	Omeprazole	> 160	Gut Commensal
NT5078	Escherichia coli ED1a	Sertraline	80-160	Gut Commensal
NT5078	Escherichia coli ED1a	Vancomycin	> 160	Gut Commensal
NT5078	Escherichia coli ED1a	Acarbose	> 160	Gut Commensal
NT5078	Escherichia coli ED1a	Amlodipine	> 80	Gut Commensal
NT5078	Escherichia coli ED1a	Avermectin B1	> 160	Gut Commensal
NT5078	Escherichia coli ED1a	Chlorpromazine	80-160	Gut Commensal
NT5078	Escherichia coli ED1a	Cilnidipine	> 40	Gut Commensal
NT5078	Escherichia coli ED1a	Clemizole	> 160	Gut Commensal
NT5078	Escherichia coli ED1a	Clomifen	> 160	Gut Commensal
NT5078	Escherichia coli ED1a	Clotrimazole	> 40	Gut Commensal
NT5078	Escherichia coli ED1a	Diacerein	> 160	Gut Commensal
NT5078	Escherichia coli ED1a	Dicumarol	> 40	Gut Commensal
NT5078	Escherichia coli ED1a	Doxycycline	< 1.25	Gut Commensal
NT5078	Escherichia coli ED1a	Erythromycin	10-20	Gut Commensal
NT5078	Escherichia coli ED1a	Ethopropazine	> 160	Gut Commensal
NT5078	Escherichia coli ED1a	Felodipine	> 40	Gut Commensal
NT5078	Escherichia coli ED1a	Floxuridine	2025-10-05	Gut Commensal
NT5078	Escherichia coli ED1a	Ketoconazole	> 160	Gut Commensal
NT5078	Escherichia coli ED1a	L-Thyroxin	> 40	Gut Commensal
NT5078	Escherichia coli ED1a	Lacidipine	> 40	Gut Commensal
NT5078	Escherichia coli ED1a	Loratadine	> 40	Gut Commensal
NT5078	Escherichia coli ED1a	Loxapine	> 160	Gut Commensal
NT5078	Escherichia coli ED1a	Methotrexate	> 40	Gut Commensal
NT5078	Escherichia coli ED1a	Nalidixic Acid	2.5-5	Gut Commensal
NT5078	Escherichia coli ED1a	Pentamidine Isothionate	> 160	Gut Commensal
NT5078	Escherichia coli ED1a	Promethazine	> 160	Gut Commensal
NT5078	Escherichia coli ED1a	Sertindole	> 160	Gut Commensal
NT5078	Escherichia coli ED1a	Simvastatin	> 160	Gut Commensal
NT5078	Escherichia coli ED1a	Streptozotocin	1.25-2.5	Gut Commensal
NT5078	Escherichia coli ED1a	Telmisartan	> 160	Gut Commensal
NT5078	Escherichia coli ED1a	Terfenadine	> 160	Gut Commensal
NT5078	Escherichia coli ED1a	Tiratricol	> 160	Gut Commensal
NT5078	Escherichia coli ED1a	Tolfenamic acid	> 160	Gut Commensal
NT5078	Escherichia coli ED1a	Zafirlukast	> 160	Gut Commensal
NT5078	Escherichia coli ED1a	Tobramycin	10-20	Gut Commensal
NT5078	Escherichia coli ED1a	Aripiprazole	> 160	Gut Commensal
NT5078	Escherichia coli ED1a	Clarithromycin	20-40	Gut Commensal
NT5078	Escherichia coli ED1a	Fluoxetine	> 160	Gut Commensal
NT5078	Escherichia coli ED1a	Loperamide	> 160	Gut Commensal
NT5078	Escherichia coli ED1a	Montelukast	> 160	Gut Commensal
NT5078	Escherichia coli ED1a	Norfloxacin	< 1.25	Gut Commensal
NT5009	Eubacterium rectale	Aripiprazole	> 160	Gut Commensal
NT5009	Eubacterium rectale	Clemizole	1.25-2.5	Gut Commensal
NT5009	Eubacterium rectale	Clotrimazole	2025-10-05	Gut Commensal
NT5009	Eubacterium rectale	Loratadine	> 160	Gut Commensal
NT5009	Eubacterium rectale	Loxapine	20-40	Gut Commensal
NT5009	Eubacterium rectale	Promethazine	80-160	Gut Commensal
NT5009	Eubacterium rectale	Streptozotocin	> 160	Gut Commensal
NT5009	Eubacterium rectale	Tiratricol	80-160	Gut Commensal
NT5009	Eubacterium rectale	Tolfenamic acid	> 160	Gut Commensal
NT5009	Eubacterium rectale	Zafirlukast	40-80	Gut Commensal
NT5009	Eubacterium rectale	Acarbose	20-40	Gut Commensal
NT5009	Eubacterium rectale	Amlodipine	40-80	Gut Commensal
NT5009	Eubacterium rectale	Cilnidipine	> 10	Gut Commensal
NT5009	Eubacterium rectale	Diacerein	< 1.25	Gut Commensal
NT5009	Eubacterium rectale	Dicumarol	> 80	Gut Commensal
NT5009	Eubacterium rectale	Ethopropazine	> 80	Gut Commensal
NT5009	Eubacterium rectale	Felodipine	10-20	Gut Commensal
NT5009	Eubacterium rectale	Lacidipine	> 40	Gut Commensal
NT5009	Eubacterium rectale	Loperamide	20-40	Gut Commensal
NT5009	Eubacterium rectale	Montelukast	2025-10-05	Gut Commensal
NT5009	Eubacterium rectale	Simvastatin	10-20	Gut Commensal
NT5009	Eubacterium rectale	Avermectin B1	2025-10-05	Gut Commensal
NT5009	Eubacterium rectale	Chlorpromazine	20-40	Gut Commensal
NT5009	Eubacterium rectale	Clomifen	20-40	Gut Commensal
NT5009	Eubacterium rectale	Fluoxetine	20-40	Gut Commensal
NT5009	Eubacterium rectale	Ketoconazole	20-40	Gut Commensal
NT5009	Eubacterium rectale	Methotrexate	40-80	Gut Commensal
NT5009	Eubacterium rectale	Nalidixic Acid	> 160	Gut Commensal
NT5009	Eubacterium rectale	Sertindole	10-20	Gut Commensal
NT5009	Eubacterium rectale	Telmisartan	> 80	Gut Commensal
NT5009	Eubacterium rectale	Terfenadine	40-80	Gut Commensal
NT5009	Eubacterium rectale	Doxycycline	< 1.25	Gut Commensal
NT5009	Eubacterium rectale	Erythromycin	< 1.25	Gut Commensal
NT5009	Eubacterium rectale	Floxuridine	> 160	Gut Commensal
NT5009	Eubacterium rectale	L-Thyroxin	> 160	Gut Commensal
NT5009	Eubacterium rectale	Pentamidine Isothionate	2.5-5	Gut Commensal
NT5009	Eubacterium rectale	Tobramycin	10-20	Gut Commensal
NT5009	Eubacterium rectale	Clomipramin	20-40	Gut Commensal
NT5009	Eubacterium rectale	Doxorubicin	40-80	Gut Commensal
NT5009	Eubacterium rectale	Metronidazol	< 1.25	Gut Commensal
NT5009	Eubacterium rectale	Novobiocin	2.5-5	Gut Commensal
NT5009	Eubacterium rectale	Protriptyline	> 160	Gut Commensal
NT5009	Eubacterium rectale	Chlorprothixene	40-80	Gut Commensal
NT5009	Eubacterium rectale	Duloxetin	40-80	Gut Commensal
NT5009	Eubacterium rectale	Aprepitant	> 160	Gut Commensal
NT5009	Eubacterium rectale	Benzbromarone	10-20	Gut Commensal
NT5009	Eubacterium rectale	Clindamycin	< 1.25	Gut Commensal
NT5009	Eubacterium rectale	Fluconazole	20-40	Gut Commensal
NT5009	Eubacterium rectale	Lansoprazole	> 80	Gut Commensal
NT5009	Eubacterium rectale	Metformin	> 160	Gut Commensal
NT5009	Eubacterium rectale	Niclosamide	2.5-5	Gut Commensal
NT5009	Eubacterium rectale	Tamoxifen	2.5-5	Gut Commensal
NT5009	Eubacterium rectale	Tazobactam	2.5-5	Gut Commensal
NT5009	Eubacterium rectale	Thioguanosine	> 40	Gut Commensal
NT5009	Eubacterium rectale	Tribenoside	> 40	Gut Commensal
NT5009	Eubacterium rectale	Dienestrol	10-20	Gut Commensal
NT5009	Eubacterium rectale	Dienogest	> 80	Gut Commensal
NT5009	Eubacterium rectale	Ethinylestradiol	> 80	Gut Commensal
NT5009	Eubacterium rectale	Metamizol	> 160	Gut Commensal
NT5009	Eubacterium rectale	Miconazole	1.25-2.5	Gut Commensal
NT5009	Eubacterium rectale	Omeprazole	> 160	Gut Commensal
NT5009	Eubacterium rectale	Sertraline	2025-10-05	Gut Commensal
NT5009	Eubacterium rectale	Vancomycin	< 1.25	Gut Commensal
NT5009	Eubacterium rectale	Clarithromycin	< 1.25	Gut Commensal
NT5009	Eubacterium rectale	Norfloxacin	20-40	Gut Commensal
NT5025	Fusobacterium nucleatum subsp. Nucleatum	Aripiprazole	> 160	Gut Commensal
NT5025	Fusobacterium nucleatum subsp. Nucleatum	Clemizole	80-160	Gut Commensal
NT5025	Fusobacterium nucleatum subsp. Nucleatum	Clotrimazole	> 40	Gut Commensal
NT5025	Fusobacterium nucleatum subsp. Nucleatum	Loratadine	> 160	Gut Commensal
NT5025	Fusobacterium nucleatum subsp. Nucleatum	Loxapine	80-160	Gut Commensal
NT5025	Fusobacterium nucleatum subsp. Nucleatum	Promethazine	> 160	Gut Commensal
NT5025	Fusobacterium nucleatum subsp. Nucleatum	Streptozotocin	< 1.25	Gut Commensal
NT5025	Fusobacterium nucleatum subsp. Nucleatum	Tiratricol	20-40	Gut Commensal
NT5025	Fusobacterium nucleatum subsp. Nucleatum	Tolfenamic acid	20-40	Gut Commensal
NT5025	Fusobacterium nucleatum subsp. Nucleatum	Zafirlukast	> 80	Gut Commensal
NT5025	Fusobacterium nucleatum subsp. Nucleatum	Acarbose	> 160	Gut Commensal
NT5025	Fusobacterium nucleatum subsp. Nucleatum	Amlodipine	40-80	Gut Commensal
NT5025	Fusobacterium nucleatum subsp. Nucleatum	Cilnidipine	> 10	Gut Commensal
NT5025	Fusobacterium nucleatum subsp. Nucleatum	Diacerein	2025-10-05	Gut Commensal
NT5025	Fusobacterium nucleatum subsp. Nucleatum	Dicumarol	40-80	Gut Commensal
NT5025	Fusobacterium nucleatum subsp. Nucleatum	Ethopropazine	> 80	Gut Commensal
NT5025	Fusobacterium nucleatum subsp. Nucleatum	Felodipine	> 40	Gut Commensal
NT5025	Fusobacterium nucleatum subsp. Nucleatum	Lacidipine	> 40	Gut Commensal
NT5025	Fusobacterium nucleatum subsp. Nucleatum	Loperamide	> 80	Gut Commensal
NT5025	Fusobacterium nucleatum subsp. Nucleatum	Montelukast	> 80	Gut Commensal
NT5025	Fusobacterium nucleatum subsp. Nucleatum	Simvastatin	> 80	Gut Commensal
NT5025	Fusobacterium nucleatum subsp. Nucleatum	Avermectin B1	> 40	Gut Commensal
NT5025	Fusobacterium nucleatum subsp. Nucleatum	Chlorpromazine	40-80	Gut Commensal
NT5025	Fusobacterium nucleatum subsp. Nucleatum	Clomifen	40-80	Gut Commensal
NT5025	Fusobacterium nucleatum subsp. Nucleatum	Fluoxetine	40-80	Gut Commensal
NT5025	Fusobacterium nucleatum subsp. Nucleatum	Ketoconazole	80-160	Gut Commensal
NT5025	Fusobacterium nucleatum subsp. Nucleatum	Methotrexate	10-20	Gut Commensal
NT5025	Fusobacterium nucleatum subsp. Nucleatum	Nalidixic Acid	80-160	Gut Commensal
NT5025	Fusobacterium nucleatum subsp. Nucleatum	Sertindole	20-40	Gut Commensal
NT5025	Fusobacterium nucleatum subsp. Nucleatum	Telmisartan	> 80	Gut Commensal
NT5025	Fusobacterium nucleatum subsp. Nucleatum	Terfenadine	40-80	Gut Commensal
NT5025	Fusobacterium nucleatum subsp. Nucleatum	Doxycycline	< 1.25	Gut Commensal
NT5025	Fusobacterium nucleatum subsp. Nucleatum	Erythromycin	2.5-5	Gut Commensal
NT5025	Fusobacterium nucleatum subsp. Nucleatum	Floxuridine	40-80	Gut Commensal
NT5025	Fusobacterium nucleatum subsp. Nucleatum	L-Thyroxin	> 160	Gut Commensal
NT5025	Fusobacterium nucleatum subsp. Nucleatum	Pentamidine Isothionate	2025-10-05	Gut Commensal
NT5025	Fusobacterium nucleatum subsp. Nucleatum	Tobramycin	40-80	Gut Commensal
NT5025	Fusobacterium nucleatum subsp. Nucleatum	Clomipramin	40-80	Gut Commensal
NT5025	Fusobacterium nucleatum subsp. Nucleatum	Doxorubicin	> 160	Gut Commensal
NT5025	Fusobacterium nucleatum subsp. Nucleatum	Metronidazol	< 1.25	Gut Commensal
NT5025	Fusobacterium nucleatum subsp. Nucleatum	Novobiocin	2.5-5	Gut Commensal
NT5025	Fusobacterium nucleatum subsp. Nucleatum	Protriptyline	80-160	Gut Commensal
NT5025	Fusobacterium nucleatum subsp. Nucleatum	Chlorprothixene	40-80	Gut Commensal
NT5025	Fusobacterium nucleatum subsp. Nucleatum	Duloxetin	80-160	Gut Commensal
NT5025	Fusobacterium nucleatum subsp. Nucleatum	Aprepitant	> 160	Gut Commensal
NT5025	Fusobacterium nucleatum subsp. Nucleatum	Benzbromarone	40-80	Gut Commensal
NT5025	Fusobacterium nucleatum subsp. Nucleatum	Clindamycin	< 1.25	Gut Commensal
NT5025	Fusobacterium nucleatum subsp. Nucleatum	Fluconazole	> 160	Gut Commensal
NT5025	Fusobacterium nucleatum subsp. Nucleatum	Lansoprazole	> 160	Gut Commensal
NT5025	Fusobacterium nucleatum subsp. Nucleatum	Metformin	> 160	Gut Commensal
NT5025	Fusobacterium nucleatum subsp. Nucleatum	Niclosamide	40-80	Gut Commensal
NT5025	Fusobacterium nucleatum subsp. Nucleatum	Tamoxifen	> 40	Gut Commensal
NT5025	Fusobacterium nucleatum subsp. Nucleatum	Tazobactam	10-20	Gut Commensal
NT5025	Fusobacterium nucleatum subsp. Nucleatum	Thioguanosine	> 40	Gut Commensal
NT5025	Fusobacterium nucleatum subsp. Nucleatum	Tribenoside	> 40	Gut Commensal
NT5025	Fusobacterium nucleatum subsp. Nucleatum	Dienestrol	> 40	Gut Commensal
NT5025	Fusobacterium nucleatum subsp. Nucleatum	Dienogest	> 80	Gut Commensal
NT5025	Fusobacterium nucleatum subsp. Nucleatum	Ethinylestradiol	> 80	Gut Commensal
NT5025	Fusobacterium nucleatum subsp. Nucleatum	Metamizol	> 160	Gut Commensal
NT5025	Fusobacterium nucleatum subsp. Nucleatum	Miconazole	> 40	Gut Commensal
NT5025	Fusobacterium nucleatum subsp. Nucleatum	Omeprazole	> 160	Gut Commensal
NT5025	Fusobacterium nucleatum subsp. Nucleatum	Sertraline	80-160	Gut Commensal
NT5025	Fusobacterium nucleatum subsp. Nucleatum	Vancomycin	80-160	Gut Commensal
NT5025	Fusobacterium nucleatum subsp. Nucleatum	Clarithromycin	2.5-5	Gut Commensal
NT5025	Fusobacterium nucleatum subsp. Nucleatum	Norfloxacin	10-20	Gut Commensal
NT5071	Parabacteroides merdae	Aripiprazole	> 160	Gut Commensal
NT5071	Parabacteroides merdae	Clemizole	80-160	Gut Commensal
NT5071	Parabacteroides merdae	Clotrimazole	20-40	Gut Commensal
NT5071	Parabacteroides merdae	Loratadine	20-40	Gut Commensal
NT5071	Parabacteroides merdae	Loxapine	2025-10-05	Gut Commensal
NT5071	Parabacteroides merdae	Promethazine	2025-10-05	Gut Commensal
NT5071	Parabacteroides merdae	Streptozotocin	10-20	Gut Commensal
NT5071	Parabacteroides merdae	Tiratricol	20-40	Gut Commensal
NT5071	Parabacteroides merdae	Tolfenamic acid	20-40	Gut Commensal
NT5071	Parabacteroides merdae	Zafirlukast	20-40	Gut Commensal
NT5071	Parabacteroides merdae	Acarbose	> 160	Gut Commensal
NT5071	Parabacteroides merdae	Amlodipine	40-80	Gut Commensal
NT5071	Parabacteroides merdae	Cilnidipine	> 20	Gut Commensal
NT5071	Parabacteroides merdae	Diacerein	< 1.25	Gut Commensal
NT5071	Parabacteroides merdae	Dicumarol	40-80	Gut Commensal
NT5071	Parabacteroides merdae	Ethopropazine	< 1.25	Gut Commensal
NT5071	Parabacteroides merdae	Felodipine	20-40	Gut Commensal
NT5071	Parabacteroides merdae	Lacidipine	> 40	Gut Commensal
NT5071	Parabacteroides merdae	Loperamide	40-80	Gut Commensal
NT5071	Parabacteroides merdae	Montelukast	> 80	Gut Commensal
NT5071	Parabacteroides merdae	Simvastatin	20-40	Gut Commensal
NT5071	Parabacteroides merdae	Avermectin B1	2025-10-05	Gut Commensal
NT5071	Parabacteroides merdae	Chlorpromazine	20-40	Gut Commensal
NT5071	Parabacteroides merdae	Clomifen	20-40	Gut Commensal
NT5071	Parabacteroides merdae	Fluoxetine	40-80	Gut Commensal
NT5071	Parabacteroides merdae	Ketoconazole	20-40	Gut Commensal
NT5071	Parabacteroides merdae	Methotrexate	> 80	Gut Commensal
NT5071	Parabacteroides merdae	Nalidixic Acid	40-80	Gut Commensal
NT5071	Parabacteroides merdae	Sertindole	20-40	Gut Commensal
NT5071	Parabacteroides merdae	Telmisartan	> 160	Gut Commensal
NT5071	Parabacteroides merdae	Terfenadine	40-80	Gut Commensal
NT5071	Parabacteroides merdae	Doxycycline	20-40	Gut Commensal
NT5071	Parabacteroides merdae	Erythromycin	< 1.25	Gut Commensal
NT5071	Parabacteroides merdae	Floxuridine	> 160	Gut Commensal
NT5071	Parabacteroides merdae	L-Thyroxin	> 160	Gut Commensal
NT5071	Parabacteroides merdae	Pentamidine Isothionate	2.5-5	Gut Commensal
NT5071	Parabacteroides merdae	Tobramycin	> 160	Gut Commensal
NT5071	Parabacteroides merdae	Clomipramin	40-80	Gut Commensal
NT5071	Parabacteroides merdae	Doxorubicin	> 160	Gut Commensal
NT5071	Parabacteroides merdae	Metronidazol	< 1.25	Gut Commensal
NT5071	Parabacteroides merdae	Novobiocin	< 1.25	Gut Commensal
NT5071	Parabacteroides merdae	Protriptyline	> 160	Gut Commensal
NT5071	Parabacteroides merdae	Chlorprothixene	80-160	Gut Commensal
NT5071	Parabacteroides merdae	Duloxetin	80-160	Gut Commensal
NT5071	Parabacteroides merdae	Aprepitant	> 160	Gut Commensal
NT5071	Parabacteroides merdae	Benzbromarone	10-20	Gut Commensal
NT5071	Parabacteroides merdae	Clindamycin	< 1.25	Gut Commensal
NT5071	Parabacteroides merdae	Fluconazole	> 160	Gut Commensal
NT5071	Parabacteroides merdae	Lansoprazole	> 160	Gut Commensal
NT5071	Parabacteroides merdae	Metformin	> 160	Gut Commensal
NT5071	Parabacteroides merdae	Niclosamide	< 1.25	Gut Commensal
NT5071	Parabacteroides merdae	Tamoxifen	> 40	Gut Commensal
NT5071	Parabacteroides merdae	Tazobactam	2025-10-05	Gut Commensal
NT5071	Parabacteroides merdae	Thioguanosine	> 40	Gut Commensal
NT5071	Parabacteroides merdae	Tribenoside	> 40	Gut Commensal
NT5071	Parabacteroides merdae	Dienestrol	20-40	Gut Commensal
NT5071	Parabacteroides merdae	Dienogest	> 80	Gut Commensal
NT5071	Parabacteroides merdae	Ethinylestradiol	> 80	Gut Commensal
NT5071	Parabacteroides merdae	Metamizol	> 160	Gut Commensal
NT5071	Parabacteroides merdae	Miconazole	40-80	Gut Commensal
NT5071	Parabacteroides merdae	Omeprazole	> 160	Gut Commensal
NT5071	Parabacteroides merdae	Sertraline	40-80	Gut Commensal
NT5071	Parabacteroides merdae	Vancomycin	2025-10-05	Gut Commensal
NT5071	Parabacteroides merdae	Clarithromycin	< 1.25	Gut Commensal
NT5071	Parabacteroides merdae	Norfloxacin	20-40	Gut Commensal
NT5011	Roseburia intestinalis	Aripiprazole	> 160	Gut Commensal
NT5011	Roseburia intestinalis	Clemizole	2.5-5	Gut Commensal
NT5011	Roseburia intestinalis	Clotrimazole	2025-10-05	Gut Commensal
NT5011	Roseburia intestinalis	Loratadine	> 160	Gut Commensal
NT5011	Roseburia intestinalis	Loxapine	80-160	Gut Commensal
NT5011	Roseburia intestinalis	Promethazine	80-160	Gut Commensal
NT5011	Roseburia intestinalis	Streptozotocin	< 1.25	Gut Commensal
NT5011	Roseburia intestinalis	Tiratricol	20-40	Gut Commensal
NT5011	Roseburia intestinalis	Tolfenamic acid	> 160	Gut Commensal
NT5011	Roseburia intestinalis	Zafirlukast	10-20	Gut Commensal
NT5011	Roseburia intestinalis	Acarbose	10-20	Gut Commensal
NT5011	Roseburia intestinalis	Amlodipine	20-40	Gut Commensal
NT5011	Roseburia intestinalis	Cilnidipine	> 10	Gut Commensal
NT5011	Roseburia intestinalis	Diacerein	< 1.25	Gut Commensal
NT5011	Roseburia intestinalis	Dicumarol	> 80	Gut Commensal
NT5011	Roseburia intestinalis	Ethopropazine	40-80	Gut Commensal
NT5011	Roseburia intestinalis	Felodipine	2025-10-05	Gut Commensal
NT5011	Roseburia intestinalis	Lacidipine	10-20	Gut Commensal
NT5011	Roseburia intestinalis	Loperamide	20-40	Gut Commensal
NT5011	Roseburia intestinalis	Montelukast	2025-10-05	Gut Commensal
NT5011	Roseburia intestinalis	Simvastatin	10-20	Gut Commensal
NT5011	Roseburia intestinalis	Avermectin B1	1.25-2.5	Gut Commensal
NT5011	Roseburia intestinalis	Chlorpromazine	40-80	Gut Commensal
NT5011	Roseburia intestinalis	Clomifen	10-20	Gut Commensal
NT5011	Roseburia intestinalis	Fluoxetine	40-80	Gut Commensal
NT5011	Roseburia intestinalis	Ketoconazole	40-80	Gut Commensal
NT5011	Roseburia intestinalis	Methotrexate	> 80	Gut Commensal
NT5011	Roseburia intestinalis	Nalidixic Acid	> 160	Gut Commensal
NT5011	Roseburia intestinalis	Sertindole	10-20	Gut Commensal
NT5011	Roseburia intestinalis	Telmisartan	> 160	Gut Commensal
NT5011	Roseburia intestinalis	Terfenadine	2025-10-05	Gut Commensal
NT5011	Roseburia intestinalis	Doxycycline	< 1.25	Gut Commensal
NT5011	Roseburia intestinalis	Erythromycin	< 1.25	Gut Commensal
NT5011	Roseburia intestinalis	Floxuridine	> 160	Gut Commensal
NT5011	Roseburia intestinalis	L-Thyroxin	> 160	Gut Commensal
NT5011	Roseburia intestinalis	Pentamidine Isothionate	2.5-5	Gut Commensal
NT5011	Roseburia intestinalis	Tobramycin	2025-10-05	Gut Commensal
NT5011	Roseburia intestinalis	Clomipramin	40-80	Gut Commensal
NT5011	Roseburia intestinalis	Doxorubicin	20-40	Gut Commensal
NT5011	Roseburia intestinalis	Metronidazol	< 1.25	Gut Commensal
NT5011	Roseburia intestinalis	Novobiocin	< 1.25	Gut Commensal
NT5011	Roseburia intestinalis	Protriptyline	> 160	Gut Commensal
NT5011	Roseburia intestinalis	Chlorprothixene	20-40	Gut Commensal
NT5011	Roseburia intestinalis	Duloxetin	40-80	Gut Commensal
NT5011	Roseburia intestinalis	Aprepitant	> 160	Gut Commensal
NT5011	Roseburia intestinalis	Benzbromarone	20-40	Gut Commensal
NT5011	Roseburia intestinalis	Clindamycin	< 1.25	Gut Commensal
NT5011	Roseburia intestinalis	Fluconazole	> 160	Gut Commensal
NT5011	Roseburia intestinalis	Lansoprazole	> 160	Gut Commensal
NT5011	Roseburia intestinalis	Metformin	> 160	Gut Commensal
NT5011	Roseburia intestinalis	Niclosamide	10-20	Gut Commensal
NT5011	Roseburia intestinalis	Tamoxifen	10-20	Gut Commensal
NT5011	Roseburia intestinalis	Tazobactam	20-40	Gut Commensal
NT5011	Roseburia intestinalis	Thioguanosine	> 40	Gut Commensal
NT5011	Roseburia intestinalis	Tribenoside	> 80	Gut Commensal
NT5011	Roseburia intestinalis	Dienestrol	20-40	Gut Commensal
NT5011	Roseburia intestinalis	Dienogest	> 80	Gut Commensal
NT5011	Roseburia intestinalis	Ethinylestradiol	> 80	Gut Commensal
NT5011	Roseburia intestinalis	Metamizol	> 160	Gut Commensal
NT5011	Roseburia intestinalis	Miconazole	2.5-5	Gut Commensal
NT5011	Roseburia intestinalis	Omeprazole	> 160	Gut Commensal
NT5011	Roseburia intestinalis	Sertraline	20-40	Gut Commensal
NT5011	Roseburia intestinalis	Vancomycin	< 1.25	Gut Commensal
NT5011	Roseburia intestinalis	Clarithromycin	< 1.25	Gut Commensal
NT5011	Roseburia intestinalis	Norfloxacin	80-160	Gut Commensal
NT5046	Ruminococcus gnavus	Aripiprazole	> 160	Gut Commensal
NT5046	Ruminococcus gnavus	Clemizole	2025-10-05	Gut Commensal
NT5046	Ruminococcus gnavus	Clotrimazole	10-20	Gut Commensal
NT5046	Ruminococcus gnavus	Loratadine	> 80	Gut Commensal
NT5046	Ruminococcus gnavus	Loxapine	80-160	Gut Commensal
NT5046	Ruminococcus gnavus	Promethazine	80-160	Gut Commensal
NT5046	Ruminococcus gnavus	Streptozotocin	< 1.25	Gut Commensal
NT5046	Ruminococcus gnavus	Tiratricol	10-20	Gut Commensal
NT5046	Ruminococcus gnavus	Tolfenamic acid	40-80	Gut Commensal
NT5046	Ruminococcus gnavus	Zafirlukast	10-20	Gut Commensal
NT5046	Ruminococcus gnavus	Acarbose	> 160	Gut Commensal
NT5046	Ruminococcus gnavus	Amlodipine	40-80	Gut Commensal
NT5046	Ruminococcus gnavus	Cilnidipine	> 20	Gut Commensal
NT5046	Ruminococcus gnavus	Diacerein	2025-10-05	Gut Commensal
NT5046	Ruminococcus gnavus	Dicumarol	40-80	Gut Commensal
NT5046	Ruminococcus gnavus	Ethopropazine	> 80	Gut Commensal
NT5046	Ruminococcus gnavus	Felodipine	20-40	Gut Commensal
NT5046	Ruminococcus gnavus	Lacidipine	> 40	Gut Commensal
NT5046	Ruminococcus gnavus	Loperamide	40-80	Gut Commensal
NT5046	Ruminococcus gnavus	Montelukast	> 80	Gut Commensal
NT5046	Ruminococcus gnavus	Simvastatin	20-40	Gut Commensal
NT5046	Ruminococcus gnavus	Avermectin B1	2025-10-05	Gut Commensal
NT5046	Ruminococcus gnavus	Chlorpromazine	20-40	Gut Commensal
NT5046	Ruminococcus gnavus	Clomifen	2025-10-05	Gut Commensal
NT5046	Ruminococcus gnavus	Fluoxetine	40-80	Gut Commensal
NT5046	Ruminococcus gnavus	Ketoconazole	40-80	Gut Commensal
NT5046	Ruminococcus gnavus	Methotrexate	2025-10-05	Gut Commensal
NT5046	Ruminococcus gnavus	Nalidixic Acid	> 160	Gut Commensal
NT5046	Ruminococcus gnavus	Sertindole	20-40	Gut Commensal
NT5046	Ruminococcus gnavus	Telmisartan	> 160	Gut Commensal
NT5046	Ruminococcus gnavus	Terfenadine	10-20	Gut Commensal
NT5046	Ruminococcus gnavus	Doxycycline	20-40	Gut Commensal
NT5046	Ruminococcus gnavus	Erythromycin	< 1.25	Gut Commensal
NT5046	Ruminococcus gnavus	Floxuridine	1.25-2.5	Gut Commensal
NT5046	Ruminococcus gnavus	L-Thyroxin	> 160	Gut Commensal
NT5046	Ruminococcus gnavus	Pentamidine Isothionate	1.25-2.5	Gut Commensal
NT5046	Ruminococcus gnavus	Tobramycin	20-40	Gut Commensal
NT5046	Ruminococcus gnavus	Clomipramin	10-20	Gut Commensal
NT5046	Ruminococcus gnavus	Doxorubicin	80-160	Gut Commensal
NT5046	Ruminococcus gnavus	Metronidazol	< 1.25	Gut Commensal
NT5046	Ruminococcus gnavus	Novobiocin	< 1.25	Gut Commensal
NT5046	Ruminococcus gnavus	Protriptyline	> 160	Gut Commensal
NT5046	Ruminococcus gnavus	Chlorprothixene	80-160	Gut Commensal
NT5046	Ruminococcus gnavus	Duloxetin	80-160	Gut Commensal
NT5046	Ruminococcus gnavus	Aprepitant	> 160	Gut Commensal
NT5046	Ruminococcus gnavus	Benzbromarone	10-20	Gut Commensal
NT5046	Ruminococcus gnavus	Clindamycin	< 1.25	Gut Commensal
NT5046	Ruminococcus gnavus	Fluconazole	> 160	Gut Commensal
NT5046	Ruminococcus gnavus	Lansoprazole	> 160	Gut Commensal
NT5046	Ruminococcus gnavus	Metformin	> 160	Gut Commensal
NT5046	Ruminococcus gnavus	Niclosamide	2025-10-05	Gut Commensal
NT5046	Ruminococcus gnavus	Tamoxifen	20-40	Gut Commensal
NT5046	Ruminococcus gnavus	Tazobactam	80-160	Gut Commensal
NT5046	Ruminococcus gnavus	Thioguanosine	> 40	Gut Commensal
NT5046	Ruminococcus gnavus	Tribenoside	> 40	Gut Commensal
NT5046	Ruminococcus gnavus	Dienestrol	2.5-5	Gut Commensal
NT5046	Ruminococcus gnavus	Dienogest	> 80	Gut Commensal
NT5046	Ruminococcus gnavus	Ethinylestradiol	> 80	Gut Commensal
NT5046	Ruminococcus gnavus	Metamizol	> 160	Gut Commensal
NT5046	Ruminococcus gnavus	Miconazole	2025-10-05	Gut Commensal
NT5046	Ruminococcus gnavus	Omeprazole	> 160	Gut Commensal
NT5046	Ruminococcus gnavus	Sertraline	20-40	Gut Commensal
NT5046	Ruminococcus gnavus	Vancomycin	< 1.25	Gut Commensal
NT5046	Ruminococcus gnavus	Clarithromycin	< 1.25	Gut Commensal
NT5046	Ruminococcus gnavus	Norfloxacin	2025-10-05	Gut Commensal
LM0102	Salmonella enterica typhimurium	Avermectin B1	> 80	Pathogen
LM0102	Salmonella enterica typhimurium	Chlorpromazine	> 160	Pathogen
LM0102	Salmonella enterica typhimurium	Clomifen	> 160	Pathogen
LM0102	Salmonella enterica typhimurium	Fluoxetine	> 160	Pathogen
LM0102	Salmonella enterica typhimurium	Ketoconazole	> 160	Pathogen
LM0102	Salmonella enterica typhimurium	Methotrexate	> 80	Pathogen
LM0102	Salmonella enterica typhimurium	Nalidixic Acid	2.5-5	Pathogen
LM0102	Salmonella enterica typhimurium	Sertindole	> 160	Pathogen
LM0102	Salmonella enterica typhimurium	Telmisartan	> 160	Pathogen
LM0102	Salmonella enterica typhimurium	Terfenadine	> 160	Pathogen
LM0102	Salmonella enterica typhimurium	Doxycycline	> 160	Pathogen
LM0102	Salmonella enterica typhimurium	Erythromycin	20-40	Pathogen
LM0102	Salmonella enterica typhimurium	Floxuridine	20-40	Pathogen
LM0102	Salmonella enterica typhimurium	L-Thyroxin	> 160	Pathogen
LM0102	Salmonella enterica typhimurium	Pentamidine Isothionate	> 160	Pathogen
LM0102	Salmonella enterica typhimurium	Tobramycin	80-160	Pathogen
LM0102	Salmonella enterica typhimurium	Acarbose	> 160	Pathogen
LM0102	Salmonella enterica typhimurium	Amlodipine	> 80	Pathogen
LM0102	Salmonella enterica typhimurium	Aripiprazole	> 80	Pathogen
LM0102	Salmonella enterica typhimurium	Clemizole	> 160	Pathogen
LM0102	Salmonella enterica typhimurium	Cilnidipine	> 5	Pathogen
LM0102	Salmonella enterica typhimurium	Clotrimazole	> 80	Pathogen
LM0102	Salmonella enterica typhimurium	Diacerein	> 160	Pathogen
LM0102	Salmonella enterica typhimurium	Dicumarol	> 80	Pathogen
LM0102	Salmonella enterica typhimurium	Ethopropazine	> 80	Pathogen
LM0102	Salmonella enterica typhimurium	Felodipine	> 20	Pathogen
LM0102	Salmonella enterica typhimurium	Lacidipine	> 20	Pathogen
LM0102	Salmonella enterica typhimurium	Loperamide	> 80	Pathogen
LM0102	Salmonella enterica typhimurium	Loratadine	> 40	Pathogen
LM0102	Salmonella enterica typhimurium	Loxapine	> 160	Pathogen
LM0102	Salmonella enterica typhimurium	Montelukast	> 10	Pathogen
LM0102	Salmonella enterica typhimurium	Promethazine	> 160	Pathogen
LM0102	Salmonella enterica typhimurium	Simvastatin	> 80	Pathogen
LM0102	Salmonella enterica typhimurium	Streptozotocin	2025-10-05	Pathogen
LM0102	Salmonella enterica typhimurium	Tiratricol	> 160	Pathogen
LM0102	Salmonella enterica typhimurium	Tolfenamic acid	> 160	Pathogen
LM0102	Salmonella enterica typhimurium	Zafirlukast	> 80	Pathogen
LM0102	Salmonella enterica typhimurium	Clomipramin	> 160	Pathogen
LM0102	Salmonella enterica typhimurium	Doxorubicin	> 160	Pathogen
LM0102	Salmonella enterica typhimurium	Metronidazol	> 160	Pathogen
LM0102	Salmonella enterica typhimurium	Novobiocin	20-40	Pathogen
LM0102	Salmonella enterica typhimurium	Protriptyline	> 160	Pathogen
LM0102	Salmonella enterica typhimurium	Chlorprothixene	> 160	Pathogen
LM0102	Salmonella enterica typhimurium	Duloxetin	> 160	Pathogen
LM0102	Salmonella enterica typhimurium	Aprepitant	> 160	Pathogen
LM0102	Salmonella enterica typhimurium	Benzbromarone	> 160	Pathogen
LM0102	Salmonella enterica typhimurium	Clindamycin	20-40	Pathogen
LM0102	Salmonella enterica typhimurium	Fluconazole	> 160	Pathogen
LM0102	Salmonella enterica typhimurium	Lansoprazole	> 160	Pathogen
LM0102	Salmonella enterica typhimurium	Metformin	> 160	Pathogen
LM0102	Salmonella enterica typhimurium	Niclosamide	> 160	Pathogen
LM0102	Salmonella enterica typhimurium	Tamoxifen	> 40	Pathogen
LM0102	Salmonella enterica typhimurium	Tazobactam	80-160	Pathogen
LM0102	Salmonella enterica typhimurium	Thioguanosine	> 40	Pathogen
LM0102	Salmonella enterica typhimurium	Tribenoside	> 40	Pathogen
LM0102	Salmonella enterica typhimurium	Dienestrol	> 40	Pathogen
LM0102	Salmonella enterica typhimurium	Dienogest	> 80	Pathogen
LM0102	Salmonella enterica typhimurium	Ethinylestradiol	> 80	Pathogen
LM0102	Salmonella enterica typhimurium	Metamizol	> 160	Pathogen
LM0102	Salmonella enterica typhimurium	Miconazole	> 160	Pathogen
LM0102	Salmonella enterica typhimurium	Omeprazole	> 160	Pathogen
LM0102	Salmonella enterica typhimurium	Sertraline	> 160	Pathogen
LM0102	Salmonella enterica typhimurium	Vancomycin	> 160	Pathogen
LM0102	Salmonella enterica typhimurium	Clarithromycin	20-40	Pathogen
LM0102	Salmonella enterica typhimurium	Norfloxacin	< 1.25	Pathogen
NT14114	Shigella flexneri	Aripiprazole	> 160	Pathogen
NT14114	Shigella flexneri	Clemizole	> 160	Pathogen
NT14114	Shigella flexneri	Clotrimazole	> 80	Pathogen
NT14114	Shigella flexneri	Loratadine	> 160	Pathogen
NT14114	Shigella flexneri	Loxapine	> 160	Pathogen
NT14114	Shigella flexneri	Promethazine	> 160	Pathogen
NT14114	Shigella flexneri	Streptozotocin	1.25-2.5	Pathogen
NT14114	Shigella flexneri	Tiratricol	> 160	Pathogen
NT14114	Shigella flexneri	Tolfenamic acid	> 160	Pathogen
NT14114	Shigella flexneri	Zafirlukast	> 160	Pathogen
NT14114	Shigella flexneri	Acarbose	> 160	Pathogen
NT14114	Shigella flexneri	Amlodipine	> 80	Pathogen
NT14114	Shigella flexneri	Cilnidipine	> 10	Pathogen
NT14114	Shigella flexneri	Diacerein	> 160	Pathogen
NT14114	Shigella flexneri	Dicumarol	> 80	Pathogen
NT14114	Shigella flexneri	Ethopropazine	> 80	Pathogen
NT14114	Shigella flexneri	Felodipine	> 80	Pathogen
NT14114	Shigella flexneri	Lacidipine	> 40	Pathogen
NT14114	Shigella flexneri	Loperamide	> 80	Pathogen
NT14114	Shigella flexneri	Montelukast	> 20	Pathogen
NT14114	Shigella flexneri	Simvastatin	> 80	Pathogen
NT14114	Shigella flexneri	Avermectin B1	> 20	Pathogen
NT14114	Shigella flexneri	Chlorpromazine	80-160	Pathogen
NT14114	Shigella flexneri	Clomifen	> 80	Pathogen
NT14114	Shigella flexneri	Fluoxetine	> 160	Pathogen
NT14114	Shigella flexneri	Ketoconazole	> 80	Pathogen
NT14114	Shigella flexneri	Methotrexate	> 80	Pathogen
NT14114	Shigella flexneri	Nalidixic Acid	1.25-2.5	Pathogen
NT14114	Shigella flexneri	Sertindole	> 80	Pathogen
NT14114	Shigella flexneri	Telmisartan	> 40	Pathogen
NT14114	Shigella flexneri	Terfenadine	> 80	Pathogen
NT14114	Shigella flexneri	Doxycycline	20-40	Pathogen
NT14114	Shigella flexneri	Erythromycin	2025-10-05	Pathogen
NT14114	Shigella flexneri	Floxuridine	10-20	Pathogen
NT14114	Shigella flexneri	L-Thyroxin	> 160	Pathogen
NT14114	Shigella flexneri	Pentamidine Isothionate	80-160	Pathogen
NT14114	Shigella flexneri	Tobramycin	20-40	Pathogen
NT14114	Shigella flexneri	Clomipramin	> 160	Pathogen
NT14114	Shigella flexneri	Doxorubicin	> 160	Pathogen
NT14114	Shigella flexneri	Metronidazol	> 160	Pathogen
NT14114	Shigella flexneri	Novobiocin	1.25-2.5	Pathogen
NT14114	Shigella flexneri	Protriptyline	> 160	Pathogen
NT14114	Shigella flexneri	Chlorprothixene	80-160	Pathogen
NT14114	Shigella flexneri	Duloxetin	40-80	Pathogen
NT14114	Shigella flexneri	Aprepitant	> 160	Pathogen
NT14114	Shigella flexneri	Benzbromarone	> 160	Pathogen
NT14114	Shigella flexneri	Clindamycin	10-20	Pathogen
NT14114	Shigella flexneri	Fluconazole	> 160	Pathogen
NT14114	Shigella flexneri	Lansoprazole	> 160	Pathogen
NT14114	Shigella flexneri	Metformin	> 160	Pathogen
NT14114	Shigella flexneri	Niclosamide	> 40	Pathogen
NT14114	Shigella flexneri	Tamoxifen	> 40	Pathogen
NT14114	Shigella flexneri	Tazobactam	80-160	Pathogen
NT14114	Shigella flexneri	Thioguanosine	1.25-2.5	Pathogen
NT14114	Shigella flexneri	Tribenoside	> 40	Pathogen
NT14114	Shigella flexneri	Dienestrol	> 40	Pathogen
NT14114	Shigella flexneri	Dienogest	> 80	Pathogen
NT14114	Shigella flexneri	Ethinylestradiol	> 80	Pathogen
NT14114	Shigella flexneri	Metamizol	> 160	Pathogen
NT14114	Shigella flexneri	Miconazole	> 40	Pathogen
NT14114	Shigella flexneri	Omeprazole	> 160	Pathogen
NT14114	Shigella flexneri	Sertraline	80-160	Pathogen
NT14114	Shigella flexneri	Vancomycin	> 160	Pathogen
NT14114	Shigella flexneri	Clarithromycin	2025-10-05	Pathogen
NT14114	Shigella flexneri	Norfloxacin	< 1.25	Pathogen
NT5072	Streptococcus parasanguinis	Aripiprazole	> 80	Gut Commensal
NT5072	Streptococcus parasanguinis	Clemizole	> 160	Gut Commensal
NT5072	Streptococcus parasanguinis	Clotrimazole	> 80	Gut Commensal
NT5072	Streptococcus parasanguinis	Loratadine	> 160	Gut Commensal
NT5072	Streptococcus parasanguinis	Loxapine	> 160	Gut Commensal
NT5072	Streptococcus parasanguinis	Promethazine	> 160	Gut Commensal
NT5072	Streptococcus parasanguinis	Streptozotocin	10-20	Gut Commensal
NT5072	Streptococcus parasanguinis	Tiratricol	10-20	Gut Commensal
NT5072	Streptococcus parasanguinis	Tolfenamic acid	> 160	Gut Commensal
NT5072	Streptococcus parasanguinis	Zafirlukast	10-20	Gut Commensal
NT5072	Streptococcus parasanguinis	Acarbose	> 160	Gut Commensal
NT5072	Streptococcus parasanguinis	Amlodipine	> 80	Gut Commensal
NT5072	Streptococcus parasanguinis	Cilnidipine	> 20	Gut Commensal
NT5072	Streptococcus parasanguinis	Diacerein	2025-10-05	Gut Commensal
NT5072	Streptococcus parasanguinis	Dicumarol	2025-10-05	Gut Commensal
NT5072	Streptococcus parasanguinis	Ethopropazine	> 80	Gut Commensal
NT5072	Streptococcus parasanguinis	Felodipine	20-40	Gut Commensal
NT5072	Streptococcus parasanguinis	Lacidipine	> 20	Gut Commensal
NT5072	Streptococcus parasanguinis	Loperamide	> 80	Gut Commensal
NT5072	Streptococcus parasanguinis	Montelukast	2025-10-05	Gut Commensal
NT5072	Streptococcus parasanguinis	Simvastatin	40-80	Gut Commensal
NT5072	Streptococcus parasanguinis	Avermectin B1	10-20	Gut Commensal
NT5072	Streptococcus parasanguinis	Chlorpromazine	80-160	Gut Commensal
NT5072	Streptococcus parasanguinis	Clomifen	40-80	Gut Commensal
NT5072	Streptococcus parasanguinis	Fluoxetine	> 160	Gut Commensal
NT5072	Streptococcus parasanguinis	Ketoconazole	> 80	Gut Commensal
NT5072	Streptococcus parasanguinis	Methotrexate	< 1.25	Gut Commensal
NT5072	Streptococcus parasanguinis	Nalidixic Acid	> 160	Gut Commensal
NT5072	Streptococcus parasanguinis	Sertindole	40-80	Gut Commensal
NT5072	Streptococcus parasanguinis	Telmisartan	> 160	Gut Commensal
NT5072	Streptococcus parasanguinis	Terfenadine	40-80	Gut Commensal
NT5072	Streptococcus parasanguinis	Doxycycline	< 1.25	Gut Commensal
NT5072	Streptococcus parasanguinis	Erythromycin	< 1.25	Gut Commensal
NT5072	Streptococcus parasanguinis	Floxuridine	< 1.25	Gut Commensal
NT5072	Streptococcus parasanguinis	L-Thyroxin	> 160	Gut Commensal
NT5072	Streptococcus parasanguinis	Pentamidine Isothionate	2025-10-05	Gut Commensal
NT5072	Streptococcus parasanguinis	Tobramycin	2.5-5	Gut Commensal
NT5072	Streptococcus parasanguinis	Clomipramin	80-160	Gut Commensal
NT5072	Streptococcus parasanguinis	Doxorubicin	2.5-5	Gut Commensal
NT5072	Streptococcus parasanguinis	Metronidazol	80-160	Gut Commensal
NT5072	Streptococcus parasanguinis	Novobiocin	< 1.25	Gut Commensal
NT5072	Streptococcus parasanguinis	Protriptyline	> 160	Gut Commensal
NT5072	Streptococcus parasanguinis	Chlorprothixene	> 160	Gut Commensal
NT5072	Streptococcus parasanguinis	Duloxetin	> 160	Gut Commensal
NT5072	Streptococcus parasanguinis	Aprepitant	> 160	Gut Commensal
NT5072	Streptococcus parasanguinis	Benzbromarone	2025-10-05	Gut Commensal
NT5072	Streptococcus parasanguinis	Clindamycin	< 1.25	Gut Commensal
NT5072	Streptococcus parasanguinis	Fluconazole	> 160	Gut Commensal
NT5072	Streptococcus parasanguinis	Lansoprazole	> 160	Gut Commensal
NT5072	Streptococcus parasanguinis	Metformin	> 160	Gut Commensal
NT5072	Streptococcus parasanguinis	Niclosamide	< 1.25	Gut Commensal
NT5072	Streptococcus parasanguinis	Tamoxifen	> 40	Gut Commensal
NT5072	Streptococcus parasanguinis	Tazobactam	20-40	Gut Commensal
NT5072	Streptococcus parasanguinis	Thioguanosine	> 40	Gut Commensal
NT5072	Streptococcus parasanguinis	Tribenoside	> 40	Gut Commensal
NT5072	Streptococcus parasanguinis	Dienestrol	> 40	Gut Commensal
NT5072	Streptococcus parasanguinis	Dienogest	> 80	Gut Commensal
NT5072	Streptococcus parasanguinis	Ethinylestradiol	> 80	Gut Commensal
NT5072	Streptococcus parasanguinis	Metamizol	> 160	Gut Commensal
NT5072	Streptococcus parasanguinis	Miconazole	> 160	Gut Commensal
NT5072	Streptococcus parasanguinis	Omeprazole	> 160	Gut Commensal
NT5072	Streptococcus parasanguinis	Sertraline	80-160	Gut Commensal
NT5072	Streptococcus parasanguinis	Vancomycin	< 1.25	Gut Commensal
NT5072	Streptococcus parasanguinis	Clarithromycin	< 1.25	Gut Commensal
NT5072	Streptococcus parasanguinis	Norfloxacin	10-20	Gut Commensal
NT5038	Streptococcus salivarius	Aripiprazole	> 80	Gut Commensal
NT5038	Streptococcus salivarius	Clemizole	> 160	Gut Commensal
NT5038	Streptococcus salivarius	Clotrimazole	> 80	Gut Commensal
NT5038	Streptococcus salivarius	Loratadine	> 160	Gut Commensal
NT5038	Streptococcus salivarius	Loxapine	80-160	Gut Commensal
NT5038	Streptococcus salivarius	Promethazine	80-160	Gut Commensal
NT5038	Streptococcus salivarius	Streptozotocin	> 160	Gut Commensal
NT5038	Streptococcus salivarius	Tiratricol	2025-10-05	Gut Commensal
NT5038	Streptococcus salivarius	Tolfenamic acid	80-160	Gut Commensal
NT5038	Streptococcus salivarius	Zafirlukast	2025-10-05	Gut Commensal
NT5038	Streptococcus salivarius	Acarbose	> 160	Gut Commensal
NT5038	Streptococcus salivarius	Amlodipine	20-40	Gut Commensal
NT5038	Streptococcus salivarius	Cilnidipine	> 10	Gut Commensal
NT5038	Streptococcus salivarius	Diacerein	2025-10-05	Gut Commensal
NT5038	Streptococcus salivarius	Dicumarol	10-20	Gut Commensal
NT5038	Streptococcus salivarius	Ethopropazine	> 80	Gut Commensal
NT5038	Streptococcus salivarius	Felodipine	2025-10-05	Gut Commensal
NT5038	Streptococcus salivarius	Lacidipine	> 40	Gut Commensal
NT5038	Streptococcus salivarius	Loperamide	> 80	Gut Commensal
NT5038	Streptococcus salivarius	Montelukast	2.5-5	Gut Commensal
NT5038	Streptococcus salivarius	Simvastatin	10-20	Gut Commensal
NT5038	Streptococcus salivarius	Avermectin B1	2025-10-05	Gut Commensal
NT5038	Streptococcus salivarius	Chlorpromazine	40-80	Gut Commensal
NT5038	Streptococcus salivarius	Clomifen	20-40	Gut Commensal
NT5038	Streptococcus salivarius	Fluoxetine	40-80	Gut Commensal
NT5038	Streptococcus salivarius	Ketoconazole	40-80	Gut Commensal
NT5038	Streptococcus salivarius	Methotrexate	2.5-5	Gut Commensal
NT5038	Streptococcus salivarius	Nalidixic Acid	> 160	Gut Commensal
NT5038	Streptococcus salivarius	Sertindole	10-20	Gut Commensal
NT5038	Streptococcus salivarius	Telmisartan	20-40	Gut Commensal
NT5038	Streptococcus salivarius	Terfenadine	40-80	Gut Commensal
NT5038	Streptococcus salivarius	Doxycycline	20-40	Gut Commensal
NT5038	Streptococcus salivarius	Erythromycin	< 1.25	Gut Commensal
NT5038	Streptococcus salivarius	Floxuridine	< 1.25	Gut Commensal
NT5038	Streptococcus salivarius	L-Thyroxin	> 160	Gut Commensal
NT5038	Streptococcus salivarius	Pentamidine Isothionate	2025-10-05	Gut Commensal
NT5038	Streptococcus salivarius	Tobramycin	2.5-5	Gut Commensal
NT5038	Streptococcus salivarius	Clomipramin	80-160	Gut Commensal
NT5038	Streptococcus salivarius	Doxorubicin	2025-10-05	Gut Commensal
NT5038	Streptococcus salivarius	Metronidazol	> 160	Gut Commensal
NT5038	Streptococcus salivarius	Novobiocin	< 1.25	Gut Commensal
NT5038	Streptococcus salivarius	Protriptyline	> 160	Gut Commensal
NT5038	Streptococcus salivarius	Chlorprothixene	80-160	Gut Commensal
NT5038	Streptococcus salivarius	Duloxetin	80-160	Gut Commensal
NT5038	Streptococcus salivarius	Aprepitant	> 160	Gut Commensal
NT5038	Streptococcus salivarius	Benzbromarone	2025-10-05	Gut Commensal
NT5038	Streptococcus salivarius	Clindamycin	< 1.25	Gut Commensal
NT5038	Streptococcus salivarius	Fluconazole	> 160	Gut Commensal
NT5038	Streptococcus salivarius	Lansoprazole	> 160	Gut Commensal
NT5038	Streptococcus salivarius	Metformin	> 160	Gut Commensal
NT5038	Streptococcus salivarius	Niclosamide	< 1.25	Gut Commensal
NT5038	Streptococcus salivarius	Tamoxifen	> 40	Gut Commensal
NT5038	Streptococcus salivarius	Tazobactam	80-160	Gut Commensal
NT5038	Streptococcus salivarius	Thioguanosine	> 40	Gut Commensal
NT5038	Streptococcus salivarius	Tribenoside	> 80	Gut Commensal
NT5038	Streptococcus salivarius	Dienestrol	20-40	Gut Commensal
NT5038	Streptococcus salivarius	Dienogest	> 80	Gut Commensal
NT5038	Streptococcus salivarius	Ethinylestradiol	> 80	Gut Commensal
NT5038	Streptococcus salivarius	Metamizol	> 160	Gut Commensal
NT5038	Streptococcus salivarius	Miconazole	> 80	Gut Commensal
NT5038	Streptococcus salivarius	Omeprazole	> 160	Gut Commensal
NT5038	Streptococcus salivarius	Sertraline	40-80	Gut Commensal
NT5038	Streptococcus salivarius	Vancomycin	< 1.25	Gut Commensal
NT5038	Streptococcus salivarius	Clarithromycin	< 1.25	Gut Commensal
NT5038	Streptococcus salivarius	Norfloxacin	2025-10-05	Gut Commensal
NT14112	Vibrio cholerae	Aripiprazole	> 160	Pathogen
NT14112	Vibrio cholerae	Clemizole	40-80	Pathogen
NT14112	Vibrio cholerae	Clotrimazole	> 80	Pathogen
NT14112	Vibrio cholerae	Loratadine	> 160	Pathogen
NT14112	Vibrio cholerae	Loxapine	40-80	Pathogen
NT14112	Vibrio cholerae	Promethazine	80-160	Pathogen
NT14112	Vibrio cholerae	Streptozotocin	1.25-2.5	Pathogen
NT14112	Vibrio cholerae	Tiratricol	40-80	Pathogen
NT14112	Vibrio cholerae	Tolfenamic acid	40-80	Pathogen
NT14112	Vibrio cholerae	Zafirlukast	> 80	Pathogen
NT14112	Vibrio cholerae	Acarbose	> 160	Pathogen
NT14112	Vibrio cholerae	Amlodipine	> 80	Pathogen
NT14112	Vibrio cholerae	Cilnidipine	> 10	Pathogen
NT14112	Vibrio cholerae	Diacerein	20-40	Pathogen
NT14112	Vibrio cholerae	Dicumarol	40-80	Pathogen
NT14112	Vibrio cholerae	Ethopropazine	> 80	Pathogen
NT14112	Vibrio cholerae	Felodipine	> 80	Pathogen
NT14112	Vibrio cholerae	Lacidipine	> 40	Pathogen
NT14112	Vibrio cholerae	Loperamide	> 80	Pathogen
NT14112	Vibrio cholerae	Montelukast	> 20	Pathogen
NT14112	Vibrio cholerae	Simvastatin	> 80	Pathogen
NT14112	Vibrio cholerae	Avermectin B1	> 20	Pathogen
NT14112	Vibrio cholerae	Chlorpromazine	80-160	Pathogen
NT14112	Vibrio cholerae	Clomifen	40-80	Pathogen
NT14112	Vibrio cholerae	Fluoxetine	80-160	Pathogen
NT14112	Vibrio cholerae	Ketoconazole	> 160	Pathogen
NT14112	Vibrio cholerae	Methotrexate	20-40	Pathogen
NT14112	Vibrio cholerae	Nalidixic Acid	< 1.25	Pathogen
NT14112	Vibrio cholerae	Sertindole	40-80	Pathogen
NT14112	Vibrio cholerae	Telmisartan	> 40	Pathogen
NT14112	Vibrio cholerae	Terfenadine	> 40	Pathogen
NT14112	Vibrio cholerae	Doxycycline	< 1.25	Pathogen
NT14112	Vibrio cholerae	Erythromycin	< 1.25	Pathogen
NT14112	Vibrio cholerae	Floxuridine	2025-10-05	Pathogen
NT14112	Vibrio cholerae	L-Thyroxin	> 160	Pathogen
NT14112	Vibrio cholerae	Pentamidine Isothionate	> 160	Pathogen
NT14112	Vibrio cholerae	Tobramycin	80-160	Pathogen
NT14112	Vibrio cholerae	Clomipramin	80-160	Pathogen
NT14112	Vibrio cholerae	Doxorubicin	> 160	Pathogen
NT14112	Vibrio cholerae	Metronidazol	80-160	Pathogen
NT14112	Vibrio cholerae	Novobiocin	< 1.25	Pathogen
NT14112	Vibrio cholerae	Protriptyline	> 160	Pathogen
NT14112	Vibrio cholerae	Chlorprothixene	10-20	Pathogen
NT14112	Vibrio cholerae	Duloxetin	40-80	Pathogen
NT14112	Vibrio cholerae	Aprepitant	> 160	Pathogen
NT14112	Vibrio cholerae	Benzbromarone	80-160	Pathogen
NT14112	Vibrio cholerae	Clindamycin	2.5-5	Pathogen
NT14112	Vibrio cholerae	Fluconazole	> 160	Pathogen
NT14112	Vibrio cholerae	Lansoprazole	> 160	Pathogen
NT14112	Vibrio cholerae	Metformin	> 160	Pathogen
NT14112	Vibrio cholerae	Niclosamide	< 1.25	Pathogen
NT14112	Vibrio cholerae	Tamoxifen	> 40	Pathogen
NT14112	Vibrio cholerae	Tazobactam	> 160	Pathogen
NT14112	Vibrio cholerae	Thioguanosine	> 40	Pathogen
NT14112	Vibrio cholerae	Tribenoside	> 40	Pathogen
NT14112	Vibrio cholerae	Dienestrol	20-40	Pathogen
NT14112	Vibrio cholerae	Dienogest	> 80	Pathogen
NT14112	Vibrio cholerae	Ethinylestradiol	20-40	Pathogen
NT14112	Vibrio cholerae	Metamizol	> 160	Pathogen
NT14112	Vibrio cholerae	Miconazole	> 40	Pathogen
NT14112	Vibrio cholerae	Omeprazole	> 160	Pathogen
NT14112	Vibrio cholerae	Sertraline	40-80	Pathogen
NT14112	Vibrio cholerae	Vancomycin	> 160	Pathogen
NT14112	Vibrio cholerae	Clarithromycin	< 1.25	Pathogen
NT14112	Vibrio cholerae	Norfloxacin	< 1.25	Pathogen
LM0112	Yersinia enterocolitica WA-314	Aripiprazole	> 160	Pathogen
LM0112	Yersinia enterocolitica WA-314	Clemizole	> 160	Pathogen
LM0112	Yersinia enterocolitica WA-314	Clotrimazole	> 80	Pathogen
LM0112	Yersinia enterocolitica WA-314	Loratadine	> 80	Pathogen
LM0112	Yersinia enterocolitica WA-314	Loxapine	> 160	Pathogen
LM0112	Yersinia enterocolitica WA-314	Promethazine	> 160	Pathogen
LM0112	Yersinia enterocolitica WA-314	Streptozotocin	1.25-2.5	Pathogen
LM0112	Yersinia enterocolitica WA-314	Tiratricol	> 160	Pathogen
LM0112	Yersinia enterocolitica WA-314	Tolfenamic acid	> 160	Pathogen
LM0112	Yersinia enterocolitica WA-314	Zafirlukast	> 80	Pathogen
LM0112	Yersinia enterocolitica WA-314	Acarbose	> 160	Pathogen
LM0112	Yersinia enterocolitica WA-314	Amlodipine	> 80	Pathogen
LM0112	Yersinia enterocolitica WA-314	Cilnidipine	> 5	Pathogen
LM0112	Yersinia enterocolitica WA-314	Diacerein	> 160	Pathogen
LM0112	Yersinia enterocolitica WA-314	Dicumarol	> 80	Pathogen
LM0112	Yersinia enterocolitica WA-314	Ethopropazine	> 80	Pathogen
LM0112	Yersinia enterocolitica WA-314	Felodipine	> 20	Pathogen
LM0112	Yersinia enterocolitica WA-314	Lacidipine	> 20	Pathogen
LM0112	Yersinia enterocolitica WA-314	Loperamide	> 80	Pathogen
LM0112	Yersinia enterocolitica WA-314	Montelukast	> 10	Pathogen
LM0112	Yersinia enterocolitica WA-314	Simvastatin	> 80	Pathogen
LM0112	Yersinia enterocolitica WA-314	Avermectin B1	> 10	Pathogen
LM0112	Yersinia enterocolitica WA-314	Chlorpromazine	> 160	Pathogen
LM0112	Yersinia enterocolitica WA-314	Clomifen	> 80	Pathogen
LM0112	Yersinia enterocolitica WA-314	Fluoxetine	80-160	Pathogen
LM0112	Yersinia enterocolitica WA-314	Ketoconazole	> 80	Pathogen
LM0112	Yersinia enterocolitica WA-314	Methotrexate	> 80	Pathogen
LM0112	Yersinia enterocolitica WA-314	Nalidixic Acid	> 160	Pathogen
LM0112	Yersinia enterocolitica WA-314	Sertindole	> 80	Pathogen
LM0112	Yersinia enterocolitica WA-314	Telmisartan	> 40	Pathogen
LM0112	Yersinia enterocolitica WA-314	Terfenadine	> 40	Pathogen
LM0112	Yersinia enterocolitica WA-314	Doxycycline	20-40	Pathogen
LM0112	Yersinia enterocolitica WA-314	Erythromycin	10-20	Pathogen
LM0112	Yersinia enterocolitica WA-314	Floxuridine	10-20	Pathogen
LM0112	Yersinia enterocolitica WA-314	L-Thyroxin	> 160	Pathogen
LM0112	Yersinia enterocolitica WA-314	Pentamidine Isothionate	> 80	Pathogen
LM0112	Yersinia enterocolitica WA-314	Tobramycin	20-40	Pathogen
LM0112	Yersinia enterocolitica WA-314	Clomipramin	80-160	Pathogen
LM0112	Yersinia enterocolitica WA-314	Doxorubicin	> 160	Pathogen
LM0112	Yersinia enterocolitica WA-314	Vancomycin	> 160	Pathogen
LM0112	Yersinia enterocolitica WA-314	Aprepitant	> 160	Pathogen
LM0112	Yersinia enterocolitica WA-314	Benzbromarone	> 160	Pathogen
LM0112	Yersinia enterocolitica WA-314	Chlorprothixene	> 160	Pathogen
LM0112	Yersinia enterocolitica WA-314	Clarithromycin	2.5-5	Pathogen
LM0112	Yersinia enterocolitica WA-314	Clindamycin	2025-10-05	Pathogen
LM0112	Yersinia enterocolitica WA-314	Dienestrol	> 40	Pathogen
LM0112	Yersinia enterocolitica WA-314	Dienogest	> 80	Pathogen
LM0112	Yersinia enterocolitica WA-314	Duloxetin	80-160	Pathogen
LM0112	Yersinia enterocolitica WA-314	Ethinylestradiol	> 80	Pathogen
LM0112	Yersinia enterocolitica WA-314	Fluconazole	> 160	Pathogen
LM0112	Yersinia enterocolitica WA-314	Lansoprazole	> 160	Pathogen
LM0112	Yersinia enterocolitica WA-314	Metamizol	> 160	Pathogen
LM0112	Yersinia enterocolitica WA-314	Metformin	> 160	Pathogen
LM0112	Yersinia enterocolitica WA-314	Metronidazol	> 160	Pathogen
LM0112	Yersinia enterocolitica WA-314	Miconazole	80-160	Pathogen
LM0112	Yersinia enterocolitica WA-314	Niclosamide	> 160	Pathogen
LM0112	Yersinia enterocolitica WA-314	Norfloxacin	2025-10-05	Pathogen
LM0112	Yersinia enterocolitica WA-314	Novobiocin	10-20	Pathogen
LM0112	Yersinia enterocolitica WA-314	Omeprazole	> 160	Pathogen
LM0112	Yersinia enterocolitica WA-314	Protriptyline	80-160	Pathogen
LM0112	Yersinia enterocolitica WA-314	Sertraline	40-80	Pathogen
LM0112	Yersinia enterocolitica WA-314	Tamoxifen	> 40	Pathogen
LM0112	Yersinia enterocolitica WA-314	Tazobactam	> 160	Pathogen
LM0112	Yersinia enterocolitica WA-314	Thioguanosine	> 40	Pathogen
LM0112	Yersinia enterocolitica WA-314	Tribenoside	80-160	Pathogen
NT14113	Yersinia pseudotuberculosis	Aripiprazole	> 40	Pathogen
NT14113	Yersinia pseudotuberculosis	Clemizole	> 160	Pathogen
NT14113	Yersinia pseudotuberculosis	Clotrimazole	> 20	Pathogen
NT14113	Yersinia pseudotuberculosis	Loratadine	> 40	Pathogen
NT14113	Yersinia pseudotuberculosis	Loxapine	> 160	Pathogen
NT14113	Yersinia pseudotuberculosis	Promethazine	80-160	Pathogen
NT14113	Yersinia pseudotuberculosis	Streptozotocin	1.25-2.5	Pathogen
NT14113	Yersinia pseudotuberculosis	Tiratricol	> 160	Pathogen
NT14113	Yersinia pseudotuberculosis	Tolfenamic acid	> 160	Pathogen
NT14113	Yersinia pseudotuberculosis	Zafirlukast	> 80	Pathogen
NT14113	Yersinia pseudotuberculosis	Acarbose	> 160	Pathogen
NT14113	Yersinia pseudotuberculosis	Amlodipine	> 80	Pathogen
NT14113	Yersinia pseudotuberculosis	Cilnidipine	> 10	Pathogen
NT14113	Yersinia pseudotuberculosis	Diacerein	80-160	Pathogen
NT14113	Yersinia pseudotuberculosis	Dicumarol	> 80	Pathogen
NT14113	Yersinia pseudotuberculosis	Ethopropazine	> 80	Pathogen
NT14113	Yersinia pseudotuberculosis	Felodipine	> 80	Pathogen
NT14113	Yersinia pseudotuberculosis	Lacidipine	> 20	Pathogen
NT14113	Yersinia pseudotuberculosis	Loperamide	> 80	Pathogen
NT14113	Yersinia pseudotuberculosis	Montelukast	> 20	Pathogen
NT14113	Yersinia pseudotuberculosis	Simvastatin	> 80	Pathogen
NT14113	Yersinia pseudotuberculosis	Avermectin B1	> 10	Pathogen
NT14113	Yersinia pseudotuberculosis	Chlorpromazine	80-160	Pathogen
NT14113	Yersinia pseudotuberculosis	Clomifen	> 40	Pathogen
NT14113	Yersinia pseudotuberculosis	Fluoxetine	80-160	Pathogen
NT14113	Yersinia pseudotuberculosis	Ketoconazole	> 160	Pathogen
NT14113	Yersinia pseudotuberculosis	Methotrexate	> 80	Pathogen
NT14113	Yersinia pseudotuberculosis	Nalidixic Acid	1.25-2.5	Pathogen
NT14113	Yersinia pseudotuberculosis	Sertindole	80-160	Pathogen
NT14113	Yersinia pseudotuberculosis	Telmisartan	> 40	Pathogen
NT14113	Yersinia pseudotuberculosis	Terfenadine	> 80	Pathogen
NT14113	Yersinia pseudotuberculosis	Doxycycline	20-40	Pathogen
NT14113	Yersinia pseudotuberculosis	Erythromycin	20-40	Pathogen
NT14113	Yersinia pseudotuberculosis	Floxuridine	2.5-5	Pathogen
NT14113	Yersinia pseudotuberculosis	L-Thyroxin	> 160	Pathogen
NT14113	Yersinia pseudotuberculosis	Pentamidine Isothionate	80-160	Pathogen
NT14113	Yersinia pseudotuberculosis	Tobramycin	10-20	Pathogen
NT14113	Yersinia pseudotuberculosis	Clomipramin	80-160	Pathogen
NT14113	Yersinia pseudotuberculosis	Doxorubicin	> 160	Pathogen
NT14113	Yersinia pseudotuberculosis	Metronidazol	80-160	Pathogen
NT14113	Yersinia pseudotuberculosis	Novobiocin	10-20	Pathogen
NT14113	Yersinia pseudotuberculosis	Protriptyline	> 160	Pathogen
NT14113	Yersinia pseudotuberculosis	Chlorprothixene	80-160	Pathogen
NT14113	Yersinia pseudotuberculosis	Duloxetin	80-160	Pathogen
NT14113	Yersinia pseudotuberculosis	Aprepitant	> 80	Pathogen
NT14113	Yersinia pseudotuberculosis	Benzbromarone	> 160	Pathogen
NT14113	Yersinia pseudotuberculosis	Clindamycin	2.5-5	Pathogen
NT14113	Yersinia pseudotuberculosis	Fluconazole	> 160	Pathogen
NT14113	Yersinia pseudotuberculosis	Lansoprazole	> 160	Pathogen
NT14113	Yersinia pseudotuberculosis	Metformin	> 160	Pathogen
NT14113	Yersinia pseudotuberculosis	Niclosamide	> 20	Pathogen
NT14113	Yersinia pseudotuberculosis	Tamoxifen	> 40	Pathogen
NT14113	Yersinia pseudotuberculosis	Tazobactam	> 160	Pathogen
NT14113	Yersinia pseudotuberculosis	Thioguanosine	10-20	Pathogen
NT14113	Yersinia pseudotuberculosis	Tribenoside	> 40	Pathogen
NT14113	Yersinia pseudotuberculosis	Dienestrol	> 40	Pathogen
NT14113	Yersinia pseudotuberculosis	Dienogest	> 80	Pathogen
NT14113	Yersinia pseudotuberculosis	Ethinylestradiol	> 80	Pathogen
NT14113	Yersinia pseudotuberculosis	Metamizol	> 160	Pathogen
NT14113	Yersinia pseudotuberculosis	Miconazole	> 40	Pathogen
NT14113	Yersinia pseudotuberculosis	Omeprazole	> 160	Pathogen
NT14113	Yersinia pseudotuberculosis	Sertraline	80-160	Pathogen
NT14113	Yersinia pseudotuberculosis	Vancomycin	> 160	Pathogen
NT14113	Yersinia pseudotuberculosis	Clarithromycin	> 160	Pathogen
NT14113	Yersinia pseudotuberculosis	Norfloxacin	2025-10-05	Pathogen

## Sheet: Supplementary Table 3
ID	Species	Prestwick_ID	Median_AUC	SD_AUC	Active	Drug_category
LM0126	S. enterica typhimurium tolC KO	Prestw-1	1.00914048023903	0.0418593934910083	FALSE	non_antibacterial
LM0126	S. enterica typhimurium tolC KO	Prestw-10	1.00426788746044	0.0121046017193808	FALSE	Antibacterial
LM0126	S. enterica typhimurium tolC KO	Prestw-100	0.975203328580601	0.0231137393571392	FALSE	non_antibacterial
LM0126	S. enterica typhimurium tolC KO	Prestw-1000	0.940019273699918	0.0113793460314468	FALSE	Antibacterial
LM0126	S. enterica typhimurium tolC KO	Prestw-1001	0.940987419812294	0.00754098690101013	FALSE	non_antibacterial
LM0126	S. enterica typhimurium tolC KO	Prestw-1002	0.911113087803756	0.0108740652763257	FALSE	non_antibacterial
LM0126	S. enterica typhimurium tolC KO	Prestw-1003	0.994878754520715	0.00401462806808709	FALSE	non_antibacterial
LM0126	S. enterica typhimurium tolC KO	Prestw-1004	1.00214162663177	0.0156559181322708	FALSE	non_antibacterial
LM0126	S. enterica typhimurium tolC KO	Prestw-1005	0.995992806682216	0.011123884622007	FALSE	Antibacterial
LM0126	S. enterica typhimurium tolC KO	Prestw-1007	0.998948648779564	0.0151343604183891	FALSE	non_antibacterial
LM0126	S. enterica typhimurium tolC KO	Prestw-1008	0.325363895456982	0.142944404298154	FALSE	non_antibacterial
LM0126	S. enterica typhimurium tolC KO	Prestw-1009	1.00145194818398	0.0139248933083554	FALSE	Antibacterial
LM0126	S. enterica typhimurium tolC KO	Prestw-101	0.983356292844792	0.0187216392036511	FALSE	non_antibacterial
LM0126	S. enterica typhimurium tolC KO	Prestw-1011	0.0123195881226319	0.0105690492486898	TRUE	Antibacterial
LM0126	S. enterica typhimurium tolC KO	Prestw-1012	1.0007503326485	0.00385430674952399	FALSE	non_antibacterial
LM0126	S. enterica typhimurium tolC KO	Prestw-1013	0.942358534322365	0.0216238907939535	FALSE	non_antibacterial
LM0126	S. enterica typhimurium tolC KO	Prestw-1014	0.94482717709552	0.0254194684884043	FALSE	non_antibacterial
LM0126	S. enterica typhimurium tolC KO	Prestw-1015	0.999269010362932	0.00385927725760225	FALSE	non_antibacterial
LM0126	S. enterica typhimurium tolC KO	Prestw-1016	0.998972581983306	0.00684508858676345	FALSE	non_antibacterial
LM0126	S. enterica typhimurium tolC KO	Prestw-1017	0.999700882504943	0.0103056675052461	FALSE	non_antibacterial
LM0126	S. enterica typhimurium tolC KO	Prestw-1018	1.00997578610506	0.00464428588871626	FALSE	non_antibacterial
LM0126	S. enterica typhimurium tolC KO	Prestw-1019	0.959246569166906	0.0234965533970264	FALSE	non_antibacterial
LM0126	S. enterica typhimurium tolC KO	Prestw-102	0.971585887309779	0.00935061484672307	FALSE	non_antibacterial
LM0126	S. enterica typhimurium tolC KO	Prestw-1020	0.998764989767259	0.0733179077386366	FALSE	non_antibacterial
LM0126	S. enterica typhimurium tolC KO	Prestw-1021	0.979310971788627	0.0115848741658923	FALSE	non_antibacterial
LM0126	S. enterica typhimurium tolC KO	Prestw-1023	1.0032270705413	0.00655636030676667	FALSE	non_antibacterial
LM0126	S. enterica typhimurium tolC KO	Prestw-1024	0.962256684718174	0.0259541479480768	FALSE	non_antibacterial
LM0126	S. enterica typhimurium tolC KO	Prestw-1025	1.00040251931187	0.00325503989713954	FALSE	non_antibacterial
LM0126	S. enterica typhimurium tolC KO	Prestw-1027	1.00245816413026	0.00379778948726717	FALSE	non_antibacterial
LM0126	S. enterica typhimurium tolC KO	Prestw-1028	0.00662785131707253	0.00263181696904566	TRUE	Antibacterial
LM0126	S. enterica typhimurium tolC KO	Prestw-1029	0.992570156586693	0.0449435514928445	FALSE	non_antibacterial
LM0126	S. enterica typhimurium tolC KO	Prestw-103	0.969155331104586	0.0208043131721404	FALSE	non_antibacterial
LM0126	S. enterica typhimurium tolC KO	Prestw-1030	1.00409362323838	0.0649207482321607	FALSE	non_antibacterial
LM0126	S. enterica typhimurium tolC KO	Prestw-1031	1.01147144184096	0.00610681471373598	FALSE	non_antibacterial
LM0126	S. enterica typhimurium tolC KO	Prestw-1032	0.996714757837741	0.00860525580511881	FALSE	non_antibacterial
LM0126	S. enterica typhimurium tolC KO	Prestw-1033	0.940451600600642	0.0438027249694961	FALSE	non_antibacterial
LM0126	S. enterica typhimurium tolC KO	Prestw-1034	1.01066228643609	0.00284529232787579	FALSE	non_antibacterial
LM0126	S. enterica typhimurium tolC KO	Prestw-1035	1.0051846857638	0.0104654652558998	FALSE	non_antibacterial
LM0126	S. enterica typhimurium tolC KO	Prestw-1036	1.00143238812896	0.0450281011559207	FALSE	non_antibacterial
LM0126	S. enterica typhimurium tolC KO	Prestw-1037	1.00977178037173	0.00907135307554253	FALSE	non_antibacterial
LM0126	S. enterica typhimurium tolC KO	Prestw-1038	1.02010785479894	0.0264781852345202	FALSE	non_antibacterial
LM0126	S. enterica typhimurium tolC KO	Prestw-1039	1.00968195780189	0.0191086009899608	FALSE	non_antibacterial
LM0126	S. enterica typhimurium tolC KO	Prestw-104	0.995952314853386	0.0108479295810676	FALSE	non_antibacterial
LM0126	S. enterica typhimurium tolC KO	Prestw-1040	0.609956755822408	0.0584360840325776	FALSE	non_antibacterial
LM0126	S. enterica typhimurium tolC KO	Prestw-1041	0.978216697812155	0.0514349730399795	FALSE	non_antibacterial
LM0126	S. enterica typhimurium tolC KO	Prestw-1042	0.685664869389063	0.39570411371397	FALSE	non_antibacterial
LM0126	S. enterica typhimurium tolC KO	Prestw-1043	0.946498764653352	0.0426539082184329	FALSE	non_antibacterial
LM0126	S. enterica typhimurium tolC KO	Prestw-1044	0.967078420166302	0.0332601026756201	FALSE	non_antibacterial
LM0126	S. enterica typhimurium tolC KO	Prestw-1045	0.934553914275757	0.0249453672528174	FALSE	Antibacterial
LM0126	S. enterica typhimurium tolC KO	Prestw-1046	0.981056863029265	0.0240366079295067	FALSE	non_antibacterial
LM0126	S. enterica typhimurium tolC KO	Prestw-1047	0.996770491628322	0.0152515545768219	FALSE	non_antibacterial
LM0126	S. enterica typhimurium tolC KO	Prestw-1048	0.947909439215491	0.0312145233184402	FALSE	non_antibacterial
LM0126	S. enterica typhimurium tolC KO	Prestw-1049	1.00991390516854	0.0199064211333683	FALSE	non_antibacterial
LM0126	S. enterica typhimurium tolC KO	Prestw-105	0.983375168998224	0.0100113403750488	FALSE	non_antibacterial
LM0126	S. enterica typhimurium tolC KO	Prestw-1050	1.01048178658914	0.0150149011770769	FALSE	non_antibacterial
LM0126	S. enterica typhimurium tolC KO	Prestw-1051	0.957379792051836	0.028153813686021	FALSE	non_antibacterial
LM0126	S. enterica typhimurium tolC KO	Prestw-1052	0.987063289626694	0.0564669498166554	FALSE	non_antibacterial
LM0126	S. enterica typhimurium tolC KO	Prestw-1053	0.144916061759552	0.0385627342483748	FALSE	Antibacterial
LM0126	S. enterica typhimurium tolC KO	Prestw-1054	0.995173391998863	0.0132202560961544	FALSE	non_antibacterial
LM0126	S. enterica typhimurium tolC KO	Prestw-1055	0.976163324455932	0.0143396388425974	FALSE	non_antibacterial
LM0126	S. enterica typhimurium tolC KO	Prestw-1056	0.958493642163826	0.00967514324605284	FALSE	non_antibacterial
LM0126	S. enterica typhimurium tolC KO	Prestw-1057	0.994152752330552	0.0169190637420953	FALSE	non_antibacterial
LM0126	S. enterica typhimurium tolC KO	Prestw-1058	0.983542828656675	0.0173589406091881	FALSE	non_antibacterial
LM0126	S. enterica typhimurium tolC KO	Prestw-1059	0.995722916793083	0.00857585777521163	FALSE	non_antibacterial
LM0126	S. enterica typhimurium tolC KO	Prestw-106	1.00880225716321	0.00561114232896432	FALSE	non_antibacterial
LM0126	S. enterica typhimurium tolC KO	Prestw-1060	1.00175845069955	0.0208111975757102	FALSE	non_antibacterial
LM0126	S. enterica typhimurium tolC KO	Prestw-1061	0.993435255514048	0.0134066994002755	FALSE	non_antibacterial
LM0126	S. enterica typhimurium tolC KO	Prestw-1062	0.994274559034895	0.0141794196760097	FALSE	non_antibacterial
LM0126	S. enterica typhimurium tolC KO	Prestw-1063	0.93161269218988	0.00618503462259783	FALSE	non_antibacterial
LM0126	S. enterica typhimurium tolC KO	Prestw-1064	0.994554395876597	0.00551848199608927	FALSE	non_antibacterial
LM0126	S. enterica typhimurium tolC KO	Prestw-1065	0.936349425630153	0.0320076907601635	FALSE	non_antibacterial
LM0126	S. enterica typhimurium tolC KO	Prestw-1066	0.99476749256561	0.00739669223083388	FALSE	non_antibacterial
LM0126	S. enterica typhimurium tolC KO	Prestw-1067	0.00279967871292398	0.00244940908590458	TRUE	Antibacterial
LM0126	S. enterica typhimurium tolC KO	Prestw-1068	0.909601205963341	0.0206361728930534	FALSE	non_antibacterial
LM0126	S. enterica typhimurium tolC KO	Prestw-1069	1.00514325261432	0.00449368543079832	FALSE	non_antibacterial
LM0126	S. enterica typhimurium tolC KO	Prestw-1071	0.996350916544936	0.0122197831632864	FALSE	non_antibacterial
LM0126	S. enterica typhimurium tolC KO	Prestw-1072	0.851917989768759	0.00497181347628684	FALSE	non_antibacterial
LM0126	S. enterica typhimurium tolC KO	Prestw-1073	0.993278820367981	0.00950987081160628	FALSE	non_antibacterial
LM0126	S. enterica typhimurium tolC KO	Prestw-1074	0.953128442659339	0.0300500127497992	FALSE	non_antibacterial
LM0126	S. enterica typhimurium tolC KO	Prestw-1075	0.982662410063098	0.0104152114999085	FALSE	non_antibacterial
LM0126	S. enterica typhimurium tolC KO	Prestw-1076	0.993117572298071	0.0122825895274729	FALSE	non_antibacterial
LM0126	S. enterica typhimurium tolC KO	Prestw-1078	0.00649588890457635	0.00136946387478051	TRUE	Antibacterial
LM0126	S. enterica typhimurium tolC KO	Prestw-108	1.00069289998246	0.010806477431337	FALSE	non_antibacterial
LM0126	S. enterica typhimurium tolC KO	Prestw-1080	0.99350963678242	0.0216227284822658	FALSE	non_antibacterial
LM0126	S. enterica typhimurium tolC KO	Prestw-1081	0.986330117420838	0.0211781108522124	FALSE	non_antibacterial
LM0126	S. enterica typhimurium tolC KO	Prestw-1082	0.999413900943498	0.00667317618555518	FALSE	non_antibacterial
LM0126	S. enterica typhimurium tolC KO	Prestw-1086	1.00249773546608	0.0109469396668985	FALSE	Antibacterial
LM0126	S. enterica typhimurium tolC KO	Prestw-1088	0.99869118426047	0.00739471257510995	FALSE	non_antibacterial
LM0126	S. enterica typhimurium tolC KO	Prestw-1089	0.996153780008353	0.00350659722495428	FALSE	Antibacterial
LM0126	S. enterica typhimurium tolC KO	Prestw-1090	0.998130167587973	0.00759260365203704	FALSE	non_antibacterial
LM0126	S. enterica typhimurium tolC KO	Prestw-1091	1.00434710917573	0.0201039321399263	FALSE	non_antibacterial
LM0126	S. enterica typhimurium tolC KO	Prestw-1092	0.998051259826966	0.0156199240375836	FALSE	non_antibacterial
LM0126	S. enterica typhimurium tolC KO	Prestw-1094	0.993203667742652	0.0111415013624845	FALSE	Antibacterial
LM0126	S. enterica typhimurium tolC KO	Prestw-1095	0.999653086910897	0.00841435700298292	FALSE	non_antibacterial
LM0126	S. enterica typhimurium tolC KO	Prestw-1096	0.992557004866236	0.0107970582568416	FALSE	non_antibacterial
LM0126	S. enterica typhimurium tolC KO	Prestw-1097	0.992156721600379	0.0164826863994765	FALSE	non_antibacterial
LM0126	S. enterica typhimurium tolC KO	Prestw-1099	1.01176829060092	0.0107797701467519	FALSE	non_antibacterial
LM0126	S. enterica typhimurium tolC KO	Prestw-11	1.00816672767506	0.0226851001404778	FALSE	non_antibacterial
LM0126	S. enterica typhimurium tolC KO	Prestw-110	0.99927363207156	0.0144200139944771	FALSE	non_antibacterial
LM0126	S. enterica typhimurium tolC KO	Prestw-1101	1.00171184242421	0.0128353702997024	FALSE	non_antibacterial
LM0126	S. enterica typhimurium tolC KO	Prestw-1102	1.00337587413455	0.00913929776240738	FALSE	non_antibacterial
LM0126	S. enterica typhimurium tolC KO	Prestw-1104	0.954176119995472	0.0133188526078642	FALSE	non_antibacterial
LM0126	S. enterica typhimurium tolC KO	Prestw-1106	0.00577368086454216	0.00310602107184301	TRUE	Antibacterial
LM0126	S. enterica typhimurium tolC KO	Prestw-1107	0.999506164228635	0.0125643087803257	FALSE	non_antibacterial
LM0126	S. enterica typhimurium tolC KO	Prestw-1108	0.999650550781366	0.107439594186554	FALSE	non_antibacterial
LM0126	S. enterica typhimurium tolC KO	Prestw-1109	0.773093051586621	0.106022591740564	FALSE	Antibacterial
LM0126	S. enterica typhimurium tolC KO	Prestw-111	0.999637742445133	0.0125168836949429	FALSE	non_antibacterial
LM0126	S. enterica typhimurium tolC KO	Prestw-1111	1.01581753059404	0.00505566989968092	FALSE	non_antibacterial
LM0126	S. enterica typhimurium tolC KO	Prestw-1112	1.00113887557878	0.0102693289079957	FALSE	non_antibacterial
LM0126	S. enterica typhimurium tolC KO	Prestw-1114	1.00220749838441	0.0101724006876423	FALSE	non_antibacterial
LM0126	S. enterica typhimurium tolC KO	Prestw-1115	0.923000414517401	0.0145423526546322	FALSE	Antibacterial
LM0126	S. enterica typhimurium tolC KO	Prestw-1116	1.00727476587342	0.0174508485374194	FALSE	non_antibacterial
LM0126	S. enterica typhimurium tolC KO	Prestw-1118	0.00189474700314792	0.00130570870974416	TRUE	Antibacterial
LM0126	S. enterica typhimurium tolC KO	Prestw-1119	1.03522863346488	0.0346002697864888	FALSE	non_antibacterial
LM0126	S. enterica typhimurium tolC KO	Prestw-112	0.996712848146196	0.00770847986417724	FALSE	non_antibacterial
LM0126	S. enterica typhimurium tolC KO	Prestw-1120	0.0037176328091555	0.00309892716917145	TRUE	Antibacterial
LM0126	S. enterica typhimurium tolC KO	Prestw-1121	0.590727705105892	0.0387724312343516	FALSE	Antibacterial
LM0126	S. enterica typhimurium tolC KO	Prestw-1125	0.909010433497324	0.0335276686297388	FALSE	non_antibacterial
LM0126	S. enterica typhimurium tolC KO	Prestw-1127	0.992290466567305	0.00594727431034232	FALSE	non_antibacterial
LM0126	S. enterica typhimurium tolC KO	Prestw-1129	0.999782259034421	0.00154458439065647	FALSE	non_antibacterial
LM0126	S. enterica typhimurium tolC KO	Prestw-113	0.0079751327591079	0.00356627428121495	TRUE	Antibacterial
LM0126	S. enterica typhimurium tolC KO	Prestw-1130	0.934695796429225	0.00720840801077282	FALSE	non_antibacterial
LM0126	S. enterica typhimurium tolC KO	Prestw-1132	0.994193044427603	0.00862319942213711	FALSE	non_antibacterial
LM0126	S. enterica typhimurium tolC KO	Prestw-1134	0.997064909470536	0.00928240500179314	FALSE	non_antibacterial
LM0126	S. enterica typhimurium tolC KO	Prestw-1136	1.00406361960304	0.014344971473612	FALSE	non_antibacterial
LM0126	S. enterica typhimurium tolC KO	Prestw-1137	1.01361284381625	0.0354948740554134	FALSE	non_antibacterial
LM0126	S. enterica typhimurium tolC KO	Prestw-1139	1.00087142029083	0.0485662463306141	FALSE	non_antibacterial
LM0126	S. enterica typhimurium tolC KO	Prestw-114	0.0201139730340728	0.00928235524235443	TRUE	Antibacterial
LM0126	S. enterica typhimurium tolC KO	Prestw-1140	0.909075120761264	0.0267185108494003	FALSE	non_antibacterial
LM0126	S. enterica typhimurium tolC KO	Prestw-1144	0.996959068673671	0.00470622131631511	FALSE	non_antibacterial
LM0126	S. enterica typhimurium tolC KO	Prestw-1147	0.975654806985478	0.0739402860205963	FALSE	non_antibacterial
LM0126	S. enterica typhimurium tolC KO	Prestw-115	0.96225589199589	0.0184262922288344	FALSE	non_antibacterial
LM0126	S. enterica typhimurium tolC KO	Prestw-1152	0.894109261364268	0.0172733110313901	FALSE	non_antibacterial
LM0126	S. enterica typhimurium tolC KO	Prestw-1154	0.921616773131305	0.0339217431174453	FALSE	non_antibacterial
LM0126	S. enterica typhimurium tolC KO	Prestw-1156	0.999718414125501	0.00945547543398212	FALSE	non_antibacterial
LM0126	S. enterica typhimurium tolC KO	Prestw-1157	0.716070641552753	0.0269714602881757	FALSE	Antibacterial
LM0126	S. enterica typhimurium tolC KO	Prestw-1158	0.988313998371974	0.00533158080745416	FALSE	non_antibacterial
LM0126	S. enterica typhimurium tolC KO	Prestw-1159	0.99932371820024	0.0122252653392631	FALSE	non_antibacterial
LM0126	S. enterica typhimurium tolC KO	Prestw-116	0.998399846472189	0.00209842129162205	FALSE	non_antibacterial
LM0126	S. enterica typhimurium tolC KO	Prestw-1161	0.966476873665594	0.0294801614392711	FALSE	non_antibacterial
LM0126	S. enterica typhimurium tolC KO	Prestw-1162	1.0060333553971	0.00933137143038002	FALSE	non_antibacterial
LM0126	S. enterica typhimurium tolC KO	Prestw-1165	0.997870644820874	0.00804743114061574	FALSE	non_antibacterial
LM0126	S. enterica typhimurium tolC KO	Prestw-1166	0.998210158787432	0.0135885572268443	FALSE	non_antibacterial
LM0126	S. enterica typhimurium tolC KO	Prestw-1167	0.380010122083882	0.0141660243449052	FALSE	non_antibacterial
LM0126	S. enterica typhimurium tolC KO	Prestw-1169	0.988027683237452	0.00575279729333742	FALSE	non_antibacterial
LM0126	S. enterica typhimurium tolC KO	Prestw-117	0.99557036132276	0.00374496114830132	FALSE	non_antibacterial
LM0126	S. enterica typhimurium tolC KO	Prestw-1170	1.00049053186018	0.00684141997600237	FALSE	non_antibacterial
LM0126	S. enterica typhimurium tolC KO	Prestw-1173	1.00415862118626	0.00730707713080215	FALSE	non_antibacterial
LM0126	S. enterica typhimurium tolC KO	Prestw-1174	1.00126919558745	0.016022790818979	FALSE	non_antibacterial
LM0126	S. enterica typhimurium tolC KO	Prestw-1177	1.0062637580523	0.0118007836482662	FALSE	non_antibacterial
LM0126	S. enterica typhimurium tolC KO	Prestw-1178	0.997386593308094	0.00716338466511707	FALSE	non_antibacterial
LM0126	S. enterica typhimurium tolC KO	Prestw-1179	1.01034265054124	0.0339373390695946	FALSE	non_antibacterial
LM0126	S. enterica typhimurium tolC KO	Prestw-118	0.995403511129325	0.00407935794829542	FALSE	non_antibacterial
LM0126	S. enterica typhimurium tolC KO	Prestw-1180	1.00312135644061	0.0045817972315715	FALSE	non_antibacterial
LM0126	S. enterica typhimurium tolC KO	Prestw-1181	0.985635176653744	0.0109147386506651	FALSE	non_antibacterial
LM0126	S. enterica typhimurium tolC KO	Prestw-1182	0.997570495082175	0.0045794462006635	FALSE	non_antibacterial
LM0126	S. enterica typhimurium tolC KO	Prestw-1183	1.00808004899025	0.0125079383789903	FALSE	non_antibacterial
LM0126	S. enterica typhimurium tolC KO	Prestw-1184	0.902654182363513	0.0227215603034318	FALSE	non_antibacterial
LM0126	S. enterica typhimurium tolC KO	Prestw-1187	1.00189544279999	0.0135999367633554	FALSE	non_antibacterial
LM0126	S. enterica typhimurium tolC KO	Prestw-1188	1.00191837948943	0.0308545253168006	FALSE	non_antibacterial
LM0126	S. enterica typhimurium tolC KO	Prestw-1189	1.00227287434763	0.0030013176563989	FALSE	non_antibacterial
LM0126	S. enterica typhimurium tolC KO	Prestw-119	0.997944721577667	0.0197528696279957	FALSE	non_antibacterial
LM0126	S. enterica typhimurium tolC KO	Prestw-1190	1.00716517648736	0.0127137248977397	FALSE	non_antibacterial
LM0126	S. enterica typhimurium tolC KO	Prestw-1192	0.990572818674181	0.0219336739739418	FALSE	non_antibacterial
LM0126	S. enterica typhimurium tolC KO	Prestw-1194	0.955550340477449	0.0171859850636257	FALSE	non_antibacterial
LM0126	S. enterica typhimurium tolC KO	Prestw-1196	0.982758469139373	0.0233195654168124	FALSE	non_antibacterial
LM0126	S. enterica typhimurium tolC KO	Prestw-1197	0.983211909286096	0.025886967152858	FALSE	non_antibacterial
LM0126	S. enterica typhimurium tolC KO	Prestw-1198	0.952008904875806	0.0154329727963715	FALSE	non_antibacterial
LM0126	S. enterica typhimurium tolC KO	Prestw-1199	1.00069759901379	0.010883134369013	FALSE	non_antibacterial
LM0126	S. enterica typhimurium tolC KO	Prestw-12	1.0045430411852	0.0229789426775139	FALSE	non_antibacterial
LM0126	S. enterica typhimurium tolC KO	Prestw-120	1.00678163684157	0.00621272059387611	FALSE	non_antibacterial
LM0126	S. enterica typhimurium tolC KO	Prestw-1201	0.960813467038954	0.0222886387706772	FALSE	Antibacterial
LM0126	S. enterica typhimurium tolC KO	Prestw-1202	1.00514034557164	0.00505613577601023	FALSE	Antibacterial
LM0126	S. enterica typhimurium tolC KO	Prestw-1203	0.806205018108608	0.0335568238901322	FALSE	non_antibacterial
LM0126	S. enterica typhimurium tolC KO	Prestw-1206	0.991433916759345	0.0745361237012625	FALSE	non_antibacterial
LM0126	S. enterica typhimurium tolC KO	Prestw-1207	1.00786718629017	0.00855134333739724	FALSE	non_antibacterial
LM0126	S. enterica typhimurium tolC KO	Prestw-121	0.993809857800443	0.00844319112118469	FALSE	non_antibacterial
LM0126	S. enterica typhimurium tolC KO	Prestw-1210	0.99033636251158	0.00929716813885903	FALSE	non_antibacterial
LM0126	S. enterica typhimurium tolC KO	Prestw-1213	1.00613886646107	0.0519187569484653	FALSE	non_antibacterial
LM0126	S. enterica typhimurium tolC KO	Prestw-1217	0.994870236846368	0.00701043732991294	FALSE	non_antibacterial
LM0126	S. enterica typhimurium tolC KO	Prestw-1219	1.00972457985905	0.0108656849479503	FALSE	non_antibacterial
LM0126	S. enterica typhimurium tolC KO	Prestw-1222	0.995829040905221	0.0345212321196058	FALSE	non_antibacterial
LM0126	S. enterica typhimurium tolC KO	Prestw-1223	0.910247505930928	0.0369868667196976	FALSE	non_antibacterial
LM0126	S. enterica typhimurium tolC KO	Prestw-1224	0.9853251891184	0.0210551765507247	FALSE	non_antibacterial
LM0126	S. enterica typhimurium tolC KO	Prestw-1228	0.996214733282314	0.00686140907862309	FALSE	non_antibacterial
LM0126	S. enterica typhimurium tolC KO	Prestw-1229	0.919948327202009	0.0251816309322669	FALSE	non_antibacterial
LM0126	S. enterica typhimurium tolC KO	Prestw-123	0.659905597204519	0.202599273665988	FALSE	non_antibacterial
LM0126	S. enterica typhimurium tolC KO	Prestw-1231	0.934953210824859	0.0115744449098427	FALSE	non_antibacterial
LM0126	S. enterica typhimurium tolC KO	Prestw-1232	0.994241539777225	0.00701379122476292	FALSE	non_antibacterial
LM0126	S. enterica typhimurium tolC KO	Prestw-1233	0.862027538938544	0.0144982456780047	FALSE	non_antibacterial
LM0126	S. enterica typhimurium tolC KO	Prestw-1234	0.00732635994244622	0.0027077265181504	TRUE	Antibacterial
LM0126	S. enterica typhimurium tolC KO	Prestw-1236	0.194887344593027	0.0404146951354512	FALSE	non_antibacterial
LM0126	S. enterica typhimurium tolC KO	Prestw-1239	0.953992216085369	0.0286804461803032	FALSE	non_antibacterial
LM0126	S. enterica typhimurium tolC KO	Prestw-1241	0.919676127451281	0.034553438889404	FALSE	non_antibacterial
LM0126	S. enterica typhimurium tolC KO	Prestw-1242	0.937927287199314	0.0154898742017711	FALSE	non_antibacterial
LM0126	S. enterica typhimurium tolC KO	Prestw-1244	0.985290009814956	0.00531593802125068	FALSE	non_antibacterial
LM0126	S. enterica typhimurium tolC KO	Prestw-1246	0.947719766410964	0.0448289233477156	FALSE	non_antibacterial
LM0126	S. enterica typhimurium tolC KO	Prestw-1249	0.975787110750022	0.0312830462453595	FALSE	non_antibacterial
LM0126	S. enterica typhimurium tolC KO	Prestw-125	0.928688648007044	0.0419182035007695	FALSE	non_antibacterial
LM0126	S. enterica typhimurium tolC KO	Prestw-1251	1.01153954539227	0.0111550876518626	FALSE	non_antibacterial
LM0126	S. enterica typhimurium tolC KO	Prestw-1252	0.957016933210133	0.0143214968047138	FALSE	non_antibacterial
LM0126	S. enterica typhimurium tolC KO	Prestw-1253	0.995471553640726	0.0205431363684619	FALSE	non_antibacterial
LM0126	S. enterica typhimurium tolC KO	Prestw-1254	0.980449765497621	0.0155951559672155	FALSE	non_antibacterial
LM0126	S. enterica typhimurium tolC KO	Prestw-1256	0.998550684145267	0.0204986631871473	FALSE	non_antibacterial
LM0126	S. enterica typhimurium tolC KO	Prestw-1257	0.945881790885823	0.0342294915927683	FALSE	non_antibacterial
LM0126	S. enterica typhimurium tolC KO	Prestw-1258	0.98688584739278	0.0115556347021889	FALSE	non_antibacterial
LM0126	S. enterica typhimurium tolC KO	Prestw-1259	0.9394640477146	0.0168628368483767	FALSE	non_antibacterial
LM0126	S. enterica typhimurium tolC KO	Prestw-126	0.94785869535958	0.014399678732348	FALSE	non_antibacterial
LM0126	S. enterica typhimurium tolC KO	Prestw-1262	0.944130476608506	0.035619770511456	FALSE	non_antibacterial
LM0126	S. enterica typhimurium tolC KO	Prestw-1263	0.0050066584777032	0.00261488416953276	TRUE	Antibacterial
LM0126	S. enterica typhimurium tolC KO	Prestw-1265	0.0043958320997542	0.00170066126570622	TRUE	Antibacterial
LM0126	S. enterica typhimurium tolC KO	Prestw-1267	0.986356069806378	0.0239074218425322	FALSE	non_antibacterial
LM0126	S. enterica typhimurium tolC KO	Prestw-1268	1.00424530253957	0.0161587574450932	FALSE	non_antibacterial
LM0126	S. enterica typhimurium tolC KO	Prestw-1269	0.992551748696165	0.0313908399142331	FALSE	non_antibacterial
LM0126	S. enterica typhimurium tolC KO	Prestw-127	0.952706393505164	0.0117252047954374	FALSE	Antibacterial
LM0126	S. enterica typhimurium tolC KO	Prestw-1270	0.927514740081936	0.0529877534615629	FALSE	non_antibacterial
LM0126	S. enterica typhimurium tolC KO	Prestw-1271	0.981692350845371	0.0131339076476938	FALSE	non_antibacterial
LM0126	S. enterica typhimurium tolC KO	Prestw-1274	0.989040785388132	0.0134371361250478	FALSE	non_antibacterial
LM0126	S. enterica typhimurium tolC KO	Prestw-1279	1.01884521928151	0.0121699479170374	FALSE	non_antibacterial
LM0126	S. enterica typhimurium tolC KO	Prestw-128	0.980710518522544	0.0234504883026244	FALSE	non_antibacterial
LM0126	S. enterica typhimurium tolC KO	Prestw-1280	0.995916168056582	0.0348619523976626	FALSE	non_antibacterial
LM0126	S. enterica typhimurium tolC KO	Prestw-1282	0.990895359147137	0.027294681024563	FALSE	Antibacterial
LM0126	S. enterica typhimurium tolC KO	Prestw-1283	0.978955155528251	0.0464722118999719	FALSE	non_antibacterial
LM0126	S. enterica typhimurium tolC KO	Prestw-1284	0.994836525209836	0.00701857226311691	FALSE	non_antibacterial
LM0126	S. enterica typhimurium tolC KO	Prestw-1285	1.00020427656188	0.00258904542342885	FALSE	non_antibacterial
LM0126	S. enterica typhimurium tolC KO	Prestw-1286	0.329866037773678	0.15804349478441	FALSE	non_antibacterial
LM0126	S. enterica typhimurium tolC KO	Prestw-1288	0.972185187860172	0.0580343063531408	FALSE	non_antibacterial
LM0126	S. enterica typhimurium tolC KO	Prestw-129	1.0004551969249	0.00446395013378079	FALSE	non_antibacterial
LM0126	S. enterica typhimurium tolC KO	Prestw-1290	0.258691400231582	NA	FALSE	non_antibacterial
LM0126	S. enterica typhimurium tolC KO	Prestw-1291	0.993746343329561	0.00691806651974129	FALSE	non_antibacterial
LM0126	S. enterica typhimurium tolC KO	Prestw-1292	1.00957677358411	0.019161549990095	FALSE	non_antibacterial
LM0126	S. enterica typhimurium tolC KO	Prestw-1294	0.990120805636513	0.00867352401833704	FALSE	non_antibacterial
LM0126	S. enterica typhimurium tolC KO	Prestw-1295	1.00359142896915	0.0109238063399935	FALSE	non_antibacterial
LM0126	S. enterica typhimurium tolC KO	Prestw-1297	1.00037872384588	0.0141695359786388	FALSE	non_antibacterial
LM0126	S. enterica typhimurium tolC KO	Prestw-1298	0.992161698594385	0.00936977614636757	FALSE	non_antibacterial
LM0126	S. enterica typhimurium tolC KO	Prestw-1299	0.990164938741566	0.0170609579539787	FALSE	non_antibacterial
LM0126	S. enterica typhimurium tolC KO	Prestw-13	1.00792390384871	0.0153046694451736	FALSE	non_antibacterial
LM0126	S. enterica typhimurium tolC KO	Prestw-130	0.997740793328262	0.0154029633724882	FALSE	non_antibacterial
LM0126	S. enterica typhimurium tolC KO	Prestw-1303	0.00756577765159203	0.00140581529018698	TRUE	Antibacterial
LM0126	S. enterica typhimurium tolC KO	Prestw-1307	0.992309561676026	0.0150691307546428	FALSE	non_antibacterial
LM0126	S. enterica typhimurium tolC KO	Prestw-1308	0.995563240842455	0.0193048385380596	FALSE	non_antibacterial
LM0126	S. enterica typhimurium tolC KO	Prestw-131	0.995687074424712	0.00899456225864656	FALSE	non_antibacterial
LM0126	S. enterica typhimurium tolC KO	Prestw-1310	0.964016273359698	0.0345703778615543	FALSE	non_antibacterial
LM0126	S. enterica typhimurium tolC KO	Prestw-1314	0.992704358053256	0.0165334018587298	FALSE	non_antibacterial
LM0126	S. enterica typhimurium tolC KO	Prestw-1315	0.998992276479523	0.0248726641138405	FALSE	Antibacterial
LM0126	S. enterica typhimurium tolC KO	Prestw-1316	0.999211407525336	0.0123778249353458	FALSE	non_antibacterial
LM0126	S. enterica typhimurium tolC KO	Prestw-1317	0.987430977411498	0.0204827778359788	FALSE	non_antibacterial
LM0126	S. enterica typhimurium tolC KO	Prestw-1318	1.00486472977671	0.0124330226247515	FALSE	non_antibacterial
LM0126	S. enterica typhimurium tolC KO	Prestw-1319	1.01491490650042	0.00624782217600677	FALSE	non_antibacterial
LM0126	S. enterica typhimurium tolC KO	Prestw-132	0.959505008401391	0.0265099384662829	FALSE	non_antibacterial
LM0126	S. enterica typhimurium tolC KO	Prestw-1321	0.981309262373315	0.0318933793388838	FALSE	Antibacterial
LM0126	S. enterica typhimurium tolC KO	Prestw-1322	0.991299922689151	0.034100532826348	FALSE	non_antibacterial
LM0126	S. enterica typhimurium tolC KO	Prestw-1323	0.976549773271134	0.00149670244574233	FALSE	non_antibacterial
LM0126	S. enterica typhimurium tolC KO	Prestw-1325	0.999813854576439	0.0171472186025345	FALSE	non_antibacterial
LM0126	S. enterica typhimurium tolC KO	Prestw-1328	0.988404375427667	0.0279831863194651	FALSE	non_antibacterial
LM0126	S. enterica typhimurium tolC KO	Prestw-133	0.978221023274692	0.0119540091648453	FALSE	non_antibacterial
LM0126	S. enterica typhimurium tolC KO	Prestw-1331	0.989221272273502	0.0027148111873337	FALSE	non_antibacterial
LM0126	S. enterica typhimurium tolC KO	Prestw-1334	1.01534090890366	0.0101544217980591	FALSE	non_antibacterial
LM0126	S. enterica typhimurium tolC KO	Prestw-1336	0.980285571672851	0.0110297829378338	FALSE	non_antibacterial
LM0126	S. enterica typhimurium tolC KO	Prestw-1337	0.992975996047162	0.0065864536789646	FALSE	non_antibacterial
LM0126	S. enterica typhimurium tolC KO	Prestw-1338	0.00852671856383594	0.00201683717038254	TRUE	Antibacterial
LM0126	S. enterica typhimurium tolC KO	Prestw-1339	0.00789987697782807	0.00146478678886115	TRUE	Antibacterial
LM0126	S. enterica typhimurium tolC KO	Prestw-134	0.972590058799649	0.0121937406525611	FALSE	non_antibacterial
LM0126	S. enterica typhimurium tolC KO	Prestw-1340	1.00251551119735	0.00109314177619954	FALSE	Antibacterial
LM0126	S. enterica typhimurium tolC KO	Prestw-1341	0.949070383596878	0.0172854020394443	FALSE	non_antibacterial
LM0126	S. enterica typhimurium tolC KO	Prestw-1342	1.00008000465428	0.013346462016491	FALSE	non_antibacterial
LM0126	S. enterica typhimurium tolC KO	Prestw-1343	0.00501101960725867	0.00261844592151206	TRUE	Antibacterial
LM0126	S. enterica typhimurium tolC KO	Prestw-1345	0.998919474828429	0.00594146981871764	FALSE	Antibacterial
LM0126	S. enterica typhimurium tolC KO	Prestw-1346	1.00470213699693	0.00910223187698703	FALSE	non_antibacterial
LM0126	S. enterica typhimurium tolC KO	Prestw-1349	1.00150170387301	0.00560102487034041	FALSE	Antibacterial
LM0126	S. enterica typhimurium tolC KO	Prestw-1350	0.994626062765712	0.0117523110489196	FALSE	non_antibacterial
LM0126	S. enterica typhimurium tolC KO	Prestw-1351	0.963081239031896	0.0178372872509363	FALSE	non_antibacterial
LM0126	S. enterica typhimurium tolC KO	Prestw-1352	1.01289495305407	0.0152508761898106	FALSE	non_antibacterial
LM0126	S. enterica typhimurium tolC KO	Prestw-1353	0.72105348170997	0.012519007903902	FALSE	Antibacterial
LM0126	S. enterica typhimurium tolC KO	Prestw-1356	0.983606314855823	0.0163038653537744	FALSE	non_antibacterial
LM0126	S. enterica typhimurium tolC KO	Prestw-1358	0.966006971541335	0.0205336700687513	FALSE	non_antibacterial
LM0126	S. enterica typhimurium tolC KO	Prestw-1359	1.00171657801412	0.00711909383884408	FALSE	non_antibacterial
LM0126	S. enterica typhimurium tolC KO	Prestw-136	0.962255330390992	0.00338244917124215	FALSE	non_antibacterial
LM0126	S. enterica typhimurium tolC KO	Prestw-1361	0.995301218928455	0.0100580151763384	FALSE	non_antibacterial
LM0126	S. enterica typhimurium tolC KO	Prestw-1362	1.00344701939778	0.0170227522645406	FALSE	non_antibacterial
LM0126	S. enterica typhimurium tolC KO	Prestw-1363	0.988104180719151	0.0091228613223902	FALSE	non_antibacterial
LM0126	S. enterica typhimurium tolC KO	Prestw-1364	0.961711430067877	0.00894923392691947	FALSE	non_antibacterial
LM0126	S. enterica typhimurium tolC KO	Prestw-1365	0.992639220201815	0.00327538244110777	FALSE	non_antibacterial
LM0126	S. enterica typhimurium tolC KO	Prestw-1367	0.998885962534585	0.00496669330557051	FALSE	non_antibacterial
LM0126	S. enterica typhimurium tolC KO	Prestw-1368	0.959304966317939	0.0373753326326313	FALSE	non_antibacterial
LM0126	S. enterica typhimurium tolC KO	Prestw-1369	0.991609842308009	0.0125997462374142	FALSE	non_antibacterial
LM0126	S. enterica typhimurium tolC KO	Prestw-137	0.436801426343952	0.0367622688684243	FALSE	Antibacterial
LM0126	S. enterica typhimurium tolC KO	Prestw-1371	0.851913735429409	0.0307007749680795	FALSE	non_antibacterial
LM0126	S. enterica typhimurium tolC KO	Prestw-1374	0.980991733297239	0.01207267943365	FALSE	non_antibacterial
LM0126	S. enterica typhimurium tolC KO	Prestw-1376	1.01058670566858	0.0113306630028309	FALSE	non_antibacterial
LM0126	S. enterica typhimurium tolC KO	Prestw-1378	0.00712055127733736	0.00100587199111869	TRUE	Antibacterial
LM0126	S. enterica typhimurium tolC KO	Prestw-1379	0.00724735683683478	0.00450538001805941	TRUE	Antibacterial
LM0126	S. enterica typhimurium tolC KO	Prestw-138	0.879777285192326	0.216939335358289	FALSE	non_antibacterial
LM0126	S. enterica typhimurium tolC KO	Prestw-1380	0.993969388433045	0.0144429624033119	FALSE	non_antibacterial
LM0126	S. enterica typhimurium tolC KO	Prestw-1381	0.985774566960084	0.0132793547738696	FALSE	non_antibacterial
LM0126	S. enterica typhimurium tolC KO	Prestw-1383	0.990641154889555	0.0225050101743067	FALSE	non_antibacterial
LM0126	S. enterica typhimurium tolC KO	Prestw-1387	1.00025304043186	0.00847776287485325	FALSE	non_antibacterial
LM0126	S. enterica typhimurium tolC KO	Prestw-139	0.00365741172972451	0.000856141001027839	TRUE	Antibacterial
LM0126	S. enterica typhimurium tolC KO	Prestw-1390	0.995523127786942	0.00226294043747499	FALSE	non_antibacterial
LM0126	S. enterica typhimurium tolC KO	Prestw-1392	1.00135082670592	0.0165371378635961	FALSE	non_antibacterial
LM0126	S. enterica typhimurium tolC KO	Prestw-1393	0.991951155088343	0.00536296348766884	FALSE	non_antibacterial
LM0126	S. enterica typhimurium tolC KO	Prestw-1398	0.989721506549631	0.00753642346826383	FALSE	non_antibacterial
LM0126	S. enterica typhimurium tolC KO	Prestw-1399	0.00275551548259668	0.00160783419809458	TRUE	Antibacterial
LM0126	S. enterica typhimurium tolC KO	Prestw-14	0.996816134982801	0.0186654984714075	FALSE	Antibacterial
LM0126	S. enterica typhimurium tolC KO	Prestw-140	0.00234440453915371	0.000899524007413583	TRUE	Antibacterial
LM0126	S. enterica typhimurium tolC KO	Prestw-1400	0.26117288048433	0.099571318510318	FALSE	non_antibacterial
LM0126	S. enterica typhimurium tolC KO	Prestw-1401	0.00708229148744967	0.00412910261508012	TRUE	Antibacterial
LM0126	S. enterica typhimurium tolC KO	Prestw-1403	1.00084812240751	0.0132555524231695	FALSE	non_antibacterial
LM0126	S. enterica typhimurium tolC KO	Prestw-1405	0.985289582011139	0.0154793775950308	FALSE	non_antibacterial
LM0126	S. enterica typhimurium tolC KO	Prestw-1407	0.858130580808904	0.009416324722391	FALSE	non_antibacterial
LM0126	S. enterica typhimurium tolC KO	Prestw-1408	0.977825407078811	0.016776893749418	FALSE	non_antibacterial
LM0126	S. enterica typhimurium tolC KO	Prestw-1409	0.991181697056399	0.0168696470003158	FALSE	non_antibacterial
LM0126	S. enterica typhimurium tolC KO	Prestw-141	0.974117290688979	0.0177990857251	FALSE	non_antibacterial
LM0126	S. enterica typhimurium tolC KO	Prestw-1410	0.935305035668124	0.0203995418429001	FALSE	non_antibacterial
LM0126	S. enterica typhimurium tolC KO	Prestw-1414	0.00549476147988085	0.00537995447991175	TRUE	Antibacterial
LM0126	S. enterica typhimurium tolC KO	Prestw-1415	0.790694414372781	0.076250715043641	FALSE	non_antibacterial
LM0126	S. enterica typhimurium tolC KO	Prestw-1416	1.00305759574641	0.0249647240351337	FALSE	non_antibacterial
LM0126	S. enterica typhimurium tolC KO	Prestw-1417	1.00412084982854	0.00483350620415019	FALSE	non_antibacterial
LM0126	S. enterica typhimurium tolC KO	Prestw-1419	0.992568742413069	0.0201530579829545	FALSE	non_antibacterial
LM0126	S. enterica typhimurium tolC KO	Prestw-142	0.956301382460658	0.0195660030792837	FALSE	non_antibacterial
LM0126	S. enterica typhimurium tolC KO	Prestw-1420	0.926793009953184	0.01725655818673	FALSE	non_antibacterial
LM0126	S. enterica typhimurium tolC KO	Prestw-1421	0.997880360463354	0.0143377148757892	FALSE	non_antibacterial
LM0126	S. enterica typhimurium tolC KO	Prestw-1423	1.01116581238845	0.0219498244944589	FALSE	non_antibacterial
LM0126	S. enterica typhimurium tolC KO	Prestw-1424	0.998355817215892	0.0191289373890443	FALSE	non_antibacterial
LM0126	S. enterica typhimurium tolC KO	Prestw-1427	0.999955986996792	0.00818469075699413	FALSE	non_antibacterial
LM0126	S. enterica typhimurium tolC KO	Prestw-1429	0.222746931855083	0.0245801984720621	FALSE	Antibacterial
LM0126	S. enterica typhimurium tolC KO	Prestw-143	0.816132405495681	0.0656129692392626	FALSE	Antibacterial
LM0126	S. enterica typhimurium tolC KO	Prestw-1430	1.00236590034166	0.0125007113536938	FALSE	non_antibacterial
LM0126	S. enterica typhimurium tolC KO	Prestw-1432	0.92900518450444	0.0130756401121472	FALSE	non_antibacterial
LM0126	S. enterica typhimurium tolC KO	Prestw-1433	0.995469571220777	0.0481960019321496	FALSE	non_antibacterial
LM0126	S. enterica typhimurium tolC KO	Prestw-1435	0.960926597376779	0.0422623670281716	FALSE	non_antibacterial
LM0126	S. enterica typhimurium tolC KO	Prestw-144	0.987242383638795	0.0034071619992294	FALSE	non_antibacterial
LM0126	S. enterica typhimurium tolC KO	Prestw-1441	0.922241319854703	0.0158569207363888	FALSE	non_antibacterial
LM0126	S. enterica typhimurium tolC KO	Prestw-1443	0.991156388206809	0.00841564053004627	FALSE	non_antibacterial
LM0126	S. enterica typhimurium tolC KO	Prestw-1444	0.957228477801307	0.0279448705699202	FALSE	non_antibacterial
LM0126	S. enterica typhimurium tolC KO	Prestw-1446	0.00518744659601797	0.00250931760543787	TRUE	Antibacterial
LM0126	S. enterica typhimurium tolC KO	Prestw-1447	0.0195333050469906	0.00636317125424668	TRUE	Antibacterial
LM0126	S. enterica typhimurium tolC KO	Prestw-1449	1.01301300786636	0.0292902294156262	FALSE	non_antibacterial
LM0126	S. enterica typhimurium tolC KO	Prestw-145	0.00505572329601858	0.00158174928000863	TRUE	Antibacterial
LM0126	S. enterica typhimurium tolC KO	Prestw-1452	0.955204516820822	0.0165277905469529	FALSE	non_antibacterial
LM0126	S. enterica typhimurium tolC KO	Prestw-1454	0.991204940400871	0.0161142694366495	FALSE	non_antibacterial
LM0126	S. enterica typhimurium tolC KO	Prestw-1455	0.994161721772947	0.0154021695933466	FALSE	non_antibacterial
LM0126	S. enterica typhimurium tolC KO	Prestw-1456	0.968403642158805	0.00759566245812597	FALSE	non_antibacterial
LM0126	S. enterica typhimurium tolC KO	Prestw-146	1.0065148820228	0.00821423287323619	FALSE	non_antibacterial
LM0126	S. enterica typhimurium tolC KO	Prestw-1463	0.973775632303296	0.0253989696599059	FALSE	non_antibacterial
LM0126	S. enterica typhimurium tolC KO	Prestw-1464	0.00500843046289622	0.0114642536207334	TRUE	Antibacterial
LM0126	S. enterica typhimurium tolC KO	Prestw-1465	0.985871092530596	0.00977580472771491	FALSE	non_antibacterial
LM0126	S. enterica typhimurium tolC KO	Prestw-1467	0.97002945073448	0.0199505203513917	FALSE	non_antibacterial
LM0126	S. enterica typhimurium tolC KO	Prestw-1469	0.99799442714726	0.00620040827828905	FALSE	non_antibacterial
LM0126	S. enterica typhimurium tolC KO	Prestw-147	0.942457284009695	0.0134511784878131	FALSE	non_antibacterial
LM0126	S. enterica typhimurium tolC KO	Prestw-1471	0.988093336550081	0.0159224724946273	FALSE	non_antibacterial
LM0126	S. enterica typhimurium tolC KO	Prestw-1472	0.00738471572252405	0.00689406238425042	TRUE	non_antibacterial
LM0126	S. enterica typhimurium tolC KO	Prestw-1473	1.00268987308887	0.0460028103850648	FALSE	non_antibacterial
LM0126	S. enterica typhimurium tolC KO	Prestw-1474	0.56796282737178	0.0312636792529065	FALSE	non_antibacterial
LM0126	S. enterica typhimurium tolC KO	Prestw-1475	0.0923548484793903	0.0101591970185812	TRUE	Antibacterial
LM0126	S. enterica typhimurium tolC KO	Prestw-1476	0.988349123551736	0.0355493344008063	FALSE	non_antibacterial
LM0126	S. enterica typhimurium tolC KO	Prestw-1477	1.00451981578878	0.00856730666350375	FALSE	non_antibacterial
LM0126	S. enterica typhimurium tolC KO	Prestw-1478	0.040872642991151	0.0695387529403325	TRUE	Antibacterial
LM0126	S. enterica typhimurium tolC KO	Prestw-1479	0.00694490547906376	0.00194683101792699	TRUE	Antibacterial
LM0126	S. enterica typhimurium tolC KO	Prestw-148	1.00073081010904	0.00591364609209718	FALSE	non_antibacterial
LM0126	S. enterica typhimurium tolC KO	Prestw-1480	1.00290863801955	0.00508686716507043	FALSE	non_antibacterial
LM0126	S. enterica typhimurium tolC KO	Prestw-1481	0.996863972325175	0.00597860405396486	FALSE	non_antibacterial
LM0126	S. enterica typhimurium tolC KO	Prestw-1482	1.0057464087899	0.0473521802044094	FALSE	non_antibacterial
LM0126	S. enterica typhimurium tolC KO	Prestw-1483	0.990580428330172	0.0216897203265494	FALSE	non_antibacterial
LM0126	S. enterica typhimurium tolC KO	Prestw-1484	0.910903509824795	0.0229286797107264	FALSE	non_antibacterial
LM0126	S. enterica typhimurium tolC KO	Prestw-1486	1.0021628425997	0.0287767857177583	FALSE	non_antibacterial
LM0126	S. enterica typhimurium tolC KO	Prestw-1487	1.00315198853064	0.00566283276982014	FALSE	non_antibacterial
LM0126	S. enterica typhimurium tolC KO	Prestw-1488	0.997461422008921	0.00502515979445035	FALSE	non_antibacterial
LM0126	S. enterica typhimurium tolC KO	Prestw-1489	1.01045012273331	0.00699618276205789	FALSE	non_antibacterial
LM0126	S. enterica typhimurium tolC KO	Prestw-149	0.959783769634039	0.0368908518750267	FALSE	non_antibacterial
LM0126	S. enterica typhimurium tolC KO	Prestw-1490	1.00654568052256	0.00892973781285375	FALSE	non_antibacterial
LM0126	S. enterica typhimurium tolC KO	Prestw-1491	0.998929747123717	0.0285888426759677	FALSE	non_antibacterial
LM0126	S. enterica typhimurium tolC KO	Prestw-1492	0.96220929148856	0.0111031828659706	FALSE	non_antibacterial
LM0126	S. enterica typhimurium tolC KO	Prestw-1493	0.992373047672958	0.012564270476225	FALSE	non_antibacterial
LM0126	S. enterica typhimurium tolC KO	Prestw-1494	0.986329381730789	0.013805817147032	FALSE	non_antibacterial
LM0126	S. enterica typhimurium tolC KO	Prestw-1495	0.889498303698444	0.0376276249737857	FALSE	non_antibacterial
LM0126	S. enterica typhimurium tolC KO	Prestw-1497	0.989804733707346	0.00806705047490677	FALSE	non_antibacterial
LM0126	S. enterica typhimurium tolC KO	Prestw-1498	0.97307745132034	0.0198525397743678	FALSE	non_antibacterial
LM0126	S. enterica typhimurium tolC KO	Prestw-1499	0.99695265583898	0.0037096569167095	FALSE	non_antibacterial
LM0126	S. enterica typhimurium tolC KO	Prestw-15	0.995502677870422	0.00910216072857142	FALSE	non_antibacterial
LM0126	S. enterica typhimurium tolC KO	Prestw-150	0.983535184917658	0.0018179783018311	FALSE	non_antibacterial
LM0126	S. enterica typhimurium tolC KO	Prestw-1500	0.998376872747112	0.00658559019907176	FALSE	non_antibacterial
LM0126	S. enterica typhimurium tolC KO	Prestw-1501	0.99954538270292	0.00998052866080749	FALSE	non_antibacterial
LM0126	S. enterica typhimurium tolC KO	Prestw-1502	0.995789557843359	0.00747753134139235	FALSE	non_antibacterial
LM0126	S. enterica typhimurium tolC KO	Prestw-1503	0.995927442736031	0.0153530868882902	FALSE	non_antibacterial
LM0126	S. enterica typhimurium tolC KO	Prestw-1505	1.01548825227239	0.00880809318474245	FALSE	non_antibacterial
LM0126	S. enterica typhimurium tolC KO	Prestw-1506	0.905613613232926	0.0197076521478446	FALSE	non_antibacterial
LM0126	S. enterica typhimurium tolC KO	Prestw-1507	1.00638179225473	0.00396606954716182	FALSE	non_antibacterial
LM0126	S. enterica typhimurium tolC KO	Prestw-1508	1.00650720423477	0.00597195004350199	FALSE	non_antibacterial
LM0126	S. enterica typhimurium tolC KO	Prestw-1509	0.986565067058102	0.0163629317230895	FALSE	non_antibacterial
LM0126	S. enterica typhimurium tolC KO	Prestw-151	0.00339081842078316	0.00118877823607306	TRUE	Antibacterial
LM0126	S. enterica typhimurium tolC KO	Prestw-1510	0.984323953612101	0.0229475485009322	FALSE	non_antibacterial
LM0126	S. enterica typhimurium tolC KO	Prestw-1511	0.998571248978116	0.0116840339304165	FALSE	non_antibacterial
LM0126	S. enterica typhimurium tolC KO	Prestw-1512	1.00475593239637	0.0150883098679913	FALSE	non_antibacterial
LM0126	S. enterica typhimurium tolC KO	Prestw-1514	0.972336595416204	0.0082221664926103	FALSE	non_antibacterial
LM0126	S. enterica typhimurium tolC KO	Prestw-1516	0.997337736279522	0.0186971453719337	FALSE	non_antibacterial
LM0126	S. enterica typhimurium tolC KO	Prestw-1523	1.00404738449925	0.0133428311975848	FALSE	non_antibacterial
LM0126	S. enterica typhimurium tolC KO	Prestw-153	0.949099568751457	0.0148505845290524	FALSE	non_antibacterial
LM0126	S. enterica typhimurium tolC KO	Prestw-154	0.0649296383163054	0.0270131778401273	TRUE	Antibacterial
LM0126	S. enterica typhimurium tolC KO	Prestw-155	1.01785227961707	0.01455069861929	FALSE	non_antibacterial
LM0126	S. enterica typhimurium tolC KO	Prestw-156	1.02113301356421	0.0102015766269258	FALSE	non_antibacterial
LM0126	S. enterica typhimurium tolC KO	Prestw-157	1.01438552203638	0.00703482866460103	FALSE	non_antibacterial
LM0126	S. enterica typhimurium tolC KO	Prestw-158	1.03291620221861	0.00966539194527262	FALSE	Antibacterial
LM0126	S. enterica typhimurium tolC KO	Prestw-159	0.988541528459211	0.0101653479886826	FALSE	Antibacterial
LM0126	S. enterica typhimurium tolC KO	Prestw-16	0.974027501750782	0.00344026241180108	FALSE	Antibacterial
LM0126	S. enterica typhimurium tolC KO	Prestw-160	1.00107077997746	0.0112774461358555	FALSE	Antibacterial
LM0126	S. enterica typhimurium tolC KO	Prestw-1600	0.99682357301495	0.00843745019331463	FALSE	non_antibacterial
LM0126	S. enterica typhimurium tolC KO	Prestw-1601	0.572708277794957	0.0720537497235769	FALSE	non_antibacterial
LM0126	S. enterica typhimurium tolC KO	Prestw-1602	0.94957235016542	0.0457222977418447	FALSE	non_antibacterial
LM0126	S. enterica typhimurium tolC KO	Prestw-1603	0.995066007282687	0.00454510673523151	FALSE	non_antibacterial
LM0126	S. enterica typhimurium tolC KO	Prestw-1604	0.993330503595685	0.0106758324451482	FALSE	non_antibacterial
LM0126	S. enterica typhimurium tolC KO	Prestw-161	0.988848342775245	0.0262602264452819	FALSE	Antibacterial
LM0126	S. enterica typhimurium tolC KO	Prestw-162	0.985992191260449	0.0308569918510892	FALSE	non_antibacterial
LM0126	S. enterica typhimurium tolC KO	Prestw-163	1.00364361393034	0.0198128832928091	FALSE	non_antibacterial
LM0126	S. enterica typhimurium tolC KO	Prestw-164	0.989727576896379	0.0366644721988831	FALSE	Antibacterial
LM0126	S. enterica typhimurium tolC KO	Prestw-165	0.962884788553463	0.0281593628676177	FALSE	non_antibacterial
LM0126	S. enterica typhimurium tolC KO	Prestw-166	1.00147245073981	0.0149280529830704	FALSE	Antibacterial
LM0126	S. enterica typhimurium tolC KO	Prestw-167	0.975961066330376	0.0278577020669511	FALSE	non_antibacterial
LM0126	S. enterica typhimurium tolC KO	Prestw-168	0.85846780613244	0.0881696852469971	FALSE	Antibacterial
LM0126	S. enterica typhimurium tolC KO	Prestw-169	0.991937228639723	0.0329134788687086	FALSE	non_antibacterial
LM0126	S. enterica typhimurium tolC KO	Prestw-17	0.996262299530344	0.0111142239468497	FALSE	non_antibacterial
LM0126	S. enterica typhimurium tolC KO	Prestw-170	0.954678418474617	0.0314984440136081	FALSE	non_antibacterial
LM0126	S. enterica typhimurium tolC KO	Prestw-1700	0.981931022227402	0.0137970364842495	FALSE	non_antibacterial
LM0126	S. enterica typhimurium tolC KO	Prestw-1701	0.914463837562558	0.0194550968965238	FALSE	non_antibacterial
LM0126	S. enterica typhimurium tolC KO	Prestw-1702	0.990819018934019	0.0119645136097523	FALSE	non_antibacterial
LM0126	S. enterica typhimurium tolC KO	Prestw-1703	0.369303227878565	NA	FALSE	non_antibacterial
LM0126	S. enterica typhimurium tolC KO	Prestw-1704	1.00172725758095	0.0075979512600798	FALSE	non_antibacterial
LM0126	S. enterica typhimurium tolC KO	Prestw-1705	0.995260660139223	0.00464333592257319	FALSE	non_antibacterial
LM0126	S. enterica typhimurium tolC KO	Prestw-1706	0.980964139796976	0.0121959977445684	FALSE	non_antibacterial
LM0126	S. enterica typhimurium tolC KO	Prestw-1707	0.995566112273046	0.00399254917801762	FALSE	non_antibacterial
LM0126	S. enterica typhimurium tolC KO	Prestw-1708	0.929055505771148	0.0339999455057694	FALSE	non_antibacterial
LM0126	S. enterica typhimurium tolC KO	Prestw-1709	0.967636625219656	0.0273247035587431	FALSE	non_antibacterial
LM0126	S. enterica typhimurium tolC KO	Prestw-171	0.999691181557845	0.00648795848253409	FALSE	non_antibacterial
LM0126	S. enterica typhimurium tolC KO	Prestw-1710	0.997601325147679	0.0111201569821362	FALSE	non_antibacterial
LM0126	S. enterica typhimurium tolC KO	Prestw-1711	1.00355120892984	0.0154201629929664	FALSE	non_antibacterial
LM0126	S. enterica typhimurium tolC KO	Prestw-1712	1.00398223052535	0.00568482032033833	FALSE	non_antibacterial
LM0126	S. enterica typhimurium tolC KO	Prestw-1713	0.97755888874267	0.018126614610267	FALSE	non_antibacterial
LM0126	S. enterica typhimurium tolC KO	Prestw-1714	1.01072103234354	0.0215525571122321	FALSE	non_antibacterial
LM0126	S. enterica typhimurium tolC KO	Prestw-1715	0.993350710588641	0.00618680477002874	FALSE	non_antibacterial
LM0126	S. enterica typhimurium tolC KO	Prestw-1717	0.902828148478914	0.0441800790221107	FALSE	non_antibacterial
LM0126	S. enterica typhimurium tolC KO	Prestw-1718	0.970864240036785	0.0111246189996487	FALSE	non_antibacterial
LM0126	S. enterica typhimurium tolC KO	Prestw-1719	0.963071189975035	0.0350217452566114	FALSE	non_antibacterial
LM0126	S. enterica typhimurium tolC KO	Prestw-172	0.992756316580938	0.0052616816637926	FALSE	non_antibacterial
LM0126	S. enterica typhimurium tolC KO	Prestw-1720	0.957473150121685	0.0113688464801639	FALSE	non_antibacterial
LM0126	S. enterica typhimurium tolC KO	Prestw-1721	0.975998894646973	0.0087098598684363	FALSE	non_antibacterial
LM0126	S. enterica typhimurium tolC KO	Prestw-1722	0.993010209248534	0.0199849127511129	FALSE	non_antibacterial
LM0126	S. enterica typhimurium tolC KO	Prestw-1723	0.967838619604281	0.0208255298654415	FALSE	non_antibacterial
LM0126	S. enterica typhimurium tolC KO	Prestw-1726	0.00469574598662619	0.00314831414598748	TRUE	Antibacterial
LM0126	S. enterica typhimurium tolC KO	Prestw-1727	0.338470400981767	NA	FALSE	Antibacterial
LM0126	S. enterica typhimurium tolC KO	Prestw-1728	0.982821509501059	0.0222678154598377	FALSE	Antibacterial
LM0126	S. enterica typhimurium tolC KO	Prestw-173	1.00046355483499	0.00814423874843229	FALSE	non_antibacterial
LM0126	S. enterica typhimurium tolC KO	Prestw-1731	0.993718929954106	0.00825810430290056	FALSE	non_antibacterial
LM0126	S. enterica typhimurium tolC KO	Prestw-1732	0.910182196644121	0.0212341447842859	FALSE	non_antibacterial
LM0126	S. enterica typhimurium tolC KO	Prestw-1733	0.414296764570677	0.0500465535432056	FALSE	non_antibacterial
LM0126	S. enterica typhimurium tolC KO	Prestw-1734	0.982231974743257	0.0126382532163242	FALSE	non_antibacterial
LM0126	S. enterica typhimurium tolC KO	Prestw-1735	1.01718606734001	0.00686545645540216	FALSE	non_antibacterial
LM0126	S. enterica typhimurium tolC KO	Prestw-1736	0.987417150788067	0.0136093938101404	FALSE	non_antibacterial
LM0126	S. enterica typhimurium tolC KO	Prestw-1737	0.994258082310084	0.00247894066193373	FALSE	non_antibacterial
LM0126	S. enterica typhimurium tolC KO	Prestw-1738	1.0015092861067	0.00656857495637063	FALSE	non_antibacterial
LM0126	S. enterica typhimurium tolC KO	Prestw-1739	1.00006004088289	0.0155812267233417	FALSE	non_antibacterial
LM0126	S. enterica typhimurium tolC KO	Prestw-174	0.960644059383882	0.0105176349842887	FALSE	non_antibacterial
LM0126	S. enterica typhimurium tolC KO	Prestw-1740	0.00832752861466365	0.00152597678027246	TRUE	Antibacterial
LM0126	S. enterica typhimurium tolC KO	Prestw-1741	0.953407593672853	0.0708695844093261	FALSE	non_antibacterial
LM0126	S. enterica typhimurium tolC KO	Prestw-1743	1.00076552164515	0.00875281541429764	FALSE	non_antibacterial
LM0126	S. enterica typhimurium tolC KO	Prestw-1744	0.971033189744535	0.0240470324508918	FALSE	non_antibacterial
LM0126	S. enterica typhimurium tolC KO	Prestw-1745	0.99438798148259	0.0148014608263708	FALSE	non_antibacterial
LM0126	S. enterica typhimurium tolC KO	Prestw-1746	1.00627244674372	0.0414258655481907	FALSE	non_antibacterial
LM0126	S. enterica typhimurium tolC KO	Prestw-1748	0.967808162163831	0.00726898957758588	FALSE	non_antibacterial
LM0126	S. enterica typhimurium tolC KO	Prestw-1749	0.960804833956082	0.0248804272743849	FALSE	non_antibacterial
LM0126	S. enterica typhimurium tolC KO	Prestw-175	0.998488054812057	0.00483155924715691	FALSE	non_antibacterial
LM0126	S. enterica typhimurium tolC KO	Prestw-1750	0.927997955021176	0.0229008602994924	FALSE	non_antibacterial
LM0126	S. enterica typhimurium tolC KO	Prestw-1751	1.01289930107353	0.0111752923318533	FALSE	non_antibacterial
LM0126	S. enterica typhimurium tolC KO	Prestw-1752	0.0211698475278589	NA	TRUE	non_antibacterial
LM0126	S. enterica typhimurium tolC KO	Prestw-1753	0.998500869129995	0.00695579403494113	FALSE	non_antibacterial
LM0126	S. enterica typhimurium tolC KO	Prestw-1756	0.9572117532835	0.0218646030621184	FALSE	non_antibacterial
LM0126	S. enterica typhimurium tolC KO	Prestw-1758	0.937468789079762	0.024092871713786	FALSE	non_antibacterial
LM0126	S. enterica typhimurium tolC KO	Prestw-1759	0.983401693111356	0.00543382697460585	FALSE	non_antibacterial
LM0126	S. enterica typhimurium tolC KO	Prestw-176	0.992168639117635	0.0039812185312702	FALSE	non_antibacterial
LM0126	S. enterica typhimurium tolC KO	Prestw-1760	0.940896032972429	0.0130647772395981	FALSE	non_antibacterial
LM0126	S. enterica typhimurium tolC KO	Prestw-1761	0.993815626617416	0.0190540565249489	FALSE	non_antibacterial
LM0126	S. enterica typhimurium tolC KO	Prestw-1762	0.827518005933619	0.0346192565294435	FALSE	non_antibacterial
LM0126	S. enterica typhimurium tolC KO	Prestw-1763	0.991439062285573	0.0903956081549833	FALSE	non_antibacterial
LM0126	S. enterica typhimurium tolC KO	Prestw-1764	0.962424420386935	0.0399824826779565	FALSE	non_antibacterial
LM0126	S. enterica typhimurium tolC KO	Prestw-1765	0.896017267639957	0.0269185277434547	FALSE	non_antibacterial
LM0126	S. enterica typhimurium tolC KO	Prestw-1766	0.961178589307343	0.0082617048348154	FALSE	non_antibacterial
LM0126	S. enterica typhimurium tolC KO	Prestw-1768	0.0431357918444776	0.0150011053614757	TRUE	non_antibacterial
LM0126	S. enterica typhimurium tolC KO	Prestw-1769	0.995122483385968	0.00403730357006766	FALSE	non_antibacterial
LM0126	S. enterica typhimurium tolC KO	Prestw-177	0.959155990976568	0.0127281713928528	FALSE	Antibacterial
LM0126	S. enterica typhimurium tolC KO	Prestw-1770	0.979648518863787	0.00738396319575923	FALSE	non_antibacterial
LM0126	S. enterica typhimurium tolC KO	Prestw-1771	0.716986346195243	0.0427794371885874	FALSE	non_antibacterial
LM0126	S. enterica typhimurium tolC KO	Prestw-1772	0.986001813099244	0.0102916482282898	FALSE	non_antibacterial
LM0126	S. enterica typhimurium tolC KO	Prestw-1773	0.858642169130298	0.0435550789380581	FALSE	non_antibacterial
LM0126	S. enterica typhimurium tolC KO	Prestw-1774	1.00108076419072	0.00821273411298632	FALSE	non_antibacterial
LM0126	S. enterica typhimurium tolC KO	Prestw-1775	0.978043494851936	0.0123416647415116	FALSE	non_antibacterial
LM0126	S. enterica typhimurium tolC KO	Prestw-1776	0.990618001761001	0.00847012240055337	FALSE	non_antibacterial
LM0126	S. enterica typhimurium tolC KO	Prestw-1777	0.936494885369639	0.0308706780962753	FALSE	non_antibacterial
LM0126	S. enterica typhimurium tolC KO	Prestw-1778	0.994779059936161	0.0167809399074891	FALSE	non_antibacterial
LM0126	S. enterica typhimurium tolC KO	Prestw-178	1.00334672348752	0.00353571764414431	FALSE	non_antibacterial
LM0126	S. enterica typhimurium tolC KO	Prestw-1780	0.955685546270235	0.0698863244440791	FALSE	non_antibacterial
LM0126	S. enterica typhimurium tolC KO	Prestw-1781	0.994667651635766	0.00910270887574448	FALSE	non_antibacterial
LM0126	S. enterica typhimurium tolC KO	Prestw-1782	0.970420878921162	0.0167696651814096	FALSE	non_antibacterial
LM0126	S. enterica typhimurium tolC KO	Prestw-1783	0.997782646211497	0.00332896611945438	FALSE	non_antibacterial
LM0126	S. enterica typhimurium tolC KO	Prestw-1784	0.991765999597155	0.0265637102787624	FALSE	non_antibacterial
LM0126	S. enterica typhimurium tolC KO	Prestw-1785	0.945331406051132	0.019868732092909	FALSE	non_antibacterial
LM0126	S. enterica typhimurium tolC KO	Prestw-1786	0.00221417340592947	0.001058424368302	TRUE	Antibacterial
LM0126	S. enterica typhimurium tolC KO	Prestw-1788	1.00312918225635	0.00321315367610546	FALSE	non_antibacterial
LM0126	S. enterica typhimurium tolC KO	Prestw-179	0.986107691574365	0.0144129191648312	FALSE	non_antibacterial
LM0126	S. enterica typhimurium tolC KO	Prestw-1791	0.988925959603881	0.013638453456964	FALSE	non_antibacterial
LM0126	S. enterica typhimurium tolC KO	Prestw-1792	0.99123115204814	0.00449944719228536	FALSE	non_antibacterial
LM0126	S. enterica typhimurium tolC KO	Prestw-1793	0.990699803242185	0.00568866983932928	FALSE	non_antibacterial
LM0126	S. enterica typhimurium tolC KO	Prestw-1794	0.999110550400685	0.02116924043941	FALSE	non_antibacterial
LM0126	S. enterica typhimurium tolC KO	Prestw-1795	0.0104572568436635	0.0190542802342682	TRUE	Antibacterial
LM0126	S. enterica typhimurium tolC KO	Prestw-1796	0.979835541669348	0.0253537374152492	FALSE	non_antibacterial
LM0126	S. enterica typhimurium tolC KO	Prestw-1798	1.00085284827863	0.00456659918864861	FALSE	non_antibacterial
LM0126	S. enterica typhimurium tolC KO	Prestw-1799	0.997395949180927	0.01758068495318	FALSE	Antibacterial
LM0126	S. enterica typhimurium tolC KO	Prestw-18	0.932689330784159	0.0270764089227673	FALSE	non_antibacterial
LM0126	S. enterica typhimurium tolC KO	Prestw-180	0.960177810729677	0.0282239386037837	FALSE	non_antibacterial
LM0126	S. enterica typhimurium tolC KO	Prestw-1800	1.0035240591616	0.0081208857104083	FALSE	non_antibacterial
LM0126	S. enterica typhimurium tolC KO	Prestw-1801	1.00872158625838	0.00784628308030784	FALSE	non_antibacterial
LM0126	S. enterica typhimurium tolC KO	Prestw-1802	0.982727018782618	0.0149500875328104	FALSE	non_antibacterial
LM0126	S. enterica typhimurium tolC KO	Prestw-1803	0.481609213118131	NA	FALSE	Antibacterial
LM0126	S. enterica typhimurium tolC KO	Prestw-1804	0.980962920413851	0.0205961446758555	FALSE	non_antibacterial
LM0126	S. enterica typhimurium tolC KO	Prestw-181	1.00228365654256	0.0178420566100107	FALSE	non_antibacterial
LM0126	S. enterica typhimurium tolC KO	Prestw-1810	1.00305211083501	0.016146938824965	FALSE	non_antibacterial
LM0126	S. enterica typhimurium tolC KO	Prestw-1811	0.998047602506219	0.00205831841095508	FALSE	non_antibacterial
LM0126	S. enterica typhimurium tolC KO	Prestw-1812	1.00447446085622	0.00859280946256667	FALSE	non_antibacterial
LM0126	S. enterica typhimurium tolC KO	Prestw-1813	1.00570399529313	0.00131397377773156	FALSE	non_antibacterial
LM0126	S. enterica typhimurium tolC KO	Prestw-1814	0.925279607528721	0.0244132888129512	FALSE	non_antibacterial
LM0126	S. enterica typhimurium tolC KO	Prestw-1815	0.998763482170645	0.00647969595596592	FALSE	non_antibacterial
LM0126	S. enterica typhimurium tolC KO	Prestw-1816	1.00154735874075	0.0145322263527557	FALSE	non_antibacterial
LM0126	S. enterica typhimurium tolC KO	Prestw-1817	0.982176823493755	0.0132699739856044	FALSE	non_antibacterial
LM0126	S. enterica typhimurium tolC KO	Prestw-1818	0.964290394401641	0.0241145145464415	FALSE	non_antibacterial
LM0126	S. enterica typhimurium tolC KO	Prestw-1819	0.940064300681231	0.0127081688832236	FALSE	non_antibacterial
LM0126	S. enterica typhimurium tolC KO	Prestw-182	1.00200967547588	0.00636771305016304	FALSE	non_antibacterial
LM0126	S. enterica typhimurium tolC KO	Prestw-1820	0.99473480898228	0.0221747083015939	FALSE	non_antibacterial
LM0126	S. enterica typhimurium tolC KO	Prestw-1821	0.990438359637024	0.0103193478309484	FALSE	non_antibacterial
LM0126	S. enterica typhimurium tolC KO	Prestw-1822	1.00095782133719	0.00446677830057861	FALSE	non_antibacterial
LM0126	S. enterica typhimurium tolC KO	Prestw-1823	1.00034640570488	0.0118981987936793	FALSE	non_antibacterial
LM0126	S. enterica typhimurium tolC KO	Prestw-1825	0.00269847297319796	0.00343202142661251	TRUE	Antibacterial
LM0126	S. enterica typhimurium tolC KO	Prestw-1826	0.978523150994487	0.015985887872959	FALSE	non_antibacterial
LM0126	S. enterica typhimurium tolC KO	Prestw-1827	0.985478042578694	0.00817669250808956	FALSE	non_antibacterial
LM0126	S. enterica typhimurium tolC KO	Prestw-1828	0.99390155165829	0.01213972357041	FALSE	non_antibacterial
LM0126	S. enterica typhimurium tolC KO	Prestw-1829	0.0055876154959407	0.000262480116047758	TRUE	Antibacterial
LM0126	S. enterica typhimurium tolC KO	Prestw-183	1.01048205914387	0.0141954065740768	FALSE	non_antibacterial
LM0126	S. enterica typhimurium tolC KO	Prestw-1830	0.989441411465711	0.0128044437469851	FALSE	non_antibacterial
LM0126	S. enterica typhimurium tolC KO	Prestw-1831	1.02474192178107	0.0220419536319536	FALSE	non_antibacterial
LM0126	S. enterica typhimurium tolC KO	Prestw-1832	0.980300577039778	0.0166029155171673	FALSE	non_antibacterial
LM0126	S. enterica typhimurium tolC KO	Prestw-1833	0.981175075848003	0.00444509266975897	FALSE	non_antibacterial
LM0126	S. enterica typhimurium tolC KO	Prestw-1834	0.939761202469099	0.00926614181497256	FALSE	non_antibacterial
LM0126	S. enterica typhimurium tolC KO	Prestw-1835	0.992043404564273	0.00787737337272246	FALSE	non_antibacterial
LM0126	S. enterica typhimurium tolC KO	Prestw-1836	0.929355398141539	0.01839619777933	FALSE	non_antibacterial
LM0126	S. enterica typhimurium tolC KO	Prestw-1837	1.00204069500017	0.00611249663671788	FALSE	non_antibacterial
LM0126	S. enterica typhimurium tolC KO	Prestw-1838	1.01268008014891	0.0108375619339866	FALSE	non_antibacterial
LM0126	S. enterica typhimurium tolC KO	Prestw-1839	0.983261687809989	0.0141703975047268	FALSE	non_antibacterial
LM0126	S. enterica typhimurium tolC KO	Prestw-184	1.00500808869033	0.00548032113184495	FALSE	non_antibacterial
LM0126	S. enterica typhimurium tolC KO	Prestw-1840	0.387206368923814	NA	FALSE	Antibacterial
LM0126	S. enterica typhimurium tolC KO	Prestw-1841	0.906826966762932	0.0804066586501977	FALSE	non_antibacterial
LM0126	S. enterica typhimurium tolC KO	Prestw-1843	0.968898450753477	0.00890594025016728	FALSE	non_antibacterial
LM0126	S. enterica typhimurium tolC KO	Prestw-1845	0.982223998401753	0.02153250036878	FALSE	non_antibacterial
LM0126	S. enterica typhimurium tolC KO	Prestw-1846	0.997886197055258	0.0228968426832296	FALSE	non_antibacterial
LM0126	S. enterica typhimurium tolC KO	Prestw-1848	0.99858185039839	0.0229573496686304	FALSE	non_antibacterial
LM0126	S. enterica typhimurium tolC KO	Prestw-1851	0.986642820275249	0.0403635779627506	FALSE	non_antibacterial
LM0126	S. enterica typhimurium tolC KO	Prestw-1853	0.999165846332547	0.0278303892298584	FALSE	non_antibacterial
LM0126	S. enterica typhimurium tolC KO	Prestw-1856	0.987519540305492	0.0149097238951025	FALSE	non_antibacterial
LM0126	S. enterica typhimurium tolC KO	Prestw-1857	0.964450974724865	0.0148063061087454	FALSE	non_antibacterial
LM0126	S. enterica typhimurium tolC KO	Prestw-1858	0.992147466345338	0.00616936197024994	FALSE	non_antibacterial
LM0126	S. enterica typhimurium tolC KO	Prestw-1859	0.972754138451821	0.00778262925928454	FALSE	non_antibacterial
LM0126	S. enterica typhimurium tolC KO	Prestw-186	0.0356060114097342	0.0246216345137181	TRUE	Antibacterial
LM0126	S. enterica typhimurium tolC KO	Prestw-1860	0.955764615082399	0.0114974926017706	FALSE	non_antibacterial
LM0126	S. enterica typhimurium tolC KO	Prestw-1863	1.00313766629269	0.00874589101859652	FALSE	non_antibacterial
LM0126	S. enterica typhimurium tolC KO	Prestw-1865	0.993670979076452	0.00499685283952933	FALSE	non_antibacterial
LM0126	S. enterica typhimurium tolC KO	Prestw-1866	1.00038964160933	0.012199248865615	FALSE	non_antibacterial
LM0126	S. enterica typhimurium tolC KO	Prestw-1867	0.806535360958343	0.0439479513761308	FALSE	Antibacterial
LM0126	S. enterica typhimurium tolC KO	Prestw-1868	0.916669516606185	0.0139991198165943	FALSE	non_antibacterial
LM0126	S. enterica typhimurium tolC KO	Prestw-1870	0.748759273655598	0.0379806002050663	FALSE	non_antibacterial
LM0126	S. enterica typhimurium tolC KO	Prestw-1872	0.99051217586493	0.00687505574501079	FALSE	non_antibacterial
LM0126	S. enterica typhimurium tolC KO	Prestw-1876	0.936825065852352	0.0161334937874821	FALSE	non_antibacterial
LM0126	S. enterica typhimurium tolC KO	Prestw-1877	0.98667765565027	0.0091226084798444	FALSE	non_antibacterial
LM0126	S. enterica typhimurium tolC KO	Prestw-1879	0.561314376014308	0.00934149925881761	FALSE	non_antibacterial
LM0126	S. enterica typhimurium tolC KO	Prestw-188	0.995842409999384	0.010233529630561	FALSE	non_antibacterial
LM0126	S. enterica typhimurium tolC KO	Prestw-1880	0.977140108133563	0.0118131349031303	FALSE	non_antibacterial
LM0126	S. enterica typhimurium tolC KO	Prestw-1883	1.01917833440459	0.0110908654080397	FALSE	Antibacterial
LM0126	S. enterica typhimurium tolC KO	Prestw-1887	1.00168519447433	0.0058129770026931	FALSE	non_antibacterial
LM0126	S. enterica typhimurium tolC KO	Prestw-1888	0.997866152438744	0.0164266982973928	FALSE	non_antibacterial
LM0126	S. enterica typhimurium tolC KO	Prestw-189	0.994903013112147	0.00119475968673226	FALSE	non_antibacterial
LM0126	S. enterica typhimurium tolC KO	Prestw-1890	0.90284089294679	0.0133482767539784	FALSE	non_antibacterial
LM0126	S. enterica typhimurium tolC KO	Prestw-1891	0.942092433387396	0.0261788509149976	FALSE	non_antibacterial
LM0126	S. enterica typhimurium tolC KO	Prestw-1894	0.974143734301799	0.0113306593088813	FALSE	non_antibacterial
LM0126	S. enterica typhimurium tolC KO	Prestw-1896	1.00221390833482	0.0187935932844906	FALSE	non_antibacterial
LM0126	S. enterica typhimurium tolC KO	Prestw-1897	1.01025725719974	0.0096297171580649	FALSE	non_antibacterial
LM0126	S. enterica typhimurium tolC KO	Prestw-1898	1.00478730747489	0.00575506145801552	FALSE	non_antibacterial
LM0126	S. enterica typhimurium tolC KO	Prestw-1899	0.910391165758904	0.0145101063703897	FALSE	non_antibacterial
LM0126	S. enterica typhimurium tolC KO	Prestw-19	1.00542540884258	0.00249399949746737	FALSE	non_antibacterial
LM0126	S. enterica typhimurium tolC KO	Prestw-190	1.00028149004759	0.00375281114765616	FALSE	non_antibacterial
LM0126	S. enterica typhimurium tolC KO	Prestw-1900	0.95328056599528	0.0366534205052556	FALSE	non_antibacterial
LM0126	S. enterica typhimurium tolC KO	Prestw-1901	0.986147001093683	0.0148988941609117	FALSE	non_antibacterial
LM0126	S. enterica typhimurium tolC KO	Prestw-1902	1.00224487222821	0.0154977443950107	FALSE	non_antibacterial
LM0126	S. enterica typhimurium tolC KO	Prestw-1903	0.998678095872064	0.013754231021166	FALSE	non_antibacterial
LM0126	S. enterica typhimurium tolC KO	Prestw-1904	1.01122842462759	0.0156730230033601	FALSE	non_antibacterial
LM0126	S. enterica typhimurium tolC KO	Prestw-1905	0.997431041127594	0.0100214808421404	FALSE	non_antibacterial
LM0126	S. enterica typhimurium tolC KO	Prestw-1907	1.01436293190649	0.0196195616322304	FALSE	non_antibacterial
LM0126	S. enterica typhimurium tolC KO	Prestw-1908	1.00249905618191	0.00230670565220701	FALSE	non_antibacterial
LM0126	S. enterica typhimurium tolC KO	Prestw-1909	0.169170204450573	0.0965462094207728	FALSE	Antibacterial
LM0126	S. enterica typhimurium tolC KO	Prestw-191	1.00429457547488	0.00907340934369633	FALSE	non_antibacterial
LM0126	S. enterica typhimurium tolC KO	Prestw-1911	0.930696632620467	0.0337596012663469	FALSE	non_antibacterial
LM0126	S. enterica typhimurium tolC KO	Prestw-1912	1.00337198336078	0.0210591434668643	FALSE	Antibacterial
LM0126	S. enterica typhimurium tolC KO	Prestw-1913	1.00495469456063	0.0136018374805724	FALSE	non_antibacterial
LM0126	S. enterica typhimurium tolC KO	Prestw-1915	0.872192651158876	0.0303114298919499	FALSE	non_antibacterial
LM0126	S. enterica typhimurium tolC KO	Prestw-1916	1.00134792365748	0.0171320459551603	FALSE	non_antibacterial
LM0126	S. enterica typhimurium tolC KO	Prestw-1917	0.876405718817901	0.0705231774029341	FALSE	non_antibacterial
LM0126	S. enterica typhimurium tolC KO	Prestw-1919	1.01401003183635	0.00924174366365732	FALSE	non_antibacterial
LM0126	S. enterica typhimurium tolC KO	Prestw-192	1.00186789604194	0.0112444854842072	FALSE	non_antibacterial
LM0126	S. enterica typhimurium tolC KO	Prestw-1920	1.0013606877631	0.00881062158489436	FALSE	non_antibacterial
LM0126	S. enterica typhimurium tolC KO	Prestw-1921	1.00552484730463	0.00659587217491411	FALSE	non_antibacterial
LM0126	S. enterica typhimurium tolC KO	Prestw-1923	1.00214278515606	0.0170087150527936	FALSE	non_antibacterial
LM0126	S. enterica typhimurium tolC KO	Prestw-1924	1.00788033233	0.0170649124946845	FALSE	non_antibacterial
LM0126	S. enterica typhimurium tolC KO	Prestw-1925	0.994927321144348	0.0281840311525949	FALSE	Antibacterial
LM0126	S. enterica typhimurium tolC KO	Prestw-1926	0.921051075106183	0.0343227701383171	FALSE	non_antibacterial
LM0126	S. enterica typhimurium tolC KO	Prestw-1927	0.159108619237266	NA	FALSE	Antibacterial
LM0126	S. enterica typhimurium tolC KO	Prestw-1928	0.003056696294096	0.00236032725928024	TRUE	Antibacterial
LM0126	S. enterica typhimurium tolC KO	Prestw-1929	0.951617567696896	0.0349141308676721	FALSE	non_antibacterial
LM0126	S. enterica typhimurium tolC KO	Prestw-193	0.0105376296256958	0.00691799590688638	TRUE	Antibacterial
LM0126	S. enterica typhimurium tolC KO	Prestw-1930	0.964524049820207	0.0374899749300863	FALSE	non_antibacterial
LM0126	S. enterica typhimurium tolC KO	Prestw-1931	0.954893423359521	0.0382940687941484	FALSE	non_antibacterial
LM0126	S. enterica typhimurium tolC KO	Prestw-1933	0.977576639680412	0.0315687143470069	FALSE	non_antibacterial
LM0126	S. enterica typhimurium tolC KO	Prestw-1934	0.993740794514758	0.0118269763198095	FALSE	non_antibacterial
LM0126	S. enterica typhimurium tolC KO	Prestw-1937	0.00822748074378955	0.00329148691985809	TRUE	Antibacterial
LM0126	S. enterica typhimurium tolC KO	Prestw-1938	0.99327721971023	0.0517909497321841	FALSE	non_antibacterial
LM0126	S. enterica typhimurium tolC KO	Prestw-1939	0.958984132407163	0.0263300005105484	FALSE	non_antibacterial
LM0126	S. enterica typhimurium tolC KO	Prestw-194	0.983846116402057	0.00954709737317642	FALSE	non_antibacterial
LM0126	S. enterica typhimurium tolC KO	Prestw-1940	0.649792632355594	0.00547961129902978	FALSE	Antibacterial
LM0126	S. enterica typhimurium tolC KO	Prestw-1941	0.995062705559863	0.0248632928003131	FALSE	non_antibacterial
LM0126	S. enterica typhimurium tolC KO	Prestw-1942	0.988692003660755	0.0293828609570001	FALSE	non_antibacterial
LM0126	S. enterica typhimurium tolC KO	Prestw-1943	0.999261924080067	0.0182487051208036	FALSE	non_antibacterial
LM0126	S. enterica typhimurium tolC KO	Prestw-1944	0.98013852493317	0.031079889013873	FALSE	non_antibacterial
LM0126	S. enterica typhimurium tolC KO	Prestw-1945	0.994607437828655	0.0110121767985349	FALSE	non_antibacterial
LM0126	S. enterica typhimurium tolC KO	Prestw-1946	1.01130300394047	0.00765611782497558	FALSE	non_antibacterial
LM0126	S. enterica typhimurium tolC KO	Prestw-1948	0.987180720424044	0.007847015176272	FALSE	non_antibacterial
LM0126	S. enterica typhimurium tolC KO	Prestw-1949	0.524257759896032	0.0475244293278608	FALSE	non_antibacterial
LM0126	S. enterica typhimurium tolC KO	Prestw-1950	0.974873921734237	0.0163227238748792	FALSE	non_antibacterial
LM0126	S. enterica typhimurium tolC KO	Prestw-1951	0.989086587973517	0.0290556106433094	FALSE	non_antibacterial
LM0126	S. enterica typhimurium tolC KO	Prestw-1952	1.022598830778	0.0230559332772554	FALSE	non_antibacterial
LM0126	S. enterica typhimurium tolC KO	Prestw-1953	0.983745743258656	0.0318061454893622	FALSE	non_antibacterial
LM0126	S. enterica typhimurium tolC KO	Prestw-1954	0.994934173140153	0.0129896547950714	FALSE	non_antibacterial
LM0126	S. enterica typhimurium tolC KO	Prestw-1955	1.00000013433894	0.0174106609912513	FALSE	non_antibacterial
LM0126	S. enterica typhimurium tolC KO	Prestw-1956	0.995246781268299	0.0499235688431855	FALSE	non_antibacterial
LM0126	S. enterica typhimurium tolC KO	Prestw-1957	0.99632408365866	0.0197068254062312	FALSE	non_antibacterial
LM0126	S. enterica typhimurium tolC KO	Prestw-1958	1.01508986294231	0.0168525043508077	FALSE	non_antibacterial
LM0126	S. enterica typhimurium tolC KO	Prestw-1959	0.986743046376066	0.0264259736674537	FALSE	non_antibacterial
LM0126	S. enterica typhimurium tolC KO	Prestw-196	0.98696878362068	0.00838875621704768	FALSE	non_antibacterial
LM0126	S. enterica typhimurium tolC KO	Prestw-1960	0.0167414890861797	0.00608771688940803	TRUE	non_antibacterial
LM0126	S. enterica typhimurium tolC KO	Prestw-1961	0.98220229396632	0.0255588799911675	FALSE	non_antibacterial
LM0126	S. enterica typhimurium tolC KO	Prestw-1962	0.964770456548746	0.013464222660055	FALSE	non_antibacterial
LM0126	S. enterica typhimurium tolC KO	Prestw-1963	1.00707840040363	0.0158419130996839	FALSE	non_antibacterial
LM0126	S. enterica typhimurium tolC KO	Prestw-1965	0.985606715326133	0.0277478022644752	FALSE	Antibacterial
LM0126	S. enterica typhimurium tolC KO	Prestw-1966	0.998991467765504	0.00155050720269297	FALSE	non_antibacterial
LM0126	S. enterica typhimurium tolC KO	Prestw-1967	0.989480200695635	0.0111808768202369	FALSE	non_antibacterial
LM0126	S. enterica typhimurium tolC KO	Prestw-1968	0.899424409358096	0.0153069582429982	FALSE	non_antibacterial
LM0126	S. enterica typhimurium tolC KO	Prestw-1969	0.986840313841026	0.0148420789049465	FALSE	non_antibacterial
LM0126	S. enterica typhimurium tolC KO	Prestw-197	1.00495928934375	0.0019615836657134	FALSE	non_antibacterial
LM0126	S. enterica typhimurium tolC KO	Prestw-1970	1.00234121362728	0.0148556195877854	FALSE	non_antibacterial
LM0126	S. enterica typhimurium tolC KO	Prestw-1971	1.01760595063458	0.00276410033045138	FALSE	non_antibacterial
LM0126	S. enterica typhimurium tolC KO	Prestw-1972	0.100207184014257	0.0365785422863445	FALSE	Antibacterial
LM0126	S. enterica typhimurium tolC KO	Prestw-1973	0.987854374845274	0.0205161858218027	FALSE	non_antibacterial
LM0126	S. enterica typhimurium tolC KO	Prestw-1974	0.934674685204954	0.0307030169967512	FALSE	non_antibacterial
LM0126	S. enterica typhimurium tolC KO	Prestw-1975	1.00183521545129	0.00936751022957394	FALSE	non_antibacterial
LM0126	S. enterica typhimurium tolC KO	Prestw-1976	0.997743145998523	0.0282082142447122	FALSE	non_antibacterial
LM0126	S. enterica typhimurium tolC KO	Prestw-1977	1.0007916036713	0.0112972475674494	FALSE	non_antibacterial
LM0126	S. enterica typhimurium tolC KO	Prestw-1978	0.993561257039162	0.576730355128862	FALSE	non_antibacterial
LM0126	S. enterica typhimurium tolC KO	Prestw-1979	0.998777729424233	0.00358795869152386	FALSE	non_antibacterial
LM0126	S. enterica typhimurium tolC KO	Prestw-198	0.997061479743358	0.0132098772091198	FALSE	non_antibacterial
LM0126	S. enterica typhimurium tolC KO	Prestw-1981	0.998027680352934	0.0109302992264149	FALSE	non_antibacterial
LM0126	S. enterica typhimurium tolC KO	Prestw-1982	0.814517834011134	0.0538864942951982	FALSE	non_antibacterial
LM0126	S. enterica typhimurium tolC KO	Prestw-1983	1.00760893598589	0.0136294199442129	FALSE	non_antibacterial
LM0126	S. enterica typhimurium tolC KO	Prestw-1984	0.857806291903841	0.0238326109345587	FALSE	non_antibacterial
LM0126	S. enterica typhimurium tolC KO	Prestw-1985	1.00451464858164	0.0109874668800855	FALSE	non_antibacterial
LM0126	S. enterica typhimurium tolC KO	Prestw-1986	0.980943962867131	0.0160496896759946	FALSE	non_antibacterial
LM0126	S. enterica typhimurium tolC KO	Prestw-1987	1.00029340135043	0.00751531770723563	FALSE	non_antibacterial
LM0126	S. enterica typhimurium tolC KO	Prestw-1988	0.995581485291252	0.00663444220893385	FALSE	non_antibacterial
LM0126	S. enterica typhimurium tolC KO	Prestw-1989	0.979380754787849	0.0228948182902315	FALSE	non_antibacterial
LM0126	S. enterica typhimurium tolC KO	Prestw-199	0.992625852509411	0.00598411152721237	FALSE	non_antibacterial
LM0126	S. enterica typhimurium tolC KO	Prestw-1990	1.00360995859421	0.0213367564273897	FALSE	non_antibacterial
LM0126	S. enterica typhimurium tolC KO	Prestw-1991	0.958673239083567	0.570250002723101	FALSE	non_antibacterial
LM0126	S. enterica typhimurium tolC KO	Prestw-1992	1.0153830306639	0.0265147248409164	FALSE	non_antibacterial
LM0126	S. enterica typhimurium tolC KO	Prestw-1993	0.994454183551849	0.0390817486076411	FALSE	non_antibacterial
LM0126	S. enterica typhimurium tolC KO	Prestw-1994	0.960815768439927	0.00928628881383124	FALSE	non_antibacterial
LM0126	S. enterica typhimurium tolC KO	Prestw-1995	0.993645766122669	0.0199319086833835	FALSE	non_antibacterial
LM0126	S. enterica typhimurium tolC KO	Prestw-1996	0.98940435155707	0.042306764441402	FALSE	non_antibacterial
LM0126	S. enterica typhimurium tolC KO	Prestw-1997	0.993737393874888	0.0134788729849537	FALSE	non_antibacterial
LM0126	S. enterica typhimurium tolC KO	Prestw-1998	1.00788258138526	0.0122071373449395	FALSE	non_antibacterial
LM0126	S. enterica typhimurium tolC KO	Prestw-1999	0.999593653559576	0.0158870287214889	FALSE	non_antibacterial
LM0126	S. enterica typhimurium tolC KO	Prestw-2	0.998029527909267	0.0267282066504597	FALSE	non_antibacterial
LM0126	S. enterica typhimurium tolC KO	Prestw-20	1.00960188737031	0.00773970250194253	FALSE	non_antibacterial
LM0126	S. enterica typhimurium tolC KO	Prestw-200	0.959616903081003	0.0214105174036934	FALSE	non_antibacterial
LM0126	S. enterica typhimurium tolC KO	Prestw-2000	1.01837781385584	0.022817363058422	FALSE	non_antibacterial
LM0126	S. enterica typhimurium tolC KO	Prestw-2001	0.855777386441174	0.507932480056023	FALSE	non_antibacterial
LM0126	S. enterica typhimurium tolC KO	Prestw-2002	0.875132906250662	0.0291447710661076	FALSE	non_antibacterial
LM0126	S. enterica typhimurium tolC KO	Prestw-2003	1.00421538989314	0.0132737006047495	FALSE	non_antibacterial
LM0126	S. enterica typhimurium tolC KO	Prestw-2004	1.03982323622124	0.0353388406647689	FALSE	non_antibacterial
LM0126	S. enterica typhimurium tolC KO	Prestw-2005	0.996258077393199	0.017870422466475	FALSE	non_antibacterial
LM0126	S. enterica typhimurium tolC KO	Prestw-2006	1.00000302584695	0.0026124711952198	FALSE	non_antibacterial
LM0126	S. enterica typhimurium tolC KO	Prestw-2008	1.00056727641875	0.0169449982089534	FALSE	non_antibacterial
LM0126	S. enterica typhimurium tolC KO	Prestw-2009	0.990985371857967	0.57524051480852	FALSE	non_antibacterial
LM0126	S. enterica typhimurium tolC KO	Prestw-201	1.00550290096422	0.00858225975583415	FALSE	non_antibacterial
LM0126	S. enterica typhimurium tolC KO	Prestw-2010	0.990426971017897	0.00564849737097581	FALSE	non_antibacterial
LM0126	S. enterica typhimurium tolC KO	Prestw-2013	1.01266560979341	0.0117313020348642	FALSE	non_antibacterial
LM0126	S. enterica typhimurium tolC KO	Prestw-2016	1.00933520310715	0.00950488456941611	FALSE	non_antibacterial
LM0126	S. enterica typhimurium tolC KO	Prestw-2017	0.999998849300291	0.0016231468239285	FALSE	non_antibacterial
LM0126	S. enterica typhimurium tolC KO	Prestw-2018	0.722323878536188	0.0116283748426972	FALSE	non_antibacterial
LM0126	S. enterica typhimurium tolC KO	Prestw-2019	0.994867162535202	0.0115326835757524	FALSE	non_antibacterial
LM0126	S. enterica typhimurium tolC KO	Prestw-202	0.992973308118885	0.0102497063128669	FALSE	non_antibacterial
LM0126	S. enterica typhimurium tolC KO	Prestw-2020	1.02141574913461	0.0115646058054407	FALSE	non_antibacterial
LM0126	S. enterica typhimurium tolC KO	Prestw-2021	1.00546661157595	0.00983049161698176	FALSE	non_antibacterial
LM0126	S. enterica typhimurium tolC KO	Prestw-2022	0.00799449299487183	0.00493149061519254	TRUE	Antibacterial
LM0126	S. enterica typhimurium tolC KO	Prestw-2023	0.902754584265236	0.0173163612164852	FALSE	non_antibacterial
LM0126	S. enterica typhimurium tolC KO	Prestw-2025	0.9557480015832	0.0337143338576625	FALSE	non_antibacterial
LM0126	S. enterica typhimurium tolC KO	Prestw-2026	1.00690401281648	0.0126347537703195	FALSE	non_antibacterial
LM0126	S. enterica typhimurium tolC KO	Prestw-2027	0.989457671292019	0.0230603738683881	FALSE	non_antibacterial
LM0126	S. enterica typhimurium tolC KO	Prestw-2028	0.00385323733996308	0.000597980058321676	TRUE	Antibacterial
LM0126	S. enterica typhimurium tolC KO	Prestw-2029	1.01438161147405	0.00640436171706125	FALSE	Antibacterial
LM0126	S. enterica typhimurium tolC KO	Prestw-203	0.967984129873371	0.0168932395479414	FALSE	non_antibacterial
LM0126	S. enterica typhimurium tolC KO	Prestw-2030	0.969917078753596	0.0073465678117286	FALSE	non_antibacterial
LM0126	S. enterica typhimurium tolC KO	Prestw-2031	0.995018233324291	0.0290438287100211	FALSE	non_antibacterial
LM0126	S. enterica typhimurium tolC KO	Prestw-2032	0.999692180836815	0.0172817789470355	FALSE	non_antibacterial
LM0126	S. enterica typhimurium tolC KO	Prestw-2033	1.00261696680099	0.00746761111083477	FALSE	non_antibacterial
LM0126	S. enterica typhimurium tolC KO	Prestw-2034	0.930174751718892	0.00506233669262425	FALSE	non_antibacterial
LM0126	S. enterica typhimurium tolC KO	Prestw-2035	1.00111205039361	0.0188070106189974	FALSE	non_antibacterial
LM0126	S. enterica typhimurium tolC KO	Prestw-2036	0.994780724796719	0.0197293378464548	FALSE	non_antibacterial
LM0126	S. enterica typhimurium tolC KO	Prestw-2037	0.370676727829125	0.108393290350738	FALSE	Antibacterial
LM0126	S. enterica typhimurium tolC KO	Prestw-2038	0.00469490834741874	0.00104475747004669	TRUE	Antibacterial
LM0126	S. enterica typhimurium tolC KO	Prestw-2039	0.998391548775232	0.00432412273879995	FALSE	non_antibacterial
LM0126	S. enterica typhimurium tolC KO	Prestw-204	0.00720974634785802	0.00170754841905305	TRUE	Antibacterial
LM0126	S. enterica typhimurium tolC KO	Prestw-2040	1.00646554778417	0.0031374924618835	FALSE	non_antibacterial
LM0126	S. enterica typhimurium tolC KO	Prestw-2041	1.00482374625419	0.017507000970582	FALSE	Antibacterial
LM0126	S. enterica typhimurium tolC KO	Prestw-2042	0.987218528528804	0.0146707071143913	FALSE	non_antibacterial
LM0126	S. enterica typhimurium tolC KO	Prestw-2043	1.00433768106277	0.00412749981061105	FALSE	non_antibacterial
LM0126	S. enterica typhimurium tolC KO	Prestw-2044	1.00450431182402	0.0481985035617302	FALSE	non_antibacterial
LM0126	S. enterica typhimurium tolC KO	Prestw-2045	0.957570284432921	0.0344727166714186	FALSE	non_antibacterial
LM0126	S. enterica typhimurium tolC KO	Prestw-2046	1.00205937159905	0.0299088165674757	FALSE	non_antibacterial
LM0126	S. enterica typhimurium tolC KO	Prestw-2047	0.975158707610553	0.0136572082624574	FALSE	non_antibacterial
LM0126	S. enterica typhimurium tolC KO	Prestw-2048	1.02110693961795	0.0371839699042043	FALSE	non_antibacterial
LM0126	S. enterica typhimurium tolC KO	Prestw-2049	0.909415665334071	0.0196715572294449	FALSE	non_antibacterial
LM0126	S. enterica typhimurium tolC KO	Prestw-205	0.992241057557123	0.0134442211515683	FALSE	non_antibacterial
LM0126	S. enterica typhimurium tolC KO	Prestw-2050	0.987441212697681	0.0119716089553305	FALSE	non_antibacterial
LM0126	S. enterica typhimurium tolC KO	Prestw-2051	0.923857680855948	0.0102587166812048	FALSE	non_antibacterial
LM0126	S. enterica typhimurium tolC KO	Prestw-2052	1.00690348760608	0.0282594985783365	FALSE	non_antibacterial
LM0126	S. enterica typhimurium tolC KO	Prestw-2053	0.999498071515252	0.0185655050547148	FALSE	non_antibacterial
LM0126	S. enterica typhimurium tolC KO	Prestw-2054	0.781452601996319	0.030127951877504	FALSE	Antibacterial
LM0126	S. enterica typhimurium tolC KO	Prestw-2055	0.962114968214732	0.557138944200978	FALSE	non_antibacterial
LM0126	S. enterica typhimurium tolC KO	Prestw-2056	0.983164547293667	0.0183028481286007	FALSE	non_antibacterial
LM0126	S. enterica typhimurium tolC KO	Prestw-2057	1.0150808902913	0.0149082640863565	FALSE	non_antibacterial
LM0126	S. enterica typhimurium tolC KO	Prestw-2058	0.99169707912835	0.00445899533828484	FALSE	non_antibacterial
LM0126	S. enterica typhimurium tolC KO	Prestw-2059	1.00988946166502	0.0261955572387951	FALSE	non_antibacterial
LM0126	S. enterica typhimurium tolC KO	Prestw-206	1.01380751945768	0.0115867056168489	FALSE	non_antibacterial
LM0126	S. enterica typhimurium tolC KO	Prestw-2060	0.990304369857094	0.014890229809583	FALSE	non_antibacterial
LM0126	S. enterica typhimurium tolC KO	Prestw-2061	0.999813689421054	0.0308997425766654	FALSE	Antibacterial
LM0126	S. enterica typhimurium tolC KO	Prestw-2062	0.985878505853322	0.0127866543417828	FALSE	non_antibacterial
LM0126	S. enterica typhimurium tolC KO	Prestw-2063	0.00594792618123282	0.00368517689129806	TRUE	Antibacterial
LM0126	S. enterica typhimurium tolC KO	Prestw-2064	1.00114539721093	0.0158348259525154	FALSE	non_antibacterial
LM0126	S. enterica typhimurium tolC KO	Prestw-2065	1.00232200124184	0.00884356268740628	FALSE	non_antibacterial
LM0126	S. enterica typhimurium tolC KO	Prestw-2066	0.968951289265559	0.0333657844937339	FALSE	non_antibacterial
LM0126	S. enterica typhimurium tolC KO	Prestw-2067	0.971583475142594	0.0358135482463251	FALSE	non_antibacterial
LM0126	S. enterica typhimurium tolC KO	Prestw-2068	0.833035976734693	0.0212454317673516	FALSE	non_antibacterial
LM0126	S. enterica typhimurium tolC KO	Prestw-2069	1.01390753761955	0.0093356675592784	FALSE	non_antibacterial
LM0126	S. enterica typhimurium tolC KO	Prestw-2070	1.0170464630985	0.0176621793955337	FALSE	Antibacterial
LM0126	S. enterica typhimurium tolC KO	Prestw-2071	0.00598984489489938	0.00522900661035155	TRUE	non_antibacterial
LM0126	S. enterica typhimurium tolC KO	Prestw-2072	0.998924357797774	0.0120957597174715	FALSE	non_antibacterial
LM0126	S. enterica typhimurium tolC KO	Prestw-2073	0.998580231309425	0.0479617938054114	FALSE	non_antibacterial
LM0126	S. enterica typhimurium tolC KO	Prestw-2074	1.0002421134579	0.0174114399814738	FALSE	non_antibacterial
LM0126	S. enterica typhimurium tolC KO	Prestw-2075	0.898612598009353	0.524113525963414	FALSE	non_antibacterial
LM0126	S. enterica typhimurium tolC KO	Prestw-2076	0.983369924036894	0.00832023876379236	FALSE	non_antibacterial
LM0126	S. enterica typhimurium tolC KO	Prestw-2077	0.992295056065774	0.0206497844347276	FALSE	non_antibacterial
LM0126	S. enterica typhimurium tolC KO	Prestw-2078	0.83398938380067	0.0312357255780206	FALSE	non_antibacterial
LM0126	S. enterica typhimurium tolC KO	Prestw-2079	1.00490948309913	0.0316314359209081	FALSE	non_antibacterial
LM0126	S. enterica typhimurium tolC KO	Prestw-208	0.131646132593264	0.0140513266271643	FALSE	Antibacterial
LM0126	S. enterica typhimurium tolC KO	Prestw-2080	0.989529961485404	0.00413188742196164	FALSE	non_antibacterial
LM0126	S. enterica typhimurium tolC KO	Prestw-2081	1.00675260654822	0.022284052139875	FALSE	non_antibacterial
LM0126	S. enterica typhimurium tolC KO	Prestw-2082	0.97468252171577	0.0251219885202217	FALSE	non_antibacterial
LM0126	S. enterica typhimurium tolC KO	Prestw-2083	0.998585504855927	0.017908004737298	FALSE	non_antibacterial
LM0126	S. enterica typhimurium tolC KO	Prestw-2084	0.901875036845182	0.0267433074444403	FALSE	non_antibacterial
LM0126	S. enterica typhimurium tolC KO	Prestw-2085	0.987977879952861	0.0328769201144585	FALSE	non_antibacterial
LM0126	S. enterica typhimurium tolC KO	Prestw-2086	0.977077045016693	0.563236703811299	FALSE	non_antibacterial
LM0126	S. enterica typhimurium tolC KO	Prestw-2088	0.079903023508557	0.0216432973779847	TRUE	Antibacterial
LM0126	S. enterica typhimurium tolC KO	Prestw-2089	1.00773251121222	0.0271099021397226	FALSE	non_antibacterial
LM0126	S. enterica typhimurium tolC KO	Prestw-209	1.00036054264943	0.0186122723307424	FALSE	non_antibacterial
LM0126	S. enterica typhimurium tolC KO	Prestw-2090	0.979591604794406	0.0044633594378524	FALSE	non_antibacterial
LM0126	S. enterica typhimurium tolC KO	Prestw-2091	1.01438156314916	0.0124655206834631	FALSE	non_antibacterial
LM0126	S. enterica typhimurium tolC KO	Prestw-2092	0.986996940615209	0.583502176072457	FALSE	non_antibacterial
LM0126	S. enterica typhimurium tolC KO	Prestw-2093	1.0165855268667	0.0324160868893381	FALSE	Antibacterial
LM0126	S. enterica typhimurium tolC KO	Prestw-2095	1.00046956640728	0.0134999575394748	FALSE	non_antibacterial
LM0126	S. enterica typhimurium tolC KO	Prestw-2096	0.990539758700905	0.0320305150438647	FALSE	non_antibacterial
LM0126	S. enterica typhimurium tolC KO	Prestw-2097	1.02312720612766	0.00403679189184157	FALSE	Antibacterial
LM0126	S. enterica typhimurium tolC KO	Prestw-2098	0.973381060775047	0.0317229537631745	FALSE	non_antibacterial
LM0126	S. enterica typhimurium tolC KO	Prestw-21	0.981308381091594	0.0395392901160367	FALSE	Antibacterial
[truncated: 5,147 more rows]

## Sheet: Supplementary Table 4
Condition	Concentration	Pathogen	Excluded	Colonization	n	mean_luminescence_norm	ci_luminescence_norm	Left_ci_luminescence_norm	Right_ci_luminescence_norm	mean_OD_norm	ci_OD_norm	Left_ci_OD_norm	Right_ci_OD_norm
[truncated: 265 more rows]

[truncated: 10 more sheets: Supplementary Table 5, Supplementary Table 6, Supplementary Table 7, Supplementary Table 8, Supplementary Table 9, Supplementary Table 10, Supplementary Table 11, Supplementary Table 12, Supplementary Table 13, Supplementary Table 14]
