# Supplementary material for: Non-antibiotics disrupt colonization resistance against enteropathogens
Source: Nature. 2025 Jul 16;644(8076):497–505. doi: 10.1038/s41586-025-09217-2 (PMC12350171; doi:10.1038/s41586-025-09217-2)
Supplement: Supplementary file 5 — Source Data Supplementary Fig. 1 [file 41586_2025_9217_MOESM5_ESM.xlsx]

## Sheet: S1B
animal	image	object_id	name	centroid_x	centroid_y	num_detect	num_neg	num_pos	pos_percent	num_pos_per_mm2	area_um2	perimeter_um	staining	dab_intensity	treatment	infection	pathoscore
B327	AG CD11b B327	5df637a6-c8fb-4651-b080-96842cf63b2c	Field_6	4341.8	9212.1	40928	39185	1743	4.259	496.12	3.51329e+06	28863.8	CD11b	NA	DMSO 25%	infection	NA
B327	AG CD11b B327	ec2edf87-a23a-43ba-846b-09125a21045c	Field_5	5932.9	8220.8	15996	15374	622	3.888	261.94	2.37459e+06	12323.6	CD11b	NA	DMSO 25%	infection	NA
B327	AG CD11b B327	24d672a5-8208-41a2-be26-f5eb040c2e88	Field_2	9373.7	3913.3	5234	4943	291	5.56	485.63	599218	10963.6	CD11b	NA	DMSO 25%	infection	NA
B327	AG CD11b B327	d4b3860d-7d86-4dd8-8916-0613fc0f108a	Field_3	3048.4	4186	18560	17693	867	4.671	598.04	1.44974e+06	18366.3	CD11b	NA	DMSO 25%	infection	NA
B327	AG CD11b B327	5701d3cf-f8ea-4026-ae28-7d97b2348ebc	Field_1	3490.2	1836.2	31385	30532	853	2.718	486	1.75515e+06	22856.2	CD11b	NA	DMSO 25%	infection	NA
B327	AG CD11b B327	454572f2-ca42-4236-a834-e58f63587924	Field_4	8654.9	6086.2	40269	39077	1192	2.96	298.46	3.99379e+06	40497.3	CD11b	NA	DMSO 25%	infection	NA
B328	AG CD11b B328	75e9f7cd-0d9d-4c23-a6d0-180809554a5a	Field_5	20704.6	5962.2	3202	2765	437	13.65	1405.6	310894	7642.2	CD11b	NA	DMSO 25%	infection	NA
B328	AG CD11b B328	77791c57-23a9-4fc0-b0d0-0e582d4beae0	Field_6	16761.3	7532.6	2826	2441	385	13.62	1209.8	318222	6922.8	CD11b	NA	DMSO 25%	infection	NA
B328	AG CD11b B328	ff8eefee-b67b-48f3-b69d-f795fae8fe36	Field_1	11978.3	1806.6	7381	6106	1275	17.27	1806.9	705640	10351.1	CD11b	NA	DMSO 25%	infection	NA
B328	AG CD11b B328	bdf03403-9ce9-4526-be7a-628ffcca2600	Field_2	12945.1	3248.3	6946	5552	1394	20.07	2168.3	642890	8875.5	CD11b	NA	DMSO 25%	infection	NA
B328	AG CD11b B328	a95c8c59-2da7-4fb0-8dd5-3dce3314911c	Field_3	17025	4566.1	7164	5840	1324	18.48	1753.1	755214	10102	CD11b	NA	DMSO 25%	infection	NA
B328	AG CD11b B328	32fb2ddc-6953-461e-bc0a-b2794c07655f	Field_4	18957.3	4944.8	7219	5683	1536	21.28	2130.2	721055	9319.9	CD11b	NA	DMSO 25%	infection	NA
B329	AG CD11b B329	a17fed6d-bed9-479f-b02e-0f4e14b8516c	Field_6	14822.5	19781.7	9503	7353	2150	22.62	2229.4	964391	13446.1	CD11b	NA	DMSO 25%	infection	NA
B329	AG CD11b B329	2b84d107-e958-42ba-986d-67b801209ce1	Field_2	9898.7	13658.3	11189	8802	2387	21.33	1753.8	1361075	15517	CD11b	NA	DMSO 25%	infection	NA
B329	AG CD11b B329	e3c96251-fdc1-45cc-a2a0-cad21c3289c9	Field_4	8347.1	16137.9	9000	7260	1740	19.33	1732.5	1.00434e+06	8085.8	CD11b	NA	DMSO 25%	infection	NA
B329	AG CD11b B329	32ce9b78-50d0-42d6-b82d-4360f8c23663	Field_1	16007.8	9475	6686	5337	1349	20.18	1822.7	740095	10377.6	CD11b	NA	DMSO 25%	infection	NA
B329	AG CD11b B329	e5c02364-9cf8-4a02-82fe-738f820bf9da	Field_3	13079.3	14000.9	7844	6926	918	11.7	945.25	971167	10964.8	CD11b	NA	DMSO 25%	infection	NA
B329	AG CD11b B329	22ef009e-290d-4d7a-984e-5a00c22d9329	Field_5	7695.8	18098.1	13758	10236	3522	25.6	2638.8	1.33472e+06	15593.7	CD11b	NA	DMSO 25%	infection	NA
B330	AG CD11b B330	6751ef3b-52e7-4223-9ed5-f29e53d6fc93	Field_6	16493.1	18053.1	14713	12913	1800	12.23	1087.9	1.65464e+06	22152.4	CD11b	NA	DMSO 25%	infection	NA
B330	AG CD11b B330	6fa1e79b-fb4f-450b-a71b-f70be4eee235	Field_4	11647.1	15047.8	11796	10957	839	7.113	613.22	1.36818e+06	11961.3	CD11b	NA	DMSO 25%	infection	NA
B330	AG CD11b B330	ca57d376-da38-45d2-aea8-2457d5e9aec5	Field_2	10674.4	12783	6056	5408	648	10.7	1005.3	644595	9399.7	CD11b	NA	DMSO 25%	infection	NA
B330	AG CD11b B330	b36ed220-8ab7-4cf7-9d10-7657bde589e9	Field_1	15436.2	9531.1	12084	10252	1832	15.16	1330.7	1.37677e+06	15374.4	CD11b	NA	DMSO 25%	infection	NA
B330	AG CD11b B330	a084fe8f-9fe5-4327-ac07-9103ca4493ba	Field_3	14691.6	13413.3	10809	8827	1982	18.34	1498	1.32308e+06	7157.9	CD11b	NA	DMSO 25%	infection	NA
B330	AG CD11b B330	5d2f92de-e7ac-4226-b574-afa5dfd245fe	Field_5	19927.1	15345.5	8280	6473	1807	21.82	2084.3	866942	8954	CD11b	NA	DMSO 25%	infection	NA
B331	AG CD11b B331	61bb32e5-d79a-44f9-839b-ba0c916495df	Field_1	5697.4	3244.1	11070	9779	1291	11.66	1090.4	1.18402e+06	16759.5	CD11b	NA	DMSO 25%	infection	NA
B331	AG CD11b B331	695cdede-5974-4e18-bc52-c7cacec2d931	Field_3	3045.7	6091.4	16457	14658	1799	10.93	1088.1	1.65332e+06	15858.9	CD11b	NA	DMSO 25%	infection	NA
B331	AG CD11b B331	77fba53c-2a90-435b-97b4-f58e3b174144	Field_2	10285.9	5155.3	4637	4224	413	8.907	890.12	463985	10161.7	CD11b	NA	DMSO 25%	infection	NA
B331	AG CD11b B331	df737074-8cf5-497d-9808-79f8486e0750	Field_5	7992.5	9152.3	6751	6400	351	5.199	492.87	712162	13802.8	CD11b	NA	DMSO 25%	infection	NA
B331	AG CD11b B331	4b84b906-1cee-4a45-9f8b-314774c05b26	Field_6	13221	9844.9	5690	5270	420	7.381	694.41	604828	15193.4	CD11b	NA	DMSO 25%	infection	NA
B331	AG CD11b B331	a6bab5b8-48de-4a49-8742-d934357aa8da	Field_4	14992.4	7007.6	4749	4151	598	12.59	1222.7	489063	8281.3	CD11b	NA	DMSO 25%	infection	NA
B344	AG CD11b B344	ccbe3d81-1a73-4b13-a9f1-2d3662493b4b	Field_4	17265.3	16233.8	5704	5344	360	6.311	657.14	547829	12221.5	CD11b	NA	Terfenadine	infection	NA
B344	AG CD11b B344	9544b7fa-d3c1-45ed-8d57-0bf163e3e5c9	Field_1	11200.5	14830.4	5090	4767	323	6.346	653.65	494146	8338.1	CD11b	NA	Terfenadine	infection	NA
B344	AG CD11b B344	a1121451-7d74-4ca7-8499-ba13003bb836	Field_6	6837.1	19537.8	5666	5238	428	7.554	738.83	579291	11201.8	CD11b	NA	Terfenadine	infection	NA
B344	AG CD11b B344	d8c6408f-547b-4c0b-8c6f-fb3301a2187c	Field_2	9251.7	15389.9	6093	5686	407	6.68	632.74	643238	12025.1	CD11b	NA	Terfenadine	infection	NA
B344	AG CD11b B344	5164a249-be02-495e-80a6-8f36502bfa57	Field_5	13468.4	18943.8	6274	5732	542	8.639	754.5	718353	14575	CD11b	NA	Terfenadine	infection	NA
B344	AG CD11b B344	b9451093-4f11-4077-bada-72329d51457f	Field_3	6465.7	15855.3	12205	10540	1665	13.64	1341.2	1241432	16694.7	CD11b	NA	Terfenadine	infection	NA
B345	AG CD11b B345	bc1f4278-aa83-4326-b3f2-61928a5d6e9f	Field_6	12532.1	19168.5	11623	10416	1207	10.38	965.97	1.24952e+06	17494.2	CD11b	NA	Terfenadine	infection	NA
B345	AG CD11b B345	5a168ebf-7598-4116-a6cd-76c8d7ef81ab	Field_3	15052.4	16975.1	9349	8855	494	5.284	441.12	1119868	14617.3	CD11b	NA	Terfenadine	infection	NA
B345	AG CD11b B345	bd823194-8298-4723-8e89-2ec912c85dfb	Field_1	14231	13488	20134	19137	997	4.952	444.75	2.2417e+06	18254.6	CD11b	NA	Terfenadine	infection	NA
B345	AG CD11b B345	cf1ee0db-739f-4a77-a355-69f7d8fea164	Field_2	13365.1	16258.3	5707	5383	324	5.677	549.64	589474	11017.3	CD11b	NA	Terfenadine	infection	NA
B345	AG CD11b B345	176c6666-fe84-4823-a1cc-c9b01ba4197e	Field_5	12997.4	18147.3	16416	15592	824	5.019	396.36	2078932	18564.6	CD11b	NA	Terfenadine	infection	NA
B345	AG CD11b B345	91f2705f-e2d1-4267-82bb-bbb7c88e3912	Field_4	8022.9	17011.9	5693	5435	258	4.532	500.29	515702	12170	CD11b	NA	Terfenadine	infection	NA
B346	AG CD11b B346	77be6931-b42a-49c7-8bd4-cf7ea20a4808	Field_2	5979.2	14381.3	8483	7699	784	9.242	902.72	868490	12513.1	CD11b	NA	Terfenadine	infection	NA
B346	AG CD11b B346	213e4def-a5c4-4805-ac30-c53c8582dfab	Field_6	13407.9	17507.9	4541	4371	170	3.744	372.35	456556	7011.1	CD11b	NA	Terfenadine	infection	NA
B346	AG CD11b B346	e26e84f3-6490-49aa-a42c-7e4558e9bb1e	Field_5	8228.6	17761.8	5177	4835	342	6.606	666.01	513506	9782.6	CD11b	NA	Terfenadine	infection	NA
B346	AG CD11b B346	0711d345-bd5f-4b8b-9385-887e8bd3d7b2	Field_1	8678.4	14562.2	6679	6067	612	9.163	909.35	673008	10456	CD11b	NA	Terfenadine	infection	NA
B346	AG CD11b B346	51db742d-0f03-491a-8f33-18913f27db9d	Field_4	5825.2	16757.4	7937	6953	984	12.4	1285.6	765389	13816.1	CD11b	NA	Terfenadine	infection	NA
B346	AG CD11b B346	fcb4d37a-b5f0-474a-9120-ecf65b76bfbb	Field_3	13556.9	15169.2	4722	4240	482	10.21	1055.2	456782	6607.2	CD11b	NA	Terfenadine	infection	NA
B347	AG CD11b B347	8e458dcd-375a-4555-a4aa-f7e45c8e522d	Field_1	11750	3026.9	12252	9969	2283	18.63	2083.8	1.0956e+06	19117	CD11b	NA	Terfenadine	infection	NA
B347	AG CD11b B347	072a54e2-8bfe-4009-bdb5-034dcd4ec224	Field_3	10085.6	5481.7	10747	7083	3664	34.09	3770.2	971822	13564.8	CD11b	NA	Terfenadine	infection	NA
B347	AG CD11b B347	20b99d3d-cf99-4f69-b60b-52ae89ed414a	Field_6	12847.9	11543.8	18726	15465	3261	17.41	1664.1	1.95961e+06	18355.7	CD11b	NA	Terfenadine	infection	NA
B347	AG CD11b B347	4c79d3b6-cf5d-4fd9-9ddb-150ad945869f	Field_4	12082	8059.1	20076	16057	4019	20.02	1962.7	2.04773e+06	17683.8	CD11b	NA	Terfenadine	infection	NA
B347	AG CD11b B347	06626cd5-e975-4458-a467-aeff88ad4a20	Field_5	12968.4	10063.8	9939	7899	2040	20.53	2026.2	1.00679e+06	13609.8	CD11b	NA	Terfenadine	infection	NA
B347	AG CD11b B347	d4ed428f-b943-4e5c-98ff-c52c826d533f	Field_2	13133.2	3700.3	16795	13614	3181	18.94	1858.7	1.71139e+06	17867.3	CD11b	NA	Terfenadine	infection	NA
B352	AG CD11b B352	fea35689-9391-4076-88c5-73106e0d0669	Field_6	8043.3	11684.4	6561	6413	148	2.256	185.42	798207	15505.1	CD11b	NA	DMSO 25%	no infection	NA
B352	AG CD11b B352	4ba1dad2-a290-4162-855d-80f6c76d1f3e	Field_2	8114.1	7394.1	8426	8325	101	1.199	118.37	853267	16390.6	CD11b	NA	DMSO 25%	no infection	NA
B352	AG CD11b B352	412feb00-9ece-4a6a-b3b0-08fa42c0911a	Field_1	4881.7	5133.8	9643	9355	288	2.987	271.76	1.05976e+06	17008.7	CD11b	NA	DMSO 25%	no infection	NA
B352	AG CD11b B352	417d81fc-c9f3-4709-9d6d-7b856f8e0f5c	Field_4	6571.6	9765.8	14898	14562	336	2.255	176.85	1.89987e+06	13821.5	CD11b	NA	DMSO 25%	no infection	NA
B352	AG CD11b B352	81c998e2-6543-4c63-8e79-ff5b16d828b3	Field_5	8911.7	10699.6	8857	8744	113	1.276	97.41	1.16003e+06	11640.4	CD11b	NA	DMSO 25%	no infection	NA
B352	AG CD11b B352	0222b0c5-e01b-4173-b052-cb37e72b5524	Field_3	6222.6	7261.7	7518	7371	147	1.955	160.79	914219	18324.3	CD11b	NA	DMSO 25%	no infection	NA
B353	AG CD11b B353	9fd51649-7691-432a-9d92-00620fbb5055	Field_5	12107.7	2574	7865	7737	128	1.627	120.47	1.06248e+06	17762	CD11b	NA	DMSO 25%	no infection	NA
B353	AG CD11b B353	ae365695-4a14-4033-8e94-3632455314cb	Field_2	15339.3	7025	14592	14436	156	1.069	90.76	1718856	20192.3	CD11b	NA	DMSO 25%	no infection	NA
B353	AG CD11b B353	486e8871-e083-4cbd-a3bd-007c81ed4720	Field_1	11098.6	11840	13949	13630	319	2.287	240.82	1.32462e+06	23017	CD11b	NA	DMSO 25%	no infection	NA
B353	AG CD11b B353	4a50edc3-e257-4c2a-bb32-1e59668937de	Field_6	9756.5	2581.6	8907	8808	99	1.111	84.41	1.17279e+06	14774.8	CD11b	NA	DMSO 25%	no infection	NA
B353	AG CD11b B353	2fec2d9e-1f85-4a10-b885-ee34dc16899c	Field_4	9268.2	6620.2	6912	6832	80	1.157	94.04	850735	15695.3	CD11b	NA	DMSO 25%	no infection	NA
B353	AG CD11b B353	9fd51649-7691-432a-9d92-00620fbb5055	Field_5	12107.7	2574	7865	7737	128	1.627	120.47	1.06248e+06	17762	CD11b	NA	DMSO 25%	no infection	NA
B353	AG CD11b B353	ae365695-4a14-4033-8e94-3632455314cb	Field_2	15339.3	7025	14592	14436	156	1.069	90.76	1718856	20192.3	CD11b	NA	DMSO 25%	no infection	NA
B353	AG CD11b B353	abb14b90-84f7-4bd9-879d-5ded911f2389	Field_3	11797.2	5187.6	7170	7026	144	2.008	158.21	910203	11888.8	CD11b	NA	DMSO 25%	no infection	NA
B353	AG CD11b B353	2fec2d9e-1f85-4a10-b885-ee34dc16899c	Field_4	9268.2	6620.2	6912	6832	80	1.157	94.04	850735	15695.3	CD11b	NA	DMSO 25%	no infection	NA
B353	AG CD11b B353	abb14b90-84f7-4bd9-879d-5ded911f2389	Field_3	11797.2	5187.6	7170	7026	144	2.008	158.21	910203	11888.8	CD11b	NA	DMSO 25%	no infection	NA
B353	AG CD11b B353	486e8871-e083-4cbd-a3bd-007c81ed4720	Field_1	11098.6	11840	13949	13630	319	2.287	240.82	1.32462e+06	23017	CD11b	NA	DMSO 25%	no infection	NA
B353	AG CD11b B353	4a50edc3-e257-4c2a-bb32-1e59668937de	Field_6	9756.5	2581.6	8907	8808	99	1.111	84.41	1.17279e+06	14774.8	CD11b	NA	DMSO 25%	no infection	NA
B367	AG CD11b B367	0190f5a9-3a79-4325-a76f-2d3bce77d5a9	Field_1	3509.8	9928.3	5668	5583	85	1.5	138.96	611698	7780.4	CD11b	NA	Terfenadine	no infection	NA
B367	AG CD11b B367	b2680fd2-1841-4904-95a8-ae74ba7ca9dc	Field_4	6772.1	6688.2	8180	8029	151	1.846	182.95	825370	14893.1	CD11b	NA	Terfenadine	no infection	NA
B367	AG CD11b B367	6c80baeb-97b1-446e-86c2-bf27d1fb7a16	Field_2	1987.4	9370.7	5784	5604	180	3.112	284.05	633699	11649.5	CD11b	NA	Terfenadine	no infection	NA
B367	AG CD11b B367	79675d16-7871-4f49-8b22-0076c1beb5e6	Field_6	5104.9	2650.8	6187	6096	91	1.471	129.24	704117	13282.1	CD11b	NA	Terfenadine	no infection	NA
B367	AG CD11b B367	79675d16-7871-4f49-8b22-0076c1beb5e6	Field_6	5104.9	2650.8	6187	6096	91	1.471	129.24	704117	13282.1	CD11b	NA	Terfenadine	no infection	NA
B367	AG CD11b B367	28f3c118-a6b0-43cf-9cc7-b246bb112842	Field_3	2774.4	5834.4	9612	9133	479	4.983	398.88	1.20088e+06	18346.7	CD11b	NA	Terfenadine	no infection	NA
B367	AG CD11b B367	40fefc70-0a76-40a8-a9f3-5c2040885b29	Field_5	2707.8	3517.9	7830	7640	190	2.427	209.75	905861	14816.1	CD11b	NA	Terfenadine	no infection	NA
B367	AG CD11b B367	28f3c118-a6b0-43cf-9cc7-b246bb112842	Field_3	2774.4	5834.4	9612	9133	479	4.983	398.88	1.20088e+06	18346.7	CD11b	NA	Terfenadine	no infection	NA
B367	AG CD11b B367	0190f5a9-3a79-4325-a76f-2d3bce77d5a9	Field_1	3509.8	9928.3	5668	5583	85	1.5	138.96	611698	7780.4	CD11b	NA	Terfenadine	no infection	NA
B367	AG CD11b B367	b2680fd2-1841-4904-95a8-ae74ba7ca9dc	Field_4	6772.1	6688.2	8180	8029	151	1.846	182.95	825370	14893.1	CD11b	NA	Terfenadine	no infection	NA
B367	AG CD11b B367	6c80baeb-97b1-446e-86c2-bf27d1fb7a16	Field_2	1987.4	9370.7	5784	5604	180	3.112	284.05	633699	11649.5	CD11b	NA	Terfenadine	no infection	NA
B367	AG CD11b B367	40fefc70-0a76-40a8-a9f3-5c2040885b29	Field_5	2707.8	3517.9	7830	7640	190	2.427	209.75	905861	14816.1	CD11b	NA	Terfenadine	no infection	NA
B368	AG CD11b B368	367c8f72-854b-4ebc-b595-940d13dac696	Field_1	9570.2	11152.2	9308	8872	436	4.684	433.32	1.00618e+06	12604.3	CD11b	NA	Terfenadine	no infection	NA
B368	AG CD11b B368	2af6fc91-a5c2-473f-8906-2dd520533f2e	Field_5	11866.5	4849.7	8356	7972	384	4.596	443.47	865904	17551.2	CD11b	NA	Terfenadine	no infection	NA
B368	AG CD11b B368	ba9bad2f-5b5c-4840-ada4-cbb75e4d4056	Field_6	12861.2	3350	6402	6244	158	2.468	204.48	772675	10944.7	CD11b	NA	Terfenadine	no infection	NA
B368	AG CD11b B368	f2e4b41e-4ec2-4758-bc69-fd382868f5ed	Field_4	8010.6	4587.3	14039	13113	926	6.596	552.78	1675176	13676.2	CD11b	NA	Terfenadine	no infection	NA
B368	AG CD11b B368	138e81b4-1f3e-4fc2-9bb0-e912faea2af2	Field_2	11983.1	10325.7	7601	7175	426	5.605	541.62	786528	12152.7	CD11b	NA	Terfenadine	no infection	NA
B368	AG CD11b B368	104f5972-172a-4aac-89ba-fc04a0ccfc8d	Field_3	10115.7	9120.4	9325	8623	702	7.528	682.91	1.02795e+06	13255.8	CD11b	NA	Terfenadine	no infection	NA
B369	AG CD11b B369	fc52b598-46a3-416c-bd2b-92ae9e5abdfa	Field_4	9252.5	4924.4	11534	10689	845	7.326	652.56	1.29491e+06	18750.5	CD11b	NA	Terfenadine	no infection	NA
B369	AG CD11b B369	7671a5cf-fc52-4b5a-b872-348fed33d5c1	Field_3	11418.2	5100.4	6198	5959	239	3.856	344.67	693408	19747.4	CD11b	NA	Terfenadine	no infection	NA
B369	AG CD11b B369	dbb67c4c-54d5-49b8-ae8a-c7e589469ea4	Field_6	11348.2	9466	11004	10804	200	1.818	170.08	1.17593e+06	22600	CD11b	NA	Terfenadine	no infection	NA
B369	AG CD11b B369	616c95bb-8c70-4e22-bf96-8486643b3c85	Field_1	14695.1	1221.4	7331	7198	133	1.814	178.34	745777	8852.2	CD11b	NA	Terfenadine	no infection	NA
B369	AG CD11b B369	ca7104ce-4fc0-49d3-adbc-2ec7ad82f522	Field_2	15205.1	5937.7	15229	14777	452	2.968	297.09	1.52143e+06	15166.2	CD11b	NA	Terfenadine	no infection	NA
B369	AG CD11b B369	dba0e940-984b-4dc9-b9b8-9c0ab4af8a08	Field_5	8644.2	6372.6	9161	8768	393	4.29	382.49	1.02747e+06	20464.5	CD11b	NA	Terfenadine	no infection	NA
B370	AG CD11b B370	d4dd2f3c-5ef6-491a-bd57-d10df2547a16	Field_2	13026	12626.1	33445	29162	4283	12.81	1121.5	3.81889e+06	32775.6	CD11b	NA	Terfenadine	infection	NA
B370	AG CD11b B370	147a6d39-7411-4392-856e-1e2f62bc0aca	Field_4	14256.1	15395.5	99195	91026	8169	8.235	1501.8	5.43938e+06	49388.5	CD11b	NA	Terfenadine	infection	NA
B370	AG CD11b B370	ce8bb501-4296-4668-80cb-59541f9a8b1d	Field_3	17609.6	12981.6	18852	16733	2119	11.24	1209.9	1.75141e+06	21453.3	CD11b	NA	Terfenadine	infection	NA
B370	AG CD11b B370	08f7a6d3-8027-4e14-a3b0-fb80e763ee45	Field_1	12161.3	10566.3	24285	21636	2649	10.91	1175.8	2.25293e+06	27878	CD11b	NA	Terfenadine	infection	NA
B371	AG CD11b B371	701ad291-12af-489b-9ee3-8f7c3f945513	Field_2	2866.1	14257.6	48288	42713	5575	11.55	1064.9	5.23529e+06	55973.2	CD11b	NA	Terfenadine	infection	NA
B371	AG CD11b B371	5fd5fe55-6e4e-4630-a3e9-7c9296aa1c70	Field_4	7068.8	17292.5	70876	61298	9578	13.51	1256.3	7.6242e+06	58166	CD11b	NA	Terfenadine	infection	NA
B371	AG CD11b B371	80e2acbd-c713-43da-889f-797d37a14ac6	Field_1	3778.9	13167.6	27024	22310	4714	17.44	1627.8	2.89596e+06	29892.9	CD11b	NA	Terfenadine	infection	NA
B371	AG CD11b B371	17038e16-b79c-481e-826c-b11368747178	Field_5	9873.3	17543.6	33894	27817	6077	17.93	1751	3470685	30841.2	CD11b	NA	Terfenadine	infection	NA
B371	AG CD11b B371	6a0486c5-3193-4cc2-9b5e-262632930f9c	Field_6	4269.2	17830.4	23667	17312	6355	26.85	2516.2	2.52562e+06	19449.5	CD11b	NA	Terfenadine	infection	NA
B371	AG CD11b B371	34b73118-4dcb-48d5-ac8b-52553049f404	Field_3	9477.4	13958.6	44672	38508	6164	13.8	1246.9	4.94357e+06	32718.4	CD11b	NA	Terfenadine	infection	NA
B373	AG CD11b B373	11db3448-f9e5-4c81-8ac7-8ce1432a1376	Field_5	9576.6	13109.1	38743	37578	1165	3.007	212.01	5.49505e+06	57009.1	CD11b	NA	Terfenadine	no infection	NA
B373	AG CD11b B373	59f0050f-9e9c-4241-bf2b-65925129d11c	Field_4	12151.4	12670.7	24672	24185	487	1.974	139.76	3.48454e+06	44460.3	CD11b	NA	Terfenadine	no infection	NA
B373	AG CD11b B373	f20f12cb-0a76-4623-8999-ebfd86973ec5	Field_6	9790.1	15657.9	50534	49449	1085	2.147	156.12	6.94987e+06	102064	CD11b	NA	Terfenadine	no infection	NA
B373	AG CD11b B373	b92dabb7-3218-4cd5-ae79-a95049554eaf	Field_1	7050.2	10391.4	32674	31248	1426	4.364	356.2	4.00333e+06	52762.8	CD11b	NA	Terfenadine	no infection	NA
B373	AG CD11b B373	1b2a3fa5-0bc5-47af-b306-2b9ca1975d37	Field_3	13294	10504.8	22010	21760	250	1.136	85.86	2.91158e+06	44348.5	CD11b	NA	Terfenadine	no infection	NA
B373	AG CD11b B373	fbbde868-1ba6-4fcb-9481-e75e214117ff	Field_2	8913.9	10264.7	27033	26131	902	3.337	257.98	3.49636e+06	44163.2	CD11b	NA	Terfenadine	no infection	NA
B374	AG CD11b B374	c1ff9c0e-3a14-404c-9877-0530ffeafab1	Field_4	4715.9	8480.6	14224	13666	558	3.923	282.24	1.97703e+06	20023.4	CD11b	NA	Terfenadine	no infection	NA
B374	AG CD11b B374	be678c24-089a-4179-af9b-28aaceff14b2	Field_5	6094.4	3538.8	3357	3132	225	6.702	269.3	835499	11058.5	CD11b	NA	Terfenadine	no infection	NA
B374	AG CD11b B374	9bfa73ac-dce1-47a2-8e38-86bfd4ac9df5	Field_3	8256.7	5555.1	9681	9367	314	3.243	164.92	1.9039e+06	26644	CD11b	NA	Terfenadine	no infection	NA
B374	AG CD11b B374	b48e25fe-293b-428d-97f8-a49df210f7d8	Field_6	11187.4	2993.8	7857	7736	121	1.54	94.72	1.27738e+06	16309.2	CD11b	NA	Terfenadine	no infection	NA
B374	AG CD11b B374	a246a86f-82f3-4074-8c40-547162800a27	Field_1	17011.9	13331.9	6695	6480	215	3.211	162.57	1.32251e+06	21832.8	CD11b	NA	Terfenadine	no infection	NA
B374	AG CD11b B374	c8265cd5-0c52-48ac-8e0d-7cbbbc89868b	Field_2	10802.5	5636.8	5556	5470	86	1.548	62.09	1.38507e+06	16803.9	CD11b	NA	Terfenadine	no infection	NA
B375	AG CD11b B375	10d29b4a-a80e-403f-8706-12802b543699	Field_3	5016.9	14774.7	9905	8179	1726	17.43	1868.3	923854	15764.8	CD11b	NA	DMSO 25%	infection	NA
B375	AG CD11b B375	497ab973-a928-4101-a82a-326848093f7e	Field_1	9411	11888.4	15626	12674	2952	18.89	1961.2	1.50521e+06	16276.9	CD11b	NA	DMSO 25%	infection	NA
B375	AG CD11b B375	0466062a-110b-4f07-a95b-d7b76c8b7c8c	Field_2	6199.3	10845	4418	4007	411	9.303	993.32	413762	9819.4	CD11b	NA	DMSO 25%	infection	NA
B375	AG CD11b B375	43fc4b22-6fc1-4002-ac3e-5e77a2e7042b	Field_4	8794.2	15886.4	30126	24754	5372	17.83	1661.9	3.23245e+06	16088.9	CD11b	NA	DMSO 25%	infection	NA
B375	AG CD11b B375	e09206ac-f079-4de9-ba2e-bc39549fb46e	Field_5	2660.8	16808.5	23628	18194	5434	23	2251.1	2.41397e+06	25483.2	CD11b	NA	DMSO 25%	infection	NA
B375	AG CD11b B375	069f512b-ad13-4d58-84ba-55c42f182cfc	Field_6	7130.6	18880.4	22304	18460	3844	17.23	1521	2.52735e+06	17446.5	CD11b	NA	DMSO 25%	infection	NA
B376	AG CD11b B376	ea5ae0fb-a22c-40e9-a688-760390e518ab	Field_4	15145.6	13366.2	7397	6779	618	8.355	773.86	798591	11498.6	CD11b	NA	DMSO 25%	infection	NA
B376	AG CD11b B376	898558b7-1373-4ffb-bd7c-661b7924b98f	Field_6	16907.8	16447	7147	6541	606	8.479	906.01	668863	10215.6	CD11b	NA	DMSO 25%	infection	NA
B376	AG CD11b B376	e2cbb59d-8d2a-4fe7-9a28-23de184ad8f0	Field_2	17876	11831	15157	14720	437	2.883	281.57	1.55199e+06	16643.3	CD11b	NA	DMSO 25%	infection	NA
B376	AG CD11b B376	27ebae45-7533-41f1-a967-0d59ba72c3c5	Field_1	12762.4	8843.1	9953	8558	1395	14.02	1489.4	936636	13123.2	CD11b	NA	DMSO 25%	infection	NA
B376	AG CD11b B376	fde9924d-e6a4-449f-a30f-3820668c668e	Field_3	8571.8	12216.3	10261	9257	1004	9.785	1015.3	988910	15072.2	CD11b	NA	DMSO 25%	infection	NA
B376	AG CD11b B376	80aef139-49f9-45fd-8d7b-3f0c2399b6df	Field_5	10989.6	16127	9380	8324	1056	11.26	1124.4	939135	12967.7	CD11b	NA	DMSO 25%	infection	NA
B377	AG CD11b B377	c0582544-01b4-4934-b559-932314848a4d	Field_2	17532.1	12868.8	32183	29473	2710	8.421	755.05	3.58917e+06	32852.8	CD11b	NA	DMSO 25%	infection	NA
B377	AG CD11b B377	0c9e8a19-58ba-48d9-9673-8b5cb2b48f67	Field_4	16522.3	14943.2	21949	20577	1372	6.251	522.24	2.62716e+06	30590.4	CD11b	NA	DMSO 25%	infection	NA
B377	AG CD11b B377	85b6e09b-239e-43d3-aca4-2b42ee2906e6	Field_6	17941.8	18670.1	31055	28733	2322	7.477	583.2	3.98151e+06	42276.3	CD11b	NA	DMSO 25%	infection	NA
B377	AG CD11b B377	fca62896-3f1c-4217-98c5-c2c078088d9b	Field_5	15354.6	16972.8	48943	45032	3911	7.991	584.37	6692707	33931.9	CD11b	NA	DMSO 25%	infection	NA
B377	AG CD11b B377	45ef138a-4520-4568-a071-5762b77505bf	Field_1	14067.9	11839.1	28895	26298	2597	8.988	791.92	3.27936e+06	32483.2	CD11b	NA	DMSO 25%	infection	NA
B377	AG CD11b B377	082482ad-b868-4f6f-b073-91ea1473d6c3	Field_3	13798.6	13927	50829	43766	7063	13.9	1252.6	5638593	50275.9	CD11b	NA	DMSO 25%	infection	NA
B378	AG CD11b B378	bd24b741-6435-4a5c-af8d-cef6bc6e3be3	Field_1	9608.3	3742.7	5071	4812	259	5.107	446.06	580639	8890.2	CD11b	NA	DMSO 25%	no infection	NA
B378	AG CD11b B378	d3ae071c-c280-4238-a144-6f9fcdbc13c9	Field_3	4749.5	5962.7	4596	4411	185	4.025	324.31	570439	12301.9	CD11b	NA	DMSO 25%	no infection	NA
B378	AG CD11b B378	203d8ea6-bc6d-427d-8660-871b53bc4abd	Field_5	8018.1	11278.9	4160	4065	95	2.284	197.64	480663	8726.2	CD11b	NA	DMSO 25%	no infection	NA
B378	AG CD11b B378	b936a059-dd26-41dc-a0ef-1ed696a9c9f5	Field_6	8518.4	12073.2	6418	6374	44	0.6856	55.33	795231	13460.1	CD11b	NA	DMSO 25%	no infection	NA
B378	AG CD11b B378	af895969-6d0d-47b9-821e-74847f203ba0	Field_2	2694.3	4888.1	3533	3370	163	4.614	368.47	442374	13292.3	CD11b	NA	DMSO 25%	no infection	NA
B378	AG CD11b B378	6f15d96c-ace8-421a-8a43-b796e5603c22	Field_4	1916.8	8359.5	4573	4497	76	1.662	127.58	595707	11334.4	CD11b	NA	DMSO 25%	no infection	NA
B379	AG CD11b B379	f1ff2cce-e673-4d90-a41d-fdf0bc62e490	Field_1	17244.9	13221.4	7684	7202	482	6.273	264.22	1.82427e+06	15882.7	CD11b	NA	DMSO 25%	no infection	NA
B379	AG CD11b B379	bb48a03c-5903-486e-bb6b-9955d512b461	Field_5	5902.5	4136.2	6467	5899	568	8.783	416.14	1.36492e+06	16121.1	CD11b	NA	DMSO 25%	no infection	NA
B379	AG CD11b B379	09a5ec2f-438e-44c3-bffd-f6ec0ea4b772	Field_3	7143.5	7766.5	7399	7119	280	3.784	171.4	1.6336e+06	24124.2	CD11b	NA	DMSO 25%	no infection	NA
B379	AG CD11b B379	14f3b888-4ad8-45a5-90be-6c60b75c026b	Field_2	5882.9	13627	7773	7568	205	2.637	152.07	1348072	13321.6	CD11b	NA	DMSO 25%	no infection	NA
B379	AG CD11b B379	3dad1f50-686b-4bfa-a093-79968fa08afa	Field_4	3074.6	7805.5	5551	5358	193	3.477	199.44	967697	11410.9	CD11b	NA	DMSO 25%	no infection	NA
B379	AG CD11b B379	3c5423de-3b64-4ee4-99d8-33d3faafc5ff	Field_6	8688	5155.9	3314	3106	208	6.276	221.51	939018	15854.3	CD11b	NA	DMSO 25%	no infection	NA

## Sheet: S1C
animal	image	object_id	name	centroid_x	centroid_y	num_detect	num_neg	num_pos	pos_percent	num_pos_per_mm2	area_um2	perimeter_um	staining	dab_intensity	treatment	infection	pathoscore
B327	AG CD11c B327	b70faf87-0069-4916-9ac6-085c8e21ebef	Field_6	19782.9	15866.6	8584	7917	667	7.77	752.88	885933	11223.1	CD11c	NA	DMSO 25%	infection	NA
B327	AG CD11c B327	6ef57ed3-2db4-4794-9d58-2c5983bd5933	Field_5	15764.6	15415.2	13097	12429	668	5.1	516.07	1.29439e+06	7950.5	CD11c	NA	DMSO 25%	infection	NA
B327	AG CD11c B327	81ffcc5a-f0d1-4060-94a7-4e5194481957	Field_3	18197.1	13305.7	9100	8238	862	9.473	906.68	950725	13492.5	CD11c	NA	DMSO 25%	infection	NA
B327	AG CD11c B327	74e2764d-754d-416b-9126-4a5f2b13cce4	Field_1	16479.6	10783.8	12067	9429	2638	21.86	2214.5	1191245	12795.2	CD11c	NA	DMSO 25%	infection	NA
B327	AG CD11c B327	0301945b-33aa-447b-89ea-67d1d3c28aa2	Field_2	11839.6	12190.6	6832	5819	1013	14.83	1664.8	608496	12833.6	CD11c	NA	DMSO 25%	infection	NA
B327	AG CD11c B327	ce78b222-cd4c-41a4-ad53-563df2514489	Field_4	14059.2	14065.9	9792	7744	2048	20.92	2257.5	907196	13781	CD11c	NA	DMSO 25%	infection	NA
B328	AG CD11c B328	1a4f00c2-f5de-4b40-9c27-57e1a8b2c728	Field_5	11561.4	16231.9	10658	10332	326	3.059	240.92	1.35317e+06	18268.1	CD11c	NA	DMSO 25%	infection	NA
B328	AG CD11c B328	bcea3fb5-43c8-4798-88e4-6efd7ee3d8f4	Field_4	16591.8	15848.5	9553	9341	212	2.219	205.75	1.03039e+06	16665.7	CD11c	NA	DMSO 25%	infection	NA
B328	AG CD11c B328	8f482b74-d16f-4596-bfb2-06febf921c82	Field_3	20130.6	11310.7	5492	5471	21	0.3824	34.91	601492	9840.5	CD11c	NA	DMSO 25%	infection	NA
B328	AG CD11c B328	3035d036-608f-43bc-b5e8-f1aca8633d0f	Field_1	19846.1	8322.7	5012	4993	19	0.3791	37.92	500991	7872.6	CD11c	NA	DMSO 25%	infection	NA
B328	AG CD11c B328	d34751cd-7f58-4aff-8942-f2e4ad4150fc	Field_2	18864.6	10598.5	5867	5713	154	2.625	274.28	561464	7562	CD11c	NA	DMSO 25%	infection	NA
B328	AG CD11c B328	2f72db24-886a-4a4f-b49c-aa06b67a0fc2	Field_5	15776.3	17667	7575	7404	171	2.257	214.79	796111	13421.5	CD11c	NA	DMSO 25%	infection	NA
B329	AG CD11c B329	ad28c580-e32c-440f-8e62-9f61f17dbad4	Field_4	14214.9	7031.3	16679	15194	1485	8.903	801.33	1.85317e+06	18220	CD11c	NA	DMSO 25%	infection	NA
B329	AG CD11c B329	77f4c641-b199-4704-981c-537d080527be	Field_3	6339.7	4494.6	8392	6917	1475	17.58	1636.6	901253	15658.5	CD11c	NA	DMSO 25%	infection	NA
B329	AG CD11c B329	4b0147d7-8aaf-4a55-9606-8972f38682d7	Field_6	11122.8	8587.4	9273	8174	1099	11.85	934.07	1.17657e+06	16988.5	CD11c	NA	DMSO 25%	infection	NA
B329	AG CD11c B329	954c0187-7ae4-41b9-90a3-8d9abebb5632	Field_1	12195.5	3511.8	13733	11657	2076	15.12	1478.9	1.40379e+06	17993.1	CD11c	NA	DMSO 25%	infection	NA
B329	AG CD11c B329	02757cdb-4534-4745-a96e-1a23fba309ed	Field_2	3218.1	4189.2	6853	5215	1638	23.9	2110.6	776090	8565.9	CD11c	NA	DMSO 25%	infection	NA
B329	AG CD11c B329	c018be81-d8eb-4a3d-8f45-323e9f4f963a	Field_5	8090.2	7434.5	14527	13079	1448	9.968	818.36	1.76939e+06	24295.6	CD11c	NA	DMSO 25%	infection	NA
B330	AG CD11c B330	d020f004-8266-458b-9629-f36cafef4152	Field_5	7329.8	9360.6	8856	8445	411	4.641	404.91	1.01504e+06	13993.7	CD11c	NA	DMSO 25%	infection	NA
B330	AG CD11c B330	e2130d14-ce1e-44ae-a51c-7237c47476ee	Field_2	8062.8	12964.5	3211	3105	106	3.301	282.65	375026	8610.8	CD11c	NA	DMSO 25%	infection	NA
B330	AG CD11c B330	822e215a-88e8-4a6a-bf8d-f4968ac7b671	Field_3	8063.4	5355.2	11712	10811	901	7.693	622.62	1.44711e+06	14619.9	CD11c	NA	DMSO 25%	infection	NA
B330	AG CD11c B330	e542825c-1601-4ceb-a7c8-2fef5e1b538e	Field_4	10868.2	5045.6	11580	10599	981	8.472	723.56	1.35579e+06	17360.7	CD11c	NA	DMSO 25%	infection	NA
B330	AG CD11c B330	17e6259e-36c5-4d9d-b353-3592af25ffa9	Field_6	8792.2	9911.4	7150	6823	327	4.573	366.92	891213	12158.1	CD11c	NA	DMSO 25%	infection	NA
B330	AG CD11c B330	d9a8c479-c901-4db9-ba1a-3cc5dcebd24b	Field_1	7509.4	7218.6	12998	11852	1146	8.817	710.3	1.61341e+06	14479.9	CD11c	NA	DMSO 25%	infection	NA
B344	AG CD11c B344	b039c67b-f488-4702-b57c-e3d8804fd237	Field_1	4237.6	5445.7	15463	14214	1249	8.077	796.09	1.56892e+06	24467	CD11c	NA	Terfenadine	infection	NA
B344	AG CD11c B344	c843bab3-ab7b-4895-ab9a-574dcf9a9d7a	Field_5	7323.6	8223.7	10583	10070	513	4.847	427.95	1.19874e+06	16449.4	CD11c	NA	Terfenadine	infection	NA
B344	AG CD11c B344	481f64f3-4b4b-4dfc-b563-7700f4f4d6d4	Field_3	11110.4	6341	4148	4041	107	2.58	233.13	458964	10331.7	CD11c	NA	Terfenadine	infection	NA
B344	AG CD11c B344	25ec8001-9efe-466a-896e-f41cfa58e9c7	Field_4	15353.3	7418.2	9422	9193	229	2.43	218.85	1046358	7451.3	CD11c	NA	Terfenadine	infection	NA
B344	AG CD11c B344	0606080a-0636-4ad8-b7d4-9d5597279412	Field_6	9098.3	8715.8	5503	5305	198	3.598	341.6	579627	9990.1	CD11c	NA	Terfenadine	infection	NA
B344	AG CD11c B344	fc6e77b7-0e91-49e6-97e4-69ba152ae024	Field_2	15899	6129.2	4486	4427	59	1.315	109.85	537119	11515.7	CD11c	NA	Terfenadine	infection	NA
B345	AG CD11c B345	8ec8435b-7683-481f-a428-ffd5734a310d	Field_6	12410.5	18668	22397	21609	788	3.518	288.24	2.73383e+06	22570.2	CD11c	NA	Terfenadine	infection	NA
B345	AG CD11c B345	0c2f3a9a-b366-4021-a573-808044421f00	Field_4	13605.5	13682.6	13111	12090	1021	7.787	634.67	1608698	15886.4	CD11c	NA	Terfenadine	infection	NA
B345	AG CD11c B345	a6317df4-7c2d-4010-b2cb-a2fdd1393007	Field_5	14182.7	14629.8	16788	15365	1423	8.476	772.96	1840977	12651.2	CD11c	NA	Terfenadine	infection	NA
B345	AG CD11c B345	97bcad76-aceb-4f69-b511-b94d5e2e806d	Field_2	6432.9	10738.4	26785	23326	3459	12.91	1250.6	2765830	20569	CD11c	NA	Terfenadine	infection	NA
B345	AG CD11c B345	6b1456cb-fe37-4a13-9176-52cb74171ec6	Field_1	8549.2	8677.9	29223	25948	3275	11.21	1039.8	3.14959e+06	31848.6	CD11c	NA	Terfenadine	infection	NA
B345	AG CD11c B345	b028ed43-aae5-4acf-bd4f-9e9a5f692271	Field_3	8099.6	11906.4	23765	20086	3679	15.48	1511.3	2.43426e+06	32180.2	CD11c	NA	Terfenadine	infection	NA
B346	AG CD11c B346	7f34b6e2-75e1-4906-8013-187ab1f76690	Field_1	13407.1	2276.6	14521	13493	1028	7.079	613.84	1.6747e+06	14794.6	CD11c	NA	Terfenadine	infection	NA
B346	AG CD11c B346	d18d1858-eb7a-45a3-b64a-fa471f29a248	Field_2	8063.8	3166.9	10035	9184	851	8.48	828.76	1.02683e+06	13540	CD11c	NA	Terfenadine	infection	NA
B346	AG CD11c B346	b36f0a8f-86f3-41b3-bac5-127dbfef07e8	Field_5	11452.4	7269.6	14925	14084	841	5.635	498.77	1.68614e+06	18644.8	CD11c	NA	Terfenadine	infection	NA
B346	AG CD11c B346	29f40dac-71d5-4ff7-a136-65cf00d755d9	Field_3	11788	3219.5	16965	16106	859	5.063	435.6	1.97198e+06	18540.3	CD11c	NA	Terfenadine	infection	NA
B346	AG CD11c B346	cfff5dd5-51af-4a09-b77c-6bb0d4a477ff	Field_4	14200.5	4083.6	12511	12114	397	3.173	280.29	1416400	13239.1	CD11c	NA	Terfenadine	infection	NA
B346	AG CD11c B346	a7d5ca70-bfc0-4165-a2aa-fc3712871354	Field_6	14153.6	7504.8	13389	12587	802	5.99	534.92	1.49928e+06	16487.2	CD11c	NA	Terfenadine	infection	NA
B347	AG CD11c B347	8d244c05-12e2-4136-9458-c19327e511e6	Field_2	13436	5092.7	22151	17855	4296	19.39	1894.4	2.26777e+06	20770.5	CD11c	NA	Terfenadine	infection	NA
B347	AG CD11c B347	5d5abf63-6962-4704-be22-771e3a993a0d	Field_1	16098	3547.2	17544	14457	3087	17.6	1588.9	1.9428e+06	18209.6	CD11c	NA	Terfenadine	infection	NA
B347	AG CD11c B347	77a9d4ec-c431-4551-bf0b-8bfec0b4e3d0	Field_6	16311	11579.7	19110	16906	2204	11.53	924.18	2.38482e+06	24140	CD11c	NA	Terfenadine	infection	NA
B347	AG CD11c B347	32731506-27e5-4700-8fb6-bb3abbfba94a	Field_4	13884.2	7855.8	12567	9984	2583	20.55	1790.4	1.44268e+06	12243.4	CD11c	NA	Terfenadine	infection	NA
B347	AG CD11c B347	3f3c3e96-e11d-4415-9698-3ff18d82409b	Field_5	15797.7	8658.7	29716	24906	4810	16.19	1270.8	3.78503e+06	25362.6	CD11c	NA	Terfenadine	infection	NA
B347	AG CD11c B347	d39da85a-2f15-418a-9869-50ad3d2b9776	Field_3	18630.1	7609.1	18614	16667	1947	10.46	885.81	2.19798e+06	17870.7	CD11c	NA	Terfenadine	infection	NA
B352	AG CD11c B352	68fe20b9-2b6d-4354-a9a1-9f0ac16204a5	Field_4	7613.8	8028.1	7388	7159	229	3.1	243.13	941892	14191.5	CD11c	NA	DMSO 25%	no infection	NA
B352	AG CD11c B352	4565e569-fba5-41be-b7f7-31f609a16800	Field_1	6164.8	3234	5059	4990	69	1.364	111.83	616992	11375	CD11c	NA	DMSO 25%	no infection	NA
B352	AG CD11c B352	4da0011b-accd-487e-a052-8b7598264371	Field_5	8274	9347.8	13091	12662	429	3.277	268.01	1.60067e+06	20671.5	CD11c	NA	DMSO 25%	no infection	NA
B352	AG CD11c B352	b9f4f028-c3fb-4d94-b3e4-3e1dca2bdba9	Field_3	7228.9	5612.2	13220	12594	626	4.735	368.46	1.69897e+06	11385.2	CD11c	NA	DMSO 25%	no infection	NA
B352	AG CD11c B352	5e4b1de8-c2ef-47f0-b2c0-f37f6a3982ed	Field_2	5133.8	3674.6	5675	5546	129	2.273	190.14	678440	9954.9	CD11c	NA	DMSO 25%	no infection	NA
B352	AG CD11c B352	c3d3154d-3049-4282-8519-5897fa134ad4	Field_6	12006.3	8580.3	5754	5564	190	3.302	299.44	634521	13174.3	CD11c	NA	DMSO 25%	no infection	NA
B353	AG CD11c B353	66a4bf88-0e53-425d-9da5-fed94407b652	Field_6	7307.5	7787.4	11623	11422	201	1.729	136.76	1.46968e+06	16274.5	CD11c	NA	DMSO 25%	no infection	NA
B353	AG CD11c B353	8e4bebf8-c47b-46db-941d-b4f0b89f1551	Field_2	4271.4	8760.7	6596	6481	115	1.743	153.87	747392	9898.8	CD11c	NA	DMSO 25%	no infection	NA
B353	AG CD11c B353	2e483413-bdef-40f2-826d-e8a196c22e3d	Field_5	8955.2	9308.4	9362	9272	90	0.9613	73.59	1223012	16269.2	CD11c	NA	DMSO 25%	no infection	NA
B353	AG CD11c B353	b173d641-edf6-4281-8329-c37ef33dbaa0	Field_3	4838.9	9514.3	6587	6466	121	1.837	144.49	837444	11208.4	CD11c	NA	DMSO 25%	no infection	NA
B353	AG CD11c B353	2ad45424-b867-45a6-8c86-3db408514542	Field_1	3526.4	9320.7	8852	8675	177	2	176.37	1.00357e+06	13990	CD11c	NA	DMSO 25%	no infection	NA
B353	AG CD11c B353	faa2f38f-a90e-42e7-b443-6ed6974447b6	Field_4	7892	10208.4	6735	6598	137	2.034	158.05	866805	11338.7	CD11c	NA	DMSO 25%	no infection	NA
B354	AG CD11c B354	1a279680-2333-40c6-8ed2-54c878af4bb1	Field_3	3226.8	5356.4	10331	10137	194	1.878	161.6	1.20051e+06	14151.3	CD11c	NA	DMSO 25%	no infection	NA
B354	AG CD11c B354	45a5b966-79b0-4db7-814a-66ad5e728fc9	Field_6	7418.7	6295.4	6863	6768	95	1.384	115.35	823545	10479.6	CD11c	NA	DMSO 25%	no infection	NA
B354	AG CD11c B354	90c2b899-8a91-4756-8ed3-4becd605521c	Field_5	7466.3	4193.8	6417	6368	49	0.7636	63.79	768203	10839.9	CD11c	NA	DMSO 25%	no infection	NA
B354	AG CD11c B354	87f24986-8c45-4ab8-a9f5-f762c8dad48f	Field_2	1784.3	2855.4	6827	6691	136	1.992	173.78	782600	10297.2	CD11c	NA	DMSO 25%	no infection	NA
B354	AG CD11c B354	b5349c4e-b6e1-4ffa-a506-cc3841552069	Field_1	3745.9	1179	6376	6234	142	2.227	189.22	750457	15177.3	CD11c	NA	DMSO 25%	no infection	NA
B354	AG CD11c B354	e4c7431c-b5c7-47a9-9886-89d4ec3840f9	Field_4	5452	6973.9	7220	7085	135	1.87	172.49	782639	11012.8	CD11c	NA	DMSO 25%	no infection	NA
B367	AG CD11c B367	7986195e-8c00-4da4-8da5-69b38e18096e	Field_4	3675.7	5244.3	11079	10776	303	2.735	206.28	1.4689e+06	24206.9	CD11c	NA	Terfenadine	no infection	NA
B367	AG CD11c B367	a514610e-7de9-48fd-b9fa-adbf93f32f67	Field_1	6997.8	3362	12621	12478	143	1.133	95.96	1490247	19596.2	CD11c	NA	Terfenadine	no infection	NA
B367	AG CD11c B367	3652f6a2-306b-4da2-abdf-8e6e3f384e19	Field_5	2991.8	3435.3	6502	6302	200	3.076	266.26	751142	11356.3	CD11c	NA	Terfenadine	no infection	NA
B367	AG CD11c B367	c7ea8f1a-12c1-4447-bc31-3833c3715549	Field_6	12342.4	10210.1	13717	13364	353	2.573	237.53	1.48612e+06	20990.4	CD11c	NA	Terfenadine	no infection	NA
B367	AG CD11c B367	41cac43e-93a5-4120-877e-508e66297862	Field_3	3316.1	9342.4	7794	7690	104	1.334	115.03	904088	17054.4	CD11c	NA	Terfenadine	no infection	NA
B367	AG CD11c B367	337a84d7-27e8-4f4d-be27-2b8a3d7bdc45	Field_2	6957.7	6713.7	9884	9592	292	2.954	257.64	1.13337e+06	19246.5	CD11c	NA	Terfenadine	no infection	NA
B368	AG CD11c B368	fdc4505c-fd02-4832-9d1e-08c33206e399	Field_5	4724.7	4346	7603	7392	211	2.775	213.61	987802	14152.2	CD11c	NA	Terfenadine	no infection	NA
B368	AG CD11c B368	806d5cc1-3925-4256-9d7b-fe4dcaad0a7d	Field_6	5270.4	2424.7	6147	6015	132	2.147	182.32	723998	13910.9	CD11c	NA	Terfenadine	no infection	NA
B368	AG CD11c B368	1b5a8e63-9eac-4b83-8b5c-69df885262d8	Field_1	11522.2	6761	13760	13449	311	2.26	200.71	1549517	21090	CD11c	NA	Terfenadine	no infection	NA
B368	AG CD11c B368	b9f9c893-288d-46f6-8a7b-2347beccb7db	Field_3	5101	9704.4	10594	10357	237	2.237	173.91	1.36277e+06	19331	CD11c	NA	Terfenadine	no infection	NA
B368	AG CD11c B368	e8da4f1f-3ae3-4a03-ac40-c0cde1a564a7	Field_4	6495.3	3814.2	7484	7264	220	2.94	253.54	867709	14773.1	CD11c	NA	Terfenadine	no infection	NA
B368	AG CD11c B368	5e5f700b-1075-428f-87b2-5e3c83a70543	Field_2	9870.6	7128	12821	12468	353	2.753	223.05	1.58263e+06	22619.9	CD11c	NA	Terfenadine	no infection	NA
B369	AG CD11c B369	9efd4b11-e2bb-4346-a1e2-e761831bcc68	Field_2	3651.9	9240.5	9914	9738	176	1.775	171.27	1.02763e+06	21502.4	CD11c	NA	Terfenadine	no infection	NA
B369	AG CD11c B369	560badeb-6270-4054-8dc0-945d4807de11	Field_3	9401.5	4645.1	13031	12882	149	1.143	98.51	1.51249e+06	18277	CD11c	NA	Terfenadine	no infection	NA
B369	AG CD11c B369	42c01d95-c63f-4968-943d-0ff6b30962df	Field_5	14182.9	5633.5	21296	21085	211	0.9908	85.23	2475516	20147.6	CD11c	NA	Terfenadine	no infection	NA
B369	AG CD11c B369	ac168894-71ea-4b0b-975f-3c3ad7d17c31	Field_6	13235.3	10059.8	13442	13334	108	0.8035	67.53	1599401	15025	CD11c	NA	Terfenadine	no infection	NA
B369	AG CD11c B369	6c4db6d8-1217-4833-b77e-495f4ba391c8	Field_1	7304	6007.8	6816	6749	67	0.983	91.58	731625	11251.3	CD11c	NA	Terfenadine	no infection	NA
B369	AG CD11c B369	861bef0a-6d35-40e2-a98a-d192084a6068	Field_4	11696.7	6702.1	20616	20409	207	1.004	85.57	2.41898e+06	25984.4	CD11c	NA	Terfenadine	no infection	NA
B370	AG CD11c B370	8117b277-9cdf-499b-bb34-d7cc9d82a92d	Field_1	8021.3	12598.2	12858	9700	3158	24.56	2211.1	1.42827e+06	15005.4	CD11c	NA	Terfenadine	infection	NA
B370	AG CD11c B370	47e6d024-aeea-40b9-a866-23c7566553b3	Field_2	4188.9	13869.1	6687	6208	479	7.163	613.16	781205	16258	CD11c	NA	Terfenadine	infection	NA
B370	AG CD11c B370	327de3f1-5c15-4153-86fa-a11c9cf3a9a8	Field_4	8027.1	17030.5	18970	16549	2421	12.76	1076.7	2.24857e+06	12163.6	CD11c	NA	Terfenadine	infection	NA
B370	AG CD11c B370	77beefcd-cc93-4b5d-941a-f44af57c44f1	Field_3	4146.9	16184.1	8981	7873	1108	12.34	1104.5	1003171	12317.4	CD11c	NA	Terfenadine	infection	NA
B370	AG CD11c B370	73585fb5-a2bc-4943-be22-c99bc37c843f	Field_5	2442.9	17806.7	11229	9701	1528	13.61	1218.1	1.25444e+06	13206.7	CD11c	NA	Terfenadine	infection	NA
B370	AG CD11c B370	6687df19-ba08-43db-bc91-a64ad73c62f2	Field_6	5431.7	19553.7	11887	11112	775	6.52	534.1	1.45104e+06	18107.9	CD11c	NA	Terfenadine	infection	NA
B371	AG CD11c B371	9073ed15-6048-42ac-9dfa-2b3c33626190	Field_3	14214.8	6493.2	14796	12478	2318	15.67	1126.8	2.05723e+06	15462.2	CD11c	NA	Terfenadine	infection	NA
B371	AG CD11c B371	6c35ff14-ab12-41fa-8fb3-0a8129583e88	Field_6	20817.1	9968.5	11965	11403	562	4.697	343.39	1.6366e+06	18163.3	CD11c	NA	Terfenadine	infection	NA
B371	AG CD11c B371	9e71d8f8-a456-431f-b846-9366b08e9b9d	Field_5	19802.5	8180.6	4716	4312	404	8.567	707.17	571292	11356.9	CD11c	NA	Terfenadine	infection	NA
B371	AG CD11c B371	cf45f315-dfef-45d0-9b0c-8195d4a29ed8	Field_2	17982.7	5111.7	8282	6704	1578	19.05	1409.3	1.11968e+06	13247.3	CD11c	NA	Terfenadine	infection	NA
B371	AG CD11c B371	bfd4d11d-908c-4cf2-b731-a8002413cb54	Field_1	13800.5	3620.3	25484	20880	4604	18.07	1511.7	3.04559e+06	19025.7	CD11c	NA	Terfenadine	infection	NA
B371	AG CD11c B371	3ee6c57e-e7d1-4dfe-ba30-334cd5ea3fba	Field_4	17296.2	7566.4	14373	12665	1708	11.88	859.34	1.98758e+06	18923.4	CD11c	NA	Terfenadine	infection	NA
B373	AG CD11c B373	a0db9cc1-1251-4863-b7ae-4bd1bdb00d70	Field_2	10815.1	5341.2	15676	15266	410	2.615	177.49	2.31e+06	25692.9	CD11c	NA	Terfenadine	no infection	NA
B373	AG CD11c B373	043d9876-24ce-48a9-b8a6-777abd3a554d	Field_6	11516.6	10419.3	7016	6862	154	2.195	172.45	893020	13596.6	CD11c	NA	Terfenadine	no infection	NA
B373	AG CD11c B373	3d842560-3ded-4b6c-abda-7eeaae5df233	Field_3	6970.1	5673.2	14517	14245	272	1.874	121.42	2.24013e+06	18975.4	CD11c	NA	Terfenadine	no infection	NA
B373	AG CD11c B373	7642f853-a488-4c59-9f0c-f35ffb3de090	Field_4	8890.8	7436	18075	17264	811	4.487	347.4	2.33447e+06	16087.5	CD11c	NA	Terfenadine	no infection	NA
B373	AG CD11c B373	6ba880f8-a51d-41dc-9c49-00e9104eab34	Field_5	12203.5	10491.1	9523	9346	177	1.859	138.69	1.2762e+06	14430.1	CD11c	NA	Terfenadine	no infection	NA
B373	AG CD11c B373	75a858cf-db23-49f7-8a99-54f0c616c1d4	Field_1	10060.1	3146.6	10696	10448	248	2.319	171.17	1.44884e+06	20372.9	CD11c	NA	Terfenadine	no infection	NA
B374	AG CD11c B374	fe961cae-53b5-4715-9068-0672540602e7	Field_4	14163.1	9413.2	16739	16523	216	1.29	83.61	2.58327e+06	25003	CD11c	NA	Terfenadine	no infection	NA
B374	AG CD11c B374	bdaa4487-64bb-41a1-8dfe-2c2191819dc5	Field_3	12296	10735.5	12028	11744	284	2.361	157.08	1.80794e+06	16231.6	CD11c	NA	Terfenadine	no infection	NA
B374	AG CD11c B374	36831798-1a03-491f-b0d4-9aa084bf82d8	Field_2	7695.7	13692.8	8875	8650	225	2.535	158.64	1.4183e+06	19302.3	CD11c	NA	Terfenadine	no infection	NA
B374	AG CD11c B374	46045c02-be80-4fad-aa58-968474dece8f	Field_6	15196	6536.5	12557	12410	147	1.171	79.22	1.8556e+06	23920.1	CD11c	NA	Terfenadine	no infection	NA
B374	AG CD11c B374	4766fb2e-03f9-460c-bc0e-b130513975b5	Field_1	4662.2	12118.3	9703	9502	201	2.072	126.75	1.58581e+06	17699.7	CD11c	NA	Terfenadine	no infection	NA
B374	AG CD11c B374	bf3f651f-a0f9-438a-9977-28967ddecdc7	Field_5	17615.3	10496.4	15977	15803	174	1.089	76.35	2.27912e+06	21483.5	CD11c	NA	Terfenadine	no infection	NA
B375	AG CD11c B375	3605b921-9c54-4553-81be-02715701bcc0	Field_6	20533.8	11431.9	8374	8082	292	3.487	250.68	1.16481e+06	16218.6	CD11c	NA	DMSO 25%	infection	NA
B375	AG CD11c B375	92ec77e5-4565-4892-a85f-9afbeb41b978	Field_2	19330.2	5911.8	8609	7969	640	7.434	621.01	1030575	7468.2	CD11c	NA	DMSO 25%	infection	NA
B375	AG CD11c B375	7fb769e6-83dc-4251-8d63-4a79c6bbbf3e	Field_3	12567.2	6904.7	10897	8214	2683	24.62	2232.5	1.20178e+06	11945.2	CD11c	NA	DMSO 25%	infection	NA
B375	AG CD11c B375	a9bf95a6-d745-4b05-98e9-eaccb3365ec8	Field_5	14995.1	10103.6	9866	8204	1662	16.85	1228.2	1.35316e+06	9413	CD11c	NA	DMSO 25%	infection	NA
B375	AG CD11c B375	e4872567-74df-4279-bdcf-d2959a842850	Field_4	20556.3	9035	8218	7488	730	8.883	729.79	1.00028e+06	13809.1	CD11c	NA	DMSO 25%	infection	NA
B375	AG CD11c B375	f832ece7-7630-43eb-bf38-5804535e2eaf	Field_1	14839.8	4630.7	15232	11623	3609	23.69	1877.9	1.92185e+06	21782.1	CD11c	NA	DMSO 25%	infection	NA
B376	AG CD11c B376	0e38cbe2-0c61-484d-ac93-e39fad757fc3	Field_3	5036.9	10719.7	10544	9523	1021	9.683	762.98	1.33818e+06	20606.6	CD11c	NA	DMSO 25%	infection	NA
B376	AG CD11c B376	967ebcc6-4c4d-455b-9cb0-044ed25dabf3	Field_2	12101.3	9806.1	15619	13078	2541	16.27	1274.5	1.9938e+06	18955.6	CD11c	NA	DMSO 25%	infection	NA
B376	AG CD11c B376	be857dd5-dbed-4c23-8556-5a5d15040785	Field_6	8910.7	11826.7	9122	8258	864	9.472	717.08	1.20489e+06	15765.1	CD11c	NA	DMSO 25%	infection	NA
B376	AG CD11c B376	cea4b711-00d8-4504-b921-56a4f33b265d	Field_5	3191.5	11353.8	8662	7785	877	10.12	702.57	1.24828e+06	18839	CD11c	NA	DMSO 25%	infection	NA
B376	AG CD11c B376	0de352ae-c602-4975-8709-ec3a894f4cd6	Field_1	8988	8768.3	10699	9392	1307	12.22	1002.2	1.30411e+06	15506.5	CD11c	NA	DMSO 25%	infection	NA
B376	AG CD11c B376	71b6917a-d0c0-4ec5-be52-de1f7ae0dd69	Field_4	6462	10497.1	12507	10947	1560	12.47	1018	1.53234e+06	21736.6	CD11c	NA	DMSO 25%	infection	NA
B377	AG CD11c B377	c71cf24c-13b5-48c9-a67e-d67a4a816801	Field_6	9318	9109	27650	24465	3185	11.52	866.41	3.6761e+06	35297.3	CD11c	NA	DMSO 25%	infection	NA
B377	AG CD11c B377	d1453590-3393-4198-86b7-70b579dc6406	Field_4	7181.3	6554	14859	12889	1970	13.26	984.73	2.00054e+06	21484	CD11c	NA	DMSO 25%	infection	NA
B377	AG CD11c B377	42b6abab-e194-46ce-8a24-341e616510f4	Field_2	3673.2	5931.7	10549	8993	1556	14.75	1122.3	1.38645e+06	13551.7	CD11c	NA	DMSO 25%	infection	NA
B377	AG CD11c B377	5118afbc-1368-4aab-ad39-98152f78943f	Field_3	5935.7	7159.5	18341	16301	2040	11.12	709.2	2.87647e+06	18454	CD11c	NA	DMSO 25%	infection	NA
B377	AG CD11c B377	288cd79a-6255-4643-a765-14c134413984	Field_5	10765.8	7064.9	10428	8678	1750	16.78	1457.3	1200828	23177.6	CD11c	NA	DMSO 25%	infection	NA
B377	AG CD11c B377	ea258d00-cc3c-410f-bf20-128e56a14a71	Field_1	8176.2	3629.7	9966	8308	1658	16.64	1229.1	1.34899e+06	13169.6	CD11c	NA	DMSO 25%	infection	NA
B378	AG CD11c B378	6e9e7480-693f-4aa6-8332-e7cfbebea10f	Field_2	8320.2	7504.7	1774	1695	79	4.453	331.34	238429	4978.8	CD11c	NA	DMSO 25%	no infection	NA
B378	AG CD11c B378	3e7d8fb5-402e-4d4d-8aa4-43145ce680c1	Field_5	7130.2	3415.1	10942	10744	198	1.81	156.78	1.26294e+06	17898.9	CD11c	NA	DMSO 25%	no infection	NA
B378	AG CD11c B378	2973a2a3-e28b-4393-af2a-82e297771fa8	Field_4	9198.8	2658.1	7547	7423	124	1.643	139.85	886685	6471.8	CD11c	NA	DMSO 25%	no infection	NA
B378	AG CD11c B378	5b8fafc4-4d0f-42a5-8483-195638b98ccc	Field_3	10464	7615.8	11486	11348	138	1.201	98.25	1.40458e+06	20013.3	CD11c	NA	DMSO 25%	no infection	NA
B378	AG CD11c B378	8ef540ec-5ebf-432d-b716-03bc7bb265f3	Field_6	6598.6	2669.4	15758	15566	192	1.218	111.78	1.71758e+06	19567.8	CD11c	NA	DMSO 25%	no infection	NA
B378	AG CD11c B378	8f19a5da-5272-4fdc-b2c6-cc18fdfd4fde	Field_1	8428.3	9745.6	4345	4213	132	3.038	178.91	737791	14547.8	CD11c	NA	DMSO 25%	no infection	NA
B379	AG CD11c B379	890c902a-6782-444a-ad9c-19226836286a	Field_4	11342.1	15535.5	11230	10937	293	2.609	184.52	1.58789e+06	20693.1	CD11c	NA	DMSO 25%	no infection	NA
B379	AG CD11c B379	e0c33e28-1706-4ded-aa76-1adf54b9460f	Field_1	15491	6852.8	12943	12715	228	1.762	127.79	1.7842e+06	21325.6	CD11c	NA	DMSO 25%	no infection	NA
B379	AG CD11c B379	543fd577-dccb-41a5-9693-857ba24036fa	Field_2	13943.1	13531.2	6149	6051	98	1.594	92.42	1.06033e+06	17020	CD11c	NA	DMSO 25%	no infection	NA
B379	AG CD11c B379	8ac73b8d-f7bc-446d-b876-6e8964d19de4	Field_6	17538.3	14675	7537	7460	77	1.022	74.13	1.03873e+06	9185.9	CD11c	NA	DMSO 25%	no infection	NA
B379	AG CD11c B379	0e7c9a0e-739c-488f-b7a8-b8464cb2a03c	Field_5	15805.9	16217.3	12960	12810	150	1.157	86.09	1.74238e+06	20440.3	CD11c	NA	DMSO 25%	no infection	NA
B379	AG CD11c B379	231bb341-f05c-463c-b849-49c877b2f841	Field_3	12901.9	15086.8	10226	10074	152	1.486	92.67	1.64031e+06	24170.7	CD11c	NA	DMSO 25%	no infection	NA

## Sheet: S1D
animal	image	object_id	name	centroid_x	centroid_y	num_detect	num_neg	num_pos	pos_percent	num_pos_per_mm2	area_um2	perimeter_um	staining	dab_intensity	treatment	infection	pathoscore
B327	AG F480 B327	c55a7b42-e006-4a4c-9fc9-9a1bed391e7d	Field_6	9713.5	10300.8	30509	26188	4321	14.16	1217.8	3.54808e+06	26553.7	F480	NA	DMSO 25%	infection	NA
B327	AG F480 B327	11d5d1b3-6b53-45be-9063-375828f1b96e	Field_4	8564.1	7999.9	34329	30417	3912	11.4	934.97	4.18407e+06	28130.8	F480	NA	DMSO 25%	infection	NA
B327	AG F480 B327	71890983-d1c0-48d4-8d17-b355d989325c	Field_2	5107	4550.3	60358	45883	14475	23.98	2191	6.60647e+06	49490.1	F480	NA	DMSO 25%	infection	NA
B327	AG F480 B327	327081b5-d7d0-4bd4-8046-9874e0caf093	Field_5	5093	11619.8	42001	37887	4114	9.795	842.57	4.8827e+06	55026.3	F480	NA	DMSO 25%	infection	NA
B327	AG F480 B327	b1be1d68-ef97-44c5-bb9c-267d7646d4f6	Field_3	12783.4	7608.2	63641	55096	8545	13.43	1175.2	7.27128e+06	50613.7	F480	NA	DMSO 25%	infection	NA
B327	AG F480 B327	80755054-372a-4802-a849-e768b846a5ca	Field_1	10048.4	3379.1	29171	25921	3250	11.14	1038.4	3.12969e+06	29581.7	F480	NA	DMSO 25%	infection	NA
B328	AG F480 B328	8bed4c9f-eb3b-432a-b4ff-3a996af703a4	Field_6	15722.6	9838.8	60737	53082	7655	12.6	1067.2	7.17276e+06	49207.3	F480	NA	DMSO 25%	infection	NA
B328	AG F480 B328	c684ce37-7fa2-4856-b614-8295edc878b1	Field_2	11665.7	5860.8	30513	27180	3333	10.92	909.37	3.66519e+06	32846.9	F480	NA	DMSO 25%	infection	NA
B328	AG F480 B328	ec54dde8-0ea2-4fcd-a8a7-54635bf147ab	Field_5	10874.5	7209.5	37916	34537	3379	8.912	724.89	4.66137e+06	44772.2	F480	NA	DMSO 25%	infection	NA
B328	AG F480 B328	04e15a53-dd6f-4c4a-bbca-d50a7137ca46	Field_3	16655.7	6893.8	63725	58053	5672	8.901	722.77	7.84757e+06	43268.4	F480	NA	DMSO 25%	infection	NA
B328	AG F480 B328	67496d7a-a930-4d88-bfc4-a4fb6880373d	Field_1	8568.2	5597.3	17829	16170	1659	9.305	825.66	2.0093e+06	24049.9	F480	NA	DMSO 25%	infection	NA
B328	AG F480 B328	91bdff51-4ca8-444e-9ee6-08e07b15a7bb	Field_4	19506.3	8987.8	84076	79958	4118	4.898	426.85	9.64745e+06	61181.1	F480	NA	DMSO 25%	infection	NA
B329	AG F480 B329	35ac96f2-a8e6-43bc-a318-04c996b5691d	Field_6	18040.4	11202.7	15329	13989	1340	8.742	778.28	1.72174e+06	26868.4	F480	NA	DMSO 25%	infection	NA
B329	AG F480 B329	c55fe427-c813-4416-97c2-2a6dcd10dec8	Field_1	12803.8	7178.3	30738	27433	3305	10.75	992.47	3.33008e+06	45382.7	F480	NA	DMSO 25%	infection	NA
B329	AG F480 B329	fc4e05be-3833-4ccf-8937-3fbe59cd4507	Field_3	14380.5	6692.5	19447	17715	1732	8.906	791.69	2.18772e+06	38405.8	F480	NA	DMSO 25%	infection	NA
B329	AG F480 B329	067ef507-dae1-4478-bc50-e3f8b395eef8	Field_5	15911.2	8460	8523	7571	952	11.17	988.39	963178	6180.5	F480	NA	DMSO 25%	infection	NA
B329	AG F480 B329	d8e84115-14d5-4a45-a8e6-6275a703fc18	Field_2	18535	5113.8	10820	9832	988	9.131	881.32	1.12104e+06	27015.6	F480	NA	DMSO 25%	infection	NA
B329	AG F480 B329	b5619c58-286a-460b-8a0e-3826614940fc	Field_4	15774.6	8718.3	18084	16148	1936	10.71	954.35	2.0286e+06	26425.7	F480	NA	DMSO 25%	infection	NA
B330	AG F480 B330	a6efa30b-bda1-4476-83e1-85cd5e8c94d8	Field_3	8542	2059.9	12117	11456	661	5.455	465.97	1.41856e+06	15850.5	F480	NA	DMSO 25%	infection	NA
B330	AG F480 B330	4dc2fe6c-4764-4395-b047-0811e436891e	Field_4	11131.8	1782.9	12552	11914	638	5.083	436.82	1.46054e+06	21289.4	F480	NA	DMSO 25%	infection	NA
B330	AG F480 B330	77508307-f319-4935-88a0-41e03a83560c	Field_5	2191.7	3769.3	28108	25794	2314	8.233	719.64	3.21549e+06	38368.5	F480	NA	DMSO 25%	infection	NA
B330	AG F480 B330	004164bb-dc9b-4b79-a9c9-d5ff6a39fb86	Field_1	6434.4	1652.8	12987	11870	1117	8.601	706.18	1.58175e+06	18320.8	F480	NA	DMSO 25%	infection	NA
B330	AG F480 B330	a6c4924b-aa06-4fda-a6bc-9b650d8f3022	Field_6	9845	5728.3	32508	29505	3003	9.238	811.54	3.70038e+06	42007.7	F480	NA	DMSO 25%	infection	NA
B330	AG F480 B330	b4e3b3c6-c0bd-4a0f-a5f6-2cea3d7d325e	Field_2	13270.6	3937.6	21885	21030	855	3.907	341.48	2.50382e+06	24048.7	F480	NA	DMSO 25%	infection	NA
B331	AG F480 B331	395c2b86-cd19-4721-a7a3-ba20ca5935a9	Field_1	12268.6	2494.6	37102	33084	4018	10.83	957.51	4.19631e+06	36832.8	F480	NA	DMSO 25%	infection	NA
B331	AG F480 B331	3f34ddf9-bf57-42e5-808f-fed964026b4b	Field_2	7570.3	4679.3	39377	35873	3504	8.899	771.19	4.54362e+06	33258.6	F480	NA	DMSO 25%	infection	NA
B331	AG F480 B331	59ebf4d9-fbfa-4bd8-8b9e-1c30643977c0	Field_3	11202.8	4486.6	68916	62550	6366	9.237	783.23	8.12784e+06	38370.8	F480	NA	DMSO 25%	infection	NA
B331	AG F480 B331	8d35ac8c-898e-4f4c-9a62-bf55969595e5	Field_4	16333.5	4663.6	21423	19589	1834	8.561	764.03	2.40042e+06	30457.5	F480	NA	DMSO 25%	infection	NA
B331	AG F480 B331	83b6df02-bb73-4608-82db-b00c08332268	Field_6	10353.3	8289.2	82443	72824	9619	11.67	1044.8	9206578	61164.1	F480	NA	DMSO 25%	infection	NA
B331	AG F480 B331	69c1ada9-7b47-4456-99e9-ac0a6769bdc1	Field_5	14519.6	4659.5	17006	15533	1473	8.662	744.47	1978579	23773	F480	NA	DMSO 25%	infection	NA
B344	AG F480 B344	477da9e2-8e59-467f-8793-e26ebea57c2a	Field_3	14679.5	3161.4	21278	17975	3303	15.52	1407.5	2.34665e+06	18981.7	F480	NA	Terfenadine	infection	NA
B344	AG F480 B344	1c8e5f7c-a64d-4ed0-9ceb-1041e018fbe2	Field_5	12116.7	4249	24593	22175	2418	9.832	905.29	2.67097e+06	44736.8	F480	NA	Terfenadine	infection	NA
B344	AG F480 B344	8c3f254a-5add-4069-9177-b46aa2ed410c	Field_4	13835.3	5952.7	21536	18653	2883	13.39	1216.9	2.36905e+06	19439.4	F480	NA	Terfenadine	infection	NA
B344	AG F480 B344	cbf2b881-cfe0-463b-9737-f44ca4ceb4c1	Field_2	15276.6	3562.8	21908	19990	1918	8.755	805.82	2380190	28464.8	F480	NA	Terfenadine	infection	NA
B344	AG F480 B344	d2f0f810-71bf-416e-a353-0f9eb91971a9	Field_6	11217.5	6114.9	27989	25010	2979	10.64	936.07	3.18245e+06	32982.7	F480	NA	Terfenadine	infection	NA
B344	AG F480 B344	f5766073-7066-405f-91c6-f5ab1e2cc9e5	Field_1	10317	1907.3	32134	26772	5362	16.69	1554.7	3.44885e+06	36202.7	F480	NA	Terfenadine	infection	NA
B345	AG F480 B345	01c16db3-fa6f-470b-b661-bbe0187946b1	Field_1	13894	6513.2	51859	38866	12993	25.05	2525.4	5.14502e+06	37067.6	F480	NA	Terfenadine	infection	NA
B345	AG F480 B345	8415298d-ba6e-4a34-a740-b49e67a3aeb9	Field_4	15942.2	9580.1	53577	43535	10042	18.74	1588.4	6.32208e+06	31985.3	F480	NA	Terfenadine	infection	NA
B345	AG F480 B345	31338d03-d284-4313-9515-83cfd5023b44	Field_2	16642.9	5266.4	55428	46122	9306	16.79	1612.2	5.77225e+06	49429.7	F480	NA	Terfenadine	infection	NA
B345	AG F480 B345	60151f79-2d19-467d-8db8-91a2ee45c3b7	Field_5	14083.3	11216.7	22963	19100	3863	16.82	1609.3	2.40046e+06	17763.8	F480	NA	Terfenadine	infection	NA
B345	AG F480 B345	0f170d9c-a2e2-4aa2-8c86-ece24e412cde	Field_6	16347	11925.9	32814	26234	6580	20.05	1843.2	3.56996e+06	31159.1	F480	NA	Terfenadine	infection	NA
B345	AG F480 B345	76e93998-ad9f-4b3a-a105-7b887b73eef4	Field_3	18487.6	7881.1	36012	32390	3622	10.06	911.31	3.97452e+06	40146.4	F480	NA	Terfenadine	infection	NA
B346	AG F480 B346	c2d85250-26b4-4af0-9130-4af1283c10a5	Field_6	18011.3	6739.7	43905	41018	2887	6.576	579.81	4.97918e+06	50010.8	F480	NA	Terfenadine	infection	NA
B346	AG F480 B346	c14af262-9917-4fcc-9a59-365aefaabd2c	Field_1	19969.5	2096.1	30793	26458	4335	14.08	1262.4	3.4339e+06	26992.8	F480	NA	Terfenadine	infection	NA
B346	AG F480 B346	2d8a5ad9-8fbe-46a2-8708-be23fdcd84ee	Field_3	15187	2216.7	43970	39442	4528	10.3	836.75	5.41142e+06	22192.5	F480	NA	Terfenadine	infection	NA
B346	AG F480 B346	3860e01d-cf38-47ec-a17f-44295f95bf37	Field_2	13758.3	5380.1	32267	26872	5395	16.72	1560	3458410	28958.3	F480	NA	Terfenadine	infection	NA
B346	AG F480 B346	7150c6a9-fab2-4bda-8003-3cbba5c22d81	Field_4	18072.7	2118.9	39167	36606	2561	6.539	537.14	4.76783e+06	34451.4	F480	NA	Terfenadine	infection	NA
B346	AG F480 B346	37309fff-bec3-407f-aa4c-39ea4fbdf5de	Field_5	14611.4	5953.5	45372	37825	7547	16.63	1444.1	5.22608e+06	25857.4	F480	NA	Terfenadine	infection	NA
B347	AG F480 B347	cdd00e67-e586-4789-84b4-f03eeb9821fa	Field_5	10033.7	7256.5	41259	35485	5774	13.99	1131.1	5.10493e+06	33656.7	F480	NA	Terfenadine	infection	NA
B347	AG F480 B347	7646cff6-3b6f-47bf-a4cb-d75a7e0bc8f0	Field_4	6176.1	5339.7	47571	41383	6188	13.01	1134	5.45675e+06	30606.4	F480	NA	Terfenadine	infection	NA
B347	AG F480 B347	7048a0af-da63-43df-9666-014e2fede2ec	Field_6	8806.9	8732	28382	23170	5212	18.36	1737.8	2.99922e+06	24143	F480	NA	Terfenadine	infection	NA
B347	AG F480 B347	66c53132-d07a-4505-96ff-fae5ad3ac681	Field_3	4638.9	5308.4	68593	56973	11620	16.94	1528.3	7.60328e+06	48050	F480	NA	Terfenadine	infection	NA
B347	AG F480 B347	ab1b31b0-f760-4dd7-a1db-a2594548c358	Field_2	10448.6	2767.4	34076	30857	3219	9.447	804.23	4.00257e+06	42206.8	F480	NA	Terfenadine	infection	NA
B347	AG F480 B347	e83ffde9-9a33-4c3f-b5d9-a7044487e04c	Field_1	8064.1	2822.7	53234	47908	5326	10	847.18	6.28671e+06	57538.3	F480	NA	Terfenadine	infection	NA
B352	AG F480 B352	3e41e80c-37b1-4c8b-b6f9-3f87675950bf	Field_6	7050.8	3444.4	10567	10271	296	2.801	237.16	1.24812e+06	22777.7	F480	NA	DMSO 25%	no infection	NA
B352	AG F480 B352	fcea020c-9792-48a1-9c8d-b7a2d669d998	Field_3	8707.2	10467.2	15603	15214	389	2.493	223.32	1.74187e+06	26553.3	F480	NA	DMSO 25%	no infection	NA
B352	AG F480 B352	4d3fcc9d-1a30-4c27-a2d8-b9b1e0ce53f1	Field_1	2947.7	12400.4	19463	17946	1517	7.794	772.13	1964690	30614.7	F480	NA	DMSO 25%	no infection	NA
B352	AG F480 B352	2598a415-6a05-46d5-b3ee-2b26351a44bc	Field_2	6277.2	7099.6	6865	6533	332	4.836	452.03	734470	16043.1	F480	NA	DMSO 25%	no infection	NA
B352	AG F480 B352	d6ee1a5e-a8e7-4455-83d3-5d648d6d98fe	Field_4	9450.1	7722.9	18856	18315	541	2.869	244.62	2.21163e+06	32630.2	F480	NA	DMSO 25%	no infection	NA
B352	AG F480 B352	fcae6d93-2358-447d-9148-3cfdca97fae2	Field_5	6190.8	5022.1	15151	14639	512	3.379	284.27	1.80109e+06	33410	F480	NA	DMSO 25%	no infection	NA
B353	AG F480 B353	9e69f682-e61e-403b-9b41-1cb56d418665	Field_3	7390.8	7651.7	13090	12409	681	5.202	463.74	1.4685e+06	23819.7	F480	NA	DMSO 25%	no infection	NA
B353	AG F480 B353	24a5b480-dcfe-4ab9-90ac-5cf62bb2894d	Field_6	15904.1	10078.9	16900	16074	826	4.888	453.16	1822764	24996.4	F480	NA	DMSO 25%	no infection	NA
B353	AG F480 B353	42d4d3cb-92ae-4d81-a809-fd57761a008d	Field_5	12876.7	5817.6	43851	41686	2165	4.937	836.96	2.58674e+06	40756.2	F480	NA	DMSO 25%	no infection	NA
B353	AG F480 B353	b897b7fa-ef50-4478-bec6-c47534795bce	Field_4	9309.5	5275.5	18023	17091	932	5.171	396.58	2.35009e+06	20027.4	F480	NA	DMSO 25%	no infection	NA
B353	AG F480 B353	2b95c492-d2bc-41b8-a970-42d58d78c453	Field_1	11521.2	12671.3	19441	18319	1122	5.771	567.13	1.9784e+06	29826	F480	NA	DMSO 25%	no infection	NA
B353	AG F480 B353	783c4aaa-dede-42d0-937d-97c66e2428cc	Field_2	9945.9	8149.8	17588	17014	574	3.264	279.7	2.05223e+06	28112.5	F480	NA	DMSO 25%	no infection	NA
B354	AG F480 B354	6b74ff3a-1d0a-4a70-9216-a36ffab462de	Field_6	7645.4	7469.3	15338	14632	706	4.603	366.45	1.92659e+06	24581.7	F480	NA	DMSO 25%	no infection	NA
B354	AG F480 B354	1cd42ec1-8368-4cdb-895a-2fa68798b48b	Field_1	11332.1	4043.7	15523	14605	918	5.914	506.75	1.81153e+06	20847.4	F480	NA	DMSO 25%	no infection	NA
B354	AG F480 B354	8abf8984-0ca3-45eb-b8aa-15098b551c0a	Field_5	6706.2	4477.1	20591	19352	1239	6.017	559.58	2.21416e+06	33407.7	F480	NA	DMSO 25%	no infection	NA
B354	AG F480 B354	f8d9dc8e-8752-4d80-b097-d0dc38889b37	Field_3	10293.9	2153.9	11055	10563	492	4.45	393.89	1.24908e+06	20259.6	F480	NA	DMSO 25%	no infection	NA
B354	AG F480 B354	799b3daf-4839-4949-a5d7-07abade0fb21	Field_2	11151.2	1620.7	8054	7578	476	5.91	544.49	874212	13494.1	F480	NA	DMSO 25%	no infection	NA
B354	AG F480 B354	634044e4-2c6d-4fb8-9aea-936b7099a0b0	Field_4	11051.6	6370.9	8782	8194	588	6.696	546.13	1076659	9952.1	F480	NA	DMSO 25%	no infection	NA
B367	AG F480 B367	9bfb8719-5f28-4eb1-bb06-ae6ad88b3446	Field_3	7899.2	13143.6	12799	11862	937	7.321	702.64	1333549	32556.7	F480	NA	Terfenadine	no infection	NA
B367	AG F480 B367	141dde69-a73f-4f8d-aa9c-e4bfb9d47686	Field_2	9168.6	3987.2	21768	20302	1466	6.735	560	2.61783e+06	33537.4	F480	NA	Terfenadine	no infection	NA
B367	AG F480 B367	c4a57717-9929-4d9c-b797-ba83e538071f	Field_1	5306.9	9329.6	16972	15938	1034	6.092	543.79	1.90146e+06	36655.4	F480	NA	Terfenadine	no infection	NA
B367	AG F480 B367	bf3e9fda-8cc9-4615-977f-d2d2f2f90b5e	Field_6	9674.2	11422.1	11867	11174	693	5.84	535.9	1.29315e+06	24138.4	F480	NA	Terfenadine	no infection	NA
B367	AG F480 B367	5f2c4300-0b4d-447b-82e5-80bd17c5c293	Field_4	3477.8	12783.7	11392	10531	861	7.558	674.16	1.27715e+06	22092.5	F480	NA	Terfenadine	no infection	NA
B367	AG F480 B367	ae78ebb1-d824-4872-a159-f289b22802a8	Field_5	5548.5	12940.9	14304	13483	821	5.74	476.7	1722265	36485.9	F480	NA	Terfenadine	no infection	NA
B368	AG F480 B368	45978f6c-c09f-497a-8b55-583b437423fc	Field_5	1433.9	8959.1	8972	8135	837	9.329	845.34	990129	15151.4	F480	NA	Terfenadine	no infection	NA
B368	AG F480 B368	753f5818-d41f-4e2a-b073-bc99799a447c	Field_2	8633.6	10080.9	19048	8760	764	8.022	706.7	1.08109e+06	20912.1	F480	NA	Terfenadine	no infection	NA
B368	AG F480 B368	8cac7047-f088-44d9-b1cf-91a21c04c519	Field_6	2047.5	11228.1	7761	6922	839	10.81	1027	816930	16352.4	F480	NA	Terfenadine	no infection	NA
B368	AG F480 B368	4c4ac1b1-727b-4e0d-8367-6d2219be5708	Field_4	3484.1	9688.4	11710	10428	1282	10.95	975.57	1.31411e+06	21545.7	F480	NA	Terfenadine	no infection	NA
B368	AG F480 B368	e8c45103-dd23-46b2-863f-a3a40617dd78	Field_1	9540.2	11545.3	14309	13382	927	6.478	549.85	1685921	29379.1	F480	NA	Terfenadine	no infection	NA
B368	AG F480 B368	995695d2-7124-43f4-8592-c397180f6f27	Field_3	7444.4	7331.1	26470	24951	1519	5.739	485.85	3.12647e+06	38460.7	F480	NA	Terfenadine	no infection	NA
B369	AG F480 B369	22eaa32e-3ab9-4ae2-8d00-0004273bd8b8	Field_2	10762.5	8176.6	21208	20402	806	3.8	341.48	2.36033e+06	41960.6	F480	NA	Terfenadine	no infection	NA
B369	AG F480 B369	2f3d0731-56b5-4e1e-83c5-540c6d55fbbf	Field_4	12443.5	11820.4	16632	16222	410	2.465	214.6	1.91054e+06	27999.7	F480	NA	Terfenadine	no infection	NA
B369	AG F480 B369	394c47d1-4b00-45d1-81c0-8689cee4e01e	Field_6	6188.6	10298.2	24889	23774	1115	4.48	783.65	1.42283e+06	29765.8	F480	NA	Terfenadine	no infection	NA
B369	AG F480 B369	aa69a44e-d4be-4c76-8cdc-c401e9f5f051	Field_1	8919.1	6196.6	40854	39142	1712	4.191	705.04	2.42824e+06	42395.4	F480	NA	Terfenadine	no infection	NA
B369	AG F480 B369	97ab2cd9-7413-41ae-a0bb-575627ad3ae5	Field_5	13800.5	5762.4	26213	24588	1625	6.199	588.62	2.76068e+06	43315.8	F480	NA	Terfenadine	no infection	NA
B369	AG F480 B369	2f964e5d-79e9-45fb-9ad8-4f9b2b7b7880	Field_3	13881.9	10803.8	10340	10109	231	2.234	185.74	1.24365e+06	21734.8	F480	NA	Terfenadine	no infection	NA
B370	AG F480 B370	40f0f7b6-3422-4efa-a93b-9614b2f352ab	Field_6	20483.5	10299.3	29969	28228	1741	5.809	490.69	3.54807e+06	37985.3	F480	NA	Terfenadine	infection	NA
B370	AG F480 B370	1f836be4-68e1-4264-bdf1-9a7a0337e895	Field_1	14849.5	3602.2	81791	61644	20147	24.63	2133.3	9.44411e+06	59538	F480	NA	Terfenadine	infection	NA
B370	AG F480 B370	10b59223-910f-47d7-9656-108b271f24c7	Field_4	21012.5	8984.8	29015	26655	2360	8.134	703.1	3356574	29309.4	F480	NA	Terfenadine	infection	NA
B370	AG F480 B370	29971f1f-5a30-475d-b4a6-05c666b3c9ce	Field_3	14482.1	8524	33489	28251	5238	15.64	1293.1	4.05069e+06	18958.8	F480	NA	Terfenadine	infection	NA
B370	AG F480 B370	f0315809-3ce5-43ff-900a-acf42f277b6c	Field_5	13657.6	9608.3	19513	13579	5934	30.41	2683.3	2.21147e+06	18536.2	F480	NA	Terfenadine	infection	NA
B370	AG F480 B370	e9ce5987-f6f3-4826-89ee-276b3c4fb266	Field_2	17746.9	5853.3	48326	42263	6063	12.55	1031.3	5878902	43187.1	F480	NA	Terfenadine	infection	NA
B371	AG F480 B371	a9e1d4a0-3802-4301-b5bf-c32e6a41ed21	Field_1	13034.8	9135.7	31026	27977	3049	9.827	895.71	3.40401e+06	27170	F480	NA	Terfenadine	infection	NA
B371	AG F480 B371	35b7724e-fd22-44fa-af9c-83f60fe7dfee	Field_6	13736.5	16696.1	18200	16658	1542	8.473	811.87	1.89931e+06	8520.1	F480	NA	Terfenadine	infection	NA
B371	AG F480 B371	6cebdccf-3dd9-4623-b1e5-e7f91122be94	Field_4	14046.8	13460.7	77951	70207	7744	9.934	778.36	9.94909e+06	67095.7	F480	NA	Terfenadine	infection	NA
B371	AG F480 B371	dfb7e0c0-e6d1-4d2d-9b62-445abb57a7ad	Field_3	9641.6	13633.9	51277	44228	7049	13.75	1226.4	5747534	53468.7	F480	NA	Terfenadine	infection	NA
B371	AG F480 B371	252d32ef-d343-4465-90e7-ad4f55b9feeb	Field_2	17658.3	13817.9	47114	43927	3187	6.764	600.68	5.30569e+06	46234.5	F480	NA	Terfenadine	infection	NA
B371	AG F480 B371	43092e12-888f-42d7-b6fd-59f835d5ce1e	Field_5	11411.9	17155.1	42524	36909	5615	13.2	1096.7	5.11975e+06	39185.5	F480	NA	Terfenadine	infection	NA
B373	AG F480 B373	324cd9de-bccb-4037-ad5a-bf6a643bb95a	Field_6	4578.7	4085.9	17307	16138	1169	6.754	511.51	2.28537e+06	29165.6	F480	NA	Terfenadine	no infection	NA
B373	AG F480 B373	144c1cd3-cd0b-47a9-b67b-c22030e39038	Field_5	11489.3	5163.7	24590	23246	1344	5.466	416.97	3.22328e+06	58005.9	F480	NA	Terfenadine	no infection	NA
B373	AG F480 B373	0dec239e-64de-438a-8170-2694cf4d54c4	Field_3	11345.3	8565.2	23701	22097	1604	6.768	536.89	2.98757e+06	31303.8	F480	NA	Terfenadine	no infection	NA
B373	AG F480 B373	8be0186b-e6ee-48a2-aed8-4e82328aa361	Field_4	14066.6	6693.8	19359	18562	797	4.117	281.33	2.83298e+06	37596.5	F480	NA	Terfenadine	no infection	NA
B373	AG F480 B373	2747ce29-b757-4ec0-a34b-fd19a2f780b9	Field_1	12925.8	11090.5	24627	23585	1042	4.231	304.07	3.42683e+06	37717.7	F480	NA	Terfenadine	no infection	NA
B373	AG F480 B373	ea7c6405-d122-4fa0-baa1-e431df7f4ff2	Field_2	9814.2	10785.7	23917	22127	1790	7.484	586.02	3.05449e+06	43279.5	F480	NA	Terfenadine	no infection	NA
B374	AG F480 B374	3c243784-1cc0-41ab-bafb-5843f161f71b	Field_6	11256.5	2720.5	16439	13904	2535	15.42	1281.6	1.978e+06	25650.8	F480	NA	Terfenadine	no infection	NA
B374	AG F480 B374	860a39db-9327-4b6f-b25c-e9b360cc1407	Field_2	13860.2	9786.8	20761	18921	1840	8.863	596.92	3082492	34619	F480	NA	Terfenadine	no infection	NA
B374	AG F480 B374	406626e9-04b7-4b7c-9055-077213921d58	Field_5	14253.7	4177.1	17129	15343	1786	10.43	822.28	2.17202e+06	37082.7	F480	NA	Terfenadine	no infection	NA
B374	AG F480 B374	d95a8ffb-b073-402b-87a7-9072344eb514	Field_3	14853.4	7597.1	18424	16426	1998	10.84	792.66	2.52063e+06	33199.2	F480	NA	Terfenadine	no infection	NA
B374	AG F480 B374	f0bfb18a-0554-4728-b679-d5625ec49563	Field_4	16423.5	6827.4	14211	12954	1257	8.845	680.73	1.84655e+06	24062.7	F480	NA	Terfenadine	no infection	NA
B374	AG F480 B374	c210fe57-bdaa-4223-95e4-d1f5b0ae4d75	Field_1	17824.5	10690	23359	21488	1871	8.01	633.74	2.95233e+06	45428.8	F480	NA	Terfenadine	no infection	NA
B375	AG F480 B375	45c3e2be-898c-4aa0-833f-358a5fdca44f	Field_6	16161.7	17179.2	51651	45991	5660	10.96	869.51	6.5094e+06	54501.9	F480	NA	DMSO 25%	infection	NA
B375	AG F480 B375	8308f2dd-221d-47cb-88cd-0345700dc516	Field_4	16534.6	14374	59175	53040	6135	10.37	816.1	7.51746e+06	52517.4	F480	NA	DMSO 25%	infection	NA
B375	AG F480 B375	162e3e99-2187-4223-9521-f0edb220ccb2	Field_2	18844.2	13329.3	65620	60459	5161	7.865	656	7.86741e+06	64123.8	F480	NA	DMSO 25%	infection	NA
B375	AG F480 B375	38b9a285-5b93-43a3-a42d-3f8c7f4aa25f	Field_3	12630	14407.4	70244	58392	11852	16.87	1540.2	7.69507e+06	69261	F480	NA	DMSO 25%	infection	NA
B375	AG F480 B375	e6a3f747-5e3f-4fc7-bf46-47a11ffc3030	Field_1	14819.9	11303.2	42855	36039	6816	15.9	1343.7	5.07238e+06	37719.2	F480	NA	DMSO 25%	infection	NA
B375	AG F480 B375	e125ce00-5700-43c5-9cb9-542b523c0402	Field_5	19837	16207	23444	22132	1312	5.596	467.42	2.80691e+06	32735.7	F480	NA	DMSO 25%	infection	NA
B376	AG F480 B376	11176e42-6182-418c-bcf3-f6acaec5011d	Field_1	18276.4	1488.1	131616	126261	5355	4.069	1002.3	5.34273e+06	51445.7	F480	NA	DMSO 25%	infection	NA
B376	AG F480 B376	23254622-bff5-4ea0-9f41-bde94840bf93	Field_4	15469.1	4282.6	41345	38130	3215	7.776	552.97	5.81404e+06	38145.8	F480	NA	DMSO 25%	infection	NA
B376	AG F480 B376	a9adc412-2f80-4db2-bf2f-1980b2c44d36	Field_3	21752.1	3256.9	31951	30770	1181	3.696	310.86	3799163	53185.3	F480	NA	DMSO 25%	infection	NA
B376	AG F480 B376	5baf92d7-2228-4c69-9ad0-fb90c4049801	Field_2	13348.9	4734.2	98043	85942	12101	12.34	2188.4	5.52955e+06	37032.5	F480	NA	DMSO 25%	infection	NA
B376	AG F480 B376	8f207cce-ef6e-4424-a7ea-cd4b2b287fb4	Field_5	18545.8	3985.5	34236	33315	921	2.69	226.53	4.06562e+06	33062.4	F480	NA	DMSO 25%	infection	NA
B376	AG F480 B376	130d133d-ada3-472c-bf7c-4fea7f1f4223	Field_6	17226.9	7401.6	56347	51947	4400	7.809	675.68	6.51192e+06	49529.2	F480	NA	DMSO 25%	infection	NA
B377	AG F480 B377	0662bd67-dc47-481c-92d9-7eff7c2f4073	Field_4	4082.5	13312.6	9693	9114	579	5.973	507.37	1.14119e+06	14805.9	F480	NA	DMSO 25%	infection	NA
B377	AG F480 B377	6da069f3-a180-4f6c-86d1-21a68767342d	Field_3	4449.9	15914.2	22658	21067	1591	7.022	611.18	2.60318e+06	22984.1	F480	NA	DMSO 25%	infection	NA
B377	AG F480 B377	27aa11dd-1607-467b-8953-cbd6bcc6a8bf	Field_5	8960.1	12411.8	11118	10287	831	7.474	650.76	1.27696e+06	14862.1	F480	NA	DMSO 25%	infection	NA
B377	AG F480 B377	156edd89-15b3-4aa1-8693-39831fcc9821	Field_6	7007.4	11045.1	10037	9390	647	6.446	563.49	1.14821e+06	20407.4	F480	NA	DMSO 25%	infection	NA
B377	AG F480 B377	ba04cf53-14be-4ca8-97a3-53d22f4e710c	Field_1	6891.2	17365	26779	25395	1384	5.168	393.5	3.51717e+06	17988.7	F480	NA	DMSO 25%	infection	NA
B377	AG F480 B377	5f4c8a17-f30c-4fff-828a-ecb3fba1d7a5	Field_2	9350.3	15594.6	25157	23521	1636	6.503	563.34	2.90413e+06	15810.4	F480	NA	DMSO 25%	infection	NA
B378	AG F480 B378	1eb0e35c-cbf8-4d84-943e-b9a9aad68737	Field_2	7932.2	11620.6	19043	17615	1428	7.499	670.79	2.12885e+06	36955.1	F480	NA	DMSO 25%	no infection	NA
B378	AG F480 B378	010d0f1c-aab6-4296-aa6d-78e796f7fdaa	Field_3	12633.4	6922.4	15389	14440	949	6.167	568.24	1.67007e+06	29998.9	F480	NA	DMSO 25%	no infection	NA
B378	AG F480 B378	b4b33d54-ba0f-4383-9ad8-46ace40b14fd	Field_4	13721.5	6624.3	17438	17010	428	2.454	216.46	1.9773e+06	25573	F480	NA	DMSO 25%	no infection	NA
B378	AG F480 B378	cfdc6811-164b-44b8-8828-e9dc3c0d7440	Field_5	13528.7	2903.5	14257	13902	355	2.49	450.33	788308	11945.3	F480	NA	DMSO 25%	no infection	NA
B378	AG F480 B378	7b8aacc7-9a3b-4100-869b-715e9180d059	Field_1	2741.2	5221.3	11230	10515	715	6.367	610.29	1.17157e+06	21765.4	F480	NA	DMSO 25%	no infection	NA
B378	AG F480 B378	6ae6aa9d-c4e9-4301-99c9-592c506c0fdd	Field_6	11867.1	1823.2	6907	6425	482	6.978	630.31	764704	18753	F480	NA	DMSO 25%	no infection	NA
B379	AG F480 B379	2143a804-2226-42b8-a0b5-3b5b273ba048	Field_6	13343.6	2259	11227	10347	880	7.838	606.3	1.45142e+06	28768.9	F480	NA	DMSO 25%	no infection	NA
B379	AG F480 B379	8b80e493-ccc4-40c3-8d35-4ab80cb8dca3	Field_5	4783.5	4361.6	9833	9224	609	6.193	428.27	1.422e+06	20300.6	F480	NA	DMSO 25%	no infection	NA
B379	AG F480 B379	182cbfd8-eb38-475b-a77e-59e1c6f0a5ad	Field_1	6613.7	15444.7	19083	16481	2602	13.64	1018.7	2.55432e+06	35180.4	F480	NA	DMSO 25%	no infection	NA
B379	AG F480 B379	193d4159-e05f-4e6f-b3a0-c8f28b61fcbe	Field_4	6381.1	6194.3	20664	19421	1243	6.015	450.48	2.75929e+06	35261.8	F480	NA	DMSO 25%	no infection	NA
B379	AG F480 B379	4f66d1ac-a9ba-4fca-b26a-0e0dbf5d8d94	Field_2	14175.8	11640.4	16270	15089	1181	7.259	571.13	2067820	33092	F480	NA	DMSO 25%	no infection	NA
B379	AG F480 B379	6617def9-7ec9-4369-a0a4-e75a8aba42d9	Field_3	16037.1	5467.5	20182	18779	1403	6.952	403.78	3.47463e+06	42141.1	F480	NA	DMSO 25%	no infection	NA

## Sheet: S1E
animal	image	object_id	name	centroid_x	centroid_y	num_detect	num_neg	num_pos	pos_percent	num_pos_per_mm2	area_um2	perimeter_um	staining	dab_intensity	treatment	infection	pathoscore
B373	AG B220 B 373	65529097-a940-4eb3-b1a6-43d834d5dc71	Field_6	12814.8	10705.1	19888	19811	77	0.3872	27.46	2.80437e+06	27808.8	B220	NA	Terfenadine	no infection	NA
B373	AG B220 B 373	f59f9053-b870-4d4b-ae06-7b146cf1a979	Field_3	6955.6	8340.4	23479	23410	69	0.2939	21.38	3.2274e+06	43649.3	B220	NA	Terfenadine	no infection	NA
B373	AG B220 B 373	3e87213f-5d6e-4800-8a75-8a73f1fcefda	Field_4	10627.7	7866.5	61261	60777	484	0.7901	117.4	4.12266e+06	39787.8	B220	NA	Terfenadine	no infection	NA
B373	AG B220 B 373	c3ecaafb-3516-4ae9-a1a7-4416d85fe49c	Field_1	11571.2	3327.1	34082	33768	314	0.9213	139.1	2.25734e+06	45847.9	B220	NA	Terfenadine	no infection	NA
B373	AG B220 B 373	f5f68f0e-7aec-4785-99cd-75892cd3dfa8	Field_5	13343.6	8511.4	28410	28074	336	1.183	168.64	1.99241e+06	20877.2	B220	NA	Terfenadine	no infection	NA
B373	AG B220 B 373	7c00a9e2-40f9-4848-8d57-7dfdd549aad8	Field_2	8285.8	6013.4	20574	20539	35	0.1701	11.4	3.07138e+06	32143.9	B220	NA	Terfenadine	no infection	NA
B327	AG B220 B327	3e39de4c-af4b-4085-aae5-6628cd45a0c1	Field_2	17410.8	12771.4	32609	32337	272	0.8341	146.72	1.85385e+06	16709.5	B220	NA	DMSO 25%	infection	NA
B327	AG B220 B327	64524ca9-a9cc-4853-ab73-31dc50c8dc72	Field_3	16165.1	17031.7	33993	33445	548	1.612	235.3	2.3289e+06	25072.1	B220	NA	DMSO 25%	infection	NA
B327	AG B220 B327	4d17fdbb-1a03-4812-829c-7290da10abf3	Field_6	15808	16011.7	10895	10654	241	2.212	153.64	1568594	14172.2	B220	NA	DMSO 25%	infection	NA
B327	AG B220 B327	e6dec1f5-eb73-499c-882c-210132dcb059	Field_4	13434.5	17244.2	20746	20166	580	2.796	163.99	3.53674e+06	32374.7	B220	NA	DMSO 25%	infection	NA
B327	AG B220 B327	a7cd7527-d4c1-4b80-a5f3-84a559e8f191	Field_5	10744.4	17974.7	21234	20963	271	1.276	84.74	3.19813e+06	21228.9	B220	NA	DMSO 25%	infection	NA
B327	AG B220 B327	62f1a02d-8210-4b5e-b53a-388d56328b20	Field_1	19407.3	10710.4	54208	53603	605	1.116	194.19	3.11559e+06	25552.1	B220	NA	DMSO 25%	infection	NA
B328	AG B220 B328	a2dc6400-0479-4445-a2a5-04dcb5a357dd	Field_5	7732	10648.8	50944	50155	789	1.549	194.82	4.04995e+06	27583.1	B220	NA	DMSO 25%	infection	NA
B328	AG B220 B328	6b6e3953-6fe0-4312-a3a5-3ed5f7d7454a	Field_4	10374.8	13898.2	44410	43922	488	1.099	146.37	3.33402e+06	33337.2	B220	NA	DMSO 25%	infection	NA
B328	AG B220 B328	51768967-22f4-44e0-88a0-6b39ac6801db	Field_1	2492.1	16185.9	62896	60681	2215	3.522	593.99	3.72901e+06	32287.1	B220	NA	DMSO 25%	infection	NA
B328	AG B220 B328	9201e496-7c1f-49ab-95c5-858f35dc31f2	Field_6	7593.5	7720.3	69242	68319	923	1.333	183.36	5.03391e+06	39754.1	B220	NA	DMSO 25%	infection	NA
B328	AG B220 B328	16f4fe84-3769-4a93-8852-0f21e25046f7	Field_2	3904.3	7748.9	49985	48729	1256	2.513	397.33	3.16107e+06	28270.4	B220	NA	DMSO 25%	infection	NA
B328	AG B220 B328	a96ebb25-9ee4-4448-bc39-c4ee9037d3bf	Field_3	10370	16052.6	17597	17414	183	1.04	68.29	2.67973e+06	28683.8	B220	NA	DMSO 25%	infection	NA
B329	AG B220 B329	bcddf1a9-eda1-4b2f-9e0a-286bd9164a37	Field_6	15102.8	17277.8	79916	78612	1304	1.632	250.05	5.21503e+06	37400.3	B220	NA	DMSO 25%	infection	NA
B329	AG B220 B329	209e0eab-43ed-478d-b02c-bc83d508b774	Field_1	13028.3	5802.3	57403	57073	330	0.5749	81.31	4.05846e+06	34257.1	B220	NA	DMSO 25%	infection	NA
B329	AG B220 B329	a066209b-391e-4142-9295-584e516db03d	Field_2	14315.3	7770.9	49418	49082	336	0.6799	98.79	3.40121e+06	34527.4	B220	NA	DMSO 25%	infection	NA
B329	AG B220 B329	7c3590bc-0059-4415-b0e6-3a14556d938d	Field_3	13836	12193.2	30882	30385	497	1.609	105.86	4.69496e+06	26013	B220	NA	DMSO 25%	infection	NA
B329	AG B220 B329	f8c454b8-a51c-4b3b-aaf9-7ed1dc26d77d	Field_4	11380.1	12380.8	58467	57002	1465	2.506	342.01	4.28351e+06	25594.6	B220	NA	DMSO 25%	infection	NA
B329	AG B220 B329	dc8153f6-b923-4f8c-83bb-eea183fca7e2	Field_5	11100.6	14599.1	85675	84097	1578	1.842	273.12	5.77766e+06	27013.2	B220	NA	DMSO 25%	infection	NA
B330	AG B220 B330	3ac50b1a-aa47-43bf-a022-2a30cd55bc31	Field_5	10462.9	4326.9	32767	31875	892	2.722	634.39	1.40607e+06	21314.2	B220	NA	DMSO 25%	infection	NA
B330	AG B220 B330	702d3d8d-2b9e-4343-9c8f-18734ebb1adb	Field_1	6832.4	10073.2	49291	48749	542	1.1	180.35	3.00534e+06	49670	B220	NA	DMSO 25%	infection	NA
B330	AG B220 B330	6d351e6a-8082-449a-9d5e-281f44232976	Field_2	6872.8	8405.6	37462	37210	252	0.6727	101.03	2.49431e+06	46936.5	B220	NA	DMSO 25%	infection	NA
B330	AG B220 B330	834d37e5-156f-459e-b32f-462c14001ea2	Field_3	7997.2	6714.4	8172	8085	87	1.065	85.87	1.01313e+06	6597.4	B220	NA	DMSO 25%	infection	NA
B330	AG B220 B330	de596b59-6e89-451f-9aec-45140de29dc1	Field_4	7572.9	6237	21937	21605	332	1.513	235.34	1.41073e+06	20258.5	B220	NA	DMSO 25%	infection	NA
B331	AG B220 B331	1970c998-f15d-4670-b580-268102a35ac5	Field_3	1788.2	4682.5	35893	35744	149	0.4151	62.77	2.37369e+06	33098.7	B220	NA	DMSO 25%	infection	NA
B331	AG B220 B331	d262b3d6-2753-475c-b789-3cfc81c75441	Field_6	13355.5	4793.3	19224	19136	88	0.4578	36.15	2.43441e+06	25124.7	B220	NA	DMSO 25%	infection	NA
B331	AG B220 B331	34e5e2c4-a5bf-47f1-aba8-ba028cc3cc3e	Field_2	10690.1	6775.8	41376	41154	222	0.5365	85.74	2.58928e+06	32491.4	B220	NA	DMSO 25%	infection	NA
B331	AG B220 B331	033879d6-0245-4522-ae87-07c09ce5fd66	Field_1	7058.8	5883.3	19219	19093	126	0.6556	54.6	2.3075e+06	33159.3	B220	NA	DMSO 25%	infection	NA
B331	AG B220 B331	56ebe56e-a1d2-47c1-9932-2ec54f6b7b5b	Field_5	9752.2	1928	16261	16189	72	0.4428	33.44	2.15315e+06	34585.9	B220	NA	DMSO 25%	infection	NA
B331	AG B220 B331	3992fd42-1bdb-4ab6-9771-9fa0ef76a3c1	Field_4	7724.8	2536.5	41075	40917	158	0.3847	55.74	2.83445e+06	42695.3	B220	NA	DMSO 25%	infection	NA
B344	AG B220 B344	c8cc57c8-0db7-407d-9acf-07763ef9e2e5	Field_2	5181.9	6678.1	19655	19466	189	0.9616	67.9	2.78357e+06	28224.5	B220	NA	Terfenadine	infection	NA
B344	AG B220 B344	5f77c1b5-50d0-4ce0-8250-7b4feccc7619	Field_1	13106.5	7527.1	83665	82241	1424	1.702	296.52	4.80235e+06	38651.8	B220	NA	Terfenadine	infection	NA
B344	AG B220 B344	286073c9-7375-409a-aaf6-6ac8e3c692b4	Field_3	7273.8	11199.3	23420	23280	140	0.5978	43.24	3.23782e+06	31443.4	B220	NA	Terfenadine	infection	NA
B344	AG B220 B344	a13f638d-7d55-447a-b872-e696a9d5bb4e	Field_4	2558.7	9918.3	58710	58056	654	1.114	173.37	3.77232e+06	27984	B220	NA	Terfenadine	infection	NA
B344	AG B220 B344	258f8594-5e91-40bc-95e6-3ea1c38ecde7	Field_6	9003.9	12438.9	65974	65409	565	0.8564	119.16	4.74133e+06	28559.1	B220	NA	Terfenadine	infection	NA
B344	AG B220 B344	8e716836-8b84-4a4b-81a3-81bb16883424	Field_5	4612	10612.3	86376	85360	1016	1.176	164.52	6.17569e+06	29602.9	B220	NA	Terfenadine	infection	NA
B345	AG B220 B345	dbfab39f-65cd-42e8-9089-3680f0e852be	Field_6	8781.5	16096.1	18197	18112	85	0.4671	34.66	2452721	34076.2	B220	NA	Terfenadine	infection	NA
B345	AG B220 B345	c4a30175-cc3c-4be7-b8db-7a93bece2bf3	Field_5	11182.3	17904.8	86108	85366	742	0.8617	143.43	5.17334e+06	60375.2	B220	NA	Terfenadine	infection	NA
B345	AG B220 B345	77d7ba4d-3e32-476a-89ae-1b46820c4711	Field_1	3765.9	14291.9	38489	38005	484	1.258	221.22	2.18791e+06	26644	B220	NA	Terfenadine	infection	NA
B345	AG B220 B345	e1cd2c92-126c-4abd-b0f2-ead02d0ab869	Field_2	9443.9	14163.3	20389	20231	158	0.7749	54.77	2.88463e+06	32357.7	B220	NA	Terfenadine	infection	NA
B345	AG B220 B345	2acbd848-ef98-4e5d-bc11-f027767de776	Field_3	6874.7	14644.6	41734	41467	267	0.6398	98.87	2.70051e+06	32323.1	B220	NA	Terfenadine	infection	NA
B345	AG B220 B345	9d997366-67a9-4e6e-8166-41d2015f8e62	Field_4	5985.1	17231.7	68422	67260	1162	1.698	266.45	4.3611e+06	36246.4	B220	NA	Terfenadine	infection	NA
B346	AG B220 B346	8627ca21-2624-4f3d-a12c-9d1f4dab5f96	Field_1	11593.1	10088.5	41120	40558	562	1.367	180.42	3114964	23614	B220	NA	Terfenadine	infection	NA
B346	AG B220 B346	46847579-706c-4873-8774-de8d2524323d	Field_2	6819.1	10969.2	80607	77789	2818	3.496	554.35	5.08342e+06	37102.8	B220	NA	Terfenadine	infection	NA
B346	AG B220 B346	7673251a-c800-48c4-9884-ecad58235123	Field_3	7833.8	8806.2	80328	78940	1388	1.728	222.06	6250688	40584.5	B220	NA	Terfenadine	infection	NA
B346	AG B220 B346	85fc8d6a-0f1b-412c-a532-063c5fbdc5ae	Field_4	11373.2	8168.3	24499	24039	460	1.878	106.12	4.33471e+06	41319.3	B220	NA	Terfenadine	infection	NA
B346	AG B220 B346	5b44a996-af49-4457-a203-e2ede3ced542	Field_5	4273.1	7771.9	66277	64981	1296	1.955	327.41	3.95828e+06	38077.1	B220	NA	Terfenadine	infection	NA
B346	AG B220 B346	ee0f6740-ebed-462d-855d-2036ce4427d5	Field_6	8042.2	6303.4	25192	24968	224	0.8892	65.66	3.41136e+06	27862.8	B220	NA	Terfenadine	infection	NA
B347	AG B220 B347	b23a9748-439b-4d1e-90e5-8ca40fa07d24	Field_1	15837.2	2678.5	86021	85280	741	0.8614	111.68	6.635e+06	29886.2	B220	NA	Terfenadine	infection	NA
B347	AG B220 B347	8b9cc471-2233-4573-a8d1-35dcd02df17e	Field_3	17961.1	3450.3	110498	109058	1440	1.303	178.75	8.05606e+06	49207.7	B220	NA	Terfenadine	infection	NA
B347	AG B220 B347	055adfbc-9a93-4eb7-be2e-84f693e12fa6	Field_4	18876.5	4867.1	54781	53822	959	1.751	260.77	3677604	20198.1	B220	NA	Terfenadine	infection	NA
B347	AG B220 B347	fd371611-2b48-4614-b5fb-06b29d8c40d2	Field_2	12806	5608.1	65263	63842	1421	2.177	345.51	4.11272e+06	31954.8	B220	NA	Terfenadine	infection	NA
B347	AG B220 B347	8e6c2e03-70e0-4c00-b99b-e1924ebe8d25	Field_5	13085.7	6469.9	87334	85764	1570	1.798	249.33	6.29691e+06	26844.9	B220	NA	Terfenadine	infection	NA
B347	AG B220 B347	ac8b9fda-b5ae-4c4d-8f8c-a3b9a4d50764	Field_6	15915.7	9212.3	26197	25997	200	0.7634	58.35	3.42773e+06	29241.1	B220	NA	Terfenadine	infection	NA
B352	AG B220 B352	2d40fa61-246b-449f-89b4-5569fa501e9f	Field_2	7574.3	4800.5	24156	24084	72	0.2981	22.1	3.25855e+06	28729.7	B220	NA	DMSO 25%	no infection	NA
B352	AG B220 B352	d6ee2c76-1087-4a0e-b3f9-d4492628728b	Field_1	6708.1	2576	25290	25193	97	0.3836	28.47	3.40661e+06	35986.3	B220	NA	DMSO 25%	no infection	NA
B352	AG B220 B352	ed2977a5-08cb-428f-9e4d-bb3a46983011	Field_6	4493	11511.5	17759	17596	163	0.9178	85.9	1.89758e+06	29974.5	B220	NA	DMSO 25%	no infection	NA
B352	AG B220 B352	447a8c3a-3dcb-4400-8199-e486e2f53f0b	Field_5	6728.1	8514.9	28594	28482	112	0.3917	66.83	1.67593e+06	26838.1	B220	NA	DMSO 25%	no infection	NA
B352	AG B220 B352	6ea263b4-9f68-4ad6-b61b-dd2c61ff695e	Field_3	5485.1	4071	41748	41610	138	0.3306	49.64	2.78029e+06	28774.7	B220	NA	DMSO 25%	no infection	NA
B352	AG B220 B352	dc4253a7-934b-48af-8466-9a19791956fb	Field_4	9069.2	7055.6	17382	17324	58	0.3337	24.25	2.39139e+06	32743.2	B220	NA	DMSO 25%	no infection	NA
B353	AG B220 B353	5e8eeb5b-47e9-4270-b545-6b7c9024dc3e	Field_2	5306.1	11785.6	14393	14353	40	0.2779	17.23	2.32129e+06	30250.6	B220	NA	DMSO 25%	no infection	NA
B353	AG B220 B353	7eb58c79-ab01-4cdc-8591-2dde54573f8b	Field_1	6014.7	3769	19692	19621	71	0.3606	30.91	2.29673e+06	23965.1	B220	NA	DMSO 25%	no infection	NA
B353	AG B220 B353	bb5a5bda-0705-45fd-a6c4-c94694816f9b	Field_4	8438.6	13804.1	20040	19989	51	0.2545	18.33	2782011	28332.8	B220	NA	DMSO 25%	no infection	NA
B353	AG B220 B353	667c8e17-d745-497b-8fc2-090c3fe2b34c	Field_6	7947.2	10357.1	12922	12899	23	0.178	11.4	2.01692e+06	22224	B220	NA	DMSO 25%	no infection	NA
B353	AG B220 B353	d381c42c-3f98-476b-8251-18b7095ece12	Field_5	10093.7	8750.1	11305	11274	31	0.2742	20.63	1.5024e+06	25400.2	B220	NA	DMSO 25%	no infection	NA
B353	AG B220 B353	90894cd6-1763-422f-a061-7e5c6de44564	Field_3	3252.8	8696.6	16016	15956	60	0.3746	28.19	2.12853e+06	36537.3	B220	NA	DMSO 25%	no infection	NA
B354	AG B220 B354	b928b413-376a-48aa-a2c8-112182528be1	Field_2	4857	6834.7	25756	25650	106	0.4116	69.15	1.53287e+06	27430.4	B220	NA	DMSO 25%	no infection	NA
B354	AG B220 B354	140666f1-32d6-4257-8cd9-5b094f82fbf7	Field_6	4312	1672.3	17267	17167	100	0.5791	45.42	2.20184e+06	27550.5	B220	NA	DMSO 25%	no infection	NA
B354	AG B220 B354	9af4d508-149b-4aa2-811b-8e40fe6a003b	Field_3	2850	5715.4	11585	11534	51	0.4402	34.94	1.45952e+06	12700.4	B220	NA	DMSO 25%	no infection	NA
B354	AG B220 B354	941fc53b-a06c-42cd-8268-6e1bd924d47e	Field_5	3383.1	2026.3	8665	8646	19	0.2193	17.49	1.08654e+06	15357.3	B220	NA	DMSO 25%	no infection	NA
B354	AG B220 B354	ce86ca36-f007-49f6-ba8a-77293cb2b6c6	Field_1	8031.1	5089.9	19046	18995	51	0.2678	19.58	2.60477e+06	34933.2	B220	NA	DMSO 25%	no infection	NA
B354	AG B220 B354	80a12c6b-5924-45a9-be68-d96bf32a4363	Field_4	2020.6	2599.8	8538	8506	32	0.3748	30.91	1.03513e+06	18503.1	B220	NA	DMSO 25%	no infection	NA
B367	AG B220 B367	43daf44c-3b9c-4799-99e8-6c7897a8dc57	Field_6	12756	8518.6	17680	17633	47	0.2658	20.36	2308437	36427.8	B220	NA	Terfenadine	no infection	NA
B367	AG B220 B367	1dccc2ca-c305-43f2-ae91-15311111a6a0	Field_5	11526.7	4435.1	22830	22792	38	0.1664	29.52	1.28735e+06	22727.3	B220	NA	Terfenadine	no infection	NA
B367	AG B220 B367	6762beac-b70e-46ec-91cc-9c72b9326de6	Field_1	1413.2	4893.5	14649	14449	200	1.365	217.81	918230	12772.3	B220	NA	Terfenadine	no infection	NA
B367	AG B220 B367	41a3bc42-b4f6-4a3e-b15d-9157d2b8226d	Field_3	3399.1	3641.5	15813	15624	189	1.195	94.28	2.00458e+06	24595.9	B220	NA	Terfenadine	no infection	NA
B367	AG B220 B367	bfe0c2cc-5d27-4f52-8d84-fb52ab15f2c2	Field_2	1527.6	2586.7	14405	14173	232	1.611	280.46	827208	7965.3	B220	NA	Terfenadine	no infection	NA
B367	AG B220 B367	223a22e8-1148-4778-959e-764c98780771	Field_4	9198.9	10628.6	16082	16042	40	0.2487	21.51	1.85933e+06	30530.3	B220	NA	Terfenadine	no infection	NA
B368	AG B220 B368	173da6e8-cc20-481b-92ec-ef7da4d18057	Field_3	7856.7	3491.9	9785	9713	72	0.7358	58.06	1.24013e+06	23059.9	B220	NA	Terfenadine	no infection	NA
B368	AG B220 B368	00d3d110-9e0c-4392-9e3e-d68281bcf85d	Field_6	2468	6769.2	18022	17854	168	0.9322	144.26	1.1646e+06	27419.5	B220	NA	Terfenadine	no infection	NA
B368	AG B220 B368	396f0b5c-61b7-4263-9478-91903729e5a9	Field_1	7632.6	1641.9	14818	14734	84	0.5669	48.69	1.72522e+06	26415.8	B220	NA	Terfenadine	no infection	NA
B368	AG B220 B368	3bab1454-2faf-402a-97d1-a4757cc4d430	Field_5	3613.8	8378.1	9975	9880	95	0.9524	72.65	1.30756e+06	24701	B220	NA	Terfenadine	no infection	NA
B368	AG B220 B368	e233fb7b-8417-4f1d-b6d2-6004122b73b3	Field_4	8875.6	7992.4	24605	24441	164	0.6665	52.3	3.13595e+06	37149.1	B220	NA	Terfenadine	no infection	NA
B368	AG B220 B368	0876c093-6af4-4855-a780-2d18be72354f	Field_2	5943.1	2671.3	5902	5860	42	0.7116	56.17	747770	16349.4	B220	NA	Terfenadine	no infection	NA
B369	AG B220 B369	acc3f39d-168e-41fa-b72a-5f17c1be8f91	Field_5	4690	7292.9	6200	6177	23	0.371	29.08	790844	15771.3	B220	NA	Terfenadine	no infection	NA
B369	AG B220 B369	5279a36a-b800-4afb-b920-28a26182d253	Field_1	15704.5	5900.4	19862	19788	74	0.3726	32.45	2.28017e+06	27323	B220	NA	Terfenadine	no infection	NA
B369	AG B220 B369	379d4f91-83c1-4fbb-85bc-6024a62ce86b	Field_3	8047.8	5940.2	29181	29051	130	0.4455	70.12	1853849	30700.3	B220	NA	Terfenadine	no infection	NA
B369	AG B220 B369	939326c4-f714-4321-b621-f69e582badd4	Field_2	8981.9	5272.5	8664	8614	50	0.5771	46.58	1.07331e+06	18488.2	B220	NA	Terfenadine	no infection	NA
B369	AG B220 B369	113bade3-d59e-4bc0-8be9-a93ce380caf5	FIeld_6	5901.2	10596.5	13365	13335	30	0.2245	20.8	1442528	20081.9	B220	NA	Terfenadine	no infection	NA
B369	AG B220 B369	e80bf9c9-6f31-44f8-979a-72894974b084	Field_4	4605.1	8687.4	6546	6538	8	0.1222	10.64	752104	17052.5	B220	NA	Terfenadine	no infection	NA
B370	AG B220 B370	668c17a3-e25f-4875-88f3-5fb06cd8e874	Field_2	18783.4	9244	53414	52382	1032	1.932	293.68	3514051	38003.7	B220	NA	Terfenadine	infection	NA
B370	AG B220 B370	a636f41b-89ef-4ab7-bb7c-6e3a483f0fc6	Field_4	16619.7	6556	73512	71511	2001	2.722	399.58	5.00782e+06	41288.8	B220	NA	Terfenadine	infection	NA
B370	AG B220 B370	6487b7eb-fa4d-40ee-b2bd-7d6f6707a90a	Field_1	18412	9884.1	38116	37039	1077	2.826	434.62	2478013	27493.7	B220	NA	Terfenadine	infection	NA
B370	AG B220 B370	e88ff301-a610-45c6-afbd-87b6dc7bcc66	Field_3	13146.5	8665.2	36308	35128	1180	3.25	230.1	5.12831e+06	26612.5	B220	NA	Terfenadine	infection	NA
B370	AG B220 B370	24b25a21-2158-4f97-9aa6-996a2941e92d	Field_6	15255.2	3482.7	142051	137581	4470	3.147	518.53	8.62057e+06	56945.7	B220	NA	Terfenadine	infection	NA
B370	AG B220 B370	d32e52da-d419-41e0-8259-4f6e65ba9963	Field_5	13488.9	5430.6	48330	46947	1383	2.862	227.62	6075900	35709.1	B220	NA	Terfenadine	infection	NA
B371	AG B220 B371	e3715b42-a69d-4bca-83a6-862836ff0aa1	Field_6	9797.5	12746.2	93833	88844	4989	5.317	754.88	6608985	34720.7	B220	NA	Terfenadine	infection	NA
B371	AG B220 B371	730bf117-57d6-45cf-b9fd-5815642adbe6	Field_1	9286	17019.2	47116	45709	1407	2.986	219.47	6.41094e+06	50453.4	B220	NA	Terfenadine	infection	NA
B371	AG B220 B371	7c630e9f-036d-47e1-bc38-c206d0ed679b	Field_2	5172.7	15686.4	36654	35749	905	2.469	368	2.45925e+06	23324.8	B220	NA	Terfenadine	infection	NA
B371	AG B220 B371	8c56e3ba-ed78-40b0-9203-916cebcaa129	Field_5	2569.7	13239.3	35191	34571	620	1.762	254.72	2.43407e+06	25669.5	B220	NA	Terfenadine	infection	NA
B371	AG B220 B371	fd2e5c25-85df-478f-95b3-c35dd6dceed4	Field_4	4162.2	13078.6	36037	35357	680	1.887	266.84	2.54832e+06	28804.1	B220	NA	Terfenadine	infection	NA
B371	AG B220 B371	c2ef93af-ada8-4cf0-a1ef-0edeec17cdbf	Field_3	11779.4	14730.5	29845	28694	1151	3.857	634.53	1.81393e+06	17020.6	B220	NA	Terfenadine	infection	NA
B374	AG B220 B374	9bfe2040-a1b6-41cb-ac15-4f00ae758c6c	Field_4	8835.8	7752.7	21724	14296	0	0	0	1.96834e+06	21094.6	B220	NA	Terfenadine	no infection	NA
B374	AG B220 B374	fd4f9a92-996e-4b6a-b26e-a05c6ce82dbe	Field_2	14267.3	3431.3	29775	29687	88	0.2955	24.11	3.64977e+06	49932.9	B220	NA	Terfenadine	no infection	NA
B374	AG B220 B374	a8bfd397-8bda-4368-9743-2e5bb9afc1e8	Field_1	15633	4427.4	63550	63488	62	0.0976	15.82	3.91902e+06	53508.1	B220	NA	Terfenadine	no infection	NA
B374	AG B220 B374	4e302bc3-59a4-492a-91c8-0b38256026da	Field_5	6739	9112.3	31225	22410	0	0	0	3.42139e+06	43385.3	B220	NA	Terfenadine	no infection	NA
B374	AG B220 B374	db059041-357f-4f71-8487-c0882eb96237	Field_3	7527.6	6592.4	29934	29934	0	0	0	1.96177e+06	27672.5	B220	NA	Terfenadine	no infection	NA
B374	AG B220 B374	95c31f8e-1974-4416-b53c-db5c4bbd456f	Field_6	4172.2	12278.1	26197	19231	0	0	0	1.25924e+06	18882.6	B220	NA	Terfenadine	no infection	NA
B375	AG B220 B375	6549186d-9b7a-48cf-8d75-272515548727	Field_1	19123.7	9077.3	73984	72093	1891	2.556	366.13	5.16487e+06	51536.2	B220	NA	DMSO 25%	infection	NA
B375	AG B220 B375	53c4572f-c78a-4bb6-b05d-382084ce5eb6	Field_4	19882.3	6940.1	70516	70197	319	0.4524	79.86	3.99426e+06	21317.8	B220	NA	DMSO 25%	infection	NA
B375	AG B220 B375	e394153c-8a82-478d-a7ee-60a4ab9b76f8	Field_6	15556.3	3578.1	88713	85699	3014	3.397	481.66	6.25747e+06	37755.5	B220	NA	DMSO 25%	infection	NA
B375	AG B220 B375	e079599a-a412-4cdc-8599-8d4ac70ad9ca	Field_3	15319.7	6941.5	98550	96245	2305	2.339	358.13	6436244	52475.8	B220	NA	DMSO 25%	infection	NA
B375	AG B220 B375	4814767f-c0a3-4c92-afb6-20709df4e38e	Field_2	16137.3	10324.8	57478	55737	1741	3.029	463.07	3.75971e+06	34561.2	B220	NA	DMSO 25%	infection	NA
B375	AG B220 B375	51370d7b-e1e5-43ad-a882-5e4ab2912ea2	Field_5	11374	5707.5	43722	42295	1427	3.264	256.32	5.56736e+06	38067.1	B220	NA	DMSO 25%	infection	NA
B376	AG B220 B376	c260a5a1-85b2-4903-b74f-1c6367f41351	Field_5	18270	18241.4	27417	27226	191	0.6966	52.55	3.63493e+06	43643.5	B220	NA	DMSO 25%	infection	NA
B376	AG B220 B376	db18a674-9995-489a-957c-765407c940d8	Field_6	18706.4	16883.5	39262	38912	350	0.8914	132.27	2.64615e+06	32073.6	B220	NA	DMSO 25%	infection	NA
B376	AG B220 B376	3a5ac454-b30e-48c1-9d10-b57831998db3	Field_2	11077.1	13999.1	64418	61117	3301	5.124	783.11	4.21526e+06	44955.3	B220	NA	DMSO 25%	infection	NA
B376	AG B220 B376	ab7b5913-79c9-4ce5-ba76-9fed0b3b2f4b	Field_3	18309.8	14551.9	33238	32618	620	1.865	128.08	4.84061e+06	38469.1	B220	NA	DMSO 25%	infection	NA
B376	AG B220 B376	2aaa5594-3c26-44e0-a186-a2a4c1ea8fdc	Field_4	15461.2	15016.7	77148	75518	1630	2.113	290.64	5.60822e+06	41408	B220	NA	DMSO 25%	infection	NA
B376	AG B220 B376	13cb5cca-1911-4180-aa9e-e8f9a1065ef5	Field_1	12920	11228.4	67317	64928	2389	3.549	548.64	4.35439e+06	45725.8	B220	NA	DMSO 25%	infection	NA
B377	AG B220 B377	887bccdd-026d-4b8c-b916-9e3f7f113561	Field_2	5048.8	3211.2	39302	38888	414	1.053	149.59	2.76764e+06	38538	B220	NA	DMSO 25%	infection	NA
B377	AG B220 B377	411138a2-16c1-4a1d-803e-bf18f117424b	Field_1	3561.6	3271.8	25304	24811	493	1.948	138.7	3.55442e+06	35271.4	B220	NA	DMSO 25%	infection	NA
B377	AG B220 B377	7412958e-a8ad-4cda-a8f0-883da8822858	Field_3	8444.2	6051.9	18384	18094	290	1.577	116.09	2.49808e+06	16993.7	B220	NA	DMSO 25%	infection	NA
B377	AG B220 B377	fe50e76d-7158-4f63-8b6d-b180e5b76a0e	Field_5	4151	8398.8	35586	33642	1944	5.463	438.41	4.43425e+06	35710.4	B220	NA	DMSO 25%	infection	NA
B377	AG B220 B377	fe93a33e-d6b2-4be8-82a7-74b0d4e58f65	Field_6	6274	7536.9	75802	74359	1443	1.904	234.82	6.14526e+06	44335.6	B220	NA	DMSO 25%	infection	NA
B377	AG B220 B377	da1a7696-56e9-4aea-b739-ec0fb0cdb9b9	Field_4	9036.1	8322.4	73592	70962	2630	3.574	558.41	4709785	42083	B220	NA	DMSO 25%	infection	NA
B378	AG B220 B378	4989bd86-6e59-46d0-bfc7-dd0da8d4bd2d	Field_6	8339.9	2482.6	8214	8071	143	1.741	166.54	858662	15902.6	B220	NA	DMSO 25%	no infection	NA
B378	AG B220 B378	1bbbd2ff-831f-489c-a99b-44df5b015c25	Field_3	5775	8351	14121	14035	86	0.609	58.18	1.47815e+06	20623.2	B220	NA	DMSO 25%	no infection	NA
B378	AG B220 B378	c9631dec-62d9-4ae7-8878-c44080de2044	Field_4	4998.7	11794.4	13772	13696	76	0.5518	54.84	1.38583e+06	25051.2	B220	NA	DMSO 25%	no infection	NA
B378	AG B220 B378	792f117a-e896-4c7a-9707-96c91a3c27f0	Field_2	3643.3	7968.4	19520	19425	95	0.4867	44.9	2.11599e+06	25356.7	B220	NA	DMSO 25%	no infection	NA
B378	AG B220 B378	80ce1edf-82ac-442f-811e-44447af3a339	Field_1	3148.6	5302.8	10374	10261	113	1.089	105.6	1.07007e+06	13909.6	B220	NA	DMSO 25%	no infection	NA
B378	AG B220 B378	52686259-5153-4f5e-aac3-23ff34a42f38	Field_5	10145.3	5259.6	8281	8187	94	1.135	113.78	826122	19695	B220	NA	DMSO 25%	no infection	NA
B379	AG B220 B379	b80b1192-cf79-479d-a99f-e98e52185652	Field_4	14303.2	9850	14489	14456	33	0.2278	18.36	1.79716e+06	32027.2	B220	NA	DMSO 25%	no infection	NA
B379	AG B220 B379	ac20371d-ff6d-4914-8054-8fe59d2820fd	Field_1	15768.4	2582.8	22370	22319	51	0.228	19.32	2.63935e+06	51701.4	B220	NA	DMSO 25%	no infection	NA
B379	AG B220 B379	03940f26-e3b5-4c31-b0b3-039e1a0cbcba	Field_5	7472	5470.6	12169	12154	15	0.1233	10.29	1.45801e+06	19535.3	B220	NA	DMSO 25%	no infection	NA
B379	AG B220 B379	0a84788a-ef8a-4b25-85b0-77e2715d229a	Field_2	16997.5	5665.3	15747	15697	50	0.3175	23.78	2.10235e+06	28364.6	B220	NA	DMSO 25%	no infection	NA
B379	AG B220 B379	2242c50f-3c7f-4d1d-b989-95274128d741	Field_3	15080	8212.9	14989	14965	24	0.1601	11.92	2.01398e+06	27138.6	B220	NA	DMSO 25%	no infection	NA
B379	AG B220 B379	a4e75452-2aee-42c4-86c1-1b96a27b2030	Field_6	5996.6	4903	16236	16223	13	0.0801	6.323	2.05608e+06	24773.1	B220	NA	DMSO 25%	no infection	NA

## Sheet: S1F
animal	image	object_id	name	centroid_x	centroid_y	num_detect	num_neg	num_pos	pos_percent	num_pos_per_mm2	area_um2	perimeter_um	staining	dab_intensity	treatment	infection	pathoscore
B370	AG CD4 B 370	172c5cbb-1965-4d95-9899-606f5dc6285e	Field_6	3829.7	15030.7	24502	24226	276	1.126	105.38	2619125	30800.7	CD4	NA	Terfenadine	infection	NA
B370	AG CD4 B 370	db1d3484-39ee-4229-be17-c4e85476b658	Field_3	10206.3	16304.4	24053	23636	417	1.734	202.06	2.06375e+06	15072.7	CD4	NA	Terfenadine	infection	NA
B370	AG CD4 B 370	d6859671-f072-4e65-a75a-96462455b87a	Field_5	5462	14318	32214	31614	600	1.863	179.78	3337422	25166.2	CD4	NA	Terfenadine	infection	NA
B370	AG CD4 B 370	b20db4d2-0069-4302-9a61-cff197a7247a	Field_4	8285.6	14571.2	21322	20786	536	2.514	268.51	1.99618e+06	14194.3	CD4	NA	Terfenadine	infection	NA
B370	AG CD4 B 370	74f654a8-71d0-41ed-9046-54377625bc9e	Field_1	5784.7	17774	20384	19990	394	1.933	182.74	2.15611e+06	12997.9	CD4	NA	Terfenadine	infection	NA
B370	AG CD4 B 370	9bd2f72b-785c-4fe3-92ed-731a273ff5cf	Field_2	6337.9	16035.7	15642	15247	395	2.525	324.95	1.21559e+06	13275.2	CD4	NA	Terfenadine	infection	NA
B375	AG CD4 B 375	e42128d3-3c78-46ec-87bb-368685dd6616	Field_2	15875.7	2151.5	10255	10135	120	1.17	115.4	1.03985e+06	11588.3	CD4	NA	DMSO 25%	infection	NA
B375	AG CD4 B 375	9aa4337a-ef7e-4bae-ac53-eaf96743312a	Field_3	16241	5841.8	3188	3149	39	1.223	108.64	358992	6911.5	CD4	NA	DMSO 25%	infection	NA
B375	AG CD4 B 375	b91f4664-3cec-4b14-bbd0-30b3d26ed30a	Field_5	19995.8	6544.8	14420	14260	160	1.11	96.5	1.65801e+06	14090.9	CD4	NA	DMSO 25%	infection	NA
B375	AG CD4 B 375	19150a15-8af9-4ad9-89b6-a793879ee244	Field_1	10382.5	7654	26005	25599	406	1.561	153.23	2.64959e+06	27891.9	CD4	NA	DMSO 25%	infection	NA
B375	AG CD4 B 375	d288d460-9cca-414b-b132-55d1a214a15c	Field_6	14453.6	4711.1	39860	38937	923	2.316	340.86	2707892	21046	CD4	NA	DMSO 25%	infection	NA
B375	AG CD4 B 375	3c94956b-64c7-427d-9350-3fa5c5f2fd67	Field_4	14094.6	7077.6	30419	29911	508	1.67	256.41	1.98124e+06	26613.6	CD4	NA	DMSO 25%	infection	NA
B376	AG CD4 B 376	ccf87daa-66ff-4fb9-871c-88939b3d92cc	Field_3	5381	8788.7	21621	21202	419	1.938	196.41	2.13332e+06	18308.5	CD4	NA	DMSO 25%	infection	NA
B376	AG CD4 B 376	ffa43d40-7b80-4bd3-8596-b7014aef5fda	Field_2	6150.3	7246.3	33901	33095	806	2.378	278.87	2890233	27163	CD4	NA	DMSO 25%	infection	NA
B376	AG CD4 B 376	e4574a66-0668-4f95-9d17-e89f87164615	Field_6	4181	4751.4	12642	12434	208	1.645	128.61	1.61728e+06	21937.3	CD4	NA	DMSO 25%	infection	NA
B376	AG CD4 B 376	73d77cbb-f914-40c4-bb1c-1eeddbae2ded	Field_1	9842.2	6690.2	22007	21269	738	3.353	496.81	1.48548e+06	17060.4	CD4	NA	DMSO 25%	infection	NA
B376	AG CD4 B 376	0ab0b01d-ba42-4cdf-a0b3-8d181ffd2f4b	Field_5	8200.5	4212.9	21110	20731	379	1.795	162.57	2.33134e+06	17597.6	CD4	NA	DMSO 25%	infection	NA
B376	AG CD4 B 376	4ffc4ee6-60b3-4f7e-8e6e-89e1aaec330e	Field_4	3784.7	6315.6	33186	32629	557	1.678	204.2	2.72766e+06	22572.8	CD4	NA	DMSO 25%	infection	NA
B377	AG CD4 B 377	7cec57b5-fe66-47eb-9585-bfde9067d91a	Field_3	5609.4	15081.6	17681	17496	185	1.046	89.9	2.05778e+06	16641.6	CD4	NA	DMSO 25%	infection	NA
B377	AG CD4 B 377	9412fa13-9823-4a5b-96a1-c71d165bb225	Field_4	4558.2	16764.4	5850	5797	53	0.906	79.77	664387	6911.9	CD4	NA	DMSO 25%	infection	NA
B377	AG CD4 B 377	0909da03-cfa0-43c1-9968-247856e79d97	Field_5	11448.3	15400.8	4264	4228	36	0.8443	73.75	488139	5805.4	CD4	NA	DMSO 25%	infection	NA
B377	AG CD4 B 377	b1a3bb7b-2bd1-48e7-8b1b-031540dd26f4	Field_6	7046.1	13603	14826	14650	176	1.187	101.1	1.74086e+06	19215.5	CD4	NA	DMSO 25%	infection	NA
B377	AG CD4 B 377	9f3c08f6-7131-4b56-95c7-43af8c2fae45	Field_2	9012.2	15516	16689	16429	260	1.558	100.76	2.58029e+06	12044.7	CD4	NA	DMSO 25%	infection	NA
B377	AG CD4 B 377	cafb4462-8a0c-4df3-9497-08e5727458f9	Field_1	7900.3	12358.1	4710	4360	350	7.431	676.3	517522	6515.5	CD4	NA	DMSO 25%	infection	NA
B327	AG CD4 B327	700a2088-5e5c-458f-a491-a0feea5d39aa	Field_5	11383.2	3562.5	20332	20199	133	0.6541	49.84	2668789	21864.2	CD4	NA	DMSO 25%	infection	NA
B327	AG CD4 B327	811733a4-3270-48af-b706-bf25192a8307	Field_3	4161.9	4736	8657	8514	143	1.652	154.93	922988	11967.1	CD4	NA	DMSO 25%	infection	NA
B327	AG CD4 B327	86696021-865a-4787-8171-86bb95d27c84	Field_2	7588.1	6292.1	7407	7323	84	1.134	99.62	843222	14637.7	CD4	NA	DMSO 25%	infection	NA
B327	AG CD4 B327	6803cdda-f917-4689-bd2a-36ebf33c218c	Field_6	4998.6	3096.5	14270	14016	254	1.78	165.59	1.53393e+06	11036.4	CD4	NA	DMSO 25%	infection	NA
B327	AG CD4 B327	98b45e20-1319-4fb1-82a2-f276f4eb3348	Field_1	8493.3	4208.8	20919	20564	355	1.697	144.46	2.45744e+06	23207.6	CD4	NA	DMSO 25%	infection	NA
B327	AG CD4 B327	bbea5fda-3eba-4382-9f80-802ed8f2f5bd	Field_4	6006.3	5506.9	17391	17029	362	2.082	194.33	1.86286e+06	14647.6	CD4	NA	DMSO 25%	infection	NA
B328	AG CD4 B328	7545f754-c604-4594-83f9-be0b7bc4f19e	Field_2	18584.6	9965.6	23273	23090	183	0.7863	72.83	2.51256e+06	15619.8	CD4	NA	DMSO 25%	infection	NA
B328	AG CD4 B328	4762001c-10d1-4261-b371-a485f9f1c1d5	Field_4	12583.3	8968.1	18078	18008	70	0.3872	35.3	1.98325e+06	16877	CD4	NA	DMSO 25%	infection	NA
B328	AG CD4 B328	e9e72854-638e-4cba-a685-6174163f91d6	Field_5	10970.2	5981.1	15966	15906	60	0.3758	36.55	1641430	10525.8	CD4	NA	DMSO 25%	infection	NA
B328	AG CD4 B328	8a70efdd-28a7-4b9a-8d2a-1b7a24167b95	Field_6	12806.3	6651	17549	17387	162	0.9231	89.16	1.81706e+06	19472.1	CD4	NA	DMSO 25%	infection	NA
B328	AG CD4 B328	2dff86c4-f289-4f68-9b52-7a38a3a4b5a1	Field_3	14958	9623.4	44698	44199	499	1.116	99.73	5.00328e+06	25515	CD4	NA	DMSO 25%	infection	NA
B328	AG CD4 B328	4b696994-1b7a-4974-822a-a4188ebc8601	Field_1	20025	6826	27264	27022	242	0.8876	95.49	2.53424e+06	20296.5	CD4	NA	DMSO 25%	infection	NA
B329	AG CD4 B329	c212765d-15be-4a29-8cec-adadecd52bbd	Field_5	18156.6	6917	22736	22503	233	1.025	113.75	2.04842e+06	14336.1	CD4	NA	DMSO 25%	infection	NA
B329	AG CD4 B329	bde3257d-adde-4c3b-b3d6-cf02aa9047d4	Field_2	18211.6	9340	37988	37519	469	1.235	123.1	3.80984e+06	28894.6	CD4	NA	DMSO 25%	infection	NA
B329	AG CD4 B329	99f6ac00-cc69-4eee-85d0-5aa5320870bb	Field_3	20508.8	7009.8	27128	26977	151	0.5566	54.87	2.75207e+06	24140.1	CD4	NA	DMSO 25%	infection	NA
B329	AG CD4 B329	fa63d171-483e-4686-aeed-064aac4dc454	Field_1	17996.3	2713.1	11459	11306	153	1.335	158.2	967150	11065.8	CD4	NA	DMSO 25%	infection	NA
B329	AG CD4 B329	94bbd8ef-af9d-475d-a867-899a8cd7a778	Field_4	14200.5	7078.7	58670	57632	1038	1.769	151.96	6.8307e+06	38306.3	CD4	NA	DMSO 25%	infection	NA
B329	AG CD4 B329	515aa80a-548a-4034-812d-3679ff01cb04	Field_6	20494.8	4777.1	24894	24745	149	0.5985	58.6	2542853	23603.1	CD4	NA	DMSO 25%	infection	NA
B330	AG CD4 B330	060b9fea-88fe-4137-958a-43b861923c74	Field_4	15049.6	14000	5504	5460	44	0.7994	116.87	376492	3623.2	CD4	NA	DMSO 25%	infection	NA
B330	AG CD4 B330	33899047-5237-4636-b217-57c9c1f178f3	Field_5	14307.7	14174.4	12304	12137	167	1.357	141.71	1.17847e+06	16012.1	CD4	NA	DMSO 25%	infection	NA
B330	AG CD4 B330	f142465c-b203-44ea-8315-8e8c5bd8d33a	Field_2	15573.5	15807.4	8512	8440	72	0.8459	87.32	824561	15072	CD4	NA	DMSO 25%	infection	NA
B330	AG CD4 B330	3ec099b8-2532-44c2-8166-4b26bd492a34	Field_6	13902	13684.4	6480	6427	53	0.8179	72.51	730934	6285.8	CD4	NA	DMSO 25%	infection	NA
B330	AG CD4 B330	593b960b-017e-46ab-b1bd-4cdcc1f25ccf	Field_1	13753.5	7156.1	14712	14501	211	1.434	154.85	1.36257e+06	21302.2	CD4	NA	DMSO 25%	infection	NA
B330	AG CD4 B330	981c9aa6-f917-4934-a110-d8f2890791e2	Field_3	11940.5	15521.9	8150	8037	113	1.387	163.73	690166	12775.4	CD4	NA	DMSO 25%	infection	NA
B331	AG CD4 B331	1c7785f3-2c79-4945-968b-ce6e8a0bd06d	Field_5	12463.2	17052.6	1671	1657	14	0.8378	76.82	182241	3899.3	CD4	NA	DMSO 25%	infection	NA
B331	AG CD4 B331	56594c43-0cdf-4f76-87dd-2d5879cf70f2	Field_4	11642.4	15906.8	4092	4048	44	1.075	105.45	417253	7054.2	CD4	NA	DMSO 25%	infection	NA
B331	AG CD4 B331	424de305-03fd-465e-89a9-a2895f4ab833	Field_2	7985.7	16073.4	8073	7986	87	1.078	96.08	905542	8084.3	CD4	NA	DMSO 25%	infection	NA
B331	AG CD4 B331	be53f7eb-18df-47ab-a6e4-7de52701f0bd	Field_6	9598	16609.4	3000	2981	19	0.6333	54.82	346599	7061.7	CD4	NA	DMSO 25%	infection	NA
B331	AG CD4 B331	636770fb-4979-4b13-b536-6e0c3cc5a7d9	Field_3	7034.1	17202.4	9668	9535	133	1.376	125.64	1.0586e+06	11258.5	CD4	NA	DMSO 25%	infection	NA
B331	AG CD4 B331	07ff5f2e-76cf-4c1c-9103-ebe74baa165b	Field_1	9763.4	15478.3	2751	2732	19	0.6907	72.2	263175	5739.2	CD4	NA	DMSO 25%	infection	NA
B344	AG CD4 B344	cd1645e1-12c3-4d86-8ace-25f313a4834f	Field_3	4567	10859	40563	39343	1220	3.008	375.55	3.24855e+06	24564	CD4	NA	Terfenadine	infection	NA
B344	AG CD4 B344	09fbb90f-5f9b-41d0-867c-745f999622b2	Field_6	7918.3	11912.3	11016	10648	368	3.341	323.27	1.13838e+06	14509	CD4	NA	Terfenadine	infection	NA
B344	AG CD4 B344	b5ca6646-8bc6-4e02-8844-5daa21cc92e0	Field_5	4357.9	8241.5	3850	3669	181	4.701	431.87	419112	6502.6	CD4	NA	Terfenadine	infection	NA
B344	AG CD4 B344	c621c35b-e6a8-4b48-baae-f8fe4a9794cb	Field_1	5842	9092.4	11464	11088	376	3.28	285.86	1.31535e+06	19893.1	CD4	NA	Terfenadine	infection	NA
B344	AG CD4 B344	acb3bb71-595e-4b33-b576-41d4a47f3f61	Field_4	1307.4	11202.8	18067	17003	1064	5.889	603.96	1.76169e+06	16851.8	CD4	NA	Terfenadine	infection	NA
B344	AG CD4 B344	268b23bf-a0cf-486f-a48f-4dd5ebbf0a83	Field_2	8829.7	9860.5	13325	13013	312	2.341	215.15	1.45018e+06	7235.3	CD4	NA	Terfenadine	infection	NA
B345	AG CD4 B345	bf666bae-b7a5-4408-8cba-6d8fa766b142	Field_2	14208.9	7313.7	36807	36133	674	1.831	285.3	2.36243e+06	26023	CD4	NA	Terfenadine	infection	NA
B345	AG CD4 B345	12ac5c03-d7fb-4eba-a54c-e90589eed9f9	Field_3	14650.1	4470.2	17837	17232	605	3.392	356.78	1.69575e+06	14182.6	CD4	NA	Terfenadine	infection	NA
B345	AG CD4 B345	326ca858-a055-43f2-aa3b-00b7cfb7fc27	Field_6	11557.6	3525.7	37391	36345	1046	2.797	470.09	2.22513e+06	23306.4	CD4	NA	Terfenadine	infection	NA
B345	AG CD4 B345	eab1f373-7a3b-46fb-999f-2651b26189e0	Field_1	13294.1	2267.5	15524	15012	512	3.298	288.67	1.77365e+06	15029.1	CD4	NA	Terfenadine	infection	NA
B345	AG CD4 B345	4a7b03cb-d1f5-4851-bac9-dd1141348091	Field_4	10926.7	6125.9	17027	16574	453	2.66	390.81	1.15912e+06	18085.6	CD4	NA	Terfenadine	infection	NA
B345	AG CD4 B345	2e1d89a1-78a0-4d38-8ec8-40c688bd0fe2	Field_5	8155.5	3686.5	14116	13354	762	5.398	534.7	1.42511e+06	18849.3	CD4	NA	Terfenadine	infection	NA
B346	AG CD4 B346	65e1b5a0-69f8-45e4-9d76-ffded2dffdc9	Field_4	13541.4	7279	27049	25866	1183	4.374	486.51	2.43159e+06	27295.5	CD4	NA	Terfenadine	infection	NA
B346	AG CD4 B346	e097076b-42ce-411f-b8e1-4979acfda964	Field_2	12103.9	10114.6	40137	37418	2719	6.774	1341.7	2026596	13488.9	CD4	NA	Terfenadine	infection	NA
B346	AG CD4 B346	57d9141d-5cc9-4b05-b765-150fe0cbf044	Field_6	11224.5	4929.2	38524	36552	1972	5.119	928.62	2.12357e+06	15476.2	CD4	NA	Terfenadine	infection	NA
B346	AG CD4 B346	66186503-9b7b-49fa-9ba4-189daa1984e1	Field_3	11383.7	8378	29832	27525	2307	7.733	809.8	2.84886e+06	16963.5	CD4	NA	Terfenadine	infection	NA
B346	AG CD4 B346	5ef12bd6-0b90-499d-9168-38ab6a3ae8b6	Field_1	12234.1	4942.8	20800	20205	595	2.861	353.09	1.68511e+06	16941.9	CD4	NA	Terfenadine	infection	NA
B346	AG CD4 B346	5ccb4b48-392b-4b33-a96d-bc51861092c0	Field_5	9323.5	5209.4	22793	20800	1993	8.744	858.71	2.32092e+06	18593.4	CD4	NA	Terfenadine	infection	NA
B347	AG CD4 B347	159dff72-e11c-4bef-b3aa-d4807e9f67da	Field_3	18002.7	4453.3	25145	23933	1212	4.82	535.75	2.26224e+06	22212.3	CD4	NA	Terfenadine	infection	NA
B347	AG CD4 B347	7abefe55-df11-47d5-aa67-8a1c9a21ae37	Field_2	13962.1	7394.2	3838	3533	305	7.947	842.6	361973	6018.6	CD4	NA	Terfenadine	infection	NA
B347	AG CD4 B347	7aafc183-cd4d-4269-8452-a6561644eb39	Field_1	13147.8	4176	9899	8657	1242	12.55	1262.4	983876	10336.4	CD4	NA	Terfenadine	infection	NA
B347	AG CD4 B347	1d2d9036-8f66-4622-abae-637f28f6cd2d	Field_6	14684.4	3075.5	25793	22849	2944	11.41	1017.1	2.89463e+06	13359.3	CD4	NA	Terfenadine	infection	NA
B347	AG CD4 B347	c75fad47-f6fc-4157-ab3b-86bdca25a213	Field_5	20108.9	2512	35783	34025	1758	4.913	896.54	1.96088e+06	16631.9	CD4	NA	Terfenadine	infection	NA
B347	AG CD4 B347	60063859-83c6-4932-a755-e43a78d5113f	Field_4	14275	5322	44514	41179	3335	7.492	1119.5	2.97903e+06	17054.5	CD4	NA	Terfenadine	infection	NA
B352	AG CD4 B352	0b6c4cc8-4819-4335-a247-2a7583257925	Field_4	7063.7	8028.8	5331	5274	57	1.069	96.19	592560	12830.4	CD4	NA	DMSO 25%	no infection	NA
B352	AG CD4 B352	390d6cac-11fb-4700-b3a0-6047f6a367b9	Field_5	8770.2	10136.7	7954	7860	94	1.182	114.94	817831	11168.5	CD4	NA	DMSO 25%	no infection	NA
B352	AG CD4 B352	18f9d84c-6acd-4a3b-b55e-0631876ba57f	Field_3	5818.9	2522.6	7032	6957	75	1.067	105.41	711522	12029.1	CD4	NA	DMSO 25%	no infection	NA
B352	AG CD4 B352	84b77727-b82f-4963-bdbd-39c419541540	Field_2	7050.2	5575.5	10322	10230	92	0.8913	78.14	1.17736e+06	11901.4	CD4	NA	DMSO 25%	no infection	NA
B352	AG CD4 B352	44236c5e-4be8-49b4-99dc-7210d402b106	Field_6	6095.4	9522.5	7854	7766	88	1.12	113.61	774588	11784.8	CD4	NA	DMSO 25%	no infection	NA
B352	AG CD4 B352	1bf6540f-a9da-46a7-b7a3-3c68d5f899d8	Field_1	4282.1	4205.7	9229	9148	81	0.8777	76.26	1.06217e+06	11312.8	CD4	NA	DMSO 25%	no infection	NA
B353	AG CD4 B353	5efbe1cb-1a0f-4dff-8177-fc06a33dde49	Field_3	12253.7	9731	15156	15036	120	0.7918	68.44	1.75327e+06	16712.4	CD4	NA	DMSO 25%	no infection	NA
B353	AG CD4 B353	73443142-a89f-420a-9857-217882f2082a	Field_2	10688.7	7633.7	16644	16449	195	1.172	101.98	1.91205e+06	19970.1	CD4	NA	DMSO 25%	no infection	NA
B353	AG CD4 B353	2f53c5ca-2a58-4f85-9ccd-fd1963ad1310	Field_6	17622.5	8636.1	8746	8700	46	0.526	46.54	988327	10904.1	CD4	NA	DMSO 25%	no infection	NA
B353	AG CD4 B353	b5ebbdf9-6c44-414a-8668-5731384af1b9	Field_1	14833.5	8841.6	12117	11939	178	1.469	138	1.28985e+06	14126.6	CD4	NA	DMSO 25%	no infection	NA
B353	AG CD4 B353	86a29349-1a94-4df9-8a07-2a11d1aa142a	Field_4	14867.4	4796.3	13004	12916	88	0.6767	57.96	1.51837e+06	20805.3	CD4	NA	DMSO 25%	no infection	NA
B353	AG CD4 B353	596508fe-4a2e-467f-8c72-3516b2fd04f4	Field_5	11030.5	4150.5	13364	13232	132	0.9877	83.12	1.58798e+06	12615.4	CD4	NA	DMSO 25%	no infection	NA
B354	AG CD4 B354	35576806-3514-4f34-9676-3300713cc8b8	Field_3	9575.8	3385.1	7003	6975	28	0.3998	36.17	774186	15246.4	CD4	NA	DMSO 25%	no infection	NA
B354	AG CD4 B354	4a26f822-1c9c-4c87-a3d6-e96592595a4c	Field_6	6388.7	8998.3	8519	8424	95	1.115	96.69	982510	20450.3	CD4	NA	DMSO 25%	no infection	NA
B354	AG CD4 B354	4f937888-b29a-41a3-a0de-83b58c0a7f1b	Field_4	6090.3	5099.2	6783	6719	64	0.9435	80.63	793715	9791.3	CD4	NA	DMSO 25%	no infection	NA
B354	AG CD4 B354	489ede68-1979-4dc0-a08a-e4fd7f86adbe	Field_2	5649	2883.6	9073	8985	88	0.9699	80.82	1.0889e+06	10726.6	CD4	NA	DMSO 25%	no infection	NA
B354	AG CD4 B354	3dc5144f-19fe-4d18-b059-6d7ffe681ccb	Field_1	8356.9	1734.4	6901	6881	20	0.2898	26	769278	6364.9	CD4	NA	DMSO 25%	no infection	NA
B354	AG CD4 B354	dc9fd60d-e1bf-4c44-a40b-240f9d10f9de	Field_5	3978.4	5609.9	19294	19024	270	1.399	255.87	1.05524e+06	13290.9	CD4	NA	DMSO 25%	no infection	NA
B367	AG CD4 B367	f5cd9cf0-ec65-4be2-93c0-2a86ac993be9	Field_1	3009.9	3361.8	24036	23664	372	1.548	138.9	2.67826e+06	22832.2	CD4	NA	Terfenadine	no infection	NA
B367	AG CD4 B367	8afbd778-652a-46fe-8685-93d1531caeb8	Field_4	11335.1	10045.9	8175	8133	42	0.5138	45.25	928228	14292.5	CD4	NA	Terfenadine	no infection	NA
B367	AG CD4 B367	dbb740e1-cf51-4c47-82e0-0dd555474961	Field_6	8063.8	11848.6	7808	7735	73	0.9349	93.14	783801	16966.9	CD4	NA	Terfenadine	no infection	NA
B367	AG CD4 B367	587c58f0-8aad-4268-8e0f-f44786e02a11	Field_3	11580.5	5781.4	5232	5199	33	0.6307	64.71	509968	8777.4	CD4	NA	Terfenadine	no infection	NA
B367	AG CD4 B367	f5b5597c-57bd-4c93-8b7a-a7a36b39d50b	Field_2	10299	6874.4	4089	4052	37	0.9049	86.49	427782	7439	CD4	NA	Terfenadine	no infection	NA
B367	AG CD4 B367	03a70495-f78d-456b-a0ed-9899b1735da7	Field_5	8621.7	9583.8	5379	5316	63	1.171	120.05	524801	12582.4	CD4	NA	Terfenadine	no infection	NA
B368	AG CD4 B368	a1d3e0f8-94ef-4739-918e-4ab567129baf	Field_1	12743.7	5195.4	3639	3613	26	0.7145	62.2	418004	8536	CD4	NA	Terfenadine	no infection	NA
B368	AG CD4 B368	469b56c1-41bb-4945-9391-a6354d36aec3	Field_3	13233.8	6433.3	5489	5441	48	0.8745	85.88	558887	12148.8	CD4	NA	Terfenadine	no infection	NA
B368	AG CD4 B368	17128475-d312-4e99-80ee-c626cbc5d7bb	Field_6	7577.7	12005.4	10666	10506	160	1.5	146.5	1.09217e+06	18253.9	CD4	NA	Terfenadine	no infection	NA
B368	AG CD4 B368	45cbc975-8a8e-4d82-ad14-7b5a2bc608f5	Field_4	8289.5	10171.6	8160	8036	124	1.52	136.05	911447	15449.8	CD4	NA	Terfenadine	no infection	NA
B368	AG CD4 B368	5081ebc5-a9e5-4ea3-aae6-1c9c10baa240	Field_2	14160.7	6125.8	5225	5209	16	0.3062	28.7	557427	9384.5	CD4	NA	Terfenadine	no infection	NA
B368	AG CD4 B368	e6cddaca-74ec-4efd-9b71-f320cb65bbf5	Field_5	7515	5420.4	15219	15002	217	1.426	125.39	1.73055e+06	19937.7	CD4	NA	Terfenadine	no infection	NA
B369	AG CD4 B369	63c1d1fe-07a8-485c-8209-11d5f1b3fbac	Field_3	12558.8	10545.8	11533	11528	5	0.0434	3.97	1.2595e+06	21869.4	CD4	NA	Terfenadine	no infection	NA
B369	AG CD4 B369	9b06b73d-2f93-4434-aaad-ce3137540bd6	Field_1	8683.8	6303	10678	10658	20	0.1873	17.62	1.13483e+06	20604.3	CD4	NA	Terfenadine	no infection	NA
B369	AG CD4 B369	16c58890-e8d7-4559-8c5e-d775b5792d60	Field_5	11428.9	7326.6	3281	3273	8	0.2438	20.19	396192	12263.5	CD4	NA	Terfenadine	no infection	NA
B369	AG CD4 B369	03febe67-aa29-435f-a23e-600e9b69aa0f	Field_2	5696.5	9855.3	6729	6711	18	0.2675	26.08	690287	12797.8	CD4	NA	Terfenadine	no infection	NA
B369	AG CD4 B369	e2ba069c-74e8-4aeb-bddb-0b88ef6f659f	Field_6	14221	4379.1	8742	8734	8	0.0915	8.736	915772	16619.4	CD4	NA	Terfenadine	no infection	NA
B369	AG CD4 B369	71a15657-8c3e-4bd7-978b-2c9eba5ac319	Field_4	13790.2	10501	6571	6567	4	0.0609	5.679	704364	9805.1	CD4	NA	Terfenadine	no infection	NA
B371	AG CD4 B371	b4b0726d-d6fa-46f5-9b07-65bdf5f3c6fc	Field_4	19717	16644.8	29335	28970	365	1.244	100.77	3.62214e+06	24577.6	CD4	NA	Terfenadine	infection	NA
B371	AG CD4 B371	2bdf6f86-e080-4d95-9fcc-fc14919bf633	Field_1	18602.5	13895.1	42425	41836	589	1.388	120.05	4.90633e+06	40201.6	CD4	NA	Terfenadine	infection	NA
B371	AG CD4 B371	99874fb7-4549-422a-899d-74209ddbe0cd	Field_3	15576.7	16105.8	45283	44486	797	1.76	156.84	5.08173e+06	43243.6	CD4	NA	Terfenadine	infection	NA
B371	AG CD4 B371	47da17ce-00cd-405d-aca3-93f6f3e298fc	Field_2	14180.3	12927.3	61671	59845	1826	2.961	256.04	7.13172e+06	53389.8	CD4	NA	Terfenadine	infection	NA
B371	AG CD4 B371	7351d89b-d3f1-4e2b-97d8-5b6b5e1c5320	Field_6	13189.4	18863.7	14274	13690	584	4.091	332.62	1.75577e+06	14490.6	CD4	NA	Terfenadine	infection	NA
B371	AG CD4 B371	61573c84-fc3d-4e12-9aa8-adfbab9b3e71	Field_5	15872.8	18252.9	25984	25482	502	1.932	157.65	3.1843e+06	29300.9	CD4	NA	Terfenadine	infection	NA
B373	AG CD4 B373	05683435-1b33-44e0-b70d-98b26ef37079	Field_1	9740.9	2403.9	30461	30036	425	1.395	97.68	4.35084e+06	83295.2	CD4	NA	Terfenadine	no infection	NA
B373	AG CD4 B373	ab0b7b00-7e12-449c-9603-0bf14fa04a9d	Field_4	9203.2	6662.2	26038	25613	425	1.632	112.59	3.77475e+06	43772.8	CD4	NA	Terfenadine	no infection	NA
B373	AG CD4 B373	4820ee54-c7c7-4a91-8a05-54de9dfba992	Field_3	5509.2	6981	31030	30457	573	1.847	141.04	4.06274e+06	64907.2	CD4	NA	Terfenadine	no infection	NA
B373	AG CD4 B373	0986dbc3-e7b0-49ba-b6ee-b5c59a347a64	Field_5	7073.1	6638	22749	22444	305	1.341	93.08	3.27669e+06	35492.7	CD4	NA	Terfenadine	no infection	NA
B373	AG CD4 B373	13e0a700-2cc5-494f-86ce-3704d9cdef19	Field_2	7805.1	4381.7	29440	28702	738	2.507	173.51	4.25329e+06	50450.5	CD4	NA	Terfenadine	no infection	NA
B373	AG CD4 B373	8e9b59ae-7083-4590-8c7d-0349f1999a27	Field_6	10940.5	8431.8	49894	49330	564	1.13	81.93	6.88351e+06	80918.5	CD4	NA	Terfenadine	no infection	NA
B374	AG CD4 B374	48796d13-f0b9-4506-941c-6e94c2cda20d	Field_5	12421.1	3888.4	8459	8406	53	0.6266	55.14	961123	16458.5	CD4	NA	Terfenadine	no infection	NA
B374	AG CD4 B374	cbb2cac9-fcbe-44e3-9428-8439af99bdcb	Field_1	14852.3	9672.5	13597	13484	113	0.8311	62.1	1.81952e+06	16184.6	CD4	NA	Terfenadine	no infection	NA
B374	AG CD4 B374	04e5e2c6-20de-4129-9e50-c89c514395bb	Field_2	15486.3	7873.1	21055	20989	66	0.3135	23.33	2.8292e+06	25023.1	CD4	NA	Terfenadine	no infection	NA
B374	AG CD4 B374	28490712-595b-48e6-92a7-39a2ee2839e3	Field_3	16830.3	5699	8582	8540	42	0.4894	41.24	1.01841e+06	14807.5	CD4	NA	Terfenadine	no infection	NA
B374	AG CD4 B374	d1a91bc2-7bf1-46e1-b065-2e59b45d9c84	Field_4	16097.7	3284.4	6339	6290	49	0.773	71.74	683033	13121.3	CD4	NA	Terfenadine	no infection	NA
B374	AG CD4 B374	0640d534-e578-4305-9a21-eda13d891b8b	Field_6	12513.6	2478.5	7944	7874	70	0.8812	73.9	947198	16199.1	CD4	NA	Terfenadine	no infection	NA
B378	AG CD4 B378	91daac05-7478-4373-b1be-3a2e4ecf525c	Field_3	12568.8	13062.2	7532	7455	77	1.022	105.02	733176	12792.4	CD4	NA	DMSO 25%	no infection	NA
B378	AG CD4 B378	a1b23f82-6443-4fd3-8cba-2668c9a026c0	Field_2	10571	1393.6	5106	5068	38	0.7442	71.96	528058	9426.6	CD4	NA	DMSO 25%	no infection	NA
B378	AG CD4 B378	f68851f6-24ba-4a65-80ea-b5f411296611	Field_6	11228.4	9537.8	3131	3121	10	0.3194	29.4	340126	9006.7	CD4	NA	DMSO 25%	no infection	NA
B378	AG CD4 B378	835df4bf-3ee4-429f-b508-35885f1e7d74	Field_1	11611.6	3971.5	5997	5934	63	1.051	103.64	607898	9439.6	CD4	NA	DMSO 25%	no infection	NA
B378	AG CD4 B378	31f1259d-c626-4f8a-8ecd-e651843fecab	Field_5	8081.9	13602.3	7247	7192	55	0.7589	68.01	808678	10560.1	CD4	NA	DMSO 25%	no infection	NA
B378	AG CD4 B378	6b5142e4-a228-4288-bb8f-b27be2ef10a3	Field_4	9125.6	13058.6	6142	6103	39	0.635	59.96	650481	9323	CD4	NA	DMSO 25%	no infection	NA
B379	AG CD4 B379	5bf780ec-bea7-42cf-8bbe-cbd449af9fdc	Field_5	15321.7	12772.6	4106	4088	18	0.4384	31.01	580458	8082	CD4	NA	DMSO 25%	no infection	NA
B379	AG CD4 B379	e179d593-c04b-4545-959e-838f89bf6fe0	Field_6	12096.4	3067.1	4900	4839	61	1.245	109.07	559277	10061.9	CD4	NA	DMSO 25%	no infection	NA
B379	AG CD4 B379	a72dbf04-7970-45f3-9685-5912ab0af489	Field_3	14081	13933.1	9394	9326	68	0.7239	57.25	1.18785e+06	17784.8	CD4	NA	DMSO 25%	no infection	NA
B379	AG CD4 B379	a11dd063-2c23-445b-be40-2b741788b0cd	Field_2	5677	6824.4	8140	8060	80	0.9828	89.49	893972	18208.8	CD4	NA	DMSO 25%	no infection	NA
B379	AG CD4 B379	e05489d3-d150-4ee7-90ba-d6fd11852da2	Field_1	4124.6	14628.6	10285	10233	52	0.5056	41.3	1.25913e+06	21144.7	CD4	NA	DMSO 25%	no infection	NA
B379	AG CD4 B379	74561043-a15f-4736-acdf-4d00d363c858	Field_4	16039.8	14944.5	9116	9068	48	0.5265	41.47	1.15745e+06	11609.6	CD4	NA	DMSO 25%	no infection	NA

## Sheet: S1G
animal	image	object_id	name	centroid_x	centroid_y	num_detect	num_neg	num_pos	pos_percent	num_pos_per_mm2	area_um2	perimeter_um	staining	dab_intensity	treatment	infection	pathoscore
B327	AG CD8 B327	b13d1d1d-e93c-4289-bdd9-0d455a381cdc	Field_1	3524.4	12589.7	25686	25296	390	1.518	140.46	2.77655e+06	26316.3	CD8	NA	DMSO 25%	infection	NA
B327	AG CD8 B327	a711db53-d424-4a65-adce-72e2a0916de6	Field_2	2762.2	15752.1	19964	19376	588	2.945	312.25	1.88311e+06	19799.3	CD8	NA	DMSO 25%	infection	NA
B327	AG CD8 B327	906b1dcd-675d-47e4-b760-4448c488f61a	Field_5	12384.4	18648.4	9414	9211	203	2.156	319.26	635838	7730.8	CD8	NA	DMSO 25%	infection	NA
B327	AG CD8 B327	24af103d-fd74-4bfd-bd17-29b0b73817ba	Field_4	5428.5	16910.8	29087	27925	1162	3.995	421.54	2.75654e+06	24040.2	CD8	NA	DMSO 25%	infection	NA
B327	AG CD8 B327	a998f3ed-dec5-419a-a48c-afb0a3fa0df0	Field_6	4742.5	14203.8	24989	24166	823	3.293	269.85	3.04988e+06	38917.2	CD8	NA	DMSO 25%	infection	NA
B327	AG CD8 B327	55bbf1c5-97aa-4dbb-a0cb-f2ce6fd71e7a	Field_3	8464.4	17411.4	30511	29884	627	2.055	227.01	2.76196e+06	24058.2	CD8	NA	DMSO 25%	infection	NA
B328	AG CD8 B328	db8770cd-d7d9-4d3d-b345-8162ea42ea03	Field_3	16955.9	17883.7	24621	24009	612	2.486	242.34	2.52541e+06	17346.6	CD8	NA	DMSO 25%	infection	NA
B328	AG CD8 B328	9fba7d38-217c-4e1e-a959-9576c659aaf5	Field_4	11762.4	17935.7	28607	27750	857	2.996	362.08	2366848	19490.6	CD8	NA	DMSO 25%	infection	NA
B328	AG CD8 B328	86f12496-27db-437e-9cf1-a441d8173eae	Field_2	19611.5	18812	28609	28090	519	1.814	228.21	2.27424e+06	17979.7	CD8	NA	DMSO 25%	infection	NA
B328	AG CD8 B328	9a690402-5516-4944-a751-4fab0e8c62b1	Field_5	10972.6	15000.5	33407	32195	1212	3.628	357.65	3.38878e+06	20164.6	CD8	NA	DMSO 25%	infection	NA
B328	AG CD8 B328	58ae38da-925e-48e7-8bda-06a79be3b015	Field_6	13268.5	13389.9	34553	33501	1052	3.045	284.99	3691295	25272.9	CD8	NA	DMSO 25%	infection	NA
B328	AG CD8 B328	ee30fca8-e2fd-40b3-b114-976d7f254d2e	Field_1	18735.4	10428.7	16501	16388	113	0.6848	75.46	1.49751e+06	16763.4	CD8	NA	DMSO 25%	infection	NA
B329	AG CD8 B329	c399eafc-0a61-42ed-80b4-60021b5b1fc8	Field_5	11896.5	13012.7	27519	27252	267	0.9702	91.92	2.9048e+06	26118.1	CD8	NA	DMSO 25%	infection	NA
B329	AG CD8 B329	10744eb0-d933-4d4f-82dc-126dc4f71b70	Field_3	8198.7	12998.5	40832	39213	1619	3.965	414.75	3.90356e+06	30282.4	CD8	NA	DMSO 25%	infection	NA
B329	AG CD8 B329	c1ae78f2-87ef-4406-9015-1229c541dd9d	Field_2	3985.3	12829.9	24669	23829	840	3.405	346.62	2.42337e+06	20234.3	CD8	NA	DMSO 25%	infection	NA
B329	AG CD8 B329	956684fb-afab-4c93-b92e-a7cc803837f6	Field_6	2776.3	15971.7	35525	33898	1627	4.58	525.37	3.09686e+06	29259.7	CD8	NA	DMSO 25%	infection	NA
B329	AG CD8 B329	c0136cf9-7cff-4095-8c04-cf099509758f	Field_4	1876.6	12783.6	29804	28541	1263	4.238	477.06	2.64748e+06	29005.2	CD8	NA	DMSO 25%	infection	NA
B329	AG CD8 B329	b7474855-b689-440f-8aa0-483f4158f063	Field_1	7042.2	10274.8	30740	29181	1559	5.072	487.62	3197171	31776.5	CD8	NA	DMSO 25%	infection	NA
B330	AG CD8 B330	68c1a304-05ba-4e63-aa59-060ad96d65f4	Field_4	8325.9	6256.8	16970	16372	598	3.524	568.59	1.05172e+06	7502.1	CD8	NA	DMSO 25%	infection	NA
B330	AG CD8 B330	17702fd3-96ca-45ba-8afd-1f80bbabba81	Field_1	7044.4	4665.7	9241	9088	153	1.656	170.35	898131	15324.4	CD8	NA	DMSO 25%	infection	NA
B330	AG CD8 B330	520c3253-3656-4c4d-9155-1f12f7c691ef	Field_6	6197.7	7899.6	17543	17205	338	1.927	175.98	1.92072e+06	28504.4	CD8	NA	DMSO 25%	infection	NA
B330	AG CD8 B330	8f62f462-713e-461d-a83c-d947e08d6ae3	Field_3	8973.7	5950.5	11667	11356	311	2.666	312.2	996150	10676.6	CD8	NA	DMSO 25%	infection	NA
B330	AG CD8 B330	d09a2093-1b7f-4e42-a9ed-29eb276780b4	Field_5	9122.8	9883.5	20140	19540	600	2.979	285.05	2.10488e+06	38220.2	CD8	NA	DMSO 25%	infection	NA
B330	AG CD8 B330	b6c5b1e7-217c-426f-aed5-f5be261d6585	Field_2	10913.8	4287.5	10533	10365	168	1.595	175.4	957787	16697.4	CD8	NA	DMSO 25%	infection	NA
B331	AG CD8 B331	81614910-d916-4492-80d5-18ff72c02dbc	Field_4	22197.9	11323.2	12034	11855	179	1.487	164.05	1.09112e+06	15871.7	CD8	NA	DMSO 25%	infection	NA
B331	AG CD8 B331	00a36516-6515-454f-911f-71174195e374	Field_3	18773.2	9998.4	13715	13347	368	2.683	328.89	1.1189e+06	17636.6	CD8	NA	DMSO 25%	infection	NA
B331	AG CD8 B331	a0a6ae29-31de-4d8e-8594-12764d9e3929	Field_6	20104.8	13741.8	22354	22004	350	1.566	175.86	1.99025e+06	21240.1	CD8	NA	DMSO 25%	infection	NA
B331	AG CD8 B331	f9f2cd34-8fe8-4ac6-8de5-c93cc65cfd57	Field_5	18138.6	12184.7	13158	12819	339	2.576	366.72	924421	12525.4	CD8	NA	DMSO 25%	infection	NA
B331	AG CD8 B331	a4e76bf5-f6db-4ba9-8b35-f8ec5161cecf	Field_1	22140.8	8560.4	14515	14315	200	1.378	138.7	1.44192e+06	15006.3	CD8	NA	DMSO 25%	infection	NA
B331	AG CD8 B331	1224a3aa-eb48-4253-8afc-262ece641641	Field_2	18676.2	8945.6	14876	14521	355	2.386	301.79	1.17631e+06	19958.9	CD8	NA	DMSO 25%	infection	NA
B344	AG CD8 B344	c6809df2-3534-422f-a383-22ef3ba71616	Field_1	13727.8	12441.7	23933	23269	664	2.774	318.18	2.08687e+06	23487.2	CD8	NA	Terfenadine	infection	NA
B344	AG CD8 B344	e997a5fe-3e43-4a81-a5e0-7e0a29f19433	Field_5	16879.7	17595	25256	24522	734	2.906	622.81	1.17852e+06	9132.1	CD8	NA	Terfenadine	infection	NA
B344	AG CD8 B344	4f9612b1-badf-441d-b4b8-1bd975dc54d5	Field_4	15340.5	16931.5	37421	35839	1582	4.228	400.14	3953662	29783.7	CD8	NA	Terfenadine	infection	NA
B344	AG CD8 B344	48cc98c3-9c10-4fc8-8177-23f52d4e42c2	Field_3	12444.2	14794.8	22544	22037	507	2.249	288.87	1.75512e+06	18092.1	CD8	NA	Terfenadine	infection	NA
B344	AG CD8 B344	e0ef58e6-8dbd-4114-a7a2-ea54752739f8	Field_6	12342.9	17236.2	39977	37111	2866	7.169	1460.5	1.96239e+06	23802.3	CD8	NA	Terfenadine	infection	NA
B344	AG CD8 B344	cac4644a-c6d1-4a43-91ed-a6c2bbbe2cbb	Field_2	14372.3	14071.1	32731	31838	893	2.728	297.5	3.00173e+06	24151.7	CD8	NA	Terfenadine	infection	NA
B345	AG CD8 B345	e6a33ef9-0e3e-4340-8760-e3cbf7f60d63	Field_3	5343	6124.1	24477	23265	1212	4.952	550.31	2.20239e+06	18264.4	CD8	NA	Terfenadine	infection	NA
B345	AG CD8 B345	1cb8ce92-f2ee-45b5-9e5d-0cbc4bd89295	Field_4	3097.9	7540.3	24218	22514	1704	7.036	877.39	1.94212e+06	15058.2	CD8	NA	Terfenadine	infection	NA
B345	AG CD8 B345	022a0434-0866-4786-9cd4-a41a811b3ceb	Field_2	7593.2	6734	43293	41963	1330	3.072	315.26	4.21869e+06	36585.2	CD8	NA	Terfenadine	infection	NA
B345	AG CD8 B345	798c0b9c-219c-4002-b664-f647d8f2172f	Field_5	8275.6	9537.8	30626	29806	820	2.677	266.56	3.07623e+06	26866.8	CD8	NA	Terfenadine	infection	NA
B345	AG CD8 B345	29b7b5e8-fda5-4fb5-b35f-79ada3e8e971	Field_1	3615.2	5773.9	25204	23896	1308	5.19	562.86	2.32385e+06	23075.6	CD8	NA	Terfenadine	infection	NA
B345	AG CD8 B345	451fecdc-d3d2-4598-ae40-7d120799e781	Field_6	4219.1	12845.4	29112	27680	1432	4.919	609.2	2.35063e+06	27949.3	CD8	NA	Terfenadine	infection	NA
B346	AG CD8 B346	72de9206-176e-4f6c-a239-4b8ef38cad80	Field_5	12234.6	14456.4	55726	52122	3604	6.467	1448.5	2.48815e+06	13543.3	CD8	NA	Terfenadine	infection	NA
B346	AG CD8 B346	cb325884-4956-46bf-b3d7-440fa5f55929	Field_1	9309.9	9162.9	28618	26745	1873	6.545	751.26	2.49313e+06	24363.5	CD8	NA	Terfenadine	infection	NA
B346	AG CD8 B346	83dd631f-7b59-4b52-8384-3605f53f57d0	Field_4	8726.2	12502.9	25350	23914	1436	5.665	694.36	2.06808e+06	14813.4	CD8	NA	Terfenadine	infection	NA
B346	AG CD8 B346	bb222892-4787-45ff-bf71-b84753a61618	Field_2	7905.1	10314.3	16708	15791	917	5.488	669.12	1.37045e+06	10678	CD8	NA	Terfenadine	infection	NA
B346	AG CD8 B346	b79edef1-dc21-4182-a142-68bfa7c4d93b	Field_3	10395	10437.3	36468	34656	1812	4.969	503.03	3.60215e+06	20502.5	CD8	NA	Terfenadine	infection	NA
B346	AG CD8 B346	efd51086-dbf8-4f43-9a32-938a4fef682e	Field_6	10312.8	14556.3	24933	23673	1260	5.054	1229.7	1.02464e+06	10393.5	CD8	NA	Terfenadine	infection	NA
B347	AG CD8 B347	a6a55bd2-7286-40ac-8326-00456cdb55c3	Field_5	1663.3	19204.9	27267	25549	1718	6.301	776.37	2.21285e+06	15204.5	CD8	NA	Terfenadine	infection	NA
B347	AG CD8 B347	40f82a79-f04b-420b-a658-93e27a4ff90e	Field_2	7273.6	15619.8	35586	33361	2225	6.252	701.27	3.17282e+06	20439.7	CD8	NA	Terfenadine	infection	NA
B347	AG CD8 B347	7ead484a-7de7-4b97-a5ec-6b2866269093	Field_4	3692.7	18751.3	38386	36519	1867	4.864	557.57	3.34846e+06	24185.8	CD8	NA	Terfenadine	infection	NA
B347	AG CD8 B347	404e4bde-6b70-4c70-a428-745eb71684b6	Field_3	7938.7	18503.2	43705	41553	2152	4.924	628.14	3.42601e+06	11159.4	CD8	NA	Terfenadine	infection	NA
B347	AG CD8 B347	0186686d-6161-4cec-ba8b-e2c409be3c1d	Field_6	6691.9	20229.9	31863	30525	1338	4.199	389.15	3.43823e+06	12046.3	CD8	NA	Terfenadine	infection	NA
B347	AG CD8 B347	eeb6039c-60e9-461e-82fe-570c62dc1fa0	Field_1	5058.1	13920.2	20621	20109	512	2.483	272.71	1.87745e+06	16013.9	CD8	NA	Terfenadine	infection	NA
B352	AG CD8 B352	a8419e61-7842-4731-a68d-11b019079e9a	Field_2	2374.1	6271	8674	8472	202	2.329	226.31	892584	10793.3	CD8	NA	DMSO 25%	no infection	NA
B352	AG CD8 B352	347e996a-0df0-4a33-837a-810ed4e7a68c	Field_4	8058	7419.8	6799	6658	141	2.074	184.78	763089	15829.1	CD8	NA	DMSO 25%	no infection	NA
B352	AG CD8 B352	feb05647-6268-4af7-8a56-2b8956b867dc	Field_1	1178.8	6768.1	3880	3769	111	2.861	282.37	393102	9017	CD8	NA	DMSO 25%	no infection	NA
B352	AG CD8 B352	d1ee406a-2c3c-40f4-8322-fabe1e7809db	Field_3	3243.5	7488.2	9853	9481	372	3.775	334.66	1.11156e+06	19526.1	CD8	NA	DMSO 25%	no infection	NA
B352	AG CD8 B352	e834d788-129f-4f59-95ac-7c82d2b5f5b6	Field_5	10487.8	4669.7	6368	6233	135	2.12	190.71	707866	13870.8	CD8	NA	DMSO 25%	no infection	NA
B352	AG CD8 B352	4d9e4f0b-d1be-45eb-8917-468d572e923f	Field_6	7996.1	1639.4	14240	13939	301	2.114	375.68	801224	17909.2	CD8	NA	DMSO 25%	no infection	NA
B353	AG CD8 B353	167ec73f-90a2-4695-8960-1f0f07eb1595	Field_2	11272.1	13078.7	13151	12947	204	1.551	173.29	1.1772e+06	17756.5	CD8	NA	DMSO 25%	no infection	NA
B353	AG CD8 B353	4b952803-d78a-45db-bcb7-9d7a5306c800	Field_1	13880.5	11403.8	9261	9179	82	0.8854	94.09	871504	13991.6	CD8	NA	DMSO 25%	no infection	NA
B353	AG CD8 B353	770328db-9537-4362-b7f9-52da877df88c	Field_4	12839.8	6754.4	10882	10799	83	0.7627	73.69	1.12637e+06	14235.6	CD8	NA	DMSO 25%	no infection	NA
B353	AG CD8 B353	82f27eeb-14d0-4f3e-bc1e-a044fce4fe12	Field_6	8369.8	6319	6356	6307	49	0.7709	65.78	744921	11272.7	CD8	NA	DMSO 25%	no infection	NA
B353	AG CD8 B353	e8887ed0-99a9-4fcc-b2e4-ef3f5418c5fd	Field_3	14991.9	7839.5	6801	6748	53	0.7793	77.73	681875	11709.6	CD8	NA	DMSO 25%	no infection	NA
B353	AG CD8 B353	4c3b3772-34df-4c41-b768-5eba65015bb0	Field_5	9936	5835.4	7521	7463	58	0.7712	65.83	881009	10839.4	CD8	NA	DMSO 25%	no infection	NA
B354	AG CD8 B354	facafd6e-4bf9-4be5-b181-c8ead6774c05	Field_6	7525.2	10340.4	7573	7441	132	1.743	155.31	849907	11501.5	CD8	NA	DMSO 25%	no infection	NA
B354	AG CD8 B354	b2b0b75d-a44d-42c0-9a5f-c992a2c3fdd1	Field_4	5388.9	9578	6276	6181	95	1.514	123.45	769549	8812.2	CD8	NA	DMSO 25%	no infection	NA
B354	AG CD8 B354	35948f8e-2fa7-4412-848e-715dc12f10a3	Field_2	4002.1	5964.3	4238	4155	83	1.958	175.19	473779	9151.8	CD8	NA	DMSO 25%	no infection	NA
B354	AG CD8 B354	0a6d700d-f292-4780-a50c-d904aad7c567	Field_1	5101.4	5895.1	5904	5792	112	1.897	159.44	702472	12625.2	CD8	NA	DMSO 25%	no infection	NA
B354	AG CD8 B354	adcec421-1d45-4949-bff0-29c18604e5ac	Field_5	9771.6	6370.9	7693	7607	86	1.118	94.35	911502	12311.9	CD8	NA	DMSO 25%	no infection	NA
B354	AG CD8 B354	eead0a3f-c97c-4e87-b91e-c20ad283506c	Field_3	7460.4	6056.6	5044	4956	88	1.745	151.38	581323	11380.1	CD8	NA	DMSO 25%	no infection	NA
B367	AG CD8 B367	da1c8d31-9f96-4348-9e11-afc30e17d119	Field_5	7971.9	902.28	4593	4536	57	1.241	110.66	515072	13100	CD8	NA	Terfenadine	no infection	NA
B367	AG CD8 B367	31a3cc26-25ec-45f2-be7b-a86c53983970	Field_6	7691.3	7132.3	9020	8672	348	3.858	378.4	919656	19396.5	CD8	NA	Terfenadine	no infection	NA
B367	AG CD8 B367	9aeadc95-6858-4955-a7e9-fb81c7c7c679	Field_3	12040.2	2917.1	8136	8043	93	1.143	108.49	857228	14601.5	CD8	NA	Terfenadine	no infection	NA
B367	AG CD8 B367	54c47333-1ddf-45da-871a-aa288520d602	Field_2	6893.5	4648.5	8155	7981	174	2.134	191.15	910271	16616.9	CD8	NA	Terfenadine	no infection	NA
B367	AG CD8 B367	873d2830-fdc4-4bfc-8895-19461d91d37b	Field_4	11726.2	6548.4	7328	7238	90	1.228	115.39	779933	17266	CD8	NA	Terfenadine	no infection	NA
B367	AG CD8 B367	a01d91e5-3c54-4edd-8673-32cd0405a051	Field_1	11114.2	3178.1	7075	7026	49	0.6926	56.57	866247	14993.7	CD8	NA	Terfenadine	no infection	NA
B368	AG CD8 B368	4e84acb3-e363-47bd-9463-b2df80026478	Field_2	4284.1	8320.2	6171	6061	110	1.783	131.59	835929	13751.1	CD8	NA	Terfenadine	no infection	NA
B368	AG CD8 B368	43c7d9bb-58fd-4ce2-988d-f7e449773aa7	Field_1	6127.1	7928.3	5893	5813	80	1.358	107.54	743922	12060.7	CD8	NA	Terfenadine	no infection	NA
B368	AG CD8 B368	398cf5df-848a-4d2c-a966-4632e2c9c53c	Field_5	8749	3529.6	9339	9238	101	1.081	87.21	1.15818e+06	17539.2	CD8	NA	Terfenadine	no infection	NA
B368	AG CD8 B368	4bb5ca25-8c4d-4127-9533-abc9eb65e22b	Field_6	9405.2	1883.3	7060	6942	118	1.671	150.85	782241	11553.5	CD8	NA	Terfenadine	no infection	NA
B368	AG CD8 B368	94feb13e-6712-47bc-a5d5-c03b54adbbd6	Field_4	6248.3	2701	5067	4989	78	1.539	131.83	591687	11711.1	CD8	NA	Terfenadine	no infection	NA
B368	AG CD8 B368	0a5a1500-8956-4219-be03-0845b9a0eb73	Field_3	2403.8	7335.9	13908	13673	235	1.69	256.31	916853	12247.6	CD8	NA	Terfenadine	no infection	NA
B369	AG CD8 B369	32fc449d-66d9-4ae7-b7a7-855ee84206de	Field_3	12661.2	7550.7	6334	6275	59	0.9315	76.5	771218	12340.9	CD8	NA	Terfenadine	no infection	NA
B369	AG CD8 B369	a46125b3-9bf3-4398-922b-48aada567214	Field_1	15144.8	11640.4	11622	11579	43	0.37	33.02	1.30216e+06	13540.6	CD8	NA	Terfenadine	no infection	NA
B369	AG CD8 B369	c85699cb-0d7b-4bce-adac-e4114849891c	Field_6	7185	13420.3	16224	15865	359	2.213	215.79	1.66368e+06	18116.6	CD8	NA	Terfenadine	no infection	NA
B369	AG CD8 B369	1725c0fd-8beb-4550-b429-5e740c33b0f7	Field_4	9347.6	8047.7	16520	16337	183	1.108	101.92	1.79557e+06	23905.4	CD8	NA	Terfenadine	no infection	NA
B369	AG CD8 B369	83db284a-f78e-4a78-9bc7-db29beeee818	Field_2	13259.3	11417	17527	17423	104	0.5934	56.32	1.84648e+06	26536.5	CD8	NA	Terfenadine	no infection	NA
B369	AG CD8 B369	d56e8450-1ff4-4835-b18c-7aec6a65bc55	Field_5	5629.6	9791.1	7145	7053	92	1.288	111.99	821495	14727.1	CD8	NA	Terfenadine	no infection	NA
B370	AG CD8 B370	74841327-9894-4d63-918a-6d30fa42cf58	Field_5	5943.9	2169.2	33699	32217	1482	4.398	400.19	3.70329e+06	26484.5	CD8	NA	Terfenadine	infection	NA
B370	AG CD8 B370	345adc2e-01fe-455e-b64a-6abc966df0a5	Field_1	8239.3	1486.8	11545	10961	584	5.058	504.09	1.15851e+06	14800.7	CD8	NA	Terfenadine	infection	NA
B370	AG CD8 B370	dfd9f41a-5666-4260-af93-e1b08b45ab40	Field_4	6036.4	4365.2	22836	22320	516	2.26	215.14	2.39839e+06	23965.7	CD8	NA	Terfenadine	infection	NA
B370	AG CD8 B370	3638db3d-3760-475c-bad6-447bb02f498b	Field_3	4043.4	6356.5	78547	76002	2545	3.24	291.32	8.73599e+06	30307.3	CD8	NA	Terfenadine	infection	NA
B370	AG CD8 B370	5a05161e-f6a1-40a5-ba61-2c54b150aaa8	Field_2	8995.5	6862.1	43406	41981	1425	3.283	297.66	4.78738e+06	25167.6	CD8	NA	Terfenadine	infection	NA
B370	AG CD8 B370	bc701703-a0fd-4fac-8a51-06e10d163a91	Field_6	8683.8	2746.7	24502	23664	838	3.42	346.87	2.41586e+06	20651.4	CD8	NA	Terfenadine	infection	NA
B371	AG CD8 B371	e9e32838-df7e-4d20-b4f6-a9f05708e482	Field_2	19911	13684.8	24815	24109	706	2.845	282.5	2.49908e+06	16099	CD8	NA	Terfenadine	infection	NA
B371	AG CD8 B371	a9102d45-6142-4e7e-9286-33845e2a80cd	Field_4	18050.2	18522	24824	24279	545	2.195	226.67	2404402	15875.4	CD8	NA	Terfenadine	infection	NA
B371	AG CD8 B371	e8da4255-3baf-4902-a935-610f2dc93bc4	Field_1	18534.1	12814.6	12530	12048	482	3.847	484.12	995618	10594	CD8	NA	Terfenadine	infection	NA
B371	AG CD8 B371	cf3a625e-d916-4a96-b709-e2ec74950c80	Field_5	18884.2	18884.6	14390	14031	359	2.495	349.73	1.02649e+06	6796.4	CD8	NA	Terfenadine	infection	NA
B371	AG CD8 B371	d86f6fd6-15e7-4abc-b0d3-3e98e898d751	Field_6	15932.2	19550.3	24988	24348	640	2.561	293.91	2177550	19527.8	CD8	NA	Terfenadine	infection	NA
B371	AG CD8 B371	4990a2b3-e6d1-4b08-af06-ebb453b6e8fb	Field_3	14767.4	14672.5	52224	49673	2551	4.885	575.54	4.43239e+06	20909.5	CD8	NA	Terfenadine	infection	NA
B373	AG CD8 B373	d93944bf-0ba3-4e5e-ab34-e8d8b9f0e6ae	Field_2	9820.1	13482	14774	14685	89	0.6024	52.34	1.70029e+06	23124.2	CD8	NA	Terfenadine	no infection	NA
B373	AG CD8 B373	ddcf521b-59d8-469e-8532-e941e9b4d77f	Field_5	15783.7	5804.4	18950	18758	192	1.013	104.88	1.83061e+06	22036.8	CD8	NA	Terfenadine	no infection	NA
B373	AG CD8 B373	c346f1a0-176c-401b-9da9-29979d85125f	Field_4	13732.7	4233.2	10877	10768	109	1.002	100.56	1.08393e+06	13093.3	CD8	NA	Terfenadine	no infection	NA
B373	AG CD8 B373	71bde4a0-f0a2-449e-b758-cd69fe281e53	Field_1	12912.7	14836.8	16249	16015	234	1.44	309.28	756608	17577.6	CD8	NA	Terfenadine	no infection	NA
B373	AG CD8 B373	60d8571d-2922-47cb-b827-4754b0274695	Field_6	8403	11912.9	16236	16091	145	0.8931	87.95	1.64865e+06	18658.8	CD8	NA	Terfenadine	no infection	NA
B373	AG CD8 B373	8f54c396-658c-437a-93ab-379c2e019934	Field_3	6307.3	7795.7	9662	9549	113	1.17	121.11	933055	12094.3	CD8	NA	Terfenadine	no infection	NA
B374	AG CD8 B374	1e1069fb-5516-491f-8679-2f6b74e26d25	Field_3	11346.4	12198.3	11660	11323	337	2.89	310.51	1.0853e+06	13965.7	CD8	NA	Terfenadine	no infection	NA
B374	AG CD8 B374	d9ffc160-5a26-4f47-bde3-9994641dfae0	Field_1	13756.7	10482.5	16463	16305	158	0.9597	89.35	1.7683e+06	16672.5	CD8	NA	Terfenadine	no infection	NA
B374	AG CD8 B374	217f6aa5-aec0-4505-a486-efa854b72c53	Field_2	16302.3	11406	12883	12667	216	1.677	178.5	1210055	17838.6	CD8	NA	Terfenadine	no infection	NA
B374	AG CD8 B374	bef2bead-f9f3-4619-8a9d-3a2b01e309f5	Field_4	14053.6	4399.4	6416	6372	44	0.6858	65.27	674073	13607.4	CD8	NA	Terfenadine	no infection	NA
B374	AG CD8 B374	250b49bc-9bad-43fd-93f5-bc333ae68fb1	Field_6	13975.5	7709.6	10929	10732	197	1.803	184.93	1.0653e+06	15732.5	CD8	NA	Terfenadine	no infection	NA
B374	AG CD8 B374	8f0a6c4a-c09f-4ff9-8e23-3d8d845f2538	Field_5	10766.8	2867	8313	8165	148	1.78	164.99	897044	15121.7	CD8	NA	Terfenadine	no infection	NA
B375	AG CD8 B375	19ddeb54-d8d6-4a0e-997a-f1ba387be14c	Field_2	5750.3	10440.9	36963	35514	1449	3.92	435.46	3.32753e+06	34778.5	CD8	NA	DMSO 25%	infection	NA
B375	AG CD8 B375	b8ede696-24d0-43e8-90bf-40f29dc7e26f	Field_5	7330.7	16670.3	32422	31546	876	2.702	348.5	2.51362e+06	21716.4	CD8	NA	DMSO 25%	infection	NA
B375	AG CD8 B375	f3e606c1-6b45-4f46-a5c7-2916e995558e	Field_3	14097.3	12740.6	23702	23096	606	2.557	282.87	2.14234e+06	19777.2	CD8	NA	DMSO 25%	infection	NA
B375	AG CD8 B375	4a5f4f5b-e8cc-4484-9054-f16f67acbfcd	Field_1	11069.6	8656.1	34583	33328	1255	3.629	386.44	3.24758e+06	34685.8	CD8	NA	DMSO 25%	infection	NA
B375	AG CD8 B375	58140f75-b55c-4d3f-9d85-69fab354ef95	Field_4	8751.3	11858.5	38815	37673	1142	2.942	333.85	3.42075e+06	37524.9	CD8	NA	DMSO 25%	infection	NA
B375	AG CD8 B375	324fe2b1-d449-4feb-8fc2-b8f9f88a2d2e	Field_6	9052.9	15018.7	49930	48224	1706	3.417	344.37	4.95391e+06	28320.1	CD8	NA	DMSO 25%	infection	NA
B376	AG CD8 B376	9b5cb579-fd2a-4255-8721-8516c6a75daa	Field_2	3119.9	10919.7	32503	30829	1674	5.15	519.99	3.21927e+06	24065.3	CD8	NA	DMSO 25%	infection	NA
B376	AG CD8 B376	0629bb78-d489-4959-bdcc-5c8caac5d3f9	Field_3	6882.2	12261.2	30342	28876	1466	4.832	572.05	2.56273e+06	23095.3	CD8	NA	DMSO 25%	infection	NA
B376	AG CD8 B376	7ca13d81-ec5c-457e-9802-6117b6344ddd	Field_5	1658.9	16039.1	21568	20721	847	3.927	401.04	2.112e+06	21905.3	CD8	NA	DMSO 25%	infection	NA
B376	AG CD8 B376	82c1e717-01b1-47c1-9eff-3340cd1ffe95	Field_4	8076.6	14810.5	56326	54206	2120	3.764	385.7	5.49645e+06	26839.1	CD8	NA	DMSO 25%	infection	NA
B376	AG CD8 B376	1bd871bb-43bd-479a-b919-2aa1dcf2ac76	Field_6	4379.1	17449.2	42154	40563	1591	3.774	345.19	4.60902e+06	33654.8	CD8	NA	DMSO 25%	infection	NA
B376	AG CD8 B376	58464425-5524-4fce-aecb-22beb0cf95eb	Field_1	7942.9	10292.8	42269	40169	2100	4.968	471.31	4.45562e+06	33776.5	CD8	NA	DMSO 25%	infection	NA
B377	AG CD8 B377	ec2edf87-a23a-43ba-846b-09125a21045c	Field_5	5932.9	8220.8	15996	15374	622	3.888	261.94	2.37459e+06	12323.6	CD8	NA	DMSO 25%	infection	NA
B377	AG CD8 B377	24d672a5-8208-41a2-be26-f5eb040c2e88	Field_2	9373.7	3913.3	5234	4943	291	5.56	485.63	599218	10963.6	CD8	NA	DMSO 25%	infection	NA
B377	AG CD8 B377	d4b3860d-7d86-4dd8-8916-0613fc0f108a	Field_3	3048.4	4186	18560	17693	867	4.671	598.04	1.44974e+06	18366.3	CD8	NA	DMSO 25%	infection	NA
B377	AG CD8 B377	5701d3cf-f8ea-4026-ae28-7d97b2348ebc	Field_1	3490.2	1836.2	31385	30532	853	2.718	486	1.75515e+06	22856.2	CD8	NA	DMSO 25%	infection	NA
B377	AG CD8 B377	454572f2-ca42-4236-a834-e58f63587924	Field_4	8654.9	6086.2	40269	39077	1192	2.96	298.46	3.99379e+06	40497.3	CD8	NA	DMSO 25%	infection	NA
B377	AG CD8 B377	5df637a6-c8fb-4651-b080-96842cf63b2c	Field_6	4341.8	9212.1	40928	39185	1743	4.259	496.12	3.51329e+06	28863.8	CD8	NA	DMSO 25%	infection	NA
B378	AG CD8 B378	cd0e9350-071d-44ac-a6b4-c4b311d93ac7	Field_1	12246.4	7441	7065	6970	95	1.345	141.41	671786	10299.4	CD8	NA	DMSO 25%	no infection	NA
B378	AG CD8 B378	289db109-bc09-4949-8eae-fc5bcfc2948d	Field_5	4442	9303.5	6529	6350	179	2.742	310.86	575830	7975.5	CD8	NA	DMSO 25%	no infection	NA
B378	AG CD8 B378	6f861d8a-1ab7-4533-bd1b-0fd1f0fe816f	Field_2	10183	4546.8	8806	8677	129	1.465	139.43	925175	13332.2	CD8	NA	DMSO 25%	no infection	NA
B378	AG CD8 B378	d78d6d00-c01e-45ec-9dbf-a2924f68756d	Field_4	7402.6	6048.7	3721	3632	89	2.392	262.64	338867	7536.8	CD8	NA	DMSO 25%	no infection	NA
B378	AG CD8 B378	78f93744-5474-4a27-abef-7a4b64a67a6d	Field_3	8755.7	5285.2	3380	3332	48	1.42	162.67	295069	9645.2	CD8	NA	DMSO 25%	no infection	NA
B378	AG CD8 B378	9cd7a5ef-48c0-427d-b976-0b7f36baf9c6	Field_6	5159.6	3102.8	6474	6356	118	1.823	190.4	619750	9419.9	CD8	NA	DMSO 25%	no infection	NA
B379	AG CD8 B379	7ab6993a-0eb4-4bd1-b6c3-6f22114e9756	Field_1	5746.6	8250.5	12403	12132	271	2.185	203.66	1.33066e+06	21078.6	CD8	NA	DMSO 25%	no infection	NA
B379	AG CD8 B379	5aeef902-e058-4d1a-a1ee-40aa5f9e0c0c	Field_5	8544.5	13340.3	16192	15898	294	1.816	171.56	1.71365e+06	17469	CD8	NA	DMSO 25%	no infection	NA
B379	AG CD8 B379	42c06ed4-fe8f-4deb-9f1f-75ebf4c1c819	Field_3	11822.6	3109.1	7826	7763	63	0.805	72.8	865422	12132.8	CD8	NA	DMSO 25%	no infection	NA
B379	AG CD8 B379	94ce4883-a421-447f-9db9-16cb97a2b48d	Field_4	12094.2	4808.4	6822	6721	101	1.481	147.26	685854	12149.7	CD8	NA	DMSO 25%	no infection	NA
B379	AG CD8 B379	543ca954-8a60-4f29-bff7-9206f5b17ddf	Field_2	6622.2	5278.9	8729	8604	125	1.432	110.9	1.12711e+06	18679.7	CD8	NA	DMSO 25%	no infection	NA
B379	AG CD8 B379	3655e655-ee12-483b-aad7-f1c9f30bbeef	Field_6	18344.3	9521.4	17362	17043	319	1.837	164.59	1.93816e+06	17633.6	CD8	NA	DMSO 25%	no infection	NA

## Sheet: S1H
animal	image	object_id	name	centroid_x	centroid_y	num_detect	num_neg	num_pos	pos_percent	num_pos_per_mm2	area_um2	perimeter_um	staining	dab_intensity	treatment	infection	pathoscore
B327	AG cas3 B327	17f0bc7c-f620-4342-aa4c-4814ebd1397c	Field_2	17673.7	16585.9	34573	34434	139	0.402	39.34	3533032	37384.1	cas3	NA	DMSO 25%	infection	NA
B327	AG cas3 B327	03e95fa4-6900-43d9-ab37-51051b3820e4	Field_4	15032.3	14438.9	19674	19567	107	0.5439	50.18	2132446	20073.5	cas3	NA	DMSO 25%	infection	NA
B327	AG cas3 B327	b96ebf92-2e87-41c1-88ab-4b40010eed84	Field_5	10178.1	15563.4	36386	36196	190	0.5222	41	4.63466e+06	29341.7	cas3	NA	DMSO 25%	infection	NA
B327	AG cas3 B327	5b9433e7-d766-4b90-9ba5-860e4aabc436	Field_1	18027.4	10628	106215	104133	2082	1.96	375.87	5.5391e+06	51975	cas3	NA	DMSO 25%	infection	NA
B327	AG cas3 B327	f71e002b-9179-4ab9-ae3e-5633ef01ed3c	Field_6	12172.2	13754.4	35943	35451	492	1.369	118.8	4.14132e+06	53913.2	cas3	NA	DMSO 25%	infection	NA
B327	AG cas3 B327	12d43ca1-de86-4bc4-b3c0-c6067639622b	Field_3	14152.3	16136.7	36304	36089	215	0.5922	53.85	3.99237e+06	36903.5	cas3	NA	DMSO 25%	infection	NA
B328	AG cas3 B328	c59dffa4-de52-4804-89a1-373cc4a1078e	Field_2	13648.1	9228.5	44653	41966	2687	6.018	515.95	5.20792e+06	37148.4	cas3	NA	DMSO 25%	infection	NA
B328	AG cas3 B328	f0115a9a-9910-4a15-9b8c-7911a16c6594	Field_6	11992.1	2484.9	16041	15678	363	2.263	185.71	1.95465e+06	25553.5	cas3	NA	DMSO 25%	infection	NA
B328	AG cas3 B328	85c54a7f-38f1-4673-a9cc-1b22b0511575	Field_5	11751.5	4057.6	26854	26290	564	2.1	177.88	3170607	31802.1	cas3	NA	DMSO 25%	infection	NA
B328	AG cas3 B328	3aec6a91-d86b-4516-b2b2-06efa1f341d2	Field_4	17577.1	8077	41814	40947	867	2.073	177.58	4.88219e+06	29449.3	cas3	NA	DMSO 25%	infection	NA
B328	AG cas3 B328	a368a2e5-4fd9-45b1-b1f6-add9cda65509	Field_3	14886.5	5815.9	39434	38602	832	2.11	172.94	4.81103e+06	33529.8	cas3	NA	DMSO 25%	infection	NA
B328	AG cas3 B328	b9718d81-3023-4952-85db-437676833703	Field_1	16755.9	11621.1	24831	24409	422	1.699	155.49	2.71405e+06	15434.8	cas3	NA	DMSO 25%	infection	NA
B329	AG cas3 B329	1c904ac5-c2b6-4c96-b37f-109d2c64c3b0	Field_5	6281.8	8205.3	65071	62573	2498	3.839	324.2	7.70524e+06	46132.5	cas3	NA	DMSO 25%	infection	NA
B329	AG cas3 B329	a82ce341-4a5a-426c-8746-4334571b5659	Field_3	7953.3	10200.4	43227	41364	1863	4.31	375.22	4.96514e+06	47911.2	cas3	NA	DMSO 25%	infection	NA
B329	AG cas3 B329	68041f85-c6f3-435b-8620-9e666cabd777	Field_1	6118.8	1816	108099	93546	14553	13.46	2458.5	5.91956e+06	39558.8	cas3	NA	DMSO 25%	infection	NA
B329	AG cas3 B329	fedc69bf-54da-4d6c-86f3-17ab4f620f80	Field_2	5629.4	13233.4	28152	26713	1439	5.112	476.08	3.02261e+06	28334	cas3	NA	DMSO 25%	infection	NA
B329	AG cas3 B329	cd77672f-c916-4623-99dd-d2fdfafe5f20	Field_4	9157.3	7244.2	35680	34852	828	2.321	190.75	4.34071e+06	22384.9	cas3	NA	DMSO 25%	infection	NA
B329	AG cas3 B329	0d622720-9394-437f-9456-1356b0cf08ce	Field_6	9797.1	5145.8	47815	45101	2714	5.676	505.02	5.37407e+06	25939.3	cas3	NA	DMSO 25%	infection	NA
B330	AG cas3 B330	dd09b23e-0333-4ecf-b0ca-f66ee7fb254d	Field_2	12693.2	6512.2	30626	29715	911	2.975	267.18	3.40962e+06	52868.3	cas3	NA	DMSO 25%	infection	NA
B330	AG cas3 B330	ad259069-929f-4a8e-be90-22d603951da1	Field_6	12802	16445.8	11033	10853	180	1.631	137.93	1.305e+06	24779.5	cas3	NA	DMSO 25%	infection	NA
B330	AG cas3 B330	d3a66de3-32b8-412a-ada8-56b5bf4bd77e	Field_3	15900.7	11146.4	37729	37295	434	1.15	97.68	4.44293e+06	64990.8	cas3	NA	DMSO 25%	infection	NA
B330	AG cas3 B330	537be0f3-7f43-4fa0-87d8-ea22e4aeb2d2	Field_5	14985.7	14188.1	25831	25590	241	0.933	81.39	2.96105e+06	33789.1	cas3	NA	DMSO 25%	infection	NA
B330	AG cas3 B330	d07cf6c3-a6bc-4a1b-964c-3ef92a2d3f20	Field_1	13571.3	2443.2	22476	21942	534	2.376	222.37	2.40141e+06	36548	cas3	NA	DMSO 25%	infection	NA
B330	AG cas3 B330	2d586762-505e-4226-8613-38ff8b9aa6fc	Field_4	11211.4	12130.8	16983	16764	219	1.29	110.25	1.98643e+06	35550.7	cas3	NA	DMSO 25%	infection	NA
B331	AG cas3 B331	2b9cd4c4-4be6-4f89-93fa-392df7632f67	Field_6	10077.2	6063.1	28849	28423	426	1.477	134.1	3.1767e+06	42650.7	cas3	NA	DMSO 25%	infection	NA
B331	AG cas3 B331	af51ad41-cca5-45ad-af24-847c454d6c36	Field_1	6504	1827.3	12086	11324	762	6.305	518.22	1.47041e+06	25011.9	cas3	NA	DMSO 25%	infection	NA
B331	AG cas3 B331	7561f513-1d78-4900-81b1-2b2bd197a90a	Field_4	11016.1	2767	13598	13327	271	1.993	172.48	1571190	20249	cas3	NA	DMSO 25%	infection	NA
B331	AG cas3 B331	f01ec7ad-4065-4956-bbf5-30b6cfa81f99	Field_2	8077.4	1924.2	8349	7880	469	5.617	509.04	921338	13768.4	cas3	NA	DMSO 25%	infection	NA
B331	AG cas3 B331	1549a2e2-55fd-4581-8caf-483da285c106	Field_5	2226.1	3894.8	22904	22335	569	2.484	207.59	2.74103e+06	36649.8	cas3	NA	DMSO 25%	infection	NA
B331	AG cas3 B331	2205ee52-a411-4b89-9137-d406647f3953	Field_3	13260.2	4173.2	23459	22919	540	2.302	200.87	2.68826e+06	26360.8	cas3	NA	DMSO 25%	infection	NA
B344	AG cas3 B344	a5af96e6-f02e-4062-9d06-17d99ae898c0	Field_4	13825.1	9323.7	35816	35347	469	1.309	119.5	3.92476e+06	20283.5	cas3	NA	Terfenadine	infection	NA
B344	AG cas3 B344	ec0fe893-87ac-48e3-a4a5-b53c2fb084dc	Field_3	15978.9	9235.1	51691	50983	708	1.37	117.78	6.01146e+06	43470.7	cas3	NA	Terfenadine	infection	NA
B344	AG cas3 B344	0386cee5-6bda-45bf-b6a6-b8b10a4df9af	Field_2	15950.4	7056.1	32005	31350	655	2.047	176.97	3.70129e+06	32712.5	cas3	NA	Terfenadine	infection	NA
B344	AG cas3 B344	ce8d7c01-c9fa-43ac-941d-4ce81fa198ad	Field_6	19676.1	11820.3	31044	30716	328	1.057	92.74	3536737	34539.2	cas3	NA	Terfenadine	infection	NA
B344	AG cas3 B344	8c8ab483-dc65-4fec-a99a-e17c781a9118	Field_5	18124.1	10620.6	54357	53708	649	1.194	103.47	6272197	33630	cas3	NA	Terfenadine	infection	NA
B344	AG cas3 B344	3d39c63b-6ef1-4d47-985f-882cb2073b09	Field_1	20303.6	7659	34221	33727	494	1.444	128.86	3.83357e+06	34246.1	cas3	NA	Terfenadine	infection	NA
B345	AG cas3 B345	b4064313-07f0-4902-a907-0d2ead8f4e84	Field_1	18598.5	7906.7	27068	26529	539	1.991	193.46	2.78613e+06	33534.9	cas3	NA	Terfenadine	infection	NA
B345	AG cas3 B345	c05e39d2-b193-4cc5-a0e2-0cc41372622d	Field_4	15903	10821.4	36499	36164	335	0.9178	171.12	1.95768e+06	24933	cas3	NA	Terfenadine	infection	NA
B345	AG cas3 B345	53279fd0-72f1-403c-8f09-368364fa148b	Field_3	14383.5	12381.3	46747	46168	579	1.239	108.97	5.31354e+06	49198.3	cas3	NA	Terfenadine	infection	NA
B345	AG cas3 B345	e3aa6bfc-cb46-4e07-bb16-b0ae2ee51e46	Field_2	17916.5	11774.4	66285	65696	589	0.8886	157.26	3.74533e+06	43818.6	cas3	NA	Terfenadine	infection	NA
B345	AG cas3 B345	54d9f851-472f-47bd-9cd6-9b23849948ff	Field_6	17499.7	14665.2	79439	77844	1595	2.008	363.68	4.38567e+06	36892.9	cas3	NA	Terfenadine	infection	NA
B345	AG cas3 B345	3e0f75c9-4885-48ee-a13a-ed241729e90b	Field_5	19899.8	13061.2	27639	27190	449	1.625	144.3	3.11165e+06	27074.3	cas3	NA	Terfenadine	infection	NA
B346	AG cas3 B346	3ce3598f-a02a-4c06-b36d-02614d0bbae2	Field_4	6484.6	13328.5	37405	36489	916	2.449	211.11	4.33899e+06	34168.2	cas3	NA	Terfenadine	infection	NA
B346	AG cas3 B346	5d475207-be9e-4462-b3ac-e784903c4ae3	Field_6	9291.6	14863	72764	69026	3738	5.137	859.54	4.34884e+06	32583.2	cas3	NA	Terfenadine	infection	NA
B346	AG cas3 B346	5000938e-d920-4a85-940c-78bbcdecad8e	Field_1	9453	8701	73645	69267	4378	5.945	1010.7	4.3318e+06	26137.2	cas3	NA	Terfenadine	infection	NA
B346	AG cas3 B346	3623fa87-d550-4045-a1da-41ba110b0ce0	Field_2	7783.9	10218.9	22408	21370	1038	4.632	396.84	2.61567e+06	23324.6	cas3	NA	Terfenadine	infection	NA
B346	AG cas3 B346	e3acb89d-9146-499e-992d-2645c25a5cef	Field_5	9979.7	15910.9	61595	59554	2041	3.314	318.7	6.40418e+06	46801.9	cas3	NA	Terfenadine	infection	NA
B346	AG cas3 B346	14616913-c07c-4793-aff3-e841eae4a9c3	Field_3	9572	11559.7	62548	60340	2208	3.53	289.64	7623348	37828.9	cas3	NA	Terfenadine	infection	NA
B347	AG cas3 B347	85b2e496-306e-4088-b7d8-6731823398b5	Field_1	9349.8	12936.9	45409	42662	2747	6.049	497.82	5.51802e+06	32227.1	cas3	NA	Terfenadine	infection	NA
B347	AG cas3 B347	8511b7d2-28c4-46a6-b934-c9eac595e66a	Field_6	5186.4	19084.6	98340	93188	5152	5.239	927.67	5.55372e+06	48163.2	cas3	NA	Terfenadine	infection	NA
B347	AG cas3 B347	aefb1696-3796-464a-9ebb-74bc8f20ea00	Field_5	8235.7	17458.1	116975	110818	6157	5.264	843.88	7.29606e+06	27321.6	cas3	NA	Terfenadine	infection	NA
B347	AG cas3 B347	7072a31a-1e4e-401c-93dc-abf19adfe650	Field_4	5013.5	17204	49605	47280	2325	4.687	383.6	6.06107e+06	36101.7	cas3	NA	Terfenadine	infection	NA
B347	AG cas3 B347	6107d1f3-c3f9-48a3-987c-0935835dfea4	Field_2	6230.3	12098.7	57548	54363	3185	5.535	930.35	3.42345e+06	35034.8	cas3	NA	Terfenadine	infection	NA
B347	AG cas3 B347	7241daae-5ec6-4b28-9125-628530d5ea05	Field_3	3395.9	16122.9	63828	60544	3284	5.145	893.76	3.67438e+06	24692.3	cas3	NA	Terfenadine	infection	NA
B352	AG cas3 B352	12c999c8-38c1-4023-a1b1-0f3bf49a4d70	Field_6	3651	4857.4	13871	13686	185	1.334	124.82	1.48212e+06	20408.8	cas3	NA	DMSO 25%	no infection	NA
B352	AG cas3 B352	909410fc-cf93-4cfe-aabf-1479729f47a3	Field_4	9088	11152.2	6479	6382	97	1.497	138.17	702024	13085.8	cas3	NA	DMSO 25%	no infection	NA
B352	AG cas3 B352	7e73115e-0b8e-4064-90ea-93d0e4ba4066	Field_1	12976.5	8076.4	13980	13798	182	1.302	113.14	1.60869e+06	31387.2	cas3	NA	DMSO 25%	no infection	NA
B352	AG cas3 B352	ee7488ff-1b83-48f2-b290-8a949e86ae6c	Field_5	5751.7	10371.9	9710	9639	71	0.7312	63.26	1.12227e+06	18844.6	cas3	NA	DMSO 25%	no infection	NA
B352	AG cas3 B352	6d700806-5add-44d2-a284-4f5c573a3042	Field_3	7468.3	8251.6	14858	14648	210	1.413	124.32	1.68915e+06	30872.3	cas3	NA	DMSO 25%	no infection	NA
B352	AG cas3 B352	d8d1e9cd-35bf-4b3e-b580-fbea219352cc	Field_2	11193.3	6971.6	29361	28941	420	1.43	250.13	1.67915e+06	37971.4	cas3	NA	DMSO 25%	no infection	NA
B353	AG cas3 B353	bb94e6f8-aee8-4894-b0b5-13b8048a0daf	Field_6	13686.6	7695.1	34954	34770	184	0.5264	88.35	2.08266e+06	32633.4	cas3	NA	DMSO 25%	no infection	NA
B353	AG cas3 B353	168678d4-56a9-4dff-892f-ecefd399c1e3	Field_5	12394.1	5887.1	13043	12974	69	0.529	78.23	881969	7856.3	cas3	NA	DMSO 25%	no infection	NA
B353	AG cas3 B353	dd6bca2d-688b-4bb9-9114-072b5d82c524	Field_2	5344.5	14072.2	9742	9637	105	1.078	96.5	1.08812e+06	19950.4	cas3	NA	DMSO 25%	no infection	NA
B353	AG cas3 B353	56d8dfb4-9b29-42fe-881c-0c44150fa75c	Field_4	9386.5	8217.2	12144	12043	101	0.8317	65.46	1.54303e+06	28344.1	cas3	NA	DMSO 25%	no infection	NA
B353	AG cas3 B353	65d1feec-6dee-4414-97b8-f861eab19c09	Field_1	12504.7	14662.6	39988	39669	319	0.7977	155.92	2.04588e+06	32893.3	cas3	NA	DMSO 25%	no infection	NA
B353	AG cas3 B353	10b20f10-4430-445b-ae2b-a129b3659831	Field_3	10689.4	8986.2	27860	27689	171	0.6138	49.79	3.43441e+06	35461.9	cas3	NA	DMSO 25%	no infection	NA
B354	AG cas3 B354	f6a3f17b-834f-4a33-960d-f554a29b5745	Field_2	8743.6	3927	11534	11494	40	0.3468	34.19	1169872	27640.8	cas3	NA	DMSO 25%	no infection	NA
B354	AG cas3 B354	55fdf06f-12a4-44a7-93d6-20366861f852	Field_6	2587.5	10170.2	9941	9876	65	0.6539	60.51	1.07427e+06	14835.8	cas3	NA	DMSO 25%	no infection	NA
B354	AG cas3 B354	5291aea3-80b3-4903-a485-02ee456127a9	Field_1	9874.1	2401.4	10829	10816	13	0.12	11.85	1097209	17670.7	cas3	NA	DMSO 25%	no infection	NA
B354	AG cas3 B354	6ee0c955-481e-43eb-b4de-32d96d4e04d8	Field_5	1743.7	8143.1	8274	8216	58	0.701	60.12	964718	23793.9	cas3	NA	DMSO 25%	no infection	NA
B354	AG cas3 B354	6042b318-b6a5-4d24-af1c-4928e904d131	Field_3	7406.5	7463.1	11295	11231	64	0.5666	50.06	1278525	16777.8	cas3	NA	DMSO 25%	no infection	NA
B354	AG cas3 B354	a630115b-5f5f-4738-a9e0-76287b832558	Field_4	5644.5	9155.3	20841	20677	164	0.7869	69.34	2.36527e+06	30846.2	cas3	NA	DMSO 25%	no infection	NA
B367	AG cas3 B367	51ea34cc-c058-442e-9139-47ebcfdcf5b6	Field_4	9675.6	9448.9	5086	5037	49	0.9634	94.94	516137	14703.8	cas3	NA	Terfenadine	no infection	NA
B367	AG cas3 B367	54ce91cc-1633-4f7f-9cef-2cb4c7c532b0	Field_6	4064.8	12066.8	13570	13336	234	1.724	163.07	1.43497e+06	31256.9	cas3	NA	Terfenadine	no infection	NA
B367	AG cas3 B367	d506687c-455a-467c-a1e0-a7799586fb60	Field_3	9001.5	10834.8	12833	12665	168	1.309	122.14	1.37548e+06	28826.4	cas3	NA	Terfenadine	no infection	NA
B367	AG cas3 B367	a78b2a1d-5069-4634-8ea9-a37d2e02f6b3	Field_1	8367.8	12954.5	21225	20832	393	1.852	183.34	2.14352e+06	54613	cas3	NA	Terfenadine	no infection	NA
B367	AG cas3 B367	fed98308-6765-4e67-b114-a3d9b3dde694	Field_2	10591.3	3921.3	19054	18964	90	0.4723	43.89	2.05074e+06	32889.3	cas3	NA	Terfenadine	no infection	NA
B367	AG cas3 B367	43f2078a-7f14-4ead-936e-e5233061a306	Field_5	4428.4	8939.6	14577	14411	166	1.139	103.37	1.60593e+06	36101.3	cas3	NA	Terfenadine	no infection	NA
B368	AG cas3 B368	e23e91a0-e214-44dd-8820-f67bbf19d364	Field_1	1836.9	7767.5	14672	14420	252	1.718	279.65	901126	20012	cas3	NA	Terfenadine	no infection	NA
B368	AG cas3 B368	81d5ffc9-8d6f-4697-af54-363b7279210b	Field_2	3184.4	7733.1	10048	9958	90	0.8957	78.26	1.15006e+06	26339.6	cas3	NA	Terfenadine	no infection	NA
B368	AG cas3 B368	c557092d-2514-48b5-a956-761ca2abd050	Field_6	6370.1	1527.6	17139	16820	319	1.861	170.2	1.87421e+06	31470.2	cas3	NA	Terfenadine	no infection	NA
B368	AG cas3 B368	f9372cb9-fd38-4928-b7f6-f39d374d74d3	Field_3	5264.4	9489.7	25817	25302	515	1.995	343.36	1.4999e+06	32443.9	cas3	NA	Terfenadine	no infection	NA
B368	AG cas3 B368	ad7b3044-e8cc-4f4b-8dd5-ba73e2a09e60	Field_4	8424.3	7666.9	19815	19608	207	1.045	91.86	2.25348e+06	28736.2	cas3	NA	Terfenadine	no infection	NA
B368	AG cas3 B368	5b0647b9-e35f-4856-9b64-9b9defa58673	Field_5	5794.7	3200.8	16417	16280	137	0.8345	72.89	1879663	30243.6	cas3	NA	Terfenadine	no infection	NA
B369	AG cas3 B369	da94b30f-0845-4266-abf0-48d04fbc98c8	Field_3	3292.5	3752.8	7037	6910	127	1.805	137.84	921343	13203.9	cas3	NA	Terfenadine	no infection	NA
B369	AG cas3 B369	f9e5982c-cbaa-4cf8-b042-c932a8651e87	Field_1	10712.5	4313.2	41803	41361	442	1.057	272.59	1.6215e+06	29699.9	cas3	NA	Terfenadine	no infection	NA
B369	AG cas3 B369	24d410cb-3b91-4152-b6ec-d5bc3d2a3fa7	Field_5	2221.6	9096.3	19655	19381	274	1.394	124.01	2.20948e+06	29203.8	cas3	NA	Terfenadine	no infection	NA
B369	AG cas3 B369	473ca038-5700-47a9-b0d9-830b7aff6adb	Field_6	3906.7	12731.6	16565	16177	388	2.342	216.85	1.78922e+06	29899.8	cas3	NA	Terfenadine	no infection	NA
B369	AG cas3 B369	e91b4a80-bee2-4872-93cd-8670098c9133	Field_2	4982.2	3347.1	35092	34345	747	2.129	338.85	2.20453e+06	33619.5	cas3	NA	Terfenadine	no infection	NA
B369	AG cas3 B369	a19f3fd8-299d-4a82-bf7e-f8895f22d5b5	Field_4	6172.1	6800.7	30608	30059	549	1.794	141.82	3.87106e+06	51228.7	cas3	NA	Terfenadine	no infection	NA
B370	AG cas3 B370	33978d51-074c-44f3-8464-57d25e2b7974	Field_1	1664.8	4308.1	21011	20066	945	4.498	397.85	2.37525e+06	20823.7	cas3	NA	Terfenadine	infection	NA
B370	AG cas3 B370	56cec62f-c49b-4e5f-91f5-9ac52021baa8	Field_2	6088	4399.5	69575	66659	2916	4.191	314.41	9.27455e+06	53245.8	cas3	NA	Terfenadine	infection	NA
B370	AG cas3 B370	59cd7fe6-b205-4c6c-b753-1fa8a26685fb	Field_4	10612.2	6725.6	32432	31427	1005	3.099	235.61	4.26556e+06	28975.5	cas3	NA	Terfenadine	infection	NA
B370	AG cas3 B370	6bd6e983-bd59-4862-8c9f-0cb8afba9f67	Field_3	3151	4069.3	23258	22640	618	2.657	213.51	2.89451e+06	17288.3	cas3	NA	Terfenadine	infection	NA
B370	AG cas3 B370	5d77664c-6864-4432-abdb-c8d1a505becb	Field_6	7184.2	8167.6	29201	28364	837	2.866	226.25	3.69942e+06	24200.6	cas3	NA	Terfenadine	infection	NA
B370	AG cas3 B370	a03686cb-8a7e-403a-b938-001e217dab9e	Field_5	3774.8	7441.7	45960	44675	1285	2.796	228.71	5.61856e+06	26392	cas3	NA	Terfenadine	infection	NA
B371	AG cas3 B371	7c119de1-2692-4278-8922-d3dd6c972c30	Field_3	3728.3	12847.7	8779	8475	304	3.463	228.74	1.32903e+06	16536.6	cas3	NA	Terfenadine	infection	NA
B371	AG cas3 B371	dd13c59d-b0c7-4b0c-ba91-e209bf47d8e2	Field_4	4445	14532.2	19462	17653	1809	9.295	721.27	2.50809e+06	25743.9	cas3	NA	Terfenadine	infection	NA
B371	AG cas3 B371	30cd1d80-d46d-4131-a077-e0d77145967f	Field_5	4853.3	16550.3	18632	16799	1833	9.838	790.05	2320092	15109.9	cas3	NA	Terfenadine	infection	NA
B371	AG cas3 B371	16c47e38-20e9-4776-96e7-b1e30fb62975	Field_6	8293.5	17153.9	113210	101441	11769	10.4	2436	4.83136e+06	36908.1	cas3	NA	Terfenadine	infection	NA
B371	AG cas3 B371	fa29c4ad-ab67-4a6f-9e00-e8130aad2d84	Field_2	10518.2	13692.4	54635	51257	3378	6.183	469.48	7195147	33065.1	cas3	NA	Terfenadine	infection	NA
B371	AG cas3 B371	e1096d90-2711-4a52-aef7-e96eff679ad2	Field_1	2748.1	11649.6	6990	6685	305	4.363	287.05	1.06253e+06	14801.1	cas3	NA	Terfenadine	infection	NA
B373	AG cas3 B373	77db91bc-0d02-496d-9b26-b32daccda079	Field_5	8625.4	13231.8	17646	17308	338	1.915	136.44	2.47733e+06	50262	cas3	NA	Terfenadine	no infection	NA
B373	AG cas3 B373	c80a9539-1497-4ee6-b83e-f813493c86dd	Field_3	6052.6	10790.7	30524	30192	332	1.088	75.02	4.42574e+06	48579.4	cas3	NA	Terfenadine	no infection	NA
B373	AG cas3 B373	5fe91ab3-e121-4bd6-b061-05a46a53102c	Field_1	2712	7486.8	13794	13193	601	4.357	316.2	1.90072e+06	35684	cas3	NA	Terfenadine	no infection	NA
B373	AG cas3 B373	6827b6e2-db84-4dda-8320-dbe886229115	Field_4	7778.4	9486	25429	25263	166	0.6528	52.09	3.18651e+06	33803.7	cas3	NA	Terfenadine	no infection	NA
B373	AG cas3 B373	fe855b58-53a2-4b94-83e2-dbc1f6054acf	Field_6	14451.8	4142.7	79122	77052	2070	2.616	708.35	2.92227e+06	41849	cas3	NA	Terfenadine	no infection	NA
B373	AG cas3 B373	5234e089-71c7-4ccb-89f2-399d5e099448	Field_2	6608.9	7261.1	23227	22779	448	1.929	142.95	3.13388e+06	41169.7	cas3	NA	Terfenadine	no infection	NA
B374	AG cas3 B374	be8ccea1-ac16-4758-bcf3-f2c944e22a17	Field_6	15668.7	3511.5	107686	105798	1888	1.753	563.35	3.3514e+06	55413.7	cas3	NA	Terfenadine	no infection	NA
B374	AG cas3 B374	5fc3fd9d-0137-4bea-8e91-15a7023fefe0	Field_4	7033.6	9998.2	23329	23052	277	1.187	80.72	3.43183e+06	45679.5	cas3	NA	Terfenadine	no infection	NA
B374	AG cas3 B374	a10fd256-c938-4d48-b035-2e999d85a2e5	Field_1	8986.1	16511.2	24803	24396	407	1.641	292.77	1.39017e+06	20832.5	cas3	NA	Terfenadine	no infection	NA
B374	AG cas3 B374	2976c557-28d0-4055-b125-74897ae957f1	Field_2	9887.4	16034.2	44252	43530	722	1.632	297.86	2.42394e+06	34057.9	cas3	NA	Terfenadine	no infection	NA
B374	AG cas3 B374	577a748b-0393-4b56-98f7-178b3fb07c48	Field_5	3613.6	9410.6	13213	12822	391	2.959	233.25	1.6763e+06	27958.4	cas3	NA	Terfenadine	no infection	NA
B374	AG cas3 B374	4c7a65c8-d2b7-4a8f-b3f6-b3a4c99c5da1	Field_3	3757.7	11744	30118	29352	766	2.543	355.32	2.1558e+06	36709.6	cas3	NA	Terfenadine	no infection	NA
B375	AG cas3 B375	0c2f5032-c81b-4f40-9e62-d43da4a22594	Field_5	5435	9606.3	35561	33964	1597	4.491	322.95	4.94497e+06	37448.5	cas3	NA	DMSO 25%	infection	NA
B375	AG cas3 B375	b3be081d-0bcc-44ff-8f80-c9c4d2c93b4e	Field_1	6516.6	4140.1	32880	31767	1113	3.385	268.13	4.15097e+06	28697.5	cas3	NA	DMSO 25%	infection	NA
B375	AG cas3 B375	c4234907-4cb9-4ce6-9cc0-dc4b8fdb0541	Field_4	9249.2	14099.7	58710	55353	3357	5.718	474.75	7.07108e+06	50270.6	cas3	NA	DMSO 25%	infection	NA
B375	AG cas3 B375	035a3fbe-81c2-4d8d-8aa0-e83f93fb5940	Field_6	8304.5	13525	38186	36601	1585	4.151	252.13	6.28641e+06	30876.7	cas3	NA	DMSO 25%	infection	NA
B375	AG cas3 B375	d645a5a5-26d1-49b5-a466-c6af93406ab7	Field_3	3932.4	7908.4	21546	19729	1817	8.433	614.38	2.95744e+06	28708.1	cas3	NA	DMSO 25%	infection	NA
B375	AG cas3 B375	311d6f8d-d2e5-41d5-8bf7-7f31e90b537e	Field_2	8480	7584.2	45373	43064	2309	5.089	349.46	6.60738e+06	49739.2	cas3	NA	DMSO 25%	infection	NA
B376	AG cas3 B376	479e461b-622e-406b-97fc-3db77dd80773	Field_6	3232.4	16158	53536	52337	1199	2.24	164.41	7.29286e+06	67951.5	cas3	NA	DMSO 25%	infection	NA
B376	AG cas3 B376	80feb7d6-92ae-46df-b802-4457b4c8f9d8	Field_4	5727.3	12845.3	55703	50658	5045	9.057	622.48	8.10466e+06	40643.9	cas3	NA	DMSO 25%	infection	NA
B376	AG cas3 B376	b93ce8c6-1d3c-4373-8a5f-bc4b11ebbb0e	Field_2	3322.1	9275.4	51232	48576	2656	5.184	340.02	7.81131e+06	41641.9	cas3	NA	DMSO 25%	infection	NA
B376	AG cas3 B376	22f97fe5-fd7d-4715-a599-3056d9ebd337	Field_1	6895.6	8333.1	31813	30601	1212	3.81	295.31	4104097	36623.4	cas3	NA	DMSO 25%	infection	NA
B376	AG cas3 B376	82c499a6-8ae3-4a6e-9f94-ba893f5da91f	Field_3	8623.7	10021.5	36089	34952	1137	3.151	230.63	4.92994e+06	37004.2	cas3	NA	DMSO 25%	infection	NA
B376	AG cas3 B376	6b96b90b-c969-42dd-a10e-bb64a2630192	Field_5	7800.8	13660.4	54254	50724	3530	6.506	473.33	7.45776e+06	41660.2	cas3	NA	DMSO 25%	infection	NA
B377	AG cas3 B377	859fffb4-c841-4de4-aa6f-5c427b7870ca	Field_5	17331.1	6705.4	36503	36201	302	0.8273	64.2	4.70438e+06	37901.3	cas3	NA	DMSO 25%	infection	NA
B377	AG cas3 B377	c96fe530-0303-4015-b153-392185958ae9	Field_4	17871.1	7016.4	21177	20920	257	1.214	97.53	2.63507e+06	22054	cas3	NA	DMSO 25%	infection	NA
B377	AG cas3 B377	82fb5517-d899-4453-ab81-58ef6c0d5431	Field_2	13641.2	5018.7	34540	34059	481	1.393	105.43	4.56223e+06	29146.3	cas3	NA	DMSO 25%	infection	NA
B377	AG cas3 B377	d5de9229-d276-488a-a168-e24d9167697f	Field_1	18530.6	2384.9	54291	53743	548	1.009	72.24	7585596	48359.8	cas3	NA	DMSO 25%	infection	NA
B377	AG cas3 B377	efcd85bc-814b-4aca-9b8f-f078223c6758	Field_3	15920.9	3496.2	31304	30765	539	1.722	108.37	4.97387e+06	31857.4	cas3	NA	DMSO 25%	infection	NA
B378	AG cas3 B378	c0ee394a-dd1d-45ec-9d63-ddd79bf8b05a	Field_5	7581.3	8872.6	12885	12121	764	5.929	677.35	1.12793e+06	26775.1	cas3	NA	DMSO 25%	no infection	NA
B378	AG cas3 B378	1858f5eb-a52f-40f4-a84d-c0c81fa19208	Field_3	12602.7	6503.4	9893	9717	176	1.779	143.4	1.2273e+06	22146.9	cas3	NA	DMSO 25%	no infection	NA
B378	AG cas3 B378	8b703442-4f9a-4189-8608-50442ae1257a	Field_2	13477.8	5907.2	13217	13116	101	0.7642	66.75	1.51305e+06	22050.9	cas3	NA	DMSO 25%	no infection	NA
B378	AG cas3 B378	1992104b-dd28-41de-bab5-5fbac1d39822	Field_1	11478.5	1629.3	6628	6529	99	1.494	121.49	814873	15703.5	cas3	NA	DMSO 25%	no infection	NA
B378	AG cas3 B378	ab195c61-cf49-4183-90b4-aa260893d452	Field_4	8498.2	11342.5	12888	12386	502	3.895	240.4	2.0882e+06	29781.3	cas3	NA	DMSO 25%	no infection	NA
B378	AG cas3 B378	70f6c07b-3796-411c-a4be-e0f9300255c6	Field_6	2988.3	5697.2	10634	10454	180	1.693	155.25	1.15944e+06	25395.2	cas3	NA	DMSO 25%	no infection	NA
B379	AG cas3 B379	7f064263-d7b4-4061-a94b-e18d052f67c5	Field_1	4118.2	8197.8	10159	9631	528	5.197	380.02	1.38941e+06	24031	cas3	NA	DMSO 25%	no infection	NA
B379	AG cas3 B379	212df73d-b064-46be-a62a-793ee4bd8804	Field_6	12024.2	6020.6	9071	8812	259	2.855	182.19	1.42158e+06	17150.2	cas3	NA	DMSO 25%	no infection	NA
B379	AG cas3 B379	1603fc39-008a-4d7a-bbbf-fb6fc14142f6	Field_5	7314.9	5069.2	13712	13448	264	1.925	132.06	1.99907e+06	25993.9	cas3	NA	DMSO 25%	no infection	NA
B379	AG cas3 B379	18daa89a-02bc-42f0-91f5-b762c9a0a4de	Field_3	5770.9	15703.4	26425	25311	1114	4.216	343.76	3.24059e+06	40118.2	cas3	NA	DMSO 25%	no infection	NA
B379	AG cas3 B379	fa6257d7-c536-4f88-86a1-d6b692544829	Field_2	18212.5	14095.4	29481	28559	922	3.127	271.57	3.39511e+06	41844	cas3	NA	DMSO 25%	no infection	NA
B379	AG cas3 B379	35244d80-accd-4935-85b2-6b8f48877bcb	Field_4	7203.2	14152.7	44192	43130	1062	2.403	360.84	2.94309e+06	37087.6	cas3	NA	DMSO 25%	no infection	NA

## Sheet: S1I
animal	image	object_id	name	centroid_x	centroid_y	num_detect	num_neg	num_pos	pos_percent	num_pos_per_mm2	area_um2	perimeter_um	staining	dab_intensity	treatment	infection	pathoscore
B327	AG Ki67 B327	c8bb897e-4947-4a6a-8674-3ab6aa9d9fec	Field_4	12987.2	8443.6	43709	35386	8323	19.04	1782.7	4.66884e+06	34106.9	Ki67	NA	DMSO 25%	infection	NA
B327	AG Ki67 B327	c8edba2e-49c5-4704-a421-6daf0e185a6b	Field_6	6191.2	11357.8	35603	26099	9504	26.69	2467.2	3.85218e+06	41065.7	Ki67	NA	DMSO 25%	infection	NA
B327	AG Ki67 B327	3cdd8c70-441a-4da0-a02f-dbb4283dac24	Field_5	9075.6	8286.4	52739	40844	11895	22.55	2045	5.81664e+06	48821.9	Ki67	NA	DMSO 25%	infection	NA
B327	AG Ki67 B327	b8582c92-137d-4a03-8b53-b5acf784cff1	Field_3	10287.1	5431.7	42123	32515	9608	22.81	2149.3	4.47021e+06	29516.5	Ki67	NA	DMSO 25%	infection	NA
B327	AG Ki67 B327	251cf809-6805-40bb-bfcd-63e07f23c7a3	Field_1	9262.3	3256	32420	24449	7971	24.59	2621.3	3.04089e+06	30879.8	Ki67	NA	DMSO 25%	infection	NA
B327	AG Ki67 B327	749c9949-c957-4b8f-aea7-30dc16545573	Field_2	3269.5	4348.6	42413	32416	9997	23.57	2392.6	4.17834e+06	39356	Ki67	NA	DMSO 25%	infection	NA
B328	AG Ki67 B328	21923ba2-cc1a-4984-bca7-727779a8bb43	Field_6	12337.4	16638.2	49869	36850	13019	26.11	2485.1	5.2388e+06	29378.1	Ki67	NA	DMSO 25%	infection	NA
B328	AG Ki67 B328	fd33b3de-ab65-4b6c-ab57-1ca12d955ff6	Field_5	12163.2	13973.2	38920	31728	7192	18.48	1673.8	4.29675e+06	31500.6	Ki67	NA	DMSO 25%	infection	NA
B328	AG Ki67 B328	a62b7b7f-8aa4-4ec1-b0b3-2a9c218aea24	Field_1	13664.7	8065	28883	22870	6013	20.82	1901.6	3.16213e+06	33090.8	Ki67	NA	DMSO 25%	infection	NA
B328	AG Ki67 B328	95015068-4c55-4b16-b469-5848171ff750	Field_2	15110.9	9388.4	26899	22249	4650	17.29	1623.9	2.86345e+06	31430.5	Ki67	NA	DMSO 25%	infection	NA
B328	AG Ki67 B328	2f5e469e-926d-466f-816b-0ec4f536be17	Field_4	14757.9	13282.6	50604	41917	8687	17.17	1466.8	5.92247e+06	36889.7	Ki67	NA	DMSO 25%	infection	NA
B328	AG Ki67 B328	f2ea9ec7-a9e4-41bc-b13d-ff63592719c3	Field_3	11456.6	13372.7	48249	34310	13939	28.89	2861.4	4.87133e+06	52884.8	Ki67	NA	DMSO 25%	infection	NA
B329	AG Ki67 B329	e0d2488b-f2b8-4b98-8806-32ebcc19f6d0	Field_6	9504.9	15302.6	31332	26913	4419	14.1	1308	3.37851e+06	54158.9	Ki67	NA	DMSO 25%	infection	NA
B329	AG Ki67 B329	a33e87a6-9d83-4aed-9cc2-fc7e2f1eed18	Field_4	6332	13487.2	18773	14850	3923	20.9	2159.9	1.81631e+06	35057.5	Ki67	NA	DMSO 25%	infection	NA
B329	AG Ki67 B329	3852564e-4314-4902-acd1-dd69dfcf9ab2	Field_5	7209.1	12836.6	10130	7552	2578	25.45	2558.4	1.00765e+06	6621.3	Ki67	NA	DMSO 25%	infection	NA
B329	AG Ki67 B329	7c80091a-127b-4eb3-8cd6-242eaaf8dc85	Field_1	10786.8	11206.3	17733	13866	3867	21.81	2025.4	1.90927e+06	34608.1	Ki67	NA	DMSO 25%	infection	NA
B329	AG Ki67 B329	0fa7aebd-f99c-4456-b13c-89aaf0532585	Field_2	5043.5	10266.8	19971	16654	3317	16.61	1650.3	2.00991e+06	41729.4	Ki67	NA	DMSO 25%	infection	NA
B329	AG Ki67 B329	d76ab296-ae0b-4de7-b5ed-e4c754aa4dbb	Field_3	16445.5	12884.1	44329	40885	3444	7.769	733.56	4.69492e+06	56222.7	Ki67	NA	DMSO 25%	infection	NA
B330	AG Ki67 B330	0a00e39e-995b-427d-b191-b156ff18553b	Field_1	20333.1	2102.8	31205	24170	7035	22.54	2196.6	3202615	37856	Ki67	NA	DMSO 25%	infection	NA
B330	AG Ki67 B330	a71fdc82-e3e2-4c30-aa26-3b72f1522db7	Field_3	18679.7	9784.7	35013	25717	9296	26.55	2588.4	3591377	53618.6	Ki67	NA	DMSO 25%	infection	NA
B330	AG Ki67 B330	702e753c-2fac-4e47-8938-42e4cf1cebc2	Field_2	23234.7	6606.4	18837	16427	2410	12.79	1163.5	2.07135e+06	39520.1	Ki67	NA	DMSO 25%	infection	NA
B330	AG Ki67 B330	78f6879c-4489-441b-92c8-47b0b01e7ff8	Field_5	24238.6	11026.3	7064	6460	604	8.55	847.32	712832	15448.1	Ki67	NA	DMSO 25%	infection	NA
B330	AG Ki67 B330	270c7ff9-ab03-43a5-9d15-3c6bd2110c2c	Field_4	22514.3	9763.4	25063	22461	2602	10.38	926.11	2.80961e+06	43470.2	Ki67	NA	DMSO 25%	infection	NA
B330	AG Ki67 B330	0b885bec-d2c0-4f86-b509-3c3377f71fbb	Field_6	20365.1	13276.4	23307	16743	6564	28.16	2820.4	2.32732e+06	23814.2	Ki67	NA	DMSO 25%	infection	NA
B331	AG Ki67 B331	9854923b-0ea5-4226-96a3-625ddeb67247	Field_4	16569.6	6430.3	18638	16210	2428	13.03	1265.6	1.9184e+06	28805.3	Ki67	NA	DMSO 25%	infection	NA
B331	AG Ki67 B331	47de3a29-ad6c-43a0-8511-92b50aead18e	Field_2	13722.7	4663.8	35482	26680	8802	24.81	2361.3	3.72757e+06	41125.5	Ki67	NA	DMSO 25%	infection	NA
B331	AG Ki67 B331	201a3048-689d-413b-95c7-811289d66455	Field_3	11454.3	5826.4	75266	54242	21024	27.93	2578.6	8.15326e+06	53171.5	Ki67	NA	DMSO 25%	infection	NA
B331	AG Ki67 B331	95bad793-f5f2-41a1-a3c6-e00fd25af073	Field_1	9085.3	3902	59937	42020	17917	29.89	2940.9	6.09237e+06	52619.9	Ki67	NA	DMSO 25%	infection	NA
B331	AG Ki67 B331	f25c1bb7-f297-4ab6-91ac-b41d8f901c79	Field_5	9729.9	8506.2	58318	42675	15643	26.82	2501.6	6.25313e+06	59514.9	Ki67	NA	DMSO 25%	infection	NA
B331	AG Ki67 B331	1b63b981-3c0c-4ea4-9cac-bd6f45c6df23	Field_6	10133.9	10661.9	59595	43923	15672	26.3	2519.7	6.2198e+06	46625.7	Ki67	NA	DMSO 25%	infection	NA
B344	AG Ki67 B344	6fb82b21-e56e-4a6a-b4b9-dd7c31703d69	Field_5	6336.9	17061.5	38115	26340	11775	30.89	3119.6	3.77455e+06	22358.6	Ki67	NA	Terfenadine	infection	NA
B344	AG Ki67 B344	8e130b50-7704-43c0-940b-1c01bc4158bb	Field_6	13453.8	11126.8	40351	31598	8753	21.69	2188	4000379	41965.2	Ki67	NA	Terfenadine	infection	NA
B344	AG Ki67 B344	16064b7a-a83f-4eb7-8e12-2a9d2a4f3c62	Field_4	5643.6	17756.5	45266	30880	14386	31.78	3492.9	4.11867e+06	47269.7	Ki67	NA	Terfenadine	infection	NA
B344	AG Ki67 B344	1d079c46-76cf-46c9-a732-388fb34aa9ea	Field_1	7205.6	13415	40350	25979	14371	35.62	3483.6	4.12534e+06	38058	Ki67	NA	Terfenadine	infection	NA
B344	AG Ki67 B344	0f02ab1d-937f-49e7-9ea1-ebd6caa4fb57	Field_3	7450.4	15027	35410	25750	9660	27.28	2745.5	3.51851e+06	42002	Ki67	NA	Terfenadine	infection	NA
B344	AG Ki67 B344	ce6e5f1d-a97e-4568-bc54-505b7f5b5907	Field_2	12249.8	17012	37769	26726	11043	29.24	3249.7	3.39818e+06	44295.1	Ki67	NA	Terfenadine	infection	NA
B345	AG Ki67 B345	d53e8237-d7b6-4127-b6f3-569196d5d589	Field_5	10645.6	9687.1	35412	24747	10665	30.12	3036	3.51283e+06	21637.4	Ki67	NA	Terfenadine	infection	NA
B345	AG Ki67 B345	186b925d-7470-4f8a-83cc-849e4bb2e400	Field_4	12399.3	8787.9	70136	54152	15984	22.79	2092.8	7.63753e+06	44995.1	Ki67	NA	Terfenadine	infection	NA
B345	AG Ki67 B345	92180f27-a725-4cd1-8d8f-5a7e1689c5cc	Field_3	14357.7	6832.2	57210	42878	14332	25.05	2469.8	5.80301e+06	46826.1	Ki67	NA	Terfenadine	infection	NA
B345	AG Ki67 B345	7eb34dc5-0ebb-4902-836e-c768da7df516	Field_1	13260.2	3367.8	31724	23909	7815	24.63	2512.9	3.10998e+06	27371.9	Ki67	NA	Terfenadine	infection	NA
B345	AG Ki67 B345	e26b12a2-97c8-4a0b-8043-552d35a5126c	Field_2	10141.3	5299.5	30084	21526	8558	28.45	2897.7	2.95338e+06	18916.2	Ki67	NA	Terfenadine	infection	NA
B346	AG Ki67 B346	cbfdd0f8-80ed-4e97-9c43-6e7772cd89e7	Field_5	8395.8	12855.2	44325	28778	15547	35.08	3585	4.33673e+06	45137.7	Ki67	NA	Terfenadine	infection	NA
B346	AG Ki67 B346	94d55d10-1fef-45f2-bf3a-7d2ca8306053	Field_3	5311.6	16856.7	33585	22764	10821	32.22	3211	3.36998e+06	24292.7	Ki67	NA	Terfenadine	infection	NA
B346	AG Ki67 B346	5577d40e-f936-493c-ad29-7198f3f1b1c9	Field_5	10293.9	8447	49724	40965	8759	17.62	1508	5808224	40660.7	Ki67	NA	Terfenadine	infection	NA
B346	AG Ki67 B346	b04b71b6-aebd-46b7-b5c6-66f3a8a4f34e	Field_4	7029.8	16895.6	36927	24642	12285	33.27	3319.8	3.70055e+06	32241.9	Ki67	NA	Terfenadine	infection	NA
B346	AG Ki67 B346	1ca62220-721a-4a35-a090-06babdbf7472	Field_2	11069	15671.4	67533	44434	23099	34.2	3274	7.05526e+06	36549.4	Ki67	NA	Terfenadine	infection	NA
B346	AG Ki67 B346	057023e1-7aa3-45d8-b966-ddd87cdba81a	Field_1	15404.2	14323.6	79959	58620	21339	26.69	2760.5	7.73026e+06	54237.7	Ki67	NA	Terfenadine	infection	NA
B347	AG Ki67 B347	4009d9ce-073d-4fa1-8d64-8b46a27265af	Field_4	6333.5	5886.6	54542	42561	11981	21.97	1872.3	6.39915e+06	44076.5	Ki67	NA	Terfenadine	infection	NA
B347	AG Ki67 B347	cd114237-ee25-4df1-a7a9-e9887291a6c9	Field_1	9540	2447.9	44040	34739	9301	21.12	2019.3	4.60615e+06	43185.1	Ki67	NA	Terfenadine	infection	NA
B347	AG Ki67 B347	03dc4b90-2118-4204-ab20-bcd25d0dec96	Field_2	5780.2	2966.1	40930	30484	10446	25.52	2544.7	4.10505e+06	35506.5	Ki67	NA	Terfenadine	infection	NA
B347	AG Ki67 B347	9cbeda5c-29cb-4667-9e20-bc7869584df3	Field_6	5418.5	8950.8	61324	45426	15898	25.92	2450.3	6.4881e+06	44540.9	Ki67	NA	Terfenadine	infection	NA
B347	AG Ki67 B347	3bfb38af-3beb-4363-9c86-34012b809420	Field_3	2974.4	6286.4	49414	35467	13947	28.22	2564.2	5.43906e+06	38999.4	Ki67	NA	Terfenadine	infection	NA
B352	AG Ki67 B352	072fcdb2-ecbe-4e4d-8bcf-10260fd2d1a6	Field_4	12986.4	5960.2	10371	8582	1789	17.25	1400.8	1.27713e+06	17368.1	Ki67	NA	DMSO 25%	no infection	NA
B352	AG Ki67 B352	4475fb65-b214-4eb9-8a3f-2e2162f92cd2	Field_3	10652.1	6721.1	25642	20395	5247	20.46	1580.7	3.31935e+06	29641.6	Ki67	NA	DMSO 25%	no infection	NA
B352	AG Ki67 B352	e8786e1b-d2c4-49f8-b3d4-1741dc87b569	Field_6	2722.5	2233.4	13335	10189	3146	23.59	2136.3	1.47262e+06	23429.9	Ki67	NA	DMSO 25%	no infection	NA
B352	AG Ki67 B352	503aad47-08d6-4422-a141-4e1fb2144843	Field_1	7510.7	7338.6	16999	13025	3974	23.38	1985.8	2.00121e+06	33741.6	Ki67	NA	DMSO 25%	no infection	NA
B352	AG Ki67 B352	067cd813-6100-4c93-bc65-df107e638209	Field_2	6260.7	8604.9	16416	12367	4049	24.66	2100.5	1.92761e+06	24700.5	Ki67	NA	DMSO 25%	no infection	NA
B352	AG Ki67 B352	2250fe55-2c22-41ba-b5d3-8e436df7c9c8	Field_5	11377.5	4503.7	11135	8847	2288	20.55	1727.7	1.32429e+06	22440.4	Ki67	NA	DMSO 25%	no infection	NA
B353	AG Ki67 B353	550aa1ca-eed4-46c3-9ea9-c410a0c783e7	Field_5	12564.9	9409.3	30426	22895	7531	24.75	2128.1	3.53876e+06	45589.3	Ki67	NA	DMSO 25%	no infection	NA
B353	AG Ki67 B353	d53af02e-41ac-47b6-88cb-22dffdc28952	Field_2	10913.5	4124.8	18976	15092	3884	20.47	1544.6	2.5145e+06	31461.8	Ki67	NA	DMSO 25%	no infection	NA
B353	AG Ki67 B353	deffdd5d-d678-48a3-9711-53ec9168b7c8	Field_4	10466.8	9567.5	17679	14274	3405	19.26	1619	2103140	31193.9	Ki67	NA	DMSO 25%	no infection	NA
B353	AG Ki67 B353	663f69c9-a944-4c99-b02f-3f933f1fda5f	Field_1	13597.6	4670.4	51984	39663	12321	23.7	5690.4	2165208	40410.8	Ki67	NA	DMSO 25%	no infection	NA
B353	AG Ki67 B353	bd9ed5a2-2949-4054-95b9-7b6da2609b01	Field_3	16057.4	8901.3	24778	20009	4769	19.25	1702.6	2.80095e+06	40262.2	Ki67	NA	DMSO 25%	no infection	NA
B353	AG Ki67 B353	221549d7-5347-45fd-a8df-259e9d934b7d	Field_6	9999	7614.8	12617	10373	2244	17.79	1462.6	1.53424e+06	25200.6	Ki67	NA	DMSO 25%	no infection	NA
B354	AG Ki67 B354	068d9ef1-7ece-43f2-ab20-2280d23c6bcb	Field_1	8821.4	5336.3	21158	16005	5153	24.35	1958.9	2630575	40971	Ki67	NA	DMSO 25%	no infection	NA
B354	AG Ki67 B354	be6c53a8-efc3-4140-ad6b-e6d405ba599d	Field_6	3634.8	1516	15808	11736	4072	25.76	2345.5	1736075	33707	Ki67	NA	DMSO 25%	no infection	NA
B354	AG Ki67 B354	af84adcf-3019-4b7c-ad7c-acf62317de6d	Field_5	3872.7	2917.1	19764	14832	4932	24.95	2213.7	2.22799e+06	48719.8	Ki67	NA	DMSO 25%	no infection	NA
B354	AG Ki67 B354	cd4c4c6f-bda6-4de3-8417-3b142b186a7c	Field_4	3681.1	5757.6	15893	11694	4199	26.42	2210.4	1.89965e+06	18722.8	Ki67	NA	DMSO 25%	no infection	NA
B354	AG Ki67 B354	7e959425-0d50-4615-93bb-8fd5879f0781	Field_2	9255	8711.9	11497	9268	2229	19.39	1838.1	1212652	30354	Ki67	NA	DMSO 25%	no infection	NA
B354	AG Ki67 B354	3047c6fb-b5fe-49b6-abf6-2fcb0bf8c2d6	Field_3	5353.1	6324.9	19871	14299	5572	28.04	2437.9	2285591	39486.5	Ki67	NA	DMSO 25%	no infection	NA
B367	AG Ki67 B367	a1eff91c-3f4c-4e67-bef7-07847b5d0abe	Field_4	9048.7	11706.9	19544	15845	3699	18.93	1716	2155601	47885.4	Ki67	NA	Terfenadine	no infection	NA
B367	AG Ki67 B367	6bea6ddb-6385-4e5b-93e7-1e1c5b43600a	Field_6	10219.6	2360.9	33416	28585	4831	14.46	1277.6	3.78132e+06	42118.1	Ki67	NA	Terfenadine	no infection	NA
B367	AG Ki67 B367	a0f02e1a-596b-46b9-97c8-689460ff5050	Field_1	2419.8	8909.9	8806	6867	1939	22.02	1973.9	982316	24493.7	Ki67	NA	Terfenadine	no infection	NA
B367	AG Ki67 B367	becb198c-8c40-419d-a6fb-deb22d73e4be	Field_5	8779.2	13895.3	13797	10672	3125	22.65	2077.1	1.50452e+06	41045	Ki67	NA	Terfenadine	no infection	NA
B367	AG Ki67 B367	c0d1c93d-3c7b-4eac-8932-0351897e7377	Field_3	7359.4	9420.1	18259	13208	5051	27.66	2572.7	1.96331e+06	42317.1	Ki67	NA	Terfenadine	no infection	NA
B367	AG Ki67 B367	1e86afe5-3574-4fdd-94f4-8f42f4686944	Field_2	3162.4	10906.3	14406	10786	3620	25.13	2373	1.52549e+06	36355.4	Ki67	NA	Terfenadine	no infection	NA
B368	AG Ki67 B368	2d3925ec-caac-46a4-87b9-27a7823146c8	Field_5	10143.7	7289.9	26060	22004	4056	15.56	1323.4	3.06492e+06	42966.9	Ki67	NA	Terfenadine	no infection	NA
B368	AG Ki67 B368	c9c082c8-bba8-4d51-ba11-ae0e650d0ceb	Field_2	6948.6	10040.1	18853	14718	4135	21.93	1955.5	2.11459e+06	43545.6	Ki67	NA	Terfenadine	no infection	NA
B368	AG Ki67 B368	bc3f0bf0-4ceb-4cba-9d2f-e2aaa13d9dee	Field_4	15735.5	8472.4	11795	9998	1797	15.24	1543.2	1.16445e+06	27466.4	Ki67	NA	Terfenadine	no infection	NA
B368	AG Ki67 B368	50edcc11-aa70-4018-a394-173a7e31612c	Field_3	4637.8	8630.2	22760	18117	4643	20.4	1824.5	2.54475e+06	51453.3	Ki67	NA	Terfenadine	no infection	NA
B368	AG Ki67 B368	533fbe29-041f-410c-984b-5b12c4116f72	Field_1	6514.1	3869.7	17668	14328	3340	18.9	1650.1	2.0241e+06	36511.3	Ki67	NA	Terfenadine	no infection	NA
B368	AG Ki67 B368	3b8136bf-90ba-4bd1-9d99-804dd3b5893d	Field_6	6481.8	2110.1	17793	14030	3763	21.15	1955.8	1.92402e+06	34220.5	Ki67	NA	Terfenadine	no infection	NA
B369	AG Ki67 B369	accc1412-69e6-4e3d-bdce-1acc8ff6c25a	Field_2	11766.3	4088.8	18876	14572	4304	22.8	2450.5	1.75641e+06	37150.1	Ki67	NA	Terfenadine	no infection	NA
B369	AG Ki67 B369	138d972f-557d-4fe5-8d87-5b5cf11222b4	Field_1	13834.5	3496.4	13802	10783	3019	21.87	2417.7	1.24869e+06	32546.4	Ki67	NA	Terfenadine	no infection	NA
B369	AG Ki67 B369	8543505c-84b5-4483-842b-710429b662e1	Field_6	7542.4	7914.7	29668	25142	4526	15.26	1579.3	2.86588e+06	53465.8	Ki67	NA	Terfenadine	no infection	NA
B369	AG Ki67 B369	1b6573b0-75a8-4df1-8896-4722636182fc	Field_5	5491.9	5718.1	17086	14200	2886	16.89	1715.4	1.68241e+06	34010.5	Ki67	NA	Terfenadine	no infection	NA
B369	AG Ki67 B369	f4030c9c-cdb0-47ed-b285-019ea328f14a	Field_3	7273.8	4329.5	45182	33530	11652	25.79	2639.8	4.41396e+06	72018.9	Ki67	NA	Terfenadine	no infection	NA
B369	AG Ki67 B369	48c08d8a-1242-46a2-a688-507b3760f20e	Field_4	4207	2824.3	16827	9658	7169	42.6	4196	1.70854e+06	22292	Ki67	NA	Terfenadine	no infection	NA
B370	AG Ki67 B370	5f34183a-db13-4474-bd31-1092a31d6098	Field_4	5126.4	16431.6	62467	48066	14401	23.05	1905.7	7.55679e+06	62558.6	Ki67	NA	Terfenadine	infection	NA
B370	AG Ki67 B370	89158b70-b7d0-4185-bb6e-c20602a18b01	Field_2	1534.2	13147	12263	9833	2430	19.82	1633.4	1.48772e+06	15865	Ki67	NA	Terfenadine	infection	NA
B370	AG Ki67 B370	05acb860-2156-4011-a735-b8d9af8cba7d	Field_3	9904.5	14461.7	69086	56699	12387	17.93	1563.1	7.92486e+06	48827.4	Ki67	NA	Terfenadine	infection	NA
B370	AG Ki67 B370	38f174fb-b56b-4282-b637-bae7636f618a	Field_6	9495.8	19394.4	62315	49288	13027	20.91	2049.8	6.35529e+06	47176.4	Ki67	NA	Terfenadine	infection	NA
B370	AG Ki67 B370	509a1fd0-ac66-4084-9b03-bac3899ec2a6	Field_1	2960.9	12536.6	24570	19748	4822	19.63	1510.1	3.19309e+06	34742.3	Ki67	NA	Terfenadine	infection	NA
B370	AG Ki67 B370	9d77fb84-b6fd-4968-9d62-4664383f9451	Field_5	3790.6	17048.1	14916	11850	3066	20.56	1759.7	1.7423e+06	10293.3	Ki67	NA	Terfenadine	infection	NA
B371	AG Ki67 B371	98acd7d2-210b-41c0-8a91-3b7045a561cc	Field_6	11921.5	17249.2	59411	45862	13549	22.81	2274	5.95829e+06	44768.7	Ki67	NA	Terfenadine	infection	NA
B371	AG Ki67 B371	efb1e8bf-347f-46a8-81d7-ae13247d6209	Field_3	12559.9	13989.2	37924	28370	9554	25.19	2273.6	4.20216e+06	45879.7	Ki67	NA	Terfenadine	infection	NA
B371	AG Ki67 B371	6681dc58-4c72-4ec7-a9be-9c4ab9cfd188	Field_4	15002.8	14930.6	24853	20262	4591	18.47	1798.6	2.55254e+06	17014.9	Ki67	NA	Terfenadine	infection	NA
B371	AG Ki67 B371	9adb8260-30bb-48de-90bc-a271b4c6f743	Field_5	10175.4	14979.7	32712	24053	8659	26.47	2438.8	3.55047e+06	33482.3	Ki67	NA	Terfenadine	infection	NA
B371	AG Ki67 B371	4e25c7df-6f47-4821-86b9-4f96f65acf70	Field_1	17386.7	13408.9	47751	41311	6440	13.49	1289.2	4.99518e+06	40747.5	Ki67	NA	Terfenadine	infection	NA
B371	AG Ki67 B371	1f53e46e-e316-430e-ad46-58a626d1614d	Field_2	16519.2	13754.7	31664	27623	4041	12.76	918.72	4.39852e+06	27096.2	Ki67	NA	Terfenadine	infection	NA
B373	AG Ki67 B373	6a950809-c1ae-4569-a3b9-6e51a15fa53b	Field_5	12577.5	12639.2	28293	24446	3847	13.6	1279.3	3.00718e+06	37940	Ki67	NA	Terfenadine	no infection	NA
B373	AG Ki67 B373	631f9fdd-fc8b-45a7-be57-d929de36ec01	Field_4	16518.3	12835.9	17803	15524	2279	12.8	1205.3	1890812	37331.7	Ki67	NA	Terfenadine	no infection	NA
B373	AG Ki67 B373	c823c1e3-ff43-4c16-ba3b-888ca988c704	Field_2	13772.6	8136.3	43576	35650	7926	18.19	2929.7	2.70536e+06	33929	Ki67	NA	Terfenadine	no infection	NA
B373	AG Ki67 B373	928ae815-4dd4-4862-a52b-5926fc3c41d6	Field_3	17804	8415.6	13984	12053	1931	13.81	1265.5	1.52582e+06	34197.5	Ki67	NA	Terfenadine	no infection	NA
B373	AG Ki67 B373	66e40300-918a-42b6-816c-cceca188727a	Field_1	5757.3	4204.7	27383	22632	4751	17.35	1600.3	2.9688e+06	42984.6	Ki67	NA	Terfenadine	no infection	NA
B373	AG Ki67 B373	d7f7f62a-d221-4f76-8842-8ea7c9bb9e91	Field_6	11594.5	11114.1	29391	24162	5229	17.79	1860.1	2.81115e+06	35068.6	Ki67	NA	Terfenadine	no infection	NA
B374	AG Ki67 B374	104a55e7-5880-4ca7-b872-4f319a0f47a5	Field_6	8824.6	7163.5	30595	22066	8529	27.88	2707.7	3.1499e+06	43696.5	Ki67	NA	Terfenadine	no infection	NA
B374	AG Ki67 B374	aeda9d08-872a-4c29-a5f0-269c6566caaa	Field_5	3649.3	8017.5	21580	16913	4667	21.63	2143.9	2.17689e+06	30149.9	Ki67	NA	Terfenadine	no infection	NA
B374	AG Ki67 B374	e7c55d4f-8918-4fb3-9437-a41f55358e93	Field_2	6368.8	14388.6	16349	12660	3689	22.56	2301.2	1.6031e+06	26396.4	Ki67	NA	Terfenadine	no infection	NA
B374	AG Ki67 B374	8616c12d-b751-41fa-9b13-4443afa450b8	Field_1	4536.7	13044.2	24612	18847	5765	23.42	2408.1	2393963	38191.1	Ki67	NA	Terfenadine	no infection	NA
B374	AG Ki67 B374	088f9a44-dcf7-44fe-be6f-e546a66b1cf8	Field_3	9491.9	15852.9	19853	14736	5117	25.77	2638	1.93971e+06	25590.6	Ki67	NA	Terfenadine	no infection	NA
B374	AG Ki67 B374	e78a4abc-d9dd-4300-8190-c42c586130da	Field_4	6142.2	10053.6	36818	31507	5311	14.43	1369.2	3.87879e+06	38801.4	Ki67	NA	Terfenadine	no infection	NA
B375	AG Ki67 B375	818ee458-f88f-490d-b2ba-0f1a9a513b88	Field_4	6148.9	14469.9	45843	35096	10747	23.44	1768.2	6078019	34974.8	Ki67	NA	DMSO 25%	infection	NA
B375	AG Ki67 B375	9d575890-5254-4f0e-860f-212c2afeaeac	Field_6	4685.3	18424.2	27611	18594	9017	32.66	2924.1	3.08365e+06	21910.7	Ki67	NA	DMSO 25%	infection	NA
B375	AG Ki67 B375	2453734f-5d72-4421-a5f6-9d8014800e2b	Field_1	8361	11130.4	64725	46010	18715	28.91	2364.3	7.91567e+06	65996	Ki67	NA	DMSO 25%	infection	NA
B375	AG Ki67 B375	d7fa26e9-085c-416e-8631-36a0359521de	Field_2	4350.5	10023.2	33041	23964	9077	27.47	2316.1	3919044	37603.4	Ki67	NA	DMSO 25%	infection	NA
B375	AG Ki67 B375	767f8940-8320-4005-9ee6-c4862d3072dc	Field_3	4561	12151.4	55887	43724	12163	21.76	1669	7.28775e+06	54274.8	Ki67	NA	DMSO 25%	infection	NA
B375	AG Ki67 B375	c78be000-543f-48a3-8eee-4997bc8cc87b	Field_5	6790.8	16392	41689	30345	11344	27.21	2302.2	4.92737e+06	42982.1	Ki67	NA	DMSO 25%	infection	NA
B376	AG Ki67 B376	93b31506-70e9-4213-b4b3-196c095e29b4	Field_4	7665.4	6378.5	57510	39107	18403	32	2562.4	7.18184e+06	52137	Ki67	NA	DMSO 25%	infection	NA
B376	AG Ki67 B376	f67ab70d-ace0-4455-8da4-292753a0f142	Field_1	5734.4	2036.4	11380	8471	2909	25.56	2327.8	1.24965e+06	14438.2	Ki67	NA	DMSO 25%	infection	NA
B376	AG Ki67 B376	0d177d7b-7040-4024-8d23-aae60eda2343	Field_5	8451.3	8167.6	57467	38307	19160	33.34	2880.6	6651373	43690.5	Ki67	NA	DMSO 25%	infection	NA
B376	AG Ki67 B376	0733248c-4efb-4e8b-840b-64aa83e55a9d	Field_2	4634.9	2975.8	31412	20708	10704	34.08	3091.5	3.46237e+06	36586.7	Ki67	NA	DMSO 25%	infection	NA
B376	AG Ki67 B376	fd81f096-0af9-4472-9160-f6016bb1e9ab	Field_3	7292.1	3715.2	28360	20198	8162	28.78	2642.5	3.08874e+06	34597.9	Ki67	NA	DMSO 25%	infection	NA
B376	AG Ki67 B376	e45ad65b-bdac-4d61-a329-7116558669c3	Field_6	4357.2	6154.3	27456	19579	7877	28.69	2410.2	3.26821e+06	28107.9	Ki67	NA	DMSO 25%	infection	NA
B377	AG Ki67 B377	4878168e-b26a-49fb-a14d-605787ee1883	Field_3	9939.4	3823	59316	55405	3911	6.593	540.12	7240951	42541.7	Ki67	NA	DMSO 25%	infection	NA
B377	AG Ki67 B377	c81479c0-67d7-4c38-bff7-a4276ebd9b58	Field_2	3562.2	2843.8	25654	20801	4853	18.92	1837.5	2.64111e+06	20350.1	Ki67	NA	DMSO 25%	infection	NA
B377	AG Ki67 B377	eef47658-c9c8-4cfd-b298-758bb04a0baa	Field_4	5896.2	4753.1	33211	25811	7400	22.28	2098.2	3.52682e+06	27583.4	Ki67	NA	DMSO 25%	infection	NA
B377	AG Ki67 B377	16aa2d48-0b76-4729-aef8-76a232be53f4	Field_6	8823.6	5871	26652	23449	3203	12.02	1056.9	3.03059e+06	38044.2	Ki67	NA	DMSO 25%	infection	NA
B377	AG Ki67 B377	cb5e4e46-26aa-4ca4-9ea5-8197506fb0fd	Field_1	7263.7	3188.8	20773	17855	2918	14.05	1313.8	2.2211e+06	21819.1	Ki67	NA	DMSO 25%	infection	NA
B377	AG Ki67 B377	ca5781d0-8b26-4b9d-8126-2d5882f40bd8	Field_5	2522.7	4398.7	17042	12750	4292	25.18	2541	1.68911e+06	19439	Ki67	NA	DMSO 25%	infection	NA
B378	AG Ki67 B378	70f96574-2223-4c0e-a9a4-1f92bc6f504d	Field_4	10104.1	2896.1	8065	6233	1832	22.72	2034.5	900456	9264.2	Ki67	NA	DMSO 25%	no infection	NA
B378	AG Ki67 B378	711cb87c-2b77-470e-81b2-79bfbadc0365	Field_3	8727.8	3018	10747	8589	2158	20.08	1877.3	1.14955e+06	21803.4	Ki67	NA	DMSO 25%	no infection	NA
B378	AG Ki67 B378	91225c60-9b75-4f48-a218-c9bf734a869a	Field_1	6303.2	6468.7	16204	12034	4170	25.73	4672.9	892383	22412.6	Ki67	NA	DMSO 25%	no infection	NA
B378	AG Ki67 B378	03d830a0-c2b6-4890-8129-1bd378278722	Field_5	10698	9304.9	7501	5967	1534	20.45	1774.2	864614	22701.5	Ki67	NA	DMSO 25%	no infection	NA
B378	AG Ki67 B378	ab109d0d-c6ab-4912-82ab-e74af7a26e85	Field_2	7646.7	3077.7	15427	11419	4008	25.98	2469.1	1.62329e+06	22807.3	Ki67	NA	DMSO 25%	no infection	NA
B378	AG Ki67 B378	e27b5edd-0227-49f6-b733-227543a1c708	Field_6	12511.6	7707	14439	11844	2595	17.97	1610.5	1.61128e+06	35405.1	Ki67	NA	DMSO 25%	no infection	NA
B379	AG Ki67 B379	3a126ae5-0709-4028-bbeb-6126ddefd9f9	Field_5	9126.1	6373.3	20553	17029	3524	17.15	1256.7	2.80418e+06	34598.4	Ki67	NA	DMSO 25%	no infection	NA
B379	AG Ki67 B379	363ee422-da04-4948-89dc-6c877806e0cd	Field_3	2934.7	7436.2	9746	7117	2629	26.98	2080.5	1.26367e+06	24100.8	Ki67	NA	DMSO 25%	no infection	NA
B379	AG Ki67 B379	042deb48-fde3-4c5b-848b-52a1a46c7fa3	Field_2	5876.1	13459.5	29332	22189	7143	24.35	1845.6	3.87022e+06	54231.8	Ki67	NA	DMSO 25%	no infection	NA
B379	AG Ki67 B379	76f1ca86-0ea8-4d73-90fa-187d12aecf9e	Field_6	10033.8	5006.4	14916	11486	3430	23	1701.4	2.01601e+06	28996.1	Ki67	NA	DMSO 25%	no infection	NA
B379	AG Ki67 B379	667b15e5-3556-4461-b94f-be919e8a876a	Field_1	17905.1	13649.9	27974	23080	4894	17.49	1343.9	3.64163e+06	49801.5	Ki67	NA	DMSO 25%	no infection	NA
B379	AG Ki67 B379	220008e3-b390-4df3-94b2-1d7bbda36ea0	Field_4	5801.6	3496	17449	14138	3311	18.98	1563.9	2.11718e+06	28505.2	Ki67	NA	DMSO 25%	no infection	NA

## Sheet: S1J
animal	image	object_id	name	centroid_x	centroid_y	num_detect	num_neg	num_pos	pos_percent	num_pos_per_mm2	area_um2	perimeter_um	staining	dab_intensity	treatment	infection	pathoscore
B327	AG CD31 B327	f49441a0-1980-4137-8d7d-1ce062c93a64	Field_2	17963.1	12753.7	9525	8762	763	8.01	834.69	914110	12357.6	CD31	NA	DMSO 25%	infection	NA
B327	AG CD31 B327	b15693df-b2f5-4ea2-9311-bf391dda5e37	Field_6	15839.2	18450.1	9246	8853	393	4.25	424.94	924826	10903.9	CD31	NA	DMSO 25%	infection	NA
B327	AG CD31 B327	5a2796f8-bc31-4d3d-945d-74ae41bbb54d	Field_1	19623.3	11859.6	7608	7230	378	4.968	503.54	750688	11580.7	CD31	NA	DMSO 25%	infection	NA
B327	AG CD31 B327	642fc9f1-e2da-486a-b485-d39e3c5bd043	Field_5	12306.4	17461.4	17461	16833	628	3.597	325.79	1.92765e+06	18881.5	CD31	NA	DMSO 25%	infection	NA
B327	AG CD31 B327	4f434b59-1495-405d-b425-da8f240963f9	Field_4	16827.6	16685.5	9887	9483	404	4.086	398.19	1.0146e+06	12093.5	CD31	NA	DMSO 25%	infection	NA
B327	AG CD31 B327	de036a4f-dd26-40c3-9345-9a13a43f0b68	Field_3	13676.7	15281.8	5407	5128	279	5.16	450.5	619309	10190.6	CD31	NA	DMSO 25%	infection	NA
B328	AG CD31 B328	6ad1b273-ad9c-4423-b095-451f9a564587	Field_4	9585.5	6708.5	15131	14749	382	2.525	212.22	1.80005e+06	13620.2	CD31	NA	DMSO 25%	infection	NA
B328	AG CD31 B328	26d12836-0baf-42c6-9e5e-6a48fd085900	Field_3	12434.5	3054.5	18194	17827	367	2.017	204.56	1794105	19651.2	CD31	NA	DMSO 25%	infection	NA
B328	AG CD31 B328	4df78bae-79e4-40e8-bc96-581409ed3644	Field_6	5706.4	8146.5	14935	14268	667	4.466	393.78	1.69385e+06	22173.4	CD31	NA	DMSO 25%	infection	NA
B328	AG CD31 B328	593cdcf3-57b8-473b-839c-6f5f142aaf36	Field_1	11143.6	7679.4	12876	12628	248	1.926	173.98	1425490	17406.8	CD31	NA	DMSO 25%	infection	NA
B328	AG CD31 B328	ce7eec1a-dc6c-4081-811e-6d59ae25d5bc	Field_5	7153.2	5738.7	9096	8834	262	2.88	236.95	1105732	13393.5	CD31	NA	DMSO 25%	infection	NA
B328	AG CD31 B328	295acb9f-6316-4494-8e5e-7470ac70ef50	Field_2	11788.2	4749.3	20429	20026	403	1.973	167.55	2.40529e+06	19081.5	CD31	NA	DMSO 25%	infection	NA
B329	AG CD31 B329	da40cc68-75b2-44c0-a21d-d20c1ef96d88	Field_2	10050.8	8203	16007	15344	663	4.142	335.17	1.97813e+06	27615.9	CD31	NA	DMSO 25%	infection	NA
B329	AG CD31 B329	52426ca0-0582-4243-897b-e9a94cfd0505	Field_1	7128.9	7135.8	12663	11984	679	5.362	466.64	1.45509e+06	21954.1	CD31	NA	DMSO 25%	infection	NA
B329	AG CD31 B329	0b05834d-cc39-43f0-aab7-a629366274cd	Field_3	11038.6	6649.3	9797	9533	264	2.695	242.04	1.09072e+06	16132.3	CD31	NA	DMSO 25%	infection	NA
B329	AG CD31 B329	9bb8d442-72b7-4d92-86c5-f64f1a132bec	Field_4	15222	7913.1	14140	13894	246	1.74	137.89	1.78398e+06	13843	CD31	NA	DMSO 25%	infection	NA
B329	AG CD31 B329	84bd7201-d558-403a-a27a-b787e586a92e	Field_5	15370.8	9790.6	11835	11430	405	3.422	277.89	1.45744e+06	12718.7	CD31	NA	DMSO 25%	infection	NA
B329	AG CD31 B329	d038aeff-e726-46b5-910a-a6b21a50ce2e	Field_6	16768	9476.4	12251	11993	258	2.106	182.68	1.41233e+06	8900.1	CD31	NA	DMSO 25%	infection	NA
B330	AG CD31 B330	fb2ddc87-b130-4aef-b0ce-589a1f6e855f	Field_4	14731.5	8532.9	7739	7557	182	2.352	209.28	869662	11721.6	CD31	NA	DMSO 25%	infection	NA
B330	AG CD31 B330	fc6298ae-6a18-4a83-99a5-5f0622a07643	Field_2	16771.6	9574	4392	4370	22	0.5009	49.41	445250	11378.8	CD31	NA	DMSO 25%	infection	NA
B330	AG CD31 B330	698d80b2-4878-4190-b1ee-38ec6fed111c	Field_1	15257.5	7216.5	8008	7933	75	0.9366	87.63	855867	6297.2	CD31	NA	DMSO 25%	infection	NA
B330	AG CD31 B330	51794393-d461-4cbd-a41c-d590c19aad56	Field_5	11182.9	6628.5	8020	7578	442	5.511	540.29	818086	17284.7	CD31	NA	DMSO 25%	infection	NA
B330	AG CD31 B330	9cf9931c-bd32-458e-97ee-23aacbc45e1d	Field_6	13930.6	5318.7	6139	6030	109	1.776	156.21	697758	10076.3	CD31	NA	DMSO 25%	infection	NA
B330	AG CD31 B330	5e301532-a011-4d6e-8065-63eb64a62581	Field_3	15977.7	5911.3	4474	4448	26	0.5811	50.96	510235	9491.6	CD31	NA	DMSO 25%	infection	NA
B331	AG CD31 B331	ff37c467-d290-4412-bfbb-d1607e22f67c	Field_2	6711	7287	6648	6279	369	5.551	547.98	673377	9210.9	CD31	NA	DMSO 25%	infection	NA
B331	AG CD31 B331	487cc7ba-c4da-4a9a-afd0-b834d05679d2	Field_6	2252.7	12705	8059	7559	500	6.204	618.21	808789	16438.2	CD31	NA	DMSO 25%	infection	NA
B331	AG CD31 B331	3a6660a3-2018-4577-bb39-2280cb79e4a3	Field_1	5834.5	6063.2	10062	9498	564	5.605	554.74	1.01669e+06	10918.2	CD31	NA	DMSO 25%	infection	NA
B331	AG CD31 B331	5382f1b1-f51d-421d-93a3-a2c2b44a6e5d	Field_3	6259.3	9000.5	6963	6552	411	5.903	581.89	706314	13508.8	CD31	NA	DMSO 25%	infection	NA
B331	AG CD31 B331	57218f3f-946f-4ff7-ba35-b78adcc9b91d	Field_4	2646.9	8258.4	6840	6366	474	6.93	657.55	720856	14251.7	CD31	NA	DMSO 25%	infection	NA
B331	AG CD31 B331	64bde02e-af48-4598-afd9-962c3cd47dac	Field_5	6310.7	11281.5	7820	7331	489	6.253	629.07	777342	14702.3	CD31	NA	DMSO 25%	infection	NA
B344	AG CD31 B344	f920d0dd-7d66-45e3-b61e-e776a3858e59	Field_4	12664.2	7204.4	17838	17118	720	4.036	390.9	1.84192e+06	18606.2	CD31	NA	Terfenadine	infection	NA
B344	AG CD31 B344	73762066-0434-47c5-991e-619dfb73a614	Field_2	9651.7	7860.5	9715	8932	783	8.06	766.81	1.02111e+06	15134.8	CD31	NA	Terfenadine	infection	NA
B344	AG CD31 B344	ef01f13b-7217-413e-89ba-808e034eb46d	Field_3	10998.8	6617.1	15612	14798	814	5.214	520.71	1.56326e+06	17522	CD31	NA	Terfenadine	infection	NA
B344	AG CD31 B344	074ed014-c67f-4e69-a038-845c9c7ca5e5	Field_1	10913.3	9214.6	15023	14037	986	6.563	606.19	1.62657e+06	17206.7	CD31	NA	Terfenadine	infection	NA
B344	AG CD31 B344	56a9b4a4-cd2a-4c1c-821a-1d60e3ed0414	Field_5	8472	4023.7	7858	7287	571	7.266	706.52	808186	11617.8	CD31	NA	Terfenadine	infection	NA
B344	AG CD31 B344	f2f4ecd8-4827-4873-b115-70d35834be43	Field_6	12044.2	2345.8	19043	18480	563	2.956	282.77	1.99102e+06	14405.6	CD31	NA	Terfenadine	infection	NA
B345	AG CD31 B345	f3fae7a0-84aa-466a-b183-9312fb990a5e	Field_1	9815.8	2158.6	13593	12877	716	5.267	536.39	1.33486e+06	19691.7	CD31	NA	Terfenadine	infection	NA
B345	AG CD31 B345	ca2f1ce1-4997-43f7-bd86-f959e6f7dad8	Field_3	14872.9	1985.4	15523	15092	431	2.777	245.37	1.75655e+06	11955.4	CD31	NA	Terfenadine	infection	NA
B345	AG CD31 B345	8bd7f572-4f98-48d7-a79b-d3bc2875f00d	Field_4	15759.3	4479.4	15738	15082	656	4.168	398.85	1.64471e+06	21223.2	CD31	NA	Terfenadine	infection	NA
B345	AG CD31 B345	cc9d212f-4383-4a1a-bd5b-551bb3241b0f	Field_6	12707.5	6754.9	13056	12578	478	3.661	330.81	1444955	15720.6	CD31	NA	Terfenadine	infection	NA
B345	AG CD31 B345	8b250279-387e-4937-bac4-e9a5740a65eb	Field_2	13198.6	2627.3	12636	12206	430	3.403	320.99	1.33959e+06	19599.3	CD31	NA	Terfenadine	infection	NA
B345	AG CD31 B345	5ef0a783-49c9-4d52-84d3-99abe0162f9a	Field_5	15349.2	7226	10742	10444	298	2.774	258.48	1.15288e+06	15448.3	CD31	NA	Terfenadine	infection	NA
B346	AG CD31 B346	34f63997-bc8e-47b2-a6b4-91289510c3bd	Field_2	10450.1	10050	20144	18779	1365	6.776	620.41	2.20015e+06	10789.5	CD31	NA	Terfenadine	infection	NA
B346	AG CD31 B346	c1f6addd-2bbe-45f6-87f5-f694bd7ac5ce	Field_4	11760.5	14130.8	9395	9041	354	3.768	367.13	964243	10193.4	CD31	NA	Terfenadine	infection	NA
B346	AG CD31 B346	27b80cab-3130-4341-8df1-2d28f7b378d8	Field_3	12175.1	12249	13420	12950	470	3.502	310.77	1.51237e+06	17254.5	CD31	NA	Terfenadine	infection	NA
B346	AG CD31 B346	20c578a7-5355-4965-b2c8-6cf95a1196e1	Field_1	8802.9	11339.4	10925	10072	853	7.808	660.91	1.29064e+06	14147.6	CD31	NA	Terfenadine	infection	NA
B346	AG CD31 B346	d22abb10-3529-44ea-a7de-cec18c69179b	Field_5	14999	10863.1	11244	10946	298	2.65	226.57	1.31527e+06	12166.6	CD31	NA	Terfenadine	infection	NA
B346	AG CD31 B346	13e3f47b-5013-41ab-8793-8b82118dab35	Field_6	17203	13137.8	11263	11106	157	1.394	135.6	1.1578e+06	17885.1	CD31	NA	Terfenadine	infection	NA
B347	AG CD31 B347	ba04cf53-14be-4ca8-97a3-53d22f4e710c	Field_1	6891.2	17365	26779	25395	1384	5.168	393.5	3.51717e+06	17988.7	CD31	NA	Terfenadine	infection	NA
B347	AG CD31 B347	5f4c8a17-f30c-4fff-828a-ecb3fba1d7a5	Field_2	9350.3	15594.6	25157	23521	1636	6.503	563.34	2.90413e+06	15810.4	CD31	NA	Terfenadine	infection	NA
B347	AG CD31 B347	6da069f3-a180-4f6c-86d1-21a68767342d	Field_3	4449.9	15914.2	22658	21067	1591	7.022	611.18	2.60318e+06	22984.1	CD31	NA	Terfenadine	infection	NA
B347	AG CD31 B347	156edd89-15b3-4aa1-8693-39831fcc9821	Field_6	7007.4	11045.1	10037	9390	647	6.446	563.49	1.14821e+06	20407.4	CD31	NA	Terfenadine	infection	NA
B347	AG CD31 B347	27aa11dd-1607-467b-8953-cbd6bcc6a8bf	Field_5	8960.1	12411.8	11118	10287	831	7.474	650.76	1.27696e+06	14862.1	CD31	NA	Terfenadine	infection	NA
B347	AG CD31 B347	0662bd67-dc47-481c-92d9-7eff7c2f4073	Field_4	4082.5	13312.6	9693	9114	579	5.973	507.37	1.14119e+06	14805.9	CD31	NA	Terfenadine	infection	NA
B352	AG CD31 B352	8897d536-a5e5-44bd-b355-8dfa4393da45	Field_6	10306.4	10792.5	12654	11772	882	6.97	650	1.35693e+06	14731	CD31	NA	DMSO 25%	no infection	NA
B352	AG CD31 B352	b7d595df-b6fe-409a-99e4-22018a059a5f	Field_5	9873.5	9205.7	8935	8458	477	5.339	463.33	1.02951e+06	15513.6	CD31	NA	DMSO 25%	no infection	NA
B352	AG CD31 B352	ad1b0a8e-bcd6-4bc9-8f5f-8d4629517ea5	Field_4	9904.6	5639.9	17715	16909	806	4.55	387.39	2.0806e+06	16780.7	CD31	NA	DMSO 25%	no infection	NA
B352	AG CD31 B352	037a48b0-a4e8-486d-8ffb-fd552378ae7a	Field_2	9163.5	2862.4	9977	9428	549	5.503	506.22	1.0845e+06	15764.5	CD31	NA	DMSO 25%	no infection	NA
B352	AG CD31 B352	ad1b0a8e-bcd6-4bc9-8f5f-8d4629517ea5	Field_4	9904.6	5639.9	17715	16909	806	4.55	387.39	2.0806e+06	16780.7	CD31	NA	DMSO 25%	no infection	NA
B352	AG CD31 B352	a95d2aca-5a66-4424-95e0-b76c00b67550	Field_1	9772.7	1656.9	15967	15406	561	3.513	332.46	1.68742e+06	24191	CD31	NA	DMSO 25%	no infection	NA
B352	AG CD31 B352	99cc297c-7005-4a50-9c55-90c2dc527a5c	Field_3	7483.7	4574.7	16658	15832	826	4.959	927.86	890222	14545.3	CD31	NA	DMSO 25%	no infection	NA
B353	AG CD31 B353	5b94a569-ffe9-4cc1-8e64-bc7b6b3785e6	Field_2	6976.6	8077.2	18033	17269	764	4.237	368.31	2.07432e+06	16308.6	CD31	NA	DMSO 25%	no infection	NA
B353	AG CD31 B353	a5ffa690-3c26-4ccd-af8b-c9931e8211eb	Field_1	9078.5	8178	18531	17704	827	4.463	390.42	2.11823e+06	29226.3	CD31	NA	DMSO 25%	no infection	NA
B353	AG CD31 B353	611c834b-c357-4e4a-a795-0974f8bb45a9	Field_6	1414	7022.8	19373	18062	1311	6.767	680.21	1927337	16791.7	CD31	NA	DMSO 25%	no infection	NA
B353	AG CD31 B353	59438d92-861d-4335-a77d-bcc175b03e25	Field_4	4290.2	10040.6	31615	29731	1884	5.959	493.35	3818798	23902.7	CD31	NA	DMSO 25%	no infection	NA
B353	AG CD31 B353	53627a3e-996f-41dd-a6a8-e133f7c7bd47	Field_5	6101.8	3653	22371	20984	1387	6.2	617.52	2.24608e+06	23014.7	CD31	NA	DMSO 25%	no infection	NA
B353	AG CD31 B353	4a02cf33-b2a8-4b18-b327-36791f8565aa	Field_3	7197	11732.9	38746	36691	2055	5.304	422.12	4868308	21244.6	CD31	NA	DMSO 25%	no infection	NA
B354	AG CD31 B354	3593352d-d2d5-4070-8a90-6ea8ba9b2e9d	Field_1	8974.4	5371.3	15379	14580	799	5.195	462.9	1.72606e+06	17232.8	CD31	NA	DMSO 25%	no infection	NA
B354	AG CD31 B354	4422cc84-e751-4927-8fce-38ae17b5909a	Field_3	6339.9	6603.2	12739	11955	784	6.154	595.44	1.31668e+06	17592.2	CD31	NA	DMSO 25%	no infection	NA
B354	AG CD31 B354	d5906b35-1285-4101-b5fd-e937b3336c96	Field_2	8722.3	3730.7	9648	9279	369	3.825	326.77	1129221	15001.3	CD31	NA	DMSO 25%	no infection	NA
B354	AG CD31 B354	afc5f0c9-7211-44e5-919b-dda0f5db80e3	Field_5	7122.8	1604.2	10331	9896	435	4.211	354.42	1.22736e+06	9284.1	CD31	NA	DMSO 25%	no infection	NA
B354	AG CD31 B354	d5906b35-1285-4101-b5fd-e937b3336c96	Field_2	8722.3	3730.7	9648	9279	369	3.825	326.77	1129221	15001.3	CD31	NA	DMSO 25%	no infection	NA
B354	AG CD31 B354	69859812-5ce8-4dad-9222-381350ef04e6	Field_6	4105.5	1426.1	18577	17804	773	4.161	379.81	2.03522e+06	26901	CD31	NA	DMSO 25%	no infection	NA
B354	AG CD31 B354	4422cc84-e751-4927-8fce-38ae17b5909a	Field_3	6339.9	6603.2	12739	11955	784	6.154	595.44	1.31668e+06	17592.2	CD31	NA	DMSO 25%	no infection	NA
B354	AG CD31 B354	afc5f0c9-7211-44e5-919b-dda0f5db80e3	Field_5	7122.8	1604.2	10331	9896	435	4.211	354.42	1.22736e+06	9284.1	CD31	NA	DMSO 25%	no infection	NA
B354	AG CD31 B354	e641347b-bd19-44f1-a315-df5c4b255cc7	Field_4	4215.1	5560.6	14735	13964	771	5.232	485.13	1.58925e+06	15293.6	CD31	NA	DMSO 25%	no infection	NA
B354	AG CD31 B354	69859812-5ce8-4dad-9222-381350ef04e6	Field_6	4105.5	1426.1	18577	17804	773	4.161	379.81	2.03522e+06	26901	CD31	NA	DMSO 25%	no infection	NA
B354	AG CD31 B354	3593352d-d2d5-4070-8a90-6ea8ba9b2e9d	Field_1	8974.4	5371.3	15379	14580	799	5.195	462.9	1.72606e+06	17232.8	CD31	NA	DMSO 25%	no infection	NA
B354	AG CD31 B354	e641347b-bd19-44f1-a315-df5c4b255cc7	Field_4	4215.1	5560.6	14735	13964	771	5.232	485.13	1.58925e+06	15293.6	CD31	NA	DMSO 25%	no infection	NA
B368	AG CD31 B368	23d76659-d111-441e-939c-5d9f69a99a9e	Field_5	10480.3	3643.3	11565	10550	1015	8.776	800.3	1.26828e+06	24453.2	CD31	NA	Terfenadine	no infection	NA
B368	AG CD31 B368	1e2fddcd-51ff-443b-83fa-52db9603b8ba	Field_1	10636	10141.2	14175	12979	1196	8.437	736.5	1.62389e+06	23345.5	CD31	NA	Terfenadine	no infection	NA
B368	AG CD31 B368	b56e8662-71a2-4150-984a-d95f2a00d1e6	Field_4	11112.1	5694	11393	10467	926	8.128	733.18	1.263e+06	18520.4	CD31	NA	Terfenadine	no infection	NA
B368	AG CD31 B368	fa1d766c-767d-48eb-a5f7-8e272f258daf	Field_2	6978.9	6984.8	9615	8818	797	8.289	732.6	1.08791e+06	16371.8	CD31	NA	Terfenadine	no infection	NA
B368	AG CD31 B368	a2cd6bf4-8106-4fc2-b541-bea2541030cb	Field_3	7934.3	6203.6	15592	14335	1257	8.062	655.98	1916228	15262.2	CD31	NA	Terfenadine	no infection	NA
B368	AG CD31 B368	37176019-69d2-413f-9742-622da3ef6485	Field_6	14358	5174.9	12584	11877	707	5.618	518.41	1.36378e+06	25125.3	CD31	NA	Terfenadine	no infection	NA
B369	AG CD31 B369	c4354e0c-742b-408f-812b-b95f0000c56a	Field_4	3091.3	8154.4	31705	28772	2933	9.251	886.81	3.30735e+06	44341.1	CD31	NA	Terfenadine	no infection	NA
B369	AG CD31 B369	3568f4b7-4af3-4299-94f8-94ee3a3fdf5b	Field_1	5636.3	2484.8	14717	13809	908	6.17	545.68	1.66398e+06	28525.6	CD31	NA	Terfenadine	no infection	NA
B369	AG CD31 B369	99985798-8bb3-4f03-8eab-db1f2194d370	Field_6	11456.8	1819.8	14924	14170	754	5.052	495.46	1.52183e+06	16412.5	CD31	NA	Terfenadine	no infection	NA
B369	AG CD31 B369	934c7166-5395-4cb8-8a8d-97e1f5f93824	Field_2	3918.7	3509.7	17285	16014	1271	7.353	614.12	2.06964e+06	19279.7	CD31	NA	Terfenadine	no infection	NA
B369	AG CD31 B369	4baa0f7c-5914-47ad-a06c-58cc561df056	Field_5	10801.5	4175.2	12032	11529	503	4.181	390.31	1.28871e+06	23656.3	CD31	NA	Terfenadine	no infection	NA
B369	AG CD31 B369	e3f0007c-5f35-4135-809d-24c12a55f94b	Field_3	7479.1	6573.2	22686	21064	1622	7.15	629.95	2.5748e+06	28023.1	CD31	NA	Terfenadine	no infection	NA
B370	AG CD31 B370	4e0214ae-97a1-4f6f-98de-409eb4332179	Field_1	15601.9	11608.5	38618	36801	1817	4.705	452.15	4.01858e+06	38270.9	CD31	NA	Terfenadine	infection	NA
B370	AG CD31 B370	4052134c-db6a-4040-81f4-89694f985080	Field_3	19360.9	16257.6	15162	14976	186	1.227	111.8	1.66372e+06	17262	CD31	NA	Terfenadine	infection	NA
B370	AG CD31 B370	b419ed62-2ef9-47ce-a6bc-75c17e790a86	Field_2	15691.7	13374.1	64001	62319	1682	2.628	198.03	8.49372e+06	48399.4	CD31	NA	Terfenadine	infection	NA
B370	AG CD31 B370	5e496ae9-9c81-46b3-9e1d-9e5cf972227c	Field_4	14890.2	15517.5	24318	23616	702	2.887	261.93	2.68009e+06	25932.6	CD31	NA	Terfenadine	infection	NA
B371	AG CD31 B371	aea2329b-206b-4d67-9b5e-d08cdb93edee	Field_3	12531.6	4891.5	51084	47863	3221	6.305	536.22	6.0069e+06	38418.3	CD31	NA	Terfenadine	infection	NA
B371	AG CD31 B371	5baa6bf0-bb7a-4024-99ea-063a15492281	Field_4	8408	6101.2	81862	74388	7474	9.13	786.61	9.50148e+06	62862.9	CD31	NA	Terfenadine	infection	NA
B371	AG CD31 B371	bc64278d-c06c-4e4d-981f-eaa9a43f24c2	Field_5	13006.4	8711.9	77906	71541	6365	8.17	717.35	8872942	63455.6	CD31	NA	Terfenadine	infection	NA
B371	AG CD31 B371	c4b8e8e9-3810-4a76-ae79-88a236cab031	Field_1	12025.6	2408.4	42064	38829	3235	7.691	613.36	5.2742e+06	36446.3	CD31	NA	Terfenadine	infection	NA
B371	AG CD31 B371	23bf0413-0048-46a2-b1e1-e1053cc272ca	Field_2	15393	1557.9	12543	11718	825	6.577	518.28	1.59179e+06	10881.5	CD31	NA	Terfenadine	infection	NA
B373	AG CD31 B373	c4880519-43b0-474f-8825-d3f6a4850562	Field_3	18325.7	9901.7	12392	11951	441	3.559	251.51	1.75339e+06	32950.7	CD31	NA	Terfenadine	no infection	NA
B373	AG CD31 B373	6e76d254-2af7-415e-9841-52aa3e979dfd	Field_4	13603.3	11475.2	43431	41123	2308	5.314	359.26	6424271	64687.6	CD31	NA	Terfenadine	no infection	NA
B373	AG CD31 B373	dc4d0ebb-7916-4762-8a61-49f295e1cc38	Field_5	9547.6	11331.9	37129	33851	3278	8.829	710.09	4.61634e+06	65312.4	CD31	NA	Terfenadine	no infection	NA
B373	AG CD31 B373	74f51384-e2e7-4003-8b3d-3d62a4226c04	Field_1	12085	6558.4	27734	25537	2197	7.922	593.88	3.69938e+06	49749	CD31	NA	Terfenadine	no infection	NA
B373	AG CD31 B373	1aefea6a-440e-4e62-abb9-6d67818dcfa6	Field_2	14679.1	8663.3	51941	48873	3068	5.907	429.86	7137136	93829.6	CD31	NA	Terfenadine	no infection	NA
B373	AG CD31 B373	afdecc5b-2440-4695-89c4-b3647673a094	Field_6	16330.4	13072.3	24470	23323	1147	4.687	346.31	3.31211e+06	51379	CD31	NA	Terfenadine	no infection	NA
B374	AG CD31 B374	f6754d05-ca32-4e53-8f43-2d4545d77dcb	Field_1	13975	2986	65791	64403	1388	2.11	163.47	8.49101e+06	96508.4	CD31	NA	Terfenadine	no infection	NA
B374	AG CD31 B374	680a92ec-1eb2-4f1c-b77c-909b8f57f0b2	Field_5	3305.6	12773.6	34837	31935	2902	8.33	646.93	4.48578e+06	55305.7	CD31	NA	Terfenadine	no infection	NA
B374	AG CD31 B374	144e2b76-6c58-4a52-9a72-16db92ffc038	Field_6	7699.6	13987.2	48777	46306	2471	5.066	386.02	6.40118e+06	79860.1	CD31	NA	Terfenadine	no infection	NA
B374	AG CD31 B374	de03e9c4-f13d-4926-9408-0e3ec04e5e0a	Field_4	13216.5	9459.4	54121	52712	1409	2.603	187.67	7.50771e+06	83870.2	CD31	NA	Terfenadine	no infection	NA
B374	AG CD31 B374	ab1cab52-019b-4e7e-9e97-80809d649dd4	Field_3	17607.1	8832.7	38636	38159	477	1.235	90.73	5257611	79914.1	CD31	NA	Terfenadine	no infection	NA
B374	AG CD31 B374	60276eed-4c1e-4ce7-937f-ed4320d9dc96	Field_2	15052.3	6177.8	37093	36454	639	1.723	113.53	5.62856e+06	47428.1	CD31	NA	Terfenadine	no infection	NA
B375	AG CD31 B375	39f07da5-cee3-435b-9210-bde36d2fcd3b	Field_2	11269.1	10169.8	41853	39825	2028	4.846	432.12	4.69318e+06	29963.5	CD31	NA	DMSO 25%	infection	NA
B375	AG CD31 B375	fec25f5c-a42f-4ad5-9ede-5e6646e3e50a	Field_3	3728.5	10329.5	26256	24909	1347	5.13	435.03	3.09636e+06	28967.1	CD31	NA	DMSO 25%	infection	NA
B375	AG CD31 B375	c9d86b13-4403-4e0e-8433-565f496f43c4	Field_5	8169.2	16039.5	112745	105579	7166	6.356	584.57	1.22585e+07	77770.9	CD31	NA	DMSO 25%	infection	NA
B375	AG CD31 B375	31442cb0-37b7-455b-9452-b6166c1e72c6	Field_4	6592.4	12840.3	85045	80939	4106	4.828	391.11	1.04984e+07	80593.2	CD31	NA	DMSO 25%	infection	NA
B375	AG CD31 B375	1611ee57-c13c-4032-bc1b-2fe8325e2f5b	Field_1	6740.3	9365.5	28222	26760	1462	5.18	461.61	3.1672e+06	29006.8	CD31	NA	DMSO 25%	infection	NA
B376	AG CD31 B376	45adb0c9-6474-4ac9-b34b-4142380f4dac	Field_1	8950	5020.4	85779	78226	7553	8.805	691.68	10919844	79113.8	CD31	NA	DMSO 25%	infection	NA
B376	AG CD31 B376	17f49dd0-b837-4178-b587-a6505c34647e	Field_5	11152.5	6219.7	30042	27746	2296	7.643	652.77	3.51731e+06	28881.6	CD31	NA	DMSO 25%	infection	NA
B376	AG CD31 B376	5a97d77d-18c0-4929-a42a-f3665c7f3e8a	Field_4	4083.1	5482.2	69224	64368	4856	7.015	567.53	8.5564e+06	62017	CD31	NA	DMSO 25%	infection	NA
B376	AG CD31 B376	47d1a794-d380-4019-bf88-d34c898b68db	Field_2	3342.4	1728.7	28506	26355	2151	7.546	597.87	3.59778e+06	45879.1	CD31	NA	DMSO 25%	infection	NA
B376	AG CD31 B376	5cdc5b19-85b6-452f-bd52-b1826b86d3b3	Field_6	6877.2	8709.7	54370	49741	4629	8.514	709.89	6.52076e+06	49815	CD31	NA	DMSO 25%	infection	NA
B376	AG CD31 B376	07366a94-07e1-4599-9430-0f40f0efe3b5	Field_3	4762.1	3699.3	54538	50731	3807	6.98	543.28	7.00746e+06	52940.3	CD31	NA	DMSO 25%	infection	NA
B377	AG CD31 B377	e2ede5be-63e0-4bbf-8e65-71d37dab5e33	Field_1	8355.9	14658.6	57887	55162	2725	4.707	420.02	6.48773e+06	60245.4	CD31	NA	DMSO 25%	infection	NA
B377	AG CD31 B377	98d91fe8-e624-474f-90b1-01cc17a5e253	Field_5	7573.3	18089.5	25710	24858	852	3.314	276.03	3.08658e+06	30034.1	CD31	NA	DMSO 25%	infection	NA
B377	AG CD31 B377	968b8c6c-a684-4041-af4f-944ffbdd6c39	Field_4	3337.3	18547.6	37183	35915	1268	3.41	251.44	5.04291e+06	45546.2	CD31	NA	DMSO 25%	infection	NA
B377	AG CD31 B377	3a5ccd01-7c63-4058-a98a-2dd1a9f6bd78	Field_2	10462.8	16084.3	57700	55687	2013	3.489	310.71	6.47865e+06	50119.8	CD31	NA	DMSO 25%	infection	NA
B377	AG CD31 B377	ca3f3dfa-6278-4e51-a3f7-900ae9de98e4	Field_3	5019.3	15973	59337	56510	2827	4.764	350.98	8.0547e+06	40334.1	CD31	NA	DMSO 25%	infection	NA
B378	AG CD31 B378	5ae6eda6-758a-499f-bbcf-4f07a13bf5e6	Field_3	13073.2	7161	14981	14846	135	0.9011	72.05	1.87375e+06	29523.6	CD31	NA	DMSO 25%	no infection	NA
B378	AG CD31 B378	8907dc2f-33f0-463e-b686-c18b4966b8cf	Field_2	10745.1	4997.3	14452	14133	319	2.207	170.74	1.86831e+06	30192.3	CD31	NA	DMSO 25%	no infection	NA
B378	AG CD31 B378	ca4e9510-02e3-4049-b779-6ef2ee6dcf71	Field_1	12024.6	2417.5	16825	16520	305	1.813	137.99	2.21032e+06	34400.8	CD31	NA	DMSO 25%	no infection	NA
B378	AG CD31 B378	22cf3e8d-4942-4f06-9588-4d41833d8c53	Field_4	7388.5	10398.2	31545	29587	1958	6.207	482.94	4.05436e+06	43102.4	CD31	NA	DMSO 25%	no infection	NA
B379	AG CD31 B379	0009f9ce-42a2-4ba8-8ae8-648f9d5ba7c7	Field_4	3867.8	15832.8	37307	34566	2741	7.347	592.02	4.62991e+06	62640	CD31	NA	DMSO 25%	no infection	NA
B379	AG CD31 B379	bc085f32-6ca9-4614-8617-adf1c5c78b7e	Field_1	5210.9	8325.6	32362	29644	2718	8.399	721.61	3.76658e+06	56960.9	CD31	NA	DMSO 25%	no infection	NA
B379	AG CD31 B379	0d012ef6-a2cc-4247-983a-c50d46129143	Field_5	6825.7	17291.8	18026	17026	1000	5.548	435.41	2.29669e+06	38675.2	CD31	NA	DMSO 25%	no infection	NA
B379	AG CD31 B379	1163a424-f239-413a-83fa-be2f829dcb1d	Field_2	5898.3	12139.2	50970	46878	4092	8.028	608.93	6.72003e+06	59812.2	CD31	NA	DMSO 25%	no infection	NA
B379	AG CD31 B379	326f9956-9454-4d35-b852-f3531ffba35c	Field_3	7780.4	14611.3	43199	39755	3444	7.972	630.6	5.46149e+06	54939	CD31	NA	DMSO 25%	no infection	NA

## Sheet: S1K
animal	image	object_id	name	centroid_x	centroid_y	num_detect	num_neg	num_pos	pos_percent	num_pos_per_mm2	area_um2	perimeter_um	staining	dab_intensity	treatment	infection	pathoscore
B327	AG Hif1a B327	NA	Field_1	NA	NA	NA	NA	NA	NA	NA	NA	NA	Hif1a	0.852174	DMSO 25%	infection	NA
B327	AG Hif1a B327	NA	Field_2	NA	NA	NA	NA	NA	NA	NA	NA	NA	Hif1a	0.84143	DMSO 25%	infection	NA
B327	AG Hif1a B327	NA	Field_3	NA	NA	NA	NA	NA	NA	NA	NA	NA	Hif1a	0.741947	DMSO 25%	infection	NA
B327	AG Hif1a B327	NA	Field_4	NA	NA	NA	NA	NA	NA	NA	NA	NA	Hif1a	0.528546	DMSO 25%	infection	NA
B327	AG Hif1a B327	NA	Field_5	NA	NA	NA	NA	NA	NA	NA	NA	NA	Hif1a	0.730079	DMSO 25%	infection	NA
B327	AG Hif1a B327	NA	Field_6	NA	NA	NA	NA	NA	NA	NA	NA	NA	Hif1a	0.6853	DMSO 25%	infection	NA
B328	AG Hif1a B328	NA	Field_1	NA	NA	NA	NA	NA	NA	NA	NA	NA	Hif1a	0.635481	DMSO 25%	infection	NA
B328	AG Hif1a B328	NA	Field_2	NA	NA	NA	NA	NA	NA	NA	NA	NA	Hif1a	0.804001	DMSO 25%	infection	NA
B328	AG Hif1a B328	NA	Field_3	NA	NA	NA	NA	NA	NA	NA	NA	NA	Hif1a	0.500993	DMSO 25%	infection	NA
B328	AG Hif1a B328	NA	Field_4	NA	NA	NA	NA	NA	NA	NA	NA	NA	Hif1a	0.653028	DMSO 25%	infection	NA
B328	AG Hif1a B328	NA	Field_5	NA	NA	NA	NA	NA	NA	NA	NA	NA	Hif1a	0.782511	DMSO 25%	infection	NA
B328	AG Hif1a B328	NA	Field_6	NA	NA	NA	NA	NA	NA	NA	NA	NA	Hif1a	0.670229	DMSO 25%	infection	NA
B329	AG Hif1a B329	NA	Field_1	NA	NA	NA	NA	NA	NA	NA	NA	NA	Hif1a	0.928299	DMSO 25%	infection	NA
B329	AG Hif1a B329	NA	Field_2	NA	NA	NA	NA	NA	NA	NA	NA	NA	Hif1a	0.930059	DMSO 25%	infection	NA
B329	AG Hif1a B329	NA	Field_3	NA	NA	NA	NA	NA	NA	NA	NA	NA	Hif1a	0.705064	DMSO 25%	infection	NA
B329	AG Hif1a B329	NA	Field_4	NA	NA	NA	NA	NA	NA	NA	NA	NA	Hif1a	0.75298	DMSO 25%	infection	NA
B329	AG Hif1a B329	NA	Field_5	NA	NA	NA	NA	NA	NA	NA	NA	NA	Hif1a	0.797007	DMSO 25%	infection	NA
B329	AG Hif1a B329	NA	Field_6	NA	NA	NA	NA	NA	NA	NA	NA	NA	Hif1a	0.655513	DMSO 25%	infection	NA
B330	AG Hif1a B330	NA	Field_1	NA	NA	NA	NA	NA	NA	NA	NA	NA	Hif1a	1.08629	DMSO 25%	infection	NA
B330	AG Hif1a B330	NA	Field_2	NA	NA	NA	NA	NA	NA	NA	NA	NA	Hif1a	1.03682	DMSO 25%	infection	NA
B330	AG Hif1a B330	NA	Field_3	NA	NA	NA	NA	NA	NA	NA	NA	NA	Hif1a	1.06062	DMSO 25%	infection	NA
B330	AG Hif1a B330	NA	Field_4	NA	NA	NA	NA	NA	NA	NA	NA	NA	Hif1a	0.908272	DMSO 25%	infection	NA
B330	AG Hif1a B330	NA	Field_5	NA	NA	NA	NA	NA	NA	NA	NA	NA	Hif1a	0.90747	DMSO 25%	infection	NA
B330	AG Hif1a B330	NA	Field_6	NA	NA	NA	NA	NA	NA	NA	NA	NA	Hif1a	0.888209	DMSO 25%	infection	NA
B331	AG Hif1a B331	NA	Field_1	NA	NA	NA	NA	NA	NA	NA	NA	NA	Hif1a	1.19243	DMSO 25%	infection	NA
B331	AG Hif1a B331	NA	Field_2	NA	NA	NA	NA	NA	NA	NA	NA	NA	Hif1a	1.25695	DMSO 25%	infection	NA
B331	AG Hif1a B331	NA	Field_3	NA	NA	NA	NA	NA	NA	NA	NA	NA	Hif1a	1.15373	DMSO 25%	infection	NA
B331	AG Hif1a B331	NA	Field_4	NA	NA	NA	NA	NA	NA	NA	NA	NA	Hif1a	1.17253	DMSO 25%	infection	NA
B331	AG Hif1a B331	NA	Field_5	NA	NA	NA	NA	NA	NA	NA	NA	NA	Hif1a	1.30214	DMSO 25%	infection	NA
B331	AG Hif1a B331	NA	Field_6	NA	NA	NA	NA	NA	NA	NA	NA	NA	Hif1a	1.14771	DMSO 25%	infection	NA
B344	AG Hif1a B344	NA	Field_1	NA	NA	NA	NA	NA	NA	NA	NA	NA	Hif1a	0.986936	Terfenadine	infection	NA
B344	AG Hif1a B344	NA	Field_2	NA	NA	NA	NA	NA	NA	NA	NA	NA	Hif1a	0.884641	Terfenadine	infection	NA
B344	AG Hif1a B344	NA	Field_3	NA	NA	NA	NA	NA	NA	NA	NA	NA	Hif1a	0.909539	Terfenadine	infection	NA
B344	AG Hif1a B344	NA	Field_4	NA	NA	NA	NA	NA	NA	NA	NA	NA	Hif1a	0.874288	Terfenadine	infection	NA
B344	AG Hif1a B344	NA	Field_5	NA	NA	NA	NA	NA	NA	NA	NA	NA	Hif1a	0.947327	Terfenadine	infection	NA
B344	AG Hif1a B344	NA	Field_6	NA	NA	NA	NA	NA	NA	NA	NA	NA	Hif1a	0.906282	Terfenadine	infection	NA
B345	AG Hif1a B345	NA	Field_1	NA	NA	NA	NA	NA	NA	NA	NA	NA	Hif1a	1.06372	Terfenadine	infection	NA
B345	AG Hif1a B345	NA	Field_2	NA	NA	NA	NA	NA	NA	NA	NA	NA	Hif1a	1.03751	Terfenadine	infection	NA
B345	AG Hif1a B345	NA	Field_3	NA	NA	NA	NA	NA	NA	NA	NA	NA	Hif1a	1.27038	Terfenadine	infection	NA
B345	AG Hif1a B345	NA	Field_4	NA	NA	NA	NA	NA	NA	NA	NA	NA	Hif1a	1.05958	Terfenadine	infection	NA
B345	AG Hif1a B345	NA	Field_5	NA	NA	NA	NA	NA	NA	NA	NA	NA	Hif1a	1.11569	Terfenadine	infection	NA
B345	AG Hif1a B345	NA	Field_6	NA	NA	NA	NA	NA	NA	NA	NA	NA	Hif1a	1.05676	Terfenadine	infection	NA
B346	AG Hif1a B346	NA	Field_1	NA	NA	NA	NA	NA	NA	NA	NA	NA	Hif1a	0.695086	Terfenadine	infection	NA
B346	AG Hif1a B346	NA	Field_2	NA	NA	NA	NA	NA	NA	NA	NA	NA	Hif1a	0.928797	Terfenadine	infection	NA
B346	AG Hif1a B346	NA	Field_3	NA	NA	NA	NA	NA	NA	NA	NA	NA	Hif1a	0.646755	Terfenadine	infection	NA
B346	AG Hif1a B346	NA	Field_4	NA	NA	NA	NA	NA	NA	NA	NA	NA	Hif1a	0.714723	Terfenadine	infection	NA
B346	AG Hif1a B346	NA	Field_5	NA	NA	NA	NA	NA	NA	NA	NA	NA	Hif1a	0.731768	Terfenadine	infection	NA
B346	AG Hif1a B346	NA	Field_6	NA	NA	NA	NA	NA	NA	NA	NA	NA	Hif1a	0.770398	Terfenadine	infection	NA
B347	AG Hif1a B347	NA	Field_1	NA	NA	NA	NA	NA	NA	NA	NA	NA	Hif1a	1.03844	Terfenadine	infection	NA
B347	AG Hif1a B347	NA	Field_2	NA	NA	NA	NA	NA	NA	NA	NA	NA	Hif1a	1.28624	Terfenadine	infection	NA
B347	AG Hif1a B347	NA	Field_3	NA	NA	NA	NA	NA	NA	NA	NA	NA	Hif1a	1.06903	Terfenadine	infection	NA
B347	AG Hif1a B347	NA	Field_4	NA	NA	NA	NA	NA	NA	NA	NA	NA	Hif1a	0.924341	Terfenadine	infection	NA
B347	AG Hif1a B347	NA	Field_5	NA	NA	NA	NA	NA	NA	NA	NA	NA	Hif1a	1.08571	Terfenadine	infection	NA
B347	AG Hif1a B347	NA	Field_6	NA	NA	NA	NA	NA	NA	NA	NA	NA	Hif1a	1.033	Terfenadine	infection	NA
B352	AG Hif1a B352	NA	Field_1	NA	NA	NA	NA	NA	NA	NA	NA	NA	Hif1a	0.65514	DMSO 25%	no infection	NA
B352	AG Hif1a B352	NA	Field_2	NA	NA	NA	NA	NA	NA	NA	NA	NA	Hif1a	0.770029	DMSO 25%	no infection	NA
B352	AG Hif1a B352	NA	Field_3	NA	NA	NA	NA	NA	NA	NA	NA	NA	Hif1a	0.534566	DMSO 25%	no infection	NA
B352	AG Hif1a B352	NA	Field_4	NA	NA	NA	NA	NA	NA	NA	NA	NA	Hif1a	0.745123	DMSO 25%	no infection	NA
B352	AG Hif1a B352	NA	Field_5	NA	NA	NA	NA	NA	NA	NA	NA	NA	Hif1a	1.01779	DMSO 25%	no infection	NA
B352	AG Hif1a B352	NA	Field_6	NA	NA	NA	NA	NA	NA	NA	NA	NA	Hif1a	0.753856	DMSO 25%	no infection	NA
B353	AG Hif1a B353	NA	Field_1	NA	NA	NA	NA	NA	NA	NA	NA	NA	Hif1a	1.05968	DMSO 25%	no infection	NA
B353	AG Hif1a B353	NA	Field_2	NA	NA	NA	NA	NA	NA	NA	NA	NA	Hif1a	0.807117	DMSO 25%	no infection	NA
B353	AG Hif1a B353	NA	Field_3	NA	NA	NA	NA	NA	NA	NA	NA	NA	Hif1a	1.02279	DMSO 25%	no infection	NA
B353	AG Hif1a B353	NA	Field_4	NA	NA	NA	NA	NA	NA	NA	NA	NA	Hif1a	0.739579	DMSO 25%	no infection	NA
B353	AG Hif1a B353	NA	Field_5	NA	NA	NA	NA	NA	NA	NA	NA	NA	Hif1a	0.816108	DMSO 25%	no infection	NA
B353	AG Hif1a B353	NA	Field_6	NA	NA	NA	NA	NA	NA	NA	NA	NA	Hif1a	0.647905	DMSO 25%	no infection	NA
B354	AG Hif1a B354	NA	Field_1	NA	NA	NA	NA	NA	NA	NA	NA	NA	Hif1a	0.884044	DMSO 25%	no infection	NA
B354	AG Hif1a B354	NA	Field_2	NA	NA	NA	NA	NA	NA	NA	NA	NA	Hif1a	0.660518	DMSO 25%	no infection	NA
B354	AG Hif1a B354	NA	Field_3	NA	NA	NA	NA	NA	NA	NA	NA	NA	Hif1a	0.834279	DMSO 25%	no infection	NA
B354	AG Hif1a B354	NA	Field_4	NA	NA	NA	NA	NA	NA	NA	NA	NA	Hif1a	0.927896	DMSO 25%	no infection	NA
B354	AG Hif1a B354	NA	Field_5	NA	NA	NA	NA	NA	NA	NA	NA	NA	Hif1a	0.817735	DMSO 25%	no infection	NA
B354	AG Hif1a B354	NA	Field_6	NA	NA	NA	NA	NA	NA	NA	NA	NA	Hif1a	0.822327	DMSO 25%	no infection	NA
B367	AG Hif1a B367	NA	Field_1	NA	NA	NA	NA	NA	NA	NA	NA	NA	Hif1a	1.25281	Terfenadine	no infection	NA
B367	AG Hif1a B367	NA	Field_2	NA	NA	NA	NA	NA	NA	NA	NA	NA	Hif1a	0.991894	Terfenadine	no infection	NA
B367	AG Hif1a B367	NA	Field_3	NA	NA	NA	NA	NA	NA	NA	NA	NA	Hif1a	0.853151	Terfenadine	no infection	NA
B367	AG Hif1a B367	NA	Field_4	NA	NA	NA	NA	NA	NA	NA	NA	NA	Hif1a	1.10832	Terfenadine	no infection	NA
B367	AG Hif1a B367	NA	Field_5	NA	NA	NA	NA	NA	NA	NA	NA	NA	Hif1a	0.817907	Terfenadine	no infection	NA
B367	AG Hif1a B367	NA	Field_6	NA	NA	NA	NA	NA	NA	NA	NA	NA	Hif1a	0.758787	Terfenadine	no infection	NA
B368	AG Hif1a B368	NA	Field_1	NA	NA	NA	NA	NA	NA	NA	NA	NA	Hif1a	1.07049	Terfenadine	no infection	NA
B368	AG Hif1a B368	NA	Field_2	NA	NA	NA	NA	NA	NA	NA	NA	NA	Hif1a	0.613468	Terfenadine	no infection	NA
B368	AG Hif1a B368	NA	Field_3	NA	NA	NA	NA	NA	NA	NA	NA	NA	Hif1a	0.774944	Terfenadine	no infection	NA
B368	AG Hif1a B368	NA	Field_4	NA	NA	NA	NA	NA	NA	NA	NA	NA	Hif1a	0.762035	Terfenadine	no infection	NA
B368	AG Hif1a B368	NA	Field_5	NA	NA	NA	NA	NA	NA	NA	NA	NA	Hif1a	0.637768	Terfenadine	no infection	NA
B368	AG Hif1a B368	NA	Field_6	NA	NA	NA	NA	NA	NA	NA	NA	NA	Hif1a	0.680221	Terfenadine	no infection	NA
B369	AG Hif1a B369	NA	Field_1	NA	NA	NA	NA	NA	NA	NA	NA	NA	Hif1a	0.668213	Terfenadine	no infection	NA
B369	AG Hif1a B369	NA	Field_2	NA	NA	NA	NA	NA	NA	NA	NA	NA	Hif1a	0.774108	Terfenadine	no infection	NA
B369	AG Hif1a B369	NA	Field_3	NA	NA	NA	NA	NA	NA	NA	NA	NA	Hif1a	0.627613	Terfenadine	no infection	NA
B369	AG Hif1a B369	NA	Field_4	NA	NA	NA	NA	NA	NA	NA	NA	NA	Hif1a	0.668648	Terfenadine	no infection	NA
B369	AG Hif1a B369	NA	Field_5	NA	NA	NA	NA	NA	NA	NA	NA	NA	Hif1a	0.960998	Terfenadine	no infection	NA
B369	AG Hif1a B369	NA	Field_6	NA	NA	NA	NA	NA	NA	NA	NA	NA	Hif1a	0.87018	Terfenadine	no infection	NA
B370	AG Hif1a B370	NA	Field_1	NA	NA	NA	NA	NA	NA	NA	NA	NA	Hif1a	0.865057	Terfenadine	infection	NA
B370	AG Hif1a B370	NA	Field_2	NA	NA	NA	NA	NA	NA	NA	NA	NA	Hif1a	1.0688	Terfenadine	infection	NA
B370	AG Hif1a B370	NA	Field_3	NA	NA	NA	NA	NA	NA	NA	NA	NA	Hif1a	0.836674	Terfenadine	infection	NA
B370	AG Hif1a B370	NA	Field_4	NA	NA	NA	NA	NA	NA	NA	NA	NA	Hif1a	0.745369	Terfenadine	infection	NA
B370	AG Hif1a B370	NA	Field_5	NA	NA	NA	NA	NA	NA	NA	NA	NA	Hif1a	0.878676	Terfenadine	infection	NA
B370	AG Hif1a B370	NA	Field_6	NA	NA	NA	NA	NA	NA	NA	NA	NA	Hif1a	0.983633	Terfenadine	infection	NA
B371	AG Hif1a B371	NA	Field_1	NA	NA	NA	NA	NA	NA	NA	NA	NA	Hif1a	0.815438	Terfenadine	infection	NA
B371	AG Hif1a B371	NA	Field_2	NA	NA	NA	NA	NA	NA	NA	NA	NA	Hif1a	1.04821	Terfenadine	infection	NA
B371	AG Hif1a B371	NA	Field_3	NA	NA	NA	NA	NA	NA	NA	NA	NA	Hif1a	1.0026	Terfenadine	infection	NA
B371	AG Hif1a B371	NA	Field_4	NA	NA	NA	NA	NA	NA	NA	NA	NA	Hif1a	0.587558	Terfenadine	infection	NA
B371	AG Hif1a B371	NA	Field_5	NA	NA	NA	NA	NA	NA	NA	NA	NA	Hif1a	1.03009	Terfenadine	infection	NA
B371	AG Hif1a B371	NA	Field_6	NA	NA	NA	NA	NA	NA	NA	NA	NA	Hif1a	0.943377	Terfenadine	infection	NA
B373	AG Hif1a B373	NA	Field_1	NA	NA	NA	NA	NA	NA	NA	NA	NA	Hif1a	0.887347	Terfenadine	no infection	NA
B373	AG Hif1a B373	NA	Field_2	NA	NA	NA	NA	NA	NA	NA	NA	NA	Hif1a	0.876614	Terfenadine	no infection	NA
B373	AG Hif1a B373	NA	Field_3	NA	NA	NA	NA	NA	NA	NA	NA	NA	Hif1a	0.716523	Terfenadine	no infection	NA
B373	AG Hif1a B373	NA	Field_4	NA	NA	NA	NA	NA	NA	NA	NA	NA	Hif1a	0.675908	Terfenadine	no infection	NA
B373	AG Hif1a B373	NA	Field_5	NA	NA	NA	NA	NA	NA	NA	NA	NA	Hif1a	0.82212	Terfenadine	no infection	NA
B373	AG Hif1a B373	NA	Field_6	NA	NA	NA	NA	NA	NA	NA	NA	NA	Hif1a	1.07455	Terfenadine	no infection	NA
B374	AG Hif1a B374	NA	Field_1	NA	NA	NA	NA	NA	NA	NA	NA	NA	Hif1a	0.831837	Terfenadine	no infection	NA
B374	AG Hif1a B374	NA	Field_2	NA	NA	NA	NA	NA	NA	NA	NA	NA	Hif1a	0.525606	Terfenadine	no infection	NA
B374	AG Hif1a B374	NA	Field_3	NA	NA	NA	NA	NA	NA	NA	NA	NA	Hif1a	0.483784	Terfenadine	no infection	NA
B374	AG Hif1a B374	NA	Field_4	NA	NA	NA	NA	NA	NA	NA	NA	NA	Hif1a	0.478522	Terfenadine	no infection	NA
B374	AG Hif1a B374	NA	Field_5	NA	NA	NA	NA	NA	NA	NA	NA	NA	Hif1a	0.460611	Terfenadine	no infection	NA
B374	AG Hif1a B374	NA	Field_6	NA	NA	NA	NA	NA	NA	NA	NA	NA	Hif1a	0.745557	Terfenadine	no infection	NA
B376	AG Hif1a B376	NA	Field_1	NA	NA	NA	NA	NA	NA	NA	NA	NA	Hif1a	1.14951	DMSO 25%	infection	NA
B376	AG Hif1a B376	NA	Field_2	NA	NA	NA	NA	NA	NA	NA	NA	NA	Hif1a	1.06775	DMSO 25%	infection	NA
B376	AG Hif1a B376	NA	Field_3	NA	NA	NA	NA	NA	NA	NA	NA	NA	Hif1a	1.06737	DMSO 25%	infection	NA
B376	AG Hif1a B376	NA	Field_4	NA	NA	NA	NA	NA	NA	NA	NA	NA	Hif1a	1.0233	DMSO 25%	infection	NA
B376	AG Hif1a B376	NA	Field_5	NA	NA	NA	NA	NA	NA	NA	NA	NA	Hif1a	1.02618	DMSO 25%	infection	NA
B376	AG Hif1a B376	NA	Field_6	NA	NA	NA	NA	NA	NA	NA	NA	NA	Hif1a	1.06507	DMSO 25%	infection	NA
B377	AG Hif1a B377	NA	Field_1	NA	NA	NA	NA	NA	NA	NA	NA	NA	Hif1a	0.612391	DMSO 25%	infection	NA
B377	AG Hif1a B377	NA	Field_2	NA	NA	NA	NA	NA	NA	NA	NA	NA	Hif1a	0.541357	DMSO 25%	infection	NA
B377	AG Hif1a B377	NA	Field_3	NA	NA	NA	NA	NA	NA	NA	NA	NA	Hif1a	0.886071	DMSO 25%	infection	NA
B377	AG Hif1a B377	NA	Field_4	NA	NA	NA	NA	NA	NA	NA	NA	NA	Hif1a	0.484924	DMSO 25%	infection	NA
B377	AG Hif1a B377	NA	Field_5	NA	NA	NA	NA	NA	NA	NA	NA	NA	Hif1a	0.763802	DMSO 25%	infection	NA
B377	AG Hif1a B377	NA	Field_6	NA	NA	NA	NA	NA	NA	NA	NA	NA	Hif1a	0.433106	DMSO 25%	infection	NA
B378	AG Hif1a B378	NA	Field_1	NA	NA	NA	NA	NA	NA	NA	NA	NA	Hif1a	1.07564	DMSO 25%	no infection	NA
B378	AG Hif1a B378	NA	Field_2	NA	NA	NA	NA	NA	NA	NA	NA	NA	Hif1a	0.86103	DMSO 25%	no infection	NA
B378	AG Hif1a B378	NA	Field_3	NA	NA	NA	NA	NA	NA	NA	NA	NA	Hif1a	1.08883	DMSO 25%	no infection	NA
B378	AG Hif1a B378	NA	Field_4	NA	NA	NA	NA	NA	NA	NA	NA	NA	Hif1a	0.744526	DMSO 25%	no infection	NA
B378	AG Hif1a B378	NA	Field_5	NA	NA	NA	NA	NA	NA	NA	NA	NA	Hif1a	1.37943	DMSO 25%	no infection	NA
B378	AG Hif1a B378	NA	Field_6	NA	NA	NA	NA	NA	NA	NA	NA	NA	Hif1a	1.31641	DMSO 25%	no infection	NA
B379	AG Hif1a B379	NA	Field_1	NA	NA	NA	NA	NA	NA	NA	NA	NA	Hif1a	0.957303	DMSO 25%	no infection	NA
B379	AG Hif1a B379	NA	Field_2	NA	NA	NA	NA	NA	NA	NA	NA	NA	Hif1a	0.765491	DMSO 25%	no infection	NA
B379	AG Hif1a B379	NA	Field_3	NA	NA	NA	NA	NA	NA	NA	NA	NA	Hif1a	1.10115	DMSO 25%	no infection	NA
B379	AG Hif1a B379	NA	Field_4	NA	NA	NA	NA	NA	NA	NA	NA	NA	Hif1a	0.801996	DMSO 25%	no infection	NA
B379	AG Hif1a B379	NA	Field_5	NA	NA	NA	NA	NA	NA	NA	NA	NA	Hif1a	1.00895	DMSO 25%	no infection	NA
B379	AG Hif1a B379	NA	Field_6	NA	NA	NA	NA	NA	NA	NA	NA	NA	Hif1a	1.04833	DMSO 25%	no infection	NA

[truncated: 1 more sheets: S1L]
