# Supplementary material for: Non-antibiotics disrupt colonization resistance against enteropathogens
Source: Nature. 2025 Jul 16;644(8076):497–505. doi: 10.1038/s41586-025-09217-2 (PMC12350171; doi:10.1038/s41586-025-09217-2)
Supplement: Supplementary file 6 — Source Data Fig. 1 [file 41586_2025_9217_MOESM6_ESM.xlsx]

## Sheet: 1A
Species	Antibacterial	non_antibacterial	Spp_label	Gammaproteobacteria	Gram
Salmonella enterica typhimurium	78	17	S. enterica typhimurium	Pathogen	Negative
Vibrio cholerae	72	33	V. cholerae	Pathogen	Negative
Yersinia pseudotuberculosis	79	14	Y. pseudotuberculosis	Pathogen	Negative
Shigella flexneri	75	14	S. flexneri	Pathogen	Negative
Bacteroides vulgatus	89	87	NA	Gut Commensal	Negative
Bacteroides uniformis	87	77	NA	Gut Commensal	Negative
Bacteroides fragilis NT	82	55	NA	Gut Commensal	Negative
Bacteroides thetaiotaomicron	55	53	NA	Gut Commensal	Negative
Thomasclavelia ramosa	70	46	NA	Gut Commensal	Positive
Agathobacter rectalis	87	96	NA	Gut Commensal	Positive
Roseburia intestinalis	91	100	NA	Gut Commensal	Positive
Veillonella parvula	84	34	NA	Gut Commensal	Negative
Haemophilus parainfluenzae	85	21	H. parainfluenzae	Pathogen	Negative
Prevotella copri	80	71	NA	Gut Commensal	Negative
Akkermansia muciniphila	55	31	NA	Gut Commensal	Negative
Bifidobacterium adolescentis	80	33	NA	Gut Commensal	Positive
Eggerthella lenta	84	33	NA	Gut Commensal	Positive
Fusobacterium nucleatum subsp. Nucleatum	75	21	NA	Gut Commensal	Negative
Enterocloster bolteae	67	44	NA	Gut Commensal	Positive
Bifidobacterium longum subsp. Longum	71	34	NA	Gut Commensal	Positive
Sarcina perfringens	93	77	NA	Gut Commensal	Positive
Bacteroides fragilis ET	68	53	NA	Gut Commensal	Negative
Bilophila wadsworthia	56	8	NA	Gut Commensal	Negative
Lacrimispora saccharolytica	77	39	NA	Gut Commensal	Positive
Streptococcus salivarius	82	47	NA	Gut Commensal	Positive
Lactobacillus paracasei	66	36	NA	Gut Commensal	Positive
Ruminococcus bromii	84	56	NA	Gut Commensal	Positive
Ruminococcus gnavus	84	56	NA	Gut Commensal	Positive
Ruminococcus torques	80	80	NA	Gut Commensal	Positive
Coprococcus comes	88	79	NA	Gut Commensal	Positive
Bacteroides caccae	75	45	NA	Gut Commensal	Negative
Bacteroides ovatus	73	53	NA	Gut Commensal	Negative
Bacteroides fragilis HM-20	51	55	NA	Gut Commensal	Negative
Bacteroides xylanisolvens	61	31	NA	Gut Commensal	Negative
Bacteroides uniformis HM-715	73	54	NA	Gut Commensal	Negative
Blautia obeum	86	80	NA	Gut Commensal	Positive
Parabacteroides merdae	75	73	NA	Gut Commensal	Negative
Streptococcus parasanguinis	84	30	NA	Gut Commensal	Positive
Collinsella aerofaciens	92	67	NA	Gut Commensal	Positive
Parabacteroides distasonis	72	84	NA	Gut Commensal	Negative
Eubacterium eligens	83	71	NA	Gut Commensal	Positive
Dorea formicigenerans	83	56	NA	Gut Commensal	Positive
Escherichia coli IAI1	68	14	NA	Gut Commensal	Negative
Escherichia coli ED1a	65	13	NA	Gut Commensal	Negative
Roseburia hominis	84	71	NA	Gut Commensal	Positive
Odoribacter splanchnicus	91	56	NA	Gut Commensal	Negative
Clostridium difficile	52	46	NA	Gut Commensal	Positive
Escherichia coli BW25113	68	15	NA	Gut Commensal	Negative

## Sheet: 1B
Condition	Strain	mean_relAbundance
Inoculum	Phocaeicola vulgatus	5
Inoculum	Bacteroides uniformis	5
Inoculum	Bacteroides fragilis	5
Inoculum	Bacteroides thetaiotaomicron	5
Inoculum	Thomasclavelia ramosa	5
Inoculum	Agathobacter rectalis	5
Inoculum	Roseburia intestinalis	5
Inoculum	Veillonella parvula	5
Inoculum	Eggerthella lenta	5
Inoculum	Fusobacterium nucleatum	5
Inoculum	Enterocloster bolteae	5
Inoculum	Sarcina perfringens	5
Inoculum	Lacrimispora saccharolytica	5
Inoculum	Streptococcus salivarius	5
Inoculum	Ruminococcus_B gnavus	5
Inoculum	Bariatricus comes	5
Inoculum	Parabacteroides merdae	5
Inoculum	Streptococcus parasanguinis	5
Inoculum	Collinsella aerofaciens	5
Inoculum	Dorea formicigenerans	5
in vitro	Agathobacter rectalis	0.226752
in vitro	Bacteroides fragilis	11.4295
in vitro	Bacteroides thetaiotaomicron	14.4893
in vitro	Bacteroides uniformis	6.59959
in vitro	Bariatricus comes	5.65792
in vitro	Collinsella aerofaciens	0.864861
in vitro	Dorea formicigenerans	1.95399
in vitro	Eggerthella lenta	2.50349
in vitro	Enterocloster bolteae	1.22334
in vitro	Fusobacterium nucleatum	0.308545
in vitro	Lacrimispora saccharolytica	0.816519
in vitro	Parabacteroides merdae	2.14421
in vitro	Phocaeicola vulgatus	4.53039
in vitro	Roseburia intestinalis	0.923406
in vitro	Ruminococcus_B gnavus	0.178397
in vitro	Sarcina perfringens	39.058
in vitro	Streptococcus parasanguinis	0.716156
in vitro	Streptococcus salivarius	1.02428
in vitro	Thomasclavelia ramosa	4.51583
in vitro	Veillonella parvula	0.835593
day2	Bacteroides fragilis	35.3577
day2	Bacteroides thetaiotaomicron	4.28654
day2	Bacteroides uniformis	2.42559
day2	Bariatricus comes	0.210513
day2	Collinsella aerofaciens	1.27245
day2	Dorea formicigenerans	0.0285605
day2	Eggerthella lenta	0.313874
day2	Enterocloster bolteae	0.0380755
day2	Parabacteroides merdae	2.95802
day2	Phocaeicola vulgatus	1.01849
day2	Roseburia intestinalis	0.0317339
day2	Ruminococcus_B gnavus	13.2018
day2	Sarcina perfringens	22.9944
day2	Streptococcus parasanguinis	0.0496546
day2	Streptococcus salivarius	0.235376
day2	Thomasclavelia ramosa	15.9858
day6	Agathobacter rectalis	17.8701
day6	Bacteroides fragilis	4.26959
day6	Bacteroides thetaiotaomicron	12.6598
day6	Bacteroides uniformis	16.1984
day6	Bariatricus comes	1.81825
day6	Collinsella aerofaciens	0.169791
day6	Eggerthella lenta	0.453576
day6	Enterocloster bolteae	8.70189
day6	Lacrimispora saccharolytica	0.487428
day6	Parabacteroides merdae	1.97983
day6	Phocaeicola vulgatus	17.8521
day6	Roseburia intestinalis	9.89311
day6	Ruminococcus_B gnavus	7.45611
day6	Sarcina perfringens	3.36841
day6	Streptococcus parasanguinis	0.0176317
day6	Streptococcus salivarius	0.0107945
day6	Thomasclavelia ramosa	9.02751
day6	Veillonella parvula	0.865275
day57	Agathobacter rectalis	9.05389
day57	Bacteroides fragilis	1.40905
day57	Bacteroides thetaiotaomicron	17.2433
day57	Bacteroides uniformis	16.1643
day57	Bariatricus comes	2.45062
day57	Collinsella aerofaciens	0.21995
day57	Eggerthella lenta	0.474523
day57	Enterocloster bolteae	14.8377
day57	Fusobacterium nucleatum	0.0868289
day57	Lacrimispora saccharolytica	0.68378
day57	Parabacteroides merdae	2.47562
day57	Phocaeicola vulgatus	16.0492
day57	Roseburia intestinalis	12.6897
day57	Ruminococcus_B gnavus	3.63035
day57	Sarcina perfringens	0.0334499
day57	Thomasclavelia ramosa	9.88181
day57	Veillonella parvula	1.35077

## Sheet: 1D
Dilutions
replicate	OD_norm	Lumi_norm	log2FC_lumi
1	1	1	0
1	0.84	1.72	0.782409
1	0.51	2.5	1.32193
1	0.24	3.12	1.64155
1	0.13	3.66	1.87184
1	0.08	5.4	2.43296
2	1	1	0
2	0.75	2	1
2	0.39	3.2	1.67807
2	0.21	4.11	2.03914
2	0.1	6.29	2.65306
2	0.057	8.35	3.06178
3	1	1	0
3	0.69	2.27	1.18269
3	0.34	3.06	1.61353
3	0.18	3.45	1.7866
3	0.09	5.44	2.44361
3	0.054	7.46	2.89918
Medications
Condition	log2FC_lumi	mean_ODnorm	Conc
Acarbose	0.864229	1.04949	10
Acarbose	0.660462	1.08658	20
Acarbose	0.867371	1.1777	40
Acarbose	0.739267	1.1883	80
Acarbose	0.836711	1.16086	160
Amlodipine	0.589798	1.0023	2.5
Amlodipine	-0.0475677	1.00017	5
Amlodipine	-0.131513	1.00783	10
Amlodipine	0.177091	1.0005	20
Amlodipine	0.356437	1.00355	40
Aprepitant	0.596153	1.03038	10
Aprepitant	0.262048	1.01831	20
Aprepitant	0.257256	1.04961	40
Aprepitant	0.0682398	1.06535	80
Aprepitant	0.101515	1.06046	160
Benzbromarone	1.05554	0.943435	10
Benzbromarone	0.63232	0.935779	20
Benzbromarone	0.923513	0.869595	40
Benzbromarone	1.92527	0.71169	80
Benzbromarone	1.87981	0.724133	160
Chlorpromazine	0.785254	1.01431	10
Chlorpromazine	0.514244	0.989429	20
Chlorpromazine	0.452346	1.02386	40
Chlorpromazine	0.863619	0.963113	80
Chlorpromazine	1.74452	0.631513	160
Chlorprothixene	0.349475	1.01691	10
Chlorprothixene	0.112313	1.00024	20
Chlorprothixene	0.342362	1.01427	40
Chlorprothixene	0.909975	0.979963	80
Chlorprothixene	1.09413	0.637514	160
Cilnidipine	0.472715	1.05882	2.5
Cilnidipine	-0.297225	1.0706	5
Cilnidipine	-0.495134	1.06839	10
Cilnidipine	-0.249398	1.02258	20
Cilnidipine	0.0424812	1.0436	40
Clemizole	0.616508	0.993737	10
Clemizole	0.31363	1.02414	20
Clemizole	0.257852	1.05681	40
Clemizole	0.190859	1.0278	80
Clemizole	0.400562	0.979969	160
Clindamycin	3.85561	0.00194754	10
Clindamycin	3.60766	0.00357067	20
Clindamycin	3.39243	0.00140366	40
Clindamycin	3.1663	0.00254111	80
Clindamycin	2.2915	0.00562563	160
Clomifen	0.59252	0.98876	10
Clomiphene	0.217575	0.965688	20
Clomiphene	0.0748979	0.857738	40
Clomiphene	1.59497	0.571478	80
Clomiphene	3.86349	0.0131973	160
Clomipramin	0.602576	0.984076	10
Clomipramin	0.567225	0.98982	20
Clomipramin	0.391279	1.00583	40
Clomipramin	0.788526	0.954291	80
Clomipramin	2.57627	0.802659	160
Clotrimazole	0.0746077	1.01893	2.5
Clotrimazole	-0.164931	1.0195	5
Clotrimazole	-0.613599	1.01345	10
Clotrimazole	-0.234755	0.982763	20
Clotrimazole	0.161078	0.965841	40
Diacerein	0.0132316	1.00765	10
Diacerein	-0.67298	1.01402	20
Diacerein	-2.05178	0.954349	40
Diacerein	-0.0971626	0.816491	80
Diacerein	2.46324	0.29404	160
Dicumarol	0.236666	0.982245	2.5
Dicumarol	0.0856953	0.969239	5
Dicumarol	0.172094	0.985336	10
Dicumarol	-0.0121575	0.953707	20
Dicumarol	0.314135	0.963322	40
Dienestrol	0.496336	0.992698	2.5
Dienestrol	-0.123532	0.988062	5
Dienestrol	0.0259294	0.976378	10
Dienestrol	0.135934	0.952642	20
Dienestrol	0.751535	0.98196	40
Dienogest	0.244717	0.971969	5
Dienogest	0.140923	0.983123	10
Dienogest	0.0399056	0.982159	20
Dienogest	0.0932717	0.984	40
Dienogest	0.411852	0.991622	80
Doxorubicin	0.0936975	0.964337	10
Doxorubicin	-0.17736	0.934893	20
Doxorubicin	-0.832713	0.89	40
Doxorubicin	-1.31007	0.887657	80
Doxorubicin	-0.151378	0.921534	160
Doxycycline	2.97213	0.017678	10
Doxycycline	2.55891	0.00189927	20
Doxycycline	2.13116	0.00619798	40
Doxycycline	1.66333	0.0065511	80
Doxycycline	0.221911	0.00693836	160
Duloxetin	0.432904	0.976786	10
Duloxetin	0.182933	0.989208	20
Duloxetin	0.00841263	1.00547	40
Duloxetin	0.196116	0.967687	80
Duloxetin	1.31658	0.867332	160
Erythromycin	2.60468	0.390978	10
Erythromycin	2.3441	0.33569	20
Erythromycin	2.48584	0.355095	40
Erythromycin	2.54657	0.330981	80
Erythromycin	2.45824	0.329416	160
Ethinylestradiol	0.265402	0.982701	5
Ethinylestradiol	0.118282	0.987619	10
Ethinylestradiol	-0.135858	0.999059	20
Ethinylestradiol	0.0657793	0.9937	40
Ethinylestradiol	1.11919	0.759605	80
Ethopropazine	0.492638	0.965125	10
Ethopropazine	0.187592	0.953959	20
Ethopropazine	0.475491	0.948709	40
Ethopropazine	0.154383	0.949561	80
Ethopropazine	0.847304	0.915999	160
Felodipine	-0.17885	1.01393	2.5
Felodipine	-0.598253	1.01727	5
Felodipine	-1.34463	1.04975	10
Felodipine	-1.4015	0.991438	20
Felodipine	-1.37621	1.03194	40
Floxuridine	3.16835	0.949994	10
Floxuridine	3.18483	0.885395	20
Floxuridine	2.41321	0.892915	40
Floxuridine	1.84474	0.852864	80
Floxuridine	0.721541	0.88347	160
Fluconazole	-0.177682	0.966261	10
Fluconazole	-0.0926844	0.969857	20
Fluconazole	-0.550544	1.00694	40
Fluconazole	-0.37285	0.996952	80
Fluconazole	-0.214452	0.960649	160
Ketoconazole	0.532422	0.948816	10
Ketoconazole	-0.139518	0.945594	20
Ketoconazole	-0.0656883	0.958116	40
Ketoconazole	-0.218933	0.912036	80
Ketoconazole	0.809954	0.55853	160
L-Thyroxin	0.0567754	1.02284	2.5
L-Thyroxin	-0.389341	1.03044	5
L-Thyroxin	-0.778863	1.03249	10
L-Thyroxin	-0.994029	1.03561	20
L-Thyroxin	-0.771621	1.0263	40
Lacidipine	0.213053	1.01237	2.5
Lacidipine	-0.373947	1.02903	5
Lacidipine	-0.743048	1.02584	10
Lacidipine	-0.964813	0.997229	20
Lacidipine	-0.427921	1.00443	40
Lansoprazole	0.633898	0.9915	10
Lansoprazole	0.280657	0.962412	20
Lansoprazole	0.0895804	1.01609	40
Lansoprazole	0.342439	0.969954	80
Lansoprazole	1.06457	0.910975	160
Loratadine	0.0694575	1.00543	2.5
Loratadine	-0.304706	1.02039	5
Loratadine	-0.69557	1.01021	10
Loratadine	-0.680986	1.00744	20
Loratadine	-0.466878	0.956421	40
Loxapine	1.11704	0.995173	10
Loxapine	0.391572	0.976177	20
Loxapine	0.490588	0.992983	40
Loxapine	0.673467	1.00614	80
Loxapine	1.28289	0.967628	160
Metamizole	0.134165	0.969039	10
Metamizole	-0.163425	0.985898	20
Metamizole	-0.229086	0.97817	40
Metamizole	0.0159046	1.00135	80
Metamizole	0.148786	0.996349	160
Metformin	0.728869	0.989829	10
Metformin	0.156652	0.992655	20
Metformin	-0.279428	0.998722	40
Metformin	-0.0340046	0.982554	80
Metformin	0.0989011	0.997738	160
Methotrexate	0.871228	0.97908	2.5
Methotrexate	0.429779	0.937947	5
Methotrexate	0.993311	0.98031	10
Methotrexate	1.53825	0.971178	20
Methotrexate	2.00643	0.867413	40
Miconazole	0.539385	1.06962	10
Miconazole	0.0956613	1.03706	20
Miconazole	-0.155128	0.940938	40
Miconazole	0.631719	0.743047	80
Miconazole	1.37068	0.448727	160
Niclosamide	1.02896	1.01871	10
Niclosamide	0.64689	0.942094	20
Niclosamide	0.620785	0.923953	40
Niclosamide	0.641837	0.900775	80
Niclosamide	1.29157	0.907651	160
Omeprazole	0.654742	1.04075	10
Omeprazole	-0.183642	1.00865	20
Omeprazole	0.124873	1.01941	40
Omeprazole	0.0542721	0.992691	80
Omeprazole	0.228376	0.923538	160
Pentamidine isethionate	1.13557	1.05852	10
Pentamidine isethionate	0.941661	1.0741	20
Pentamidine isethionate	0.570929	0.93854	40
Pentamidine isethionate	1.53156	0.409807	80
Pentamidine isethionate	1.22893	0.239537	160
Promethazine	0.47175	0.970306	10
Promethazine	0.121974	0.979314	20
Promethazine	-0.0412959	0.99561	40
Promethazine	-0.0214506	0.992609	80
Promethazine	0.236718	0.971582	160
Protriptyline	0.549267	1.02874	10
Protriptyline	0.213818	1.03818	20
Protriptyline	-0.0101675	1.0213	40
Protriptyline	0.234025	1.00211	80
Protriptyline	0.819794	0.965145	160
Sertindole	0.44689	0.998938	10
Sertindole	0.295676	0.983005	20
Sertindole	0.716436	1.02481	40
Sertindole	1.62981	0.137799	80
Sertindole	3.81444	0.0135212	160
Simvastatin	0.444071	0.987523	10
Simvastatin	-0.0644335	0.994376	20
Simvastatin	0.060279	0.933549	40
Simvastatin	1.88951	0.610437	80
Simvastatin	1.52349	0.351694	160
Streptozotocin	0.571648	1.01316	10
Streptozotocin	1.00577	0.983563	20
Streptozotocin	2.04507	0.845521	40
Streptozotocin	2.26667	0.84068	80
Streptozotocin	1.72899	0.759937	160
Tamoxifen	0.50672	0.976555	2.5
Tamoxifen	0.0792537	0.976523	5
Tamoxifen	0.104987	0.981171	10
Tamoxifen	-0.34018	0.961216	20
Tamoxifen	0.392218	0.735775	40
Tazobactam	0.837025	0.843064	10
Tazobactam	1.09837	0.728005	20
Tazobactam	1.70108	0.586359	40
Tazobactam	1.58511	0.855402	80
Tazobactam	2.21452	0.648978	160
Telmisartan	-0.0893251	0.979251	10
Telmisartan	-0.799131	0.977329	20
Telmisartan	-1.1385	0.920935	40
Telmisartan	-0.961427	0.926783	80
Telmisartan	-0.622257	0.956543	160
Terfenadine	0.000525418	0.977188	10
Terfenadine	-0.668799	0.924207	20
Terfenadine	-0.112691	0.746413	40
Terfenadine	0.613854	0.657678	80
Terfenadine	3.35397	0.0301037	160
Thioguanosine	0.37793	1.01311	2.5
Thioguanosine	-0.110715	0.993103	5
Thioguanosine	-0.116772	1.03298	10
Thioguanosine	-0.41726	1.0493	20
Thioguanosine	-0.566808	1.01617	40
Tiratricole	-0.44898	0.967011	10
Tiratricole	-0.0721552	0.893775	20
Tiratricole	-0.02742	0.845705	40
Tiratricole	1.55624	0.554382	80
Tiratricole	3.68291	0.17229	160
Tobramycin	0.705488	0.988576	10
Tobramycin	-0.160179	0.984502	20
Tobramycin	-0.363711	0.975144	40
Tobramycin	-0.382182	0.975413	80
Tobramycin	-2.27617	1.00885	160
Tolfenamic acid	0.549884	0.991998	10
Tolfenamic acid	0.0745468	1.00343	20
Tolfenamic acid	0.238025	0.995613	40
Tolfenamic acid	0.316647	0.968241	80
Tolfenamic acid	1.29134	0.836229	160
Tribenoside	0.437676	1.00402	10
Tribenoside	-0.350018	0.970983	20
Tribenoside	-0.182497	0.983282	40
Tribenoside	-0.110447	0.91458	80
Tribenoside	0.286155	0.925443	160
Zafirlukast	-0.856589	1.02658	10
Zafirlukast	-1.1885	1.02227	20
Zafirlukast	-1.15934	0.934589	40
Zafirlukast	-1.38494	0.847647	80
Zafirlukast	-1.3243	0.886765	160

## Sheet: 1E
spp_1	spp_2	cor
E. coli	Y. enterocolitica	0.48
Y. enterocolitica	E. coli	0.48
E. coli	Salmonella	0.51
Salmonella	E. coli	0.51
E. coli	Y. pseudotuberculosis	0.53
Y. pseudotuberculosis	E. coli	0.53
K. pneumoniae	Salmonella	0.68
Salmonella	K. pneumoniae	0.68
E. coli	V. cholerae	0.7
V. cholerae	E. coli	0.7
E. coli	S. flexneri	0.77
K. pneumoniae	Y. enterocolitica	0.77
K. pneumoniae	Y. pseudotuberculosis	0.77
S. flexneri	E. coli	0.77
V. cholerae	Salmonella	0.77
Y. enterocolitica	K. pneumoniae	0.77
Y. enterocolitica	Salmonella	0.77
Y. pseudotuberculosis	K. pneumoniae	0.77
Salmonella	V. cholerae	0.77
Salmonella	Y. enterocolitica	0.77
K. pneumoniae	V. cholerae	0.78
S. flexneri	Salmonella	0.78
V. cholerae	K. pneumoniae	0.78
Salmonella	S. flexneri	0.78
E. coli	K. pneumoniae	0.8
K. pneumoniae	E. coli	0.8
V. cholerae	Y. enterocolitica	0.81
Y. enterocolitica	V. cholerae	0.81
S. flexneri	Y. enterocolitica	0.82
V. cholerae	Y. pseudotuberculosis	0.82
Y. enterocolitica	S. flexneri	0.82
Y. pseudotuberculosis	V. cholerae	0.82
S. flexneri	V. cholerae	0.85
V. cholerae	S. flexneri	0.85
Y. pseudotuberculosis	Salmonella	0.86
Salmonella	Y. pseudotuberculosis	0.86
S. flexneri	Y. pseudotuberculosis	0.89
Y. pseudotuberculosis	S. flexneri	0.89
K. pneumoniae	S. flexneri	0.9
S. flexneri	K. pneumoniae	0.9
Y. enterocolitica	Y. pseudotuberculosis	0.96
Y. pseudotuberculosis	Y. enterocolitica	0.96
E. coli	E. coli	1
K. pneumoniae	K. pneumoniae	1
S. flexneri	S. flexneri	1
V. cholerae	V. cholerae	1
Y. enterocolitica	Y. enterocolitica	1
Y. pseudotuberculosis	Y. pseudotuberculosis	1
Salmonella	Salmonella	1
