# Supplementary material for: Non-antibiotics disrupt colonization resistance against enteropathogens
Source: Nature. 2025 Jul 16;644(8076):497–505. doi: 10.1038/s41586-025-09217-2 (PMC12350171; doi:10.1038/s41586-025-09217-2)
Supplement: Supplementary file 7 — Source Data Fig. 2 [file 41586_2025_9217_MOESM7_ESM.xlsx]

## Sheet: 2A
Drug	Concentration	Colonization	mean_luminescence_norm
Acarbose	10	No effect	1.905
Acarbose	160	No effect	2.002
Acarbose	20	No effect	1.613
Acarbose	40	No effect	1.861
Acarbose	80	No effect	1.816
Amlodipine	10	No effect	0.913
Amlodipine	2.5	No effect	1.559
Amlodipine	20	No effect	1.158
Amlodipine	40	No effect	1.302
Amlodipine	5	No effect	0.987
Aprepitant	10	No effect	1.521
Aprepitant	160	No effect	1.074
Aprepitant	20	No effect	1.218
Aprepitant	40	No effect	1.263
Aprepitant	80	No effect	1.066
Benzbromarone	10	No effect	2.46
Benzbromarone	160	S.Tm-favoring	3.773
Benzbromarone	20	No effect	1.762
Benzbromarone	40	No effect	2.098
Benzbromarone	80	No effect	4.61
Chlorpromazine	10	No effect	1.724
Chlorpromazine	160	No effect	3.863
Chlorpromazine	20	No effect	1.454
Chlorpromazine	40	No effect	1.38
Chlorpromazine	80	No effect	1.823
Chlorprothixene	10	No effect	1.308
Chlorprothixene	160	No effect	2.208
Chlorprothixene	20	No effect	1.096
Chlorprothixene	40	No effect	1.315
Chlorprothixene	80	No effect	1.907
Cilnidipine	10	No effect	0.71
Cilnidipine	2.5	No effect	1.496
Cilnidipine	20	No effect	0.846
Cilnidipine	40	No effect	1.093
Cilnidipine	5	No effect	0.816
Clemizole	10	No effect	1.569
Clemizole	160	No effect	1.32
Clemizole	20	No effect	1.247
Clemizole	40	No effect	1.213
Clemizole	80	No effect	1.144
Clindamycin	10	S.Tm-favoring	14.518
Clindamycin	160	S.Tm-favoring	4.934
Clindamycin	20	S.Tm-favoring	12.203
Clindamycin	40	S.Tm-favoring	10.629
Clindamycin	80	S.Tm-favoring	9.005
Clomiphene	10	No effect	1.534
Clomiphene	160	S.Tm-favoring	14.573
Clomiphene	20	No effect	1.181
Clomiphene	40	No effect	1.102
Clomiphene	80	S.Tm-favoring	3.057
Clomipramin	10	No effect	1.594
Clomipramin	160	S.Tm-favoring	6.16
Clomipramin	20	No effect	1.547
Clomipramin	40	No effect	1.337
Clomipramin	80	No effect	1.737
Clotrimazole	10	No effect	0.654
Clotrimazole	2.5	No effect	1.101
Clotrimazole	20	No effect	0.882
Clotrimazole	40	No effect	1.135
Clotrimazole	5	No effect	0.896
Diacerein	10	No effect	1.018
Diacerein	160	No effect	6.233
Diacerein	20	No effect	0.726
Diacerein	40	S.Tm-restricting	0.254
Diacerein	80	No effect	1.336
Dicumarol	10	No effect	1.172
Dicumarol	2.5	No effect	1.185
Dicumarol	20	No effect	1.01
Dicumarol	40	No effect	1.258
Dicumarol	5	No effect	1.061
Dienestrol	10	No effect	1.066
Dienestrol	2.5	No effect	1.444
Dienestrol	20	No effect	1.17
Dienestrol	40	No effect	1.941
Dienestrol	5	No effect	0.925
Dienogest	10	No effect	1.104
Dienogest	20	No effect	1.038
Dienogest	40	No effect	1.085
Dienogest	5	No effect	1.19
Dienogest	80	No effect	1.338
Doxorubicin	10	No effect	1.082
Doxorubicin	160	No effect	1.123
Doxorubicin	20	No effect	0.943
Doxorubicin	40	No effect	0.567
Doxorubicin	80	No effect	0.5
Doxycycline	10	S.Tm-favoring	8.064
Doxycycline	160	No effect	1.276
Doxycycline	20	S.Tm-favoring	6.18
Doxycycline	40	S.Tm-favoring	4.616
Doxycycline	80	No effect	3.451
Duloxetin	10	No effect	1.362
Duloxetin	160	No effect	2.693
Duloxetin	20	No effect	1.15
Duloxetin	40	No effect	1.01
Duloxetin	80	No effect	1.171
Erythromycin	10	S.Tm-favoring	6.43
Erythromycin	160	S.Tm-favoring	5.673
Erythromycin	20	S.Tm-favoring	5.626
Erythromycin	40	S.Tm-favoring	5.801
Erythromycin	80	S.Tm-favoring	6.065
Ethinylestradiol	10	No effect	1.085
Ethinylestradiol	20	No effect	0.922
Ethinylestradiol	40	No effect	1.049
Ethinylestradiol	5	No effect	1.206
Ethinylestradiol	80	No effect	2.203
Ethopropazine	10	No effect	1.532
Ethopropazine	160	No effect	1.856
Ethopropazine	20	No effect	1.177
Ethopropazine	40	No effect	1.48
Ethopropazine	80	No effect	1.243
Felodipine	10	S.Tm-restricting	0.398
Felodipine	2.5	No effect	0.921
Felodipine	20	No effect	0.401
Felodipine	40	No effect	0.411
Felodipine	5	No effect	0.684
Floxuridine	10	S.Tm-favoring	10.122
Floxuridine	160	No effect	1.712
Floxuridine	20	S.Tm-favoring	9.285
Floxuridine	40	S.Tm-favoring	5.454
Floxuridine	80	No effect	3.904
Fluconazole	10	No effect	0.915
Fluconazole	160	No effect	0.937
Fluconazole	20	No effect	0.979
Fluconazole	40	No effect	0.767
Fluconazole	80	No effect	0.855
Ketoconazole	10	No effect	1.456
Ketoconazole	160	No effect	1.932
Ketoconazole	20	No effect	0.934
Ketoconazole	40	No effect	0.96
Ketoconazole	80	No effect	0.863
L-Thyroxin	10	No effect	0.597
L-Thyroxin	2.5	No effect	1.049
L-Thyroxin	20	No effect	0.518
L-Thyroxin	40	No effect	0.6
L-Thyroxin	5	No effect	0.792
Lacidipine	10	No effect	0.599
Lacidipine	2.5	No effect	1.165
Lacidipine	20	No effect	0.515
Lacidipine	40	No effect	0.757
Lacidipine	5	No effect	0.776
Lansoprazole	10	No effect	1.587
Lansoprazole	160	No effect	2.223
Lansoprazole	20	No effect	1.293
Lansoprazole	40	No effect	1.072
Lansoprazole	80	No effect	1.348
Loratadine	10	No effect	0.68
Loratadine	2.5	No effect	1.055
Loratadine	20	No effect	0.637
Loratadine	40	No effect	0.754
Loratadine	5	No effect	0.82
Loxapine	10	No effect	2.209
Loxapine	160	No effect	2.463
Loxapine	20	No effect	1.329
Loxapine	40	No effect	1.418
Loxapine	80	No effect	1.69
Metamizole	10	No effect	1.099
Metamizole	160	No effect	1.109
Metamizole	20	No effect	0.914
Metamizole	40	No effect	0.884
Metamizole	80	No effect	1.016
Metformin	10	No effect	1.677
Metformin	160	No effect	1.134
Metformin	20	No effect	1.122
Metformin	40	No effect	0.858
Metformin	80	No effect	0.98
Methotrexate	10	No effect	2.063
Methotrexate	2.5	No effect	1.869
Methotrexate	20	S.Tm-favoring	2.98
Methotrexate	40	S.Tm-favoring	4.131
Methotrexate	5	No effect	1.397
Miconazole	10	No effect	1.486
Miconazole	160	No effect	2.713
Miconazole	20	No effect	1.089
Miconazole	40	No effect	0.943
Miconazole	80	No effect	1.575
Niclosamide	10	No effect	2.05
Niclosamide	160	No effect	2.529
Niclosamide	20	No effect	1.61
Niclosamide	40	No effect	1.674
Niclosamide	80	No effect	1.679
Omeprazole	10	No effect	1.587
Omeprazole	160	No effect	1.191
Omeprazole	20	No effect	0.909
Omeprazole	40	No effect	1.095
Omeprazole	80	No effect	1.07
Pentamidine isethionate	10	No effect	2.344
Pentamidine isethionate	160	No effect	2.379
Pentamidine isethionate	20	No effect	1.981
Pentamidine isethionate	40	No effect	1.503
Pentamidine isethionate	80	S.Tm-favoring	2.946
Promethazine	10	No effect	1.465
Promethazine	160	No effect	1.303
Promethazine	20	No effect	1.135
Promethazine	40	No effect	1.013
Promethazine	80	No effect	1.078
Protriptyline	10	No effect	1.482
Protriptyline	160	No effect	1.781
Protriptyline	20	No effect	1.168
Protriptyline	40	No effect	0.997
Protriptyline	80	No effect	1.215
Sertindole	10	No effect	1.367
Sertindole	160	S.Tm-favoring	14.324
Sertindole	20	No effect	1.262
Sertindole	40	No effect	1.656
Sertindole	80	S.Tm-favoring	3.129
Simvastatin	10	No effect	1.387
Simvastatin	160	No effect	3.196
Simvastatin	20	No effect	0.986
Simvastatin	40	No effect	1.12
Simvastatin	80	S.Tm-favoring	3.773
Streptozotocin	10	No effect	1.518
Streptozotocin	160	No effect	3.491
Streptozotocin	20	No effect	2.073
Streptozotocin	40	S.Tm-favoring	4.356
Streptozotocin	80	S.Tm-favoring	5.035
Tamoxifen	10	No effect	1.084
Tamoxifen	2.5	No effect	1.424
Tamoxifen	20	No effect	0.813
Tamoxifen	40	No effect	1.436
Tamoxifen	5	No effect	1.071
Tazobactam	10	No effect	1.808
Tazobactam	160	S.Tm-favoring	4.722
Tazobactam	20	No effect	2.186
Tazobactam	40	S.Tm-favoring	3.297
Tazobactam	80	No effect	3.092
Telmisartan	10	No effect	1.01
Telmisartan	160	No effect	0.653
Telmisartan	20	No effect	0.597
Telmisartan	40	No effect	0.468
Telmisartan	80	No effect	0.54
Terfenadine	10	No effect	1.029
Terfenadine	160	S.Tm-favoring	10.329
Terfenadine	20	No effect	0.646
Terfenadine	40	No effect	1.03
Terfenadine	80	No effect	1.532
Thioguanosine	10	No effect	0.923
Thioguanosine	2.5	No effect	1.303
Thioguanosine	20	No effect	0.751
Thioguanosine	40	No effect	0.701
Thioguanosine	5	No effect	0.93
Tiratricole	10	No effect	0.761
Tiratricole	160	No effect	17.084
Tiratricole	20	No effect	1.031
Tiratricole	40	No effect	1.004
Tiratricole	80	S.Tm-favoring	2.952
Tobramycin	10	No effect	1.657
Tobramycin	160	No effect	0.357
Tobramycin	20	No effect	0.901
Tobramycin	40	No effect	0.799
Tobramycin	80	No effect	0.769
Tolfenamic acid	10	No effect	1.57
Tolfenamic acid	160	No effect	2.588
Tolfenamic acid	20	No effect	1.058
Tolfenamic acid	40	No effect	1.187
Tolfenamic acid	80	No effect	1.263
Tribenoside	10	No effect	1.356
Tribenoside	160	No effect	1.219
Tribenoside	20	No effect	0.797
Tribenoside	40	No effect	0.894
Tribenoside	80	No effect	0.935
Zafirlukast	10	No effect	0.606
Zafirlukast	160	No effect	0.506
Zafirlukast	20	No effect	0.455
Zafirlukast	40	No effect	0.472
Zafirlukast	80	No effect	0.431

## Sheet: 2B
Drug	Concentration	Colonization	mean_OD_norm
Acarbose	10	No effect	1.049
Acarbose	160	No effect	1.161
Acarbose	20	No effect	1.087
Acarbose	40	No effect	1.178
Acarbose	80	No effect	1.188
Amlodipine	10	No effect	1.008
Amlodipine	2.5	No effect	1.002
Amlodipine	20	No effect	1.001
Amlodipine	40	No effect	1.004
Amlodipine	5	No effect	1
Aprepitant	10	No effect	1.03
Aprepitant	160	No effect	1.06
Aprepitant	20	No effect	1.018
Aprepitant	40	No effect	1.05
Aprepitant	80	No effect	1.065
Benzbromarone	10	No effect	0.943
Benzbromarone	160	S.Tm-favoring	0.724
Benzbromarone	20	No effect	0.936
Benzbromarone	40	No effect	0.87
Benzbromarone	80	No effect	0.712
Chlorpromazine	10	No effect	1.014
Chlorpromazine	160	No effect	0.632
Chlorpromazine	20	No effect	0.989
Chlorpromazine	40	No effect	1.024
Chlorpromazine	80	No effect	0.963
Chlorprothixene	10	No effect	1.017
Chlorprothixene	160	No effect	0.638
Chlorprothixene	20	No effect	1
Chlorprothixene	40	No effect	1.014
Chlorprothixene	80	No effect	0.98
Cilnidipine	10	No effect	1.068
Cilnidipine	2.5	No effect	1.059
Cilnidipine	20	No effect	1.023
Cilnidipine	40	No effect	1.044
Cilnidipine	5	No effect	1.071
Clemizole	10	No effect	0.994
Clemizole	160	No effect	0.98
Clemizole	20	No effect	1.024
Clemizole	40	No effect	1.057
Clemizole	80	No effect	1.028
Clindamycin	10	S.Tm-favoring	0.002
Clindamycin	160	S.Tm-favoring	0.006
Clindamycin	20	S.Tm-favoring	0.004
Clindamycin	40	S.Tm-favoring	0.001
Clindamycin	80	S.Tm-favoring	0.003
Clomiphene	10	No effect	0.989
Clomiphene	160	S.Tm-favoring	0.013
Clomiphene	20	No effect	0.966
Clomiphene	40	No effect	0.858
Clomiphene	80	S.Tm-favoring	0.571
Clomipramin	10	No effect	0.984
Clomipramin	160	S.Tm-favoring	0.803
Clomipramin	20	No effect	0.99
Clomipramin	40	No effect	1.006
Clomipramin	80	No effect	0.954
Clotrimazole	10	No effect	1.013
Clotrimazole	2.5	No effect	1.019
Clotrimazole	20	No effect	0.983
Clotrimazole	40	No effect	0.966
Clotrimazole	5	No effect	1.02
Diacerein	10	No effect	1.008
Diacerein	160	No effect	0.294
Diacerein	20	No effect	1.014
Diacerein	40	S.Tm-restricting	0.954
Diacerein	80	No effect	0.816
Dicumarol	10	No effect	0.985
Dicumarol	2.5	No effect	0.982
Dicumarol	20	No effect	0.954
Dicumarol	40	No effect	0.963
Dicumarol	5	No effect	0.969
Dienestrol	10	No effect	0.976
Dienestrol	2.5	No effect	0.993
Dienestrol	20	No effect	0.953
Dienestrol	40	No effect	0.982
Dienestrol	5	No effect	0.988
Dienogest	10	No effect	0.983
Dienogest	20	No effect	0.982
Dienogest	40	No effect	0.984
Dienogest	5	No effect	0.972
Dienogest	80	No effect	0.992
Doxorubicin	10	No effect	0.964
Doxorubicin	160	No effect	0.922
Doxorubicin	20	No effect	0.935
Doxorubicin	40	No effect	0.89
Doxorubicin	80	No effect	0.888
Doxycycline	10	S.Tm-favoring	0.018
Doxycycline	160	No effect	0.007
Doxycycline	20	S.Tm-favoring	0.002
Doxycycline	40	S.Tm-favoring	0.006
Doxycycline	80	No effect	0.007
Duloxetin	10	No effect	0.977
Duloxetin	160	No effect	0.867
Duloxetin	20	No effect	0.989
Duloxetin	40	No effect	1.005
Duloxetin	80	No effect	0.968
Erythromycin	10	S.Tm-favoring	0.391
Erythromycin	160	S.Tm-favoring	0.329
Erythromycin	20	S.Tm-favoring	0.336
Erythromycin	40	S.Tm-favoring	0.355
Erythromycin	80	S.Tm-favoring	0.331
Ethinylestradiol	10	No effect	0.988
Ethinylestradiol	20	No effect	0.999
Ethinylestradiol	40	No effect	0.994
Ethinylestradiol	5	No effect	0.983
Ethinylestradiol	80	No effect	0.76
Ethopropazine	10	No effect	0.965
Ethopropazine	160	No effect	0.916
Ethopropazine	20	No effect	0.954
Ethopropazine	40	No effect	0.949
Ethopropazine	80	No effect	0.95
Felodipine	10	S.Tm-restricting	1.05
Felodipine	2.5	No effect	1.014
Felodipine	20	No effect	0.991
Felodipine	40	No effect	1.032
Felodipine	5	No effect	1.017
Floxuridine	10	S.Tm-favoring	0.95
Floxuridine	160	No effect	0.883
Floxuridine	20	S.Tm-favoring	0.885
Floxuridine	40	S.Tm-favoring	0.893
Floxuridine	80	No effect	0.853
Fluconazole	10	No effect	0.966
Fluconazole	160	No effect	0.961
Fluconazole	20	No effect	0.97
Fluconazole	40	No effect	1.007
Fluconazole	80	No effect	0.997
Ketoconazole	10	No effect	0.949
Ketoconazole	160	No effect	0.559
Ketoconazole	20	No effect	0.946
Ketoconazole	40	No effect	0.958
Ketoconazole	80	No effect	0.912
L-Thyroxin	10	No effect	1.032
L-Thyroxin	2.5	No effect	1.023
L-Thyroxin	20	No effect	1.036
L-Thyroxin	40	No effect	1.026
L-Thyroxin	5	No effect	1.03
Lacidipine	10	No effect	1.026
Lacidipine	2.5	No effect	1.012
Lacidipine	20	No effect	0.997
Lacidipine	40	No effect	1.004
Lacidipine	5	No effect	1.029
Lansoprazole	10	No effect	0.992
Lansoprazole	160	No effect	0.911
Lansoprazole	20	No effect	0.962
Lansoprazole	40	No effect	1.016
Lansoprazole	80	No effect	0.97
Loratadine	10	No effect	1.01
Loratadine	2.5	No effect	1.005
Loratadine	20	No effect	1.007
Loratadine	40	No effect	0.956
Loratadine	5	No effect	1.02
Loxapine	10	No effect	0.995
Loxapine	160	No effect	0.968
Loxapine	20	No effect	0.976
Loxapine	40	No effect	0.993
Loxapine	80	No effect	1.006
Metamizole	10	No effect	0.969
Metamizole	160	No effect	0.996
Metamizole	20	No effect	0.986
Metamizole	40	No effect	0.978
Metamizole	80	No effect	1.001
Metformin	10	No effect	0.99
Metformin	160	No effect	0.998
Metformin	20	No effect	0.993
Metformin	40	No effect	0.999
Metformin	80	No effect	0.983
Methotrexate	10	No effect	0.98
Methotrexate	2.5	No effect	0.979
Methotrexate	20	S.Tm-favoring	0.971
Methotrexate	40	S.Tm-favoring	0.867
Methotrexate	5	No effect	0.938
Miconazole	10	No effect	1.07
Miconazole	160	No effect	0.449
Miconazole	20	No effect	1.037
Miconazole	40	No effect	0.941
Miconazole	80	No effect	0.743
Niclosamide	10	No effect	1.019
Niclosamide	160	No effect	0.908
Niclosamide	20	No effect	0.942
Niclosamide	40	No effect	0.924
Niclosamide	80	No effect	0.901
Omeprazole	10	No effect	1.041
Omeprazole	160	No effect	0.924
Omeprazole	20	No effect	1.009
Omeprazole	40	No effect	1.019
Omeprazole	80	No effect	0.993
Pentamidine isethionate	10	No effect	1.059
Pentamidine isethionate	160	No effect	0.24
Pentamidine isethionate	20	No effect	1.074
Pentamidine isethionate	40	No effect	0.939
Pentamidine isethionate	80	S.Tm-favoring	0.41
Promethazine	10	No effect	0.97
Promethazine	160	No effect	0.972
Promethazine	20	No effect	0.979
Promethazine	40	No effect	0.996
Promethazine	80	No effect	0.993
Protriptyline	10	No effect	1.029
Protriptyline	160	No effect	0.965
Protriptyline	20	No effect	1.038
Protriptyline	40	No effect	1.021
Protriptyline	80	No effect	1.002
Sertindole	10	No effect	0.999
Sertindole	160	S.Tm-favoring	0.014
Sertindole	20	No effect	0.983
Sertindole	40	No effect	1.025
Sertindole	80	S.Tm-favoring	0.138
Simvastatin	10	No effect	0.988
Simvastatin	160	No effect	0.352
Simvastatin	20	No effect	0.994
Simvastatin	40	No effect	0.934
Simvastatin	80	S.Tm-favoring	0.61
Streptozotocin	10	No effect	1.013
Streptozotocin	160	No effect	0.76
Streptozotocin	20	No effect	0.984
Streptozotocin	40	S.Tm-favoring	0.846
Streptozotocin	80	S.Tm-favoring	0.841
Tamoxifen	10	No effect	0.981
Tamoxifen	2.5	No effect	0.977
Tamoxifen	20	No effect	0.961
Tamoxifen	40	No effect	0.736
Tamoxifen	5	No effect	0.977
Tazobactam	10	No effect	0.843
Tazobactam	160	S.Tm-favoring	0.649
Tazobactam	20	No effect	0.728
Tazobactam	40	S.Tm-favoring	0.586
Tazobactam	80	No effect	0.855
Telmisartan	10	No effect	0.979
Telmisartan	160	No effect	0.957
Telmisartan	20	No effect	0.977
Telmisartan	40	No effect	0.921
Telmisartan	80	No effect	0.927
Terfenadine	10	No effect	0.977
Terfenadine	160	S.Tm-favoring	0.03
Terfenadine	20	No effect	0.924
Terfenadine	40	No effect	0.746
Terfenadine	80	No effect	0.658
Thioguanosine	10	No effect	1.033
Thioguanosine	2.5	No effect	1.013
Thioguanosine	20	No effect	1.049
Thioguanosine	40	No effect	1.016
Thioguanosine	5	No effect	0.993
Tiratricole	10	No effect	0.967
Tiratricole	160	No effect	0.172
Tiratricole	20	No effect	0.894
Tiratricole	40	No effect	0.846
Tiratricole	80	S.Tm-favoring	0.554
Tobramycin	10	No effect	0.989
Tobramycin	160	No effect	1.009
Tobramycin	20	No effect	0.985
Tobramycin	40	No effect	0.975
Tobramycin	80	No effect	0.975
Tolfenamic acid	10	No effect	0.992
Tolfenamic acid	160	No effect	0.836
Tolfenamic acid	20	No effect	1.003
Tolfenamic acid	40	No effect	0.996
Tolfenamic acid	80	No effect	0.968
Tribenoside	10	No effect	1.004
Tribenoside	160	No effect	0.925
Tribenoside	20	No effect	0.971
Tribenoside	40	No effect	0.983
Tribenoside	80	No effect	0.915
Zafirlukast	10	No effect	1.027
Zafirlukast	160	No effect	0.887
Zafirlukast	20	No effect	1.022
Zafirlukast	40	No effect	0.935
Zafirlukast	80	No effect	0.848

## Sheet: 2C
PCoA
Sample	PCo1	PCo2	Colonization	Treatment
sm_2108_lm_d1_001_S1	-0.189652	-0.0660319	Control	Control
sm_2108_lm_d1_002_S2	-0.229215	-0.0744642	Control	Control
sm_2108_lm_d1_003_S3	-0.346964	-0.052463	Control	Control
sm_2108_lm_d1_004_S4	-0.232609	-0.00781304	No effect	Clomiphene_40
sm_2108_lm_d1_005_S5	-0.305119	0.120115	No effect	Clomiphene_40
sm_2108_lm_d1_006_S6	-0.221525	0.00924249	No effect	Clomiphene_40
sm_2108_lm_d1_009_S9	-0.32962	0.0379879	Control	Control
sm_2108_lm_d1_010_S10	-0.354576	-0.0136553	Control	Control
sm_2108_lm_d1_011_S11	-0.339476	-0.0222059	Control	Control
sm_2108_lm_d1_012_S12	-0.266368	0.167917	No effect	Ketoconazole_160
sm_2108_lm_d1_013_S13	-0.250579	0.278817	No effect	Ketoconazole_160
sm_2108_lm_d1_014_S14	-0.19208	0.214547	No effect	Ketoconazole_160
sm_2108_lm_d1_017_S17	-0.304033	-0.0749413	Control	Control
sm_2108_lm_d1_018_S18	-0.225249	-0.166531	Control	Control
sm_2108_lm_d1_019_S19	-0.363997	-0.0142504	Control	Control
sm_2108_lm_d1_020_S20	-0.353168	0.0576071	Control	Control
sm_2108_lm_d1_021_S21	-0.370888	0.0190773	Control	Control
sm_2108_lm_d1_022_S22	-0.381826	0.0542174	Control	Control
sm_2108_lm_d1_023_S23	-0.320914	0.000573703	No effect	Terfenadine_40
sm_2108_lm_d1_024_S24	-0.322688	0.0479721	No effect	Terfenadine_40
sm_2108_lm_d1_025_S25	-0.148861	-0.107558	No effect	Acarbose_80
sm_2108_lm_d1_026_S26	-0.183154	-0.0189186	No effect	Acarbose_80
sm_2108_lm_d1_027_S27	-0.114727	-0.0970942	No effect	Acarbose_80
sm_2108_lm_d1_028_S28	-0.304497	-0.047455	Control	Control
sm_2108_lm_d1_029_S29	-0.368635	0.0115654	Control	Control
sm_2108_lm_d1_030_S30	-0.350401	-0.0595558	Control	Control
sm_2108_lm_d1_031_S31	0.140642	0.162009	No effect	Tolfenamic acid_160
sm_2108_lm_d1_032_S32	0.616593	0.215866	No effect	Tolfenamic acid_160
sm_2108_lm_d1_036_S36	-0.17144	-0.161184	Control	Control
sm_2108_lm_d1_037_S37	-0.343299	-0.0201518	Control	Control
sm_2108_lm_d1_038_S38	-0.338575	-0.0591497	Control	Control
sm_2108_lm_d1_039_S39	-0.368218	0.0305892	Control	Control
sm_2108_lm_d1_040_S40	-0.243812	-0.0689973	Control	Control
sm_2108_lm_d1_044_S44	-0.325579	0.0594776	No effect	Omeprazole_160
sm_2108_lm_d1_045_S45	-0.323486	0.0722034	No effect	Omeprazole_160
sm_2108_lm_d1_046_S46	-0.286368	-0.07994	No effect	Omeprazole_160
sm_2108_lm_d1_047_S47	-0.309407	-0.0067984	Control	Control
sm_2108_lm_d1_048_S48	-0.2401	-0.0417306	Control	Control
sm_2108_lm_d1_055_S55	-0.232513	-0.0700122	Control	Control
sm_2108_lm_d1_056_S56	-0.146897	-0.127167	Control	Control
sm_2108_lm_d1_063_S63	0.814529	0.420146	S.Tm-favoring	Erythromycin_20
sm_2108_lm_d1_064_S64	0.825188	0.427872	S.Tm-favoring	Erythromycin_20
sm_2108_lm_d1_065_S65	-0.0295957	0.319059	No effect	Chlorprothixene_160
sm_2108_lm_d1_066_S66	-0.163386	0.447054	No effect	Chlorprothixene_160
sm_2108_lm_d1_067_S67	0.0718906	0.386853	No effect	Chlorprothixene_160
sm_2108_lm_d1_068_S68	-0.223778	0.0403416	No effect	Sertindole_40
sm_2108_lm_d1_069_S69	-0.170344	0.165603	No effect	Sertindole_40
sm_2108_lm_d1_070_S70	-0.0490898	-0.0134156	No effect	Sertindole_40
sm_2108_lm_d1_076_S76	0.620945	0.121453	No effect	Simvastatin_160
sm_2108_lm_d1_077_S77	0.58083	0.169072	No effect	Simvastatin_160
sm_2108_lm_d1_078_S78	0.734327	0.112833	No effect	Simvastatin_160
sm_2108_lm_d1_079_S79	0.724909	-0.263037	No effect	Zafirlukast_80
sm_2108_lm_d1_080_S80	0.743274	-0.291111	No effect	Zafirlukast_80
sm_2108_lm_d1_084_S84	0.102724	0.322411	S.Tm-favoring	Simvastatin_80
sm_2108_lm_d1_085_S85	0.159975	0.23131	S.Tm-favoring	Simvastatin_80
sm_2108_lm_d1_086_S86	0.579096	0.104037	S.Tm-favoring	Simvastatin_80
sm_2108_lm_d1_087_S87	-0.233865	-0.0430338	No effect	Clemizole_80
sm_2108_lm_d1_088_S88	-0.186254	-0.036643	No effect	Clemizole_80
sm_2108_lm_d1_089_S89	-0.181386	0.440146	S.Tm-favoring	Clomiphene_80
sm_2108_lm_d1_090_S90	-0.163433	0.448925	S.Tm-favoring	Clomiphene_80
sm_2108_lm_d1_091_S91	-0.194575	0.438324	S.Tm-favoring	Clomiphene_80
sm_2108_lm_d1_092_S92	0.0461864	-0.0641066	S.Tm-favoring	Streptozotocin_80
sm_2108_lm_d1_093_S93	0.0623301	0.286207	S.Tm-favoring	Streptozotocin_80
sm_2108_lm_d1_094_S94	0.209382	0.226471	S.Tm-favoring	Streptozotocin_80
sm_2108_lm_d1_095_S95	-0.231761	-0.00264407	No effect	Clotrimazole_20
sm_2108_lm_d1_096_S96	-0.180539	-0.0870554	No effect	Clotrimazole_20
sm_2108_lm_d1_098_S98	-0.125651	-0.156345	No effect	Felodipine_20
sm_2108_lm_d1_099_S99	0.166016	-0.283379	No effect	Felodipine_20
sm_2108_lm_d1_100_S100	0.108456	-0.380457	No effect	Felodipine_20
sm_2108_lm_d1_101_S101	-0.202924	0.072255	No effect	Protriptyline_160
sm_2108_lm_d1_102_S102	-0.301088	0.171398	No effect	Protriptyline_160
sm_2108_lm_d1_103_S103	-0.00556818	-0.192115	No effect	Protriptyline_160
sm_2108_lm_d1_106_S106	-0.202905	-0.0687286	No effect	Lacidipine_20
sm_2108_lm_d1_107_S107	-0.0725842	-0.172359	No effect	Lacidipine_20
sm_2108_lm_d1_108_S108	-0.249627	-0.0650545	No effect	Lacidipine_20
sm_2108_lm_d1_109_S109	0.645665	-0.25871	No effect	Telmisartan_160
sm_2108_lm_d1_110_S110	0.607556	-0.284554	No effect	Telmisartan_160
sm_2108_lm_d1_111_S111	0.242095	-0.409129	No effect	Telmisartan_160
sm_2108_lm_d1_113_S113	-0.209706	0.309036	No effect	Terfenadine_40
sm_2108_lm_d1_114_S114	-0.229867	-0.0338663	Control	Control
sm_2108_lm_d1_115_S115	-0.322641	-0.0372518	Control	Control
sm_2108_lm_d1_116_S116	-0.34154	-0.0432526	Control	Control
sm_2108_lm_d1_117_S117	-0.281508	-0.0147116	Control	Control
sm_2108_lm_d1_118_S118	-0.173812	-0.0657141	Control	Control
sm_2108_lm_d1_119_S119	-0.169315	-0.168866	Control	Control
sm_2108_lm_d1_121_S121	0.200628	0.211764	No effect	Tolfenamic acid_160
sm_2108_lm_d1_122_S122	-0.334034	-0.00346158	Control	Control
sm_2108_lm_d1_123_S123	-0.357882	0.0520422	Control	Control
sm_2108_lm_d1_124_S124	-0.358251	-0.0191562	Control	Control
sm_2108_lm_d1_125_S125	-0.333702	0.0154221	Control	Control
sm_2108_lm_d1_126_S126	-0.318606	0.0317882	Control	Control
sm_2108_lm_d1_127_S127	-0.280106	-0.0959775	Control	Control
sm_2108_lm_d1_129_S129	-0.35118	-0.0531104	Control	Control
sm_2108_lm_d1_130_S130	-0.229751	-0.0757347	Control	Control
sm_2108_lm_d1_131_S131	-0.364807	0.092067	Control	Control
sm_2108_lm_d1_132_S132	-0.37361	0.0351648	Control	Control
sm_2108_lm_d1_133_S133	-0.323839	-0.0175006	Control	Control
sm_2108_lm_d1_134_S134	-0.256871	-0.0576849	Control	Control
sm_2108_lm_d1_135_S135	-0.243203	-0.120826	Control	Control
sm_2108_lm_d1_137_S137	-0.349827	-0.0519952	Control	Control
sm_2108_lm_d1_138_S138	-0.0804452	0.184235	S.Tm-favoring	Methotrexate_40
sm_2108_lm_d1_139_S139	-0.199245	0.212976	S.Tm-favoring	Methotrexate_40
sm_2108_lm_d1_140_S140	-0.221319	0.180603	S.Tm-favoring	Methotrexate_40
sm_2108_lm_d1_145_S145	-0.228915	-0.169487	Control	Control
sm_2108_lm_d1_146_S146	-0.202723	0.14004	No effect	Tamoxifen_40
sm_2108_lm_d1_147_S147	-0.27889	0.257606	No effect	Tamoxifen_40
sm_2108_lm_d1_148_S148	-0.249788	0.0451615	No effect	Tamoxifen_40
sm_2108_lm_d1_149_S149	-0.255142	-0.092808	No effect	Tobramycin_160
sm_2108_lm_d1_150_S150	-0.296186	0.0607967	No effect	Tobramycin_160
sm_2108_lm_d1_151_S151	-0.316491	0.0184564	No effect	Tobramycin_160
sm_2108_lm_d1_152_S152	-0.223128	-0.0460628	No effect	Ethopropazine_80
sm_2108_lm_d1_153_S153	0.819886	0.422317	S.Tm-favoring	Erythromycin_20
sm_2108_lm_d1_154_S154	-0.296719	-0.0703579	No effect	L-Thyroxin_40
sm_2108_lm_d1_155_S155	-0.191399	-0.0659127	No effect	L-Thyroxin_40
sm_2108_lm_d1_156_S156	-0.318395	-0.0982622	No effect	L-Thyroxin_40
sm_2108_lm_d1_160_S160	-0.273297	0.109454	No effect	Ethopropazine_80
sm_2108_lm_d1_162_S162	0.432658	-0.120032	No effect	Diacerein_160
sm_2108_lm_d1_163_S163	0.436378	-0.256211	No effect	Diacerein_160
sm_2108_lm_d1_164_S164	0.406424	-0.318979	No effect	Diacerein_160
sm_2108_lm_d1_165_S165	0.704022	0.413766	No effect	Pentamidine isethionate_160
sm_2108_lm_d1_166_S166	0.81434	0.515313	No effect	Pentamidine isethionate_160
sm_2108_lm_d1_167_S167	0.811715	0.514435	No effect	Pentamidine isethionate_160
sm_2108_lm_d1_168_S168	-0.148149	-0.0471612	No effect	Ethopropazine_80
sm_2108_lm_d1_169_S169	0.637743	-0.447059	No effect	Zafirlukast_80
sm_2108_lm_d1_170_S170	0.390774	-0.358963	No effect	Diacerein_80
sm_2108_lm_d1_171_S171	0.398497	-0.407908	No effect	Diacerein_80
sm_2108_lm_d1_172_S172	0.386272	-0.371575	No effect	Diacerein_80
sm_2108_lm_d1_177_S177	-0.307327	0.0174165	No effect	Clemizole_80
sm_2108_lm_d1_178_S178	0.365511	-0.326261	S.Tm-restricting	Diacerein_40
sm_2108_lm_d1_179_S179	0.333496	-0.434935	S.Tm-restricting	Diacerein_40
sm_2108_lm_d1_180_S180	0.370837	-0.352386	S.Tm-restricting	Diacerein_40
sm_2108_lm_d1_181_S181	0.547009	0.166054	S.Tm-favoring	Floxuridine_20
sm_2108_lm_d1_182_S182	0.614001	0.197245	S.Tm-favoring	Floxuridine_20
sm_2108_lm_d1_183_S183	0.546695	0.0994138	S.Tm-favoring	Floxuridine_20
sm_2108_lm_d1_185_S185	-0.264153	-0.145714	No effect	Clotrimazole_20
sm_1379_2204_lm_d1_386_S194	0.474909	-0.381308	S.Tm-favoring	Tiratricole_80
sm_1380_2204_lm_d1_394_S202	0.512778	-0.369204	S.Tm-favoring	Tiratricole_80
sm_1381_2204_lm_d1_402_S210	0.440994	-0.364438	S.Tm-favoring	Tiratricole_80
sm_1385_2204_lm_d1_434_S242	0.70454	0.39369	No effect	Tazobactam_80
sm_1386_2204_lm_d1_442_S250	0.779051	0.425202	No effect	Tazobactam_80
sm_1387_2204_lm_d1_450_S258	0.663429	0.391835	No effect	Tazobactam_80
sm_1391_2204_lm_d1_387_S195	-0.0215345	-0.236073	No effect	Tiratricole_40
sm_1392_2204_lm_d1_395_S203	0.0668395	-0.333847	No effect	Tiratricole_40
sm_1393_2204_lm_d1_403_S211	-0.106937	-0.27498	No effect	Tiratricole_40
sm_1397_2204_lm_d1_435_S243	-0.102561	0.51305	S.Tm-favoring	Tazobactam_40
sm_1398_2204_lm_d1_443_S251	-0.12548	0.523424	S.Tm-favoring	Tazobactam_40
sm_1399_2204_lm_d1_451_S259	-0.0705462	0.485381	S.Tm-favoring	Tazobactam_40
sm_1400_2204_lm_d1_459_S267	-0.318458	-0.0401759	No effect	Protriptyline_20
sm_1401_2204_lm_d1_467_S275	-0.320461	0.0678094	No effect	Protriptyline_20
sm_1402_2204_lm_d1_475_S283	-0.354825	0.0380752	No effect	Protriptyline_20
sm_1403_2204_lm_d1_388_S196	-0.264131	-0.0120823	No effect	Loxapine_80
sm_1404_2204_lm_d1_396_S204	-0.319055	0.0712514	No effect	Loxapine_80
sm_1405_2204_lm_d1_404_S212	-0.300752	0.0980343	No effect	Loxapine_80
sm_1409_2204_lm_d1_436_S244	-0.210034	-0.148074	No effect	Aprepitant_160
sm_1410_2204_lm_d1_444_S252	-0.108998	-0.150056	No effect	Aprepitant_160
sm_1411_2204_lm_d1_452_S260	-0.0466491	-0.122439	No effect	Aprepitant_160
sm_1412_2204_lm_d1_460_S268	0.68133	0.220309	S.Tm-favoring	Pentamidine isethionate_80
sm_1413_2204_lm_d1_468_S276	0.697038	0.247974	S.Tm-favoring	Pentamidine isethionate_80
sm_1414_2204_lm_d1_476_S284	0.539176	0.228608	S.Tm-favoring	Pentamidine isethionate_80
sm_1415_2204_lm_d1_389_S197	0.0636337	-0.272677	No effect	Doxorubicin_80
sm_1416_2204_lm_d1_397_S205	0.27968	-0.28923	No effect	Doxorubicin_80
sm_1417_2204_lm_d1_405_S213	-0.0204894	-0.243998	No effect	Doxorubicin_80
sm_1418_2204_lm_d1_413_S221	0.591969	-0.450048	No effect	Benzbromarone_80
sm_1419_2204_lm_d1_421_S229	0.604047	-0.442456	No effect	Benzbromarone_80
sm_1420_2204_lm_d1_429_S237	0.652724	-0.384126	No effect	Benzbromarone_80
sm_1421_2204_lm_d1_437_S245	0.610704	0.217491	No effect	Floxuridine_160
sm_1422_2204_lm_d1_445_S253	0.637875	0.230711	No effect	Floxuridine_160
sm_1423_2204_lm_d1_453_S261	0.621915	0.206234	No effect	Floxuridine_160
sm_1430_2204_lm_d1_414_S222	0.31684	-0.48121	No effect	Benzbromarone_20
sm_1431_2204_lm_d1_422_S230	0.360959	-0.491898	No effect	Benzbromarone_20
sm_1432_2204_lm_d1_430_S238	0.325715	-0.509022	No effect	Benzbromarone_20
sm_1433_2204_lm_d1_438_S246	-0.302817	0.03668	No effect	Lansoprazole_80
sm_1434_2204_lm_d1_446_S254	-0.297497	0.206178	No effect	Lansoprazole_80
sm_1435_2204_lm_d1_454_S262	-0.283622	0.0578882	No effect	Lansoprazole_80
sm_1436_2204_lm_d1_462_S270	-0.237719	0.0143437	No effect	Chlorpromazine_80
sm_1437_2204_lm_d1_470_S278	-0.275685	0.239781	No effect	Chlorpromazine_80
sm_1438_2204_lm_d1_478_S286	-0.221793	-0.0266996	No effect	Chlorpromazine_80
sm_1439_2204_lm_d1_391_S199	0.0537704	-0.32764	No effect	Telmisartan_40
sm_1440_2204_lm_d1_399_S207	-0.000368828	-0.256714	No effect	Telmisartan_40
sm_1441_2204_lm_d1_407_S215	-0.089325	-0.239723	No effect	Telmisartan_40
sm_1442_2204_lm_d1_415_S223	0.498535	0.0631783	No effect	Dienestrol_40
sm_1443_2204_lm_d1_423_S231	0.275635	0.153668	No effect	Dienestrol_40
sm_1444_2204_lm_d1_431_S239	-0.155359	0.00415695	No effect	Niclosamide_10
sm_1445_2204_lm_d1_439_S247	-0.2869	0.0524518	No effect	Niclosamide_10
sm_1446_2204_lm_d1_447_S255	-0.206946	-0.0342824	No effect	Niclosamide_10
Arrows
NT_ID	Species	Dim1	Dim2
NT5003	B. fragilis	-0.131468	-0.551893
NT5004	B. thetaiotaomicron	0.26422	-0.85535
NT5002	B. uniformis	-0.343411	-0.632061
NT5001	P. vulgatus	-0.0284656	-0.70537
NT5071	P. merdae	-0.195335	-0.134814
NT5025	F. nucleatum	-0.0690303	-0.554981
NT5073	C. aerofaciens	0.639661	0.140132
NT5024	E. lenta	0.344836	0.658198
NT5017	V. parvula	0.267652	-0.419537
NT5072	S. parasanguinis	0.221512	-0.368644
NT5038	S. salivarius	0.00896493	0.0465662
NT5006	E. ramosum	0.28831	0.650273
NT5032	C. perfringens	-1.23331	0.714574
NT5037	L. saccharolytica	0.321786	0.236424
NT5009	A. rectalis	0.587428	0.423506
NT5011	R. intestinalis	0.427809	0.523448
NT5026	E. bolteae	0.75	0.715256
NT5048	B. comes	0.0110621	0.0832337
NT5076	D. formicigenerans	0.0903629	0.101532
NT5046	R. gnavus	0.00813812	0.0724208

## Sheet: 2D
Replicate	Pathogen	DropOut_Community	Lumi	log2_Lumi
1	Salmonella typhimurium	Phocaeicola vulgatus	1.05556	0.078003
1	Salmonella typhimurium	Bacteroides fragilis	1.89041	0.9187
1	Salmonella typhimurium	Thomasclavelia ramosa	1.82979	0.871676
1	Salmonella typhimurium	Roseburia intestinalis	1.475	0.560715
1	Salmonella typhimurium	Eggerthella lenta	0.625	-0.67807
1	Salmonella typhimurium	Enterocloster bolteae	0.703704	-0.50696
1	Salmonella typhimurium	Lacrimispora saccharolytica	1	0
1	Salmonella typhimurium	Ruminococcus_B gnavus	1.28	0.356144
1	Salmonella typhimurium	Parabacteroides merdae	0.448529	-1.15673
1	Salmonella typhimurium	Collinsella aerofaciens	2.32787	1.21901
1	Salmonella typhimurium	Bacteroides uniformis	2.40278	1.2647
1	Salmonella typhimurium	Bacteroides thetaiotaomicron	1.10959	0.150025
1	Salmonella typhimurium	Agathobacter rectalis	2.40426	1.26559
1	Salmonella typhimurium	Veillonella parvula	1.4	0.485427
1	Salmonella typhimurium	Fusobacterium nucleatum	1.375	0.459432
1	Salmonella typhimurium	Sarcina perfringens	0.157407	-2.66742
1	Salmonella typhimurium	Streptococcus salivarius	1.125	0.169925
1	Salmonella typhimurium	Bariatricus comes	1.54	0.62293
1	Salmonella typhimurium	Streptococcus parasanguinis	0.492647	-1.02137
1	Salmonella typhimurium	Dorea formicigenerans	2.95082	1.56112
2	Salmonella typhimurium	Phocaeicola vulgatus	0.930556	-0.10384
2	Salmonella typhimurium	Bacteroides fragilis	0.589041	-0.76356
2	Salmonella typhimurium	Thomasclavelia ramosa	1.44681	0.532874
2	Salmonella typhimurium	Roseburia intestinalis	1.925	0.944858
2	Salmonella typhimurium	Eggerthella lenta	0.375	-1.41504
2	Salmonella typhimurium	Enterocloster bolteae	0.675926	-0.56506
2	Salmonella typhimurium	Lacrimispora saccharolytica	1.22727	0.295456
2	Salmonella typhimurium	Ruminococcus_B gnavus	1.74	0.799087
2	Salmonella typhimurium	Parabacteroides merdae	0.294118	-1.76553
2	Salmonella typhimurium	Collinsella aerofaciens	1.88525	0.914753
2	Salmonella typhimurium	Bacteroides uniformis	2.79167	1.48113
2	Salmonella typhimurium	Bacteroides thetaiotaomicron	2.32877	1.21957
2	Salmonella typhimurium	Agathobacter rectalis	1.95745	0.968973
2	Salmonella typhimurium	Veillonella parvula	2.725	1.44626
2	Salmonella typhimurium	Fusobacterium nucleatum	0.8625	-0.2134
2	Salmonella typhimurium	Sarcina perfringens	0.25	-2
2	Salmonella typhimurium	Streptococcus salivarius	1	0
2	Salmonella typhimurium	Bariatricus comes	1.29	0.367371
2	Salmonella typhimurium	Streptococcus parasanguinis	0.595588	-0.74761
2	Salmonella typhimurium	Dorea formicigenerans	0.737705	-0.43888
3	Salmonella typhimurium	Phocaeicola vulgatus	1.36111	0.444785
3	Salmonella typhimurium	Bacteroides fragilis	1.13699	0.185215
3	Salmonella typhimurium	Thomasclavelia ramosa	3.3617	1.74919
3	Salmonella typhimurium	Roseburia intestinalis	1.525	0.608809
3	Salmonella typhimurium	Eggerthella lenta	0.6875	-0.54057
3	Salmonella typhimurium	Enterocloster bolteae	1.10185	0.13993
3	Salmonella typhimurium	Lacrimispora saccharolytica	0.693182	-0.52869
3	Salmonella typhimurium	Ruminococcus_B gnavus	1.11	0.15056
3	Salmonella typhimurium	Parabacteroides merdae	0.661765	-0.59561
3	Salmonella typhimurium	Collinsella aerofaciens	1.4918	0.577057
3	Salmonella typhimurium	Bacteroides uniformis	2.23611	1.16099
3	Salmonella typhimurium	Bacteroides thetaiotaomicron	3.16438	1.66192
3	Salmonella typhimurium	Agathobacter rectalis	2.38298	1.25277
3	Salmonella typhimurium	Veillonella parvula	2.725	1.44626
3	Salmonella typhimurium	Fusobacterium nucleatum	1.6875	0.754888
3	Salmonella typhimurium	Sarcina perfringens	0.037037	-4.75489
3	Salmonella typhimurium	Streptococcus salivarius	1.56818	0.649093
3	Salmonella typhimurium	Bariatricus comes	1.4	0.485427
3	Salmonella typhimurium	Streptococcus parasanguinis	1.02206	0.031478
3	Salmonella typhimurium	Dorea formicigenerans	2.18033	1.12454

## Sheet: 2E
orf	mean_tpm_Clomiphene	mean_tpm_DMSO	mean_tpm_Floxuridine	mean_tpm_Simvastatin	mean_tpm_Terfenadine	mean_tpm_mGAM	seed_ortholog	evalue	score	eggnog_ogs	max_annot_lvl	cog_category	description	preferred_name	gos	ec	kegg_ko	kegg_pathway	kegg_module	kegg_reaction	kegg_rclass	brite	kegg_tc	cazy	bigg_reaction	pfams
FQ312003.1_1	14.333352483146736	9.96631445196195	9.24051028688952	13.553620685174193	16.3944988644955	13.473930587124412	90371.CY43_00005	0	1590	COG0460@1|root,COG0527@1|root,COG0460@2|Bacteria,COG0527@2|Bacteria,1MW3H@1224|Proteobacteria,1RN1G@1236|Gammaproteobacteria,3ZK6B@590|Salmonella	1236|Gammaproteobacteria	E	ACT domain	thrA	GO:0003674,GO:0003824,GO:0004072,GO:0004412,GO:0005575,GO:0005622,GO:0005623,GO:0005737,GO:0006082,GO:0006520,GO:0006553,GO:0006793,GO:0006796,GO:0006807,GO:0008150,GO:0008152,GO:0008652,GO:0009058,GO:0009066,GO:0009067,GO:0009069,GO:0009070,GO:0009085,GO:0009089,GO:0009090,GO:0009092,GO:0009987,GO:0016053,GO:0016301,GO:0016310,GO:0016491,GO:0016614,GO:0016616,GO:0016740,GO:0016772,GO:0016774,GO:…	1.1.1.3,2.7.2.4	ko:K12524,ko:K12525	ko00260,ko00261,ko00270,ko00300,ko01100,ko01110,ko01120,ko01130,ko01230,map00260,map00261,map00270,map00300,map01100,map01110,map01120,map01130,map01230	M00016,M00017,M00018,M00526,M00527	R00480,R01773,R01775	RC00002,RC00043,RC00087	ko00000,ko00001,ko00002,ko01000	-	-	iECDH1ME8569_1439.ECDH1ME8569_0002,iEcDH1_1363.EcDH1_3594,iSFV_1184.SFV_0001	AA_kinase,ACT,ACT_7,Homoserine_dh,NAD_binding_3
FQ312003.1_10	43.287339368886784	33.864555276451625	29.81047674834732	34.80416875819508	43.286393672833455	38.53774031470116	90371.CY43_00050	2.2699999999999998e-88	259	29AC0@1|root,2ZXCI@2|Bacteria,1RDBB@1224|Proteobacteria,1S5G0@1236|Gammaproteobacteria,3ZM64@590|Salmonella	1236|Gammaproteobacteria	S	Protein of unknown function (DUF2541)	yaaI	-	-	-	-	-	-	-	-	-	-	-	DUF2541
FQ312003.1_100	2.689365519926768	2.60915421964052	2.0656416484850157	3.4764996396368497	4.018529852631212	3.5496339425338115	90371.CY43_00500	0	1029	COG2160@1|root,COG2160@2|Bacteria,1MW0J@1224|Proteobacteria,1RQEF@1236|Gammaproteobacteria,3ZJDZ@590|Salmonella	1236|Gammaproteobacteria	G	Catalyzes the conversion of L-arabinose to L-ribulose	araA	GO:0003674,GO:0003824,GO:0005575,GO:0005622,GO:0005623,GO:0005737,GO:0005829,GO:0005975,GO:0005996,GO:0006793,GO:0006796,GO:0008150,GO:0008152,GO:0008733,GO:0009056,GO:0009058,GO:0009987,GO:0016052,GO:0016853,GO:0016860,GO:0016861,GO:0019321,GO:0019323,GO:0019566,GO:0019568,GO:0019569,GO:0019572,GO:0019637,GO:0044237,GO:0044238,GO:0044281,GO:0044282,GO:0044424,GO:0044444,GO:0044464,GO:0046365,GO:…	5.3.1.4	ko:K01804	ko00040,ko01100,map00040,map01100	-	R01761	RC00516	ko00000,ko00001,ko01000	-	-	iAPECO1_1312.APECO1_1922,iB21_1397.B21_00063,iBWG_1329.BWG_0058,iE2348C_1286.E2348C_0063,iECBD_1354.ECBD_3555,iECD_1391.ECD_00064,iECED1_1282.ECED1_0061,iECIAI1_1343.ECIAI1_0062,iECNA114_1301.ECNA114_0050,iECO103_1326.ECO103_0063,iECO26_1355.ECO26_0064,iECOK1_1307.ECOK1_0061,iECP_1309.ECP_0063,iECS88_1305.ECS88_0065,iECSE_1348.ECSE_0062,iECW_1372.ECW_m0060,iEKO11_1354.EKO11_3852,iEcE24377_1341.Ec…	Arabinose_Iso_C,Arabinose_Isome
FQ312003.1_1000	13.029937743454473	27.611357566706435	17.323033487886825	25.231092863377576	16.518309618810363	19.083981784127197	90371.CY43_05425	1.44e-278	760	COG0633@1|root,COG3217@1|root,COG0633@2|Bacteria,COG3217@2|Bacteria,1MXN2@1224|Proteobacteria,1RMN7@1236|Gammaproteobacteria,3ZJ25@590|Salmonella	1236|Gammaproteobacteria	C	MOSC N-terminal beta barrel domain	ycbX	GO:0008150,GO:0008152,GO:0009056,GO:0009404,GO:0009407,GO:0009636,GO:0009987,GO:0019748,GO:0042221,GO:0044237,GO:0044248,GO:0050896,GO:0098754	-	ko:K07140	-	-	-	-	ko00000	-	-	-	FAD_binding_6,Fer2,MOSC,MOSC_N,NAD_binding_1
FQ312003.1_1001	7.4643368657424904	14.40323848625054	11.46735547708608	12.46456950235899	8.732787064182553	9.65965753887715	90371.CY43_05430	0	1413	COG0116@1|root,COG1092@1|root,COG0116@2|Bacteria,COG1092@2|Bacteria,1MUQM@1224|Proteobacteria,1RNMH@1236|Gammaproteobacteria,3ZK7T@590|Salmonella	1236|Gammaproteobacteria	J	Specifically methylates the guanine in position 2445 (m2G2445) and the guanine in position 2069 (m7G2069) of 23S rRNA	rlmL	GO:0000154,GO:0001510,GO:0003674,GO:0003824,GO:0005575,GO:0005622,GO:0005623,GO:0005737,GO:0005829,GO:0006139,GO:0006364,GO:0006396,GO:0006725,GO:0006807,GO:0008150,GO:0008152,GO:0008168,GO:0008170,GO:0008173,GO:0008649,GO:0008757,GO:0008990,GO:0009451,GO:0009987,GO:0010467,GO:0016070,GO:0016072,GO:0016435,GO:0016740,GO:0016741,GO:0022613,GO:0031167,GO:0032259,GO:0034470,GO:0034641,GO:0034660,GO:…	2.1.1.173,2.1.1.264	ko:K12297	-	-	R07234	RC00003	ko00000,ko01000,ko03009	-	-	-	Methyltrans_SAM,THUMP,UPF0020
FQ312003.1_1002	9.859268620538339	23.182516823529568	16.698051153698945	18.880036756842728	10.696845780285264	12.389012886439863	90371.CY43_05435	0	1206	COG0488@1|root,COG0488@2|Bacteria,1MU37@1224|Proteobacteria,1RPCU@1236|Gammaproteobacteria,3ZKUM@590|Salmonella	1236|Gammaproteobacteria	S	ABC transporter C-terminal domain	uup	GO:0003674,GO:0003676,GO:0003677,GO:0003824,GO:0005488,GO:0005575,GO:0005622,GO:0005623,GO:0005737,GO:0005886,GO:0008150,GO:0009314,GO:0009628,GO:0010528,GO:0016020,GO:0016462,GO:0016787,GO:0016817,GO:0016818,GO:0016887,GO:0017111,GO:0019219,GO:0019222,GO:0031323,GO:0044424,GO:0044464,GO:0050789,GO:0050794,GO:0050896,GO:0051052,GO:0051171,GO:0060255,GO:0065007,GO:0070894,GO:0071944,GO:0080090,GO:…	-	ko:K15738	-	-	-	-	ko00000,ko02000	3.A.1.120.6	-	-	ABC_tran,ABC_tran_CTD,ABC_tran_Xtn
FQ312003.1_1003	18.911522838743835	27.891372799517463	18.797890078553714	23.79599340738969	19.673791586921915	22.327745971040827	220341.16502238	1.1999999999999998e-299	817	COG2995@1|root,COG2995@2|Bacteria,1MWG1@1224|Proteobacteria,1RM9Z@1236|Gammaproteobacteria,3ZJF7@590|Salmonella	1236|Gammaproteobacteria	S	Paraquat-inducible protein A	pqiA	GO:0005575,GO:0005623,GO:0005886,GO:0005887,GO:0016020,GO:0016021,GO:0031224,GO:0031226,GO:0044425,GO:0044459,GO:0044464,GO:0071944	-	ko:K03808	-	-	-	-	ko00000	-	-	-	PqiA
FQ312003.1_1004	26.916861998340064	44.547282027931466	32.38714729242332	40.46997057962401	27.757920431325182	31.66460181886969	90371.CY43_05445	0	1060	COG1463@1|root,COG3008@1|root,COG1463@2|Bacteria,COG3008@2|Bacteria,1MU1T@1224|Proteobacteria,1RN89@1236|Gammaproteobacteria,3ZJJQ@590|Salmonella	1236|Gammaproteobacteria	Q	MlaD protein	pqiB	GO:0003674,GO:0005488,GO:0005515,GO:0005575,GO:0005623,GO:0006810,GO:0006869,GO:0008150,GO:0009987,GO:0010876,GO:0016043,GO:0030288,GO:0030313,GO:0031975,GO:0033036,GO:0042597,GO:0042802,GO:0044464,GO:0051179,GO:0051234,GO:0061024,GO:0071702,GO:0071840,GO:0120009	-	ko:K06192	-	-	-	-	ko00000	-	-	-	MlaD
FQ312003.1_1005	27.006223893106707	56.39332943208809	36.63758663704695	44.74696860594274	28.968640300120132	34.38524135322025	220341.16502240	1.6099999999999999e-134	380	COG3009@1|root,COG3009@2|Bacteria,1PJIN@1224|Proteobacteria,1RQTB@1236|Gammaproteobacteria,3ZJW7@590|Salmonella	1236|Gammaproteobacteria	S	ABC-type transport auxiliary lipoprotein component	ymbA	GO:0003674,GO:0005488,GO:0005515,GO:0005575,GO:0005623,GO:0009279,GO:0016020,GO:0019867,GO:0030288,GO:0030312,GO:0030313,GO:0031224,GO:0031225,GO:0031230,GO:0031241,GO:0031246,GO:0031975,GO:0036405,GO:0036406,GO:0042597,GO:0042802,GO:0044425,GO:0044462,GO:0044464,GO:0071944,GO:0098552	-	ko:K09857	-	-	-	-	ko00000	-	-	-	ABC_trans_aux
FQ312003.1_1006	1028.7027765255516	833.9728490312754	375.9545359907551	585.9981890828337	883.3549917985131	966.2861714677202	90371.CY43_05455	1.27e-33	115	COG3130@1|root,COG3130@2|Bacteria,1N761@1224|Proteobacteria,1SCIC@1236|Gammaproteobacteria,3ZNE7@590|Salmonella	1236|Gammaproteobacteria	J	During stationary phase, converts 70S ribosomes to an inactive dimeric form (100S ribosomes). May form immature 90S particles, which are converted to mature 100S ribosomes by the hibernation promoting factor Hpf	rmf	GO:0003674,GO:0003676,GO:0003723,GO:0005488,GO:0005575,GO:0005622,GO:0005623,GO:0005737,GO:0006412,GO:0006417,GO:0006518,GO:0006807,GO:0006950,GO:0008135,GO:0008150,GO:0008152,GO:0009058,GO:0009059,GO:0009889,GO:0009890,GO:0009892,GO:0009987,GO:0010467,GO:0010468,GO:0010556,GO:0010558,GO:0010605,GO:0010608,GO:0010629,GO:0017148,GO:0019222,GO:0019538,GO:0031323,GO:0031324,GO:0031326,GO:0031327,GO:…	-	ko:K03812	-	-	-	-	ko00000,ko03009	-	-	-	RMF
FQ312003.1_1007	103.79518202191944	326.379479059812	234.1431252694147	196.9629756125481	136.12166552086583	164.0825351961966	220341.16502242	1.7799999999999997e-126	359	COG0764@1|root,COG0764@2|Bacteria,1MWV8@1224|Proteobacteria,1RP6W@1236|Gammaproteobacteria,3ZJ2E@590|Salmonella	1236|Gammaproteobacteria	I	Necessary for the introduction of cis unsaturation into fatty acids. Catalyzes the dehydration of (3R)-3-hydroxydecanoyl- ACP to E-(2)-decenoyl-ACP and then its isomerization to Z-(3)- decenoyl-ACP. Can catalyze the dehydratase reaction for beta- hydroxyacyl-ACPs with saturated chain lengths up to 16 0, being most active on intermediate chain length	fabA	GO:0003674,GO:0003824,GO:0005575,GO:0005622,GO:0005623,GO:0005737,GO:0005829,GO:0006082,GO:0006629,GO:0006631,GO:0006633,GO:0008150,GO:0008152,GO:0008610,GO:0008693,GO:0009058,GO:0009987,GO:0016053,GO:0016829,GO:0016835,GO:0016836,GO:0016853,GO:0016860,GO:0016863,GO:0019171,GO:0019752,GO:0032787,GO:0034017,GO:0043436,GO:0044237,GO:0044238,GO:0044249,GO:0044255,GO:0044281,GO:0044283,GO:0044424,GO:…	4.2.1.59,5.3.3.14	ko:K01716	ko00061,ko01100,ko01212,map00061,map01100,map01212	M00083	R04428,R04535,R04537,R04544,R04568,R04954,R04965,R07639	RC00831,RC01078,RC01095	ko00000,ko00001,ko00002,ko01000,ko01004	-	-	iAF1260.b0954,iB21_1397.B21_00965,iBWG_1329.BWG_0806,iE2348C_1286.E2348C_0940,iEC042_1314.EC042_1039,iECBD_1354.ECBD_2641,iECB_1328.ECB_00958,iECDH10B_1368.ECDH10B_1024,iECD_1391.ECD_00958,iECED1_1282.ECED1_0977,iECH74115_1262.ECH74115_1118,iECIAI1_1343.ECIAI1_0995,iECIAI39_1322.ECIAI39_2193,iECNA114_1301.ECNA114_1032,iECO103_1326.ECO103_1000,iECO111_1330.ECO111_1022,iECO26_1355.ECO26_1081,iECOK1…	FabA
FQ312003.1_1008	47.00272387208332	92.58846483161389	71.11676852207674	81.28646973348772	64.27681907498435	65.75098486493825	90371.CY43_05465	0	1156	COG1067@1|root,COG1067@2|Bacteria,1MWGB@1224|Proteobacteria,1RMPC@1236|Gammaproteobacteria,3ZKPA@590|Salmonella	1236|Gammaproteobacteria	E	AAA domain	ycbZ	-	-	ko:K04770	-	-	-	-	ko00000,ko01000,ko01002	-	-	-	AAA_32,Lon_C
FQ312003.1_1009	612.4988380571743	346.59490742411737	390.6979991406297	427.76011876444545	526.1011898501965	552.4013814136121	90371.CY43_05470	3.889999999999999e-99	288	COG3120@1|root,COG3120@2|Bacteria,1RA57@1224|Proteobacteria,1S28S@1236|Gammaproteobacteria,3ZKQI@590|Salmonella	1236|Gammaproteobacteria	D	Required for spatial organization of the terminus region of the chromosome (Ter macrodomain) during the cell cycle. Prevents early segregation of duplicated Ter macrodomains during cell division. Binds specifically to matS, which is a 13 bp signature motif repeated within the Ter macrodomain	matP	GO:0003674,GO:0003676,GO:0003677,GO:0005488,GO:0005575,GO:0005622,GO:0005623,GO:0005694,GO:0006996,GO:0007059,GO:0008150,GO:0009987,GO:0016043,GO:0032991,GO:0032993,GO:0043226,GO:0043228,GO:0043229,GO:0043232,GO:0043565,GO:0044422,GO:0044424,GO:0044427,GO:0044446,GO:0044464,GO:0051276,GO:0051301,GO:0071840,GO:0097047,GO:0097159,GO:1901363	-	ko:K09911	-	-	-	-	ko00000	-	-	-	MatP,MatP_C
FQ312003.1_101	3.519313155162399	3.7435112317076795	2.824255064931211	3.717078248953445	3.9769699742114697	3.6945352534168827	90371.CY43_00505	0	1152	COG1069@1|root,COG1069@2|Bacteria,1MY11@1224|Proteobacteria,1RP3F@1236|Gammaproteobacteria,3ZM4J@590|Salmonella	1236|Gammaproteobacteria	F	FGGY family of carbohydrate kinases, C-terminal domain	araB	GO:0003674,GO:0003824,GO:0005575,GO:0005622,GO:0005623,GO:0005737,GO:0005975,GO:0005996,GO:0006793,GO:0006796,GO:0008150,GO:0008152,GO:0008741,GO:0009056,GO:0009058,GO:0009987,GO:0016052,GO:0016301,GO:0016310,GO:0016740,GO:0016772,GO:0016773,GO:0019200,GO:0019321,GO:0019323,GO:0019566,GO:0019568,GO:0019569,GO:0019572,GO:0019637,GO:0044237,GO:0044238,GO:0044262,GO:0044281,GO:0044282,GO:0044424,GO:…	2.7.1.16	ko:K00853	ko00040,ko01100,map00040,map01100	-	R01526,R02439	RC00002,RC00538	ko00000,ko00001,ko01000	-	-	iBWG_1329.BWG_0059,iECH74115_1262.ECH74115_0068,iECSP_1301.ECSP_0067,iECs_1301.ECs0067,iG2583_1286.G2583_0066,iPC815.YPO2254,iZ_1308.Z0072	FGGY_C,FGGY_N
FQ312003.1_1010	1951.0385640646075	2152.6524480766925	1729.4661773400305	1969.5850375723403	1794.7170110882323	2059.8341000096952	90371.CY43_05475	9.889999999999999e-256	701	COG2885@1|root,COG3637@1|root,COG2885@2|Bacteria,COG3637@2|Bacteria,1N6EM@1224|Proteobacteria,1RMJ7@1236|Gammaproteobacteria,3ZJCM@590|Salmonella	1236|Gammaproteobacteria	M	OmpA-like transmembrane domain	ompA	GO:0000746,GO:0003674,GO:0005215,GO:0005488,GO:0005515,GO:0005575,GO:0005623,GO:0005886,GO:0006810,GO:0006811,GO:0006950,GO:0006974,GO:0008150,GO:0009279,GO:0009597,GO:0009605,GO:0009607,GO:0009615,GO:0009987,GO:0015267,GO:0015288,GO:0016020,GO:0016021,GO:0016032,GO:0019058,GO:0019867,GO:0022803,GO:0022829,GO:0022857,GO:0030260,GO:0030312,GO:0030313,GO:0031224,GO:0031975,GO:0032991,GO:0033554,GO:…	-	ko:K03286	-	-	-	-	ko00000,ko02000	1.B.6	-	iECIAI1_1343.ECIAI1_0998,iECNA114_1301.ECNA114_1035,iECSF_1327.ECSF_0871,iUTI89_1310.UTI89_C1022	OMP_b-brl,OmpA,OmpA_membrane
FQ312003.1_1011	279.8443207190341	283.4281765860766	247.1441828970576	345.2131131332483	308.9218616622308	249.67578049177348	220341.16502246	4.55e-114	327	COG5404@1|root,COG5404@2|Bacteria,1RD22@1224|Proteobacteria,1RYWE@1236|Gammaproteobacteria,3ZK5A@590|Salmonella	1236|Gammaproteobacteria	D	Component of the SOS system and an inhibitor of cell division. Accumulation of SulA causes rapid cessation of cell division and the appearance of long, non-septate filaments. In the presence of GTP, binds a polymerization-competent form of FtsZ in a 1 1 ratio, thus inhibiting FtsZ polymerization and therefore preventing it from participating in the assembly of the Z ring. This mechanism prevents …	sulA	GO:0006950,GO:0006974,GO:0007154,GO:0008150,GO:0009432,GO:0009605,GO:0009987,GO:0009991,GO:0010564,GO:0010948,GO:0031333,GO:0031668,GO:0032271,GO:0032272,GO:0032465,GO:0032466,GO:0033554,GO:0034260,GO:0043086,GO:0043087,GO:0043254,GO:0044087,GO:0044092,GO:0045786,GO:0048519,GO:0048523,GO:0050789,GO:0050790,GO:0050794,GO:0050896,GO:0051128,GO:0051129,GO:0051302,GO:0051336,GO:0051346,GO:0051716,GO:…	-	ko:K13053	-	-	-	-	ko00000,ko03036	-	-	-	SulA
FQ312003.1_1012	49.24360109891956	31.100532192684867	28.016974751542577	36.384366191786796	44.863394480555854	41.805219854778436	90371.CY43_05485	6.7399999999999995e-143	403	COG3070@1|root,COG3070@2|Bacteria,1RDWD@1224|Proteobacteria,1S496@1236|Gammaproteobacteria,3ZJKH@590|Salmonella	1236|Gammaproteobacteria	K	TfoX N-terminal domain	sxy	GO:0006355,GO:0006810,GO:0007154,GO:0008150,GO:0009290,GO:0009292,GO:0009294,GO:0009605,GO:0009889,GO:0009987,GO:0009991,GO:0010468,GO:0010556,GO:0015931,GO:0019219,GO:0019222,GO:0030420,GO:0031323,GO:0031326,GO:0031344,GO:0031346,GO:0031668,GO:0044087,GO:0044089,GO:0044093,GO:0044764,GO:0048518,GO:0048522,GO:0050657,GO:0050789,GO:0050794,GO:0050896,GO:0051027,GO:0051090,GO:0051091,GO:0051128,GO:…	-	ko:K07343	-	-	-	-	ko00000	-	-	-	TfoX_C,TfoX_N
FQ312003.1_1013	28.14377420463842	40.30625672328661	28.212987545967536	38.941525594549965	35.56660499248049	34.63506422266093	90371.CY43_05490	0	1399	COG1289@1|root,COG1289@2|Bacteria,1MWR1@1224|Proteobacteria,1RNIJ@1236|Gammaproteobacteria,3ZIVB@590|Salmonella	1236|Gammaproteobacteria	S	FUSC-like inner membrane protein yccS	yccS	GO:0005575,GO:0005623,GO:0005886,GO:0016020,GO:0044464,GO:0071944	-	-	-	-	-	-	-	-	-	-	FUSC-like,FUSC_2
FQ312003.1_1014	31.73294605200569	48.370069096973566	32.467711111128025	41.142225398627225	34.33792778707037	34.68190563206916	220341.16502249	9.6e-99	287	COG3304@1|root,COG3304@2|Bacteria,1RA96@1224|Proteobacteria,1S1ZC@1236|Gammaproteobacteria,3ZK2V@590|Salmonella	1236|Gammaproteobacteria	S	Inner membrane component domain	yccF	GO:0005575,GO:0005623,GO:0005886,GO:0016020,GO:0044464,GO:0071944	-	-	-	-	-	-	-	-	-	-	YccF
FQ312003.1_1015	23.798513571570226	21.607242223595808	16.648226952607082	27.18564349269603	22.874983228321696	23.614009563580026	90371.CY43_05500	0	1362	COG0210@1|root,COG0210@2|Bacteria,1MVWI@1224|Proteobacteria,1RN1N@1236|Gammaproteobacteria,3ZJWK@590|Salmonella	1236|Gammaproteobacteria	L	DNA helicase IV / RNA helicase N terminal	helD	GO:0003674,GO:0003678,GO:0003824,GO:0004003,GO:0004386,GO:0005575,GO:0005622,GO:0005623,GO:0005737,GO:0005829,GO:0006139,GO:0006259,GO:0006310,GO:0006725,GO:0006807,GO:0006996,GO:0008026,GO:0008094,GO:0008150,GO:0008152,GO:0009987,GO:0016043,GO:0016462,GO:0016787,GO:0016817,GO:0016818,GO:0016887,GO:0017111,GO:0032392,GO:0032508,GO:0032991,GO:0033202,GO:0034641,GO:0042623,GO:0043138,GO:0043140,GO:…	3.6.4.12	ko:K03658	-	-	-	-	ko00000,ko01000,ko03400	-	-	-	Helicase_IV_N,UvrD-helicase,UvrD_C,zf-C4_Topoisom
FQ312003.1_1016	222.3667495008444	149.27690295197303	193.9593956434913	273.1577159419155	229.41468391650122	215.41865412322545	220341.16502251	7.84e-109	313	COG1803@1|root,COG1803@2|Bacteria,1RD3D@1224|Proteobacteria,1S3XN@1236|Gammaproteobacteria,3ZITH@590|Salmonella	1236|Gammaproteobacteria	G	MGS-like domain	mgsA	GO:0003674,GO:0003824,GO:0005575,GO:0005622,GO:0005623,GO:0005737,GO:0005829,GO:0006081,GO:0008150,GO:0008152,GO:0008929,GO:0009058,GO:0009438,GO:0009987,GO:0016829,GO:0016835,GO:0016838,GO:0019242,GO:0042180,GO:0042181,GO:0044237,GO:0044249,GO:0044281,GO:0044283,GO:0044424,GO:0044444,GO:0044464,GO:0046184,GO:0071704,GO:1901576	4.2.3.3	ko:K01734	ko00640,ko01120,map00640,map01120	-	R01016	RC00424	ko00000,ko00001,ko01000	-	-	iECUMN_1333.ECUMN_1153,iYL1228.KPN_00992	MGS
FQ312003.1_1017	6.516147664202165	8.056923365189377	5.4610261264460584	10.574709987001459	7.582744492861488	8.366393544162674	220341.16502252	3.549999999999999e-152	428	COG3110@1|root,COG3110@2|Bacteria,1RK33@1224|Proteobacteria,1RZRX@1236|Gammaproteobacteria,3ZK07@590|Salmonella	1236|Gammaproteobacteria	S	Uncharacterized protein conserved in bacteria (DUF2057)	yccT	-	-	ko:K09909	-	-	-	-	ko00000	-	-	-	DUF2057
FQ312003.1_1018	26.33057542886749	20.021775471754136	15.364704959757079	26.73938720462809	24.425093822641742	27.22973698609046	220341.16502253	3.1799999999999996e-92	270	COG1832@1|root,COG1832@2|Bacteria,1N03D@1224|Proteobacteria,1S3T2@1236|Gammaproteobacteria,3ZM7T@590|Salmonella	1236|Gammaproteobacteria	S	CoA binding domain	yccU	GO:0005575,GO:0005622,GO:0005623,GO:0005737,GO:0005829,GO:0044424,GO:0044444,GO:0044464	-	ko:K06929	-	-	-	-	ko00000	-	-	-	CoA_binding_2
FQ312003.1_1019	92.15089037523347	88.71805475892921	67.8552057795363	99.84116887344662	89.85491666725079	96.7756645381235	1197719.A464_955	5.14e-69	208	COG3785@1|root,COG3785@2|Bacteria,1RGWN@1224|Proteobacteria,1S62D@1236|Gammaproteobacteria,3ZMB5@590|Salmonella	1236|Gammaproteobacteria	S	Involved in the degradation of certain denaturated proteins, including DnaA, during heat shock stress	hspQ	-	-	ko:K11940	-	-	-	-	ko00000,ko03036	-	-	-	YccV-like
FQ312003.1_102	14.589445706793104	9.021320107103048	10.46596274710416	10.377454023990232	15.96516931473982	14.231585262976076	90371.CY43_00510	4.2399999999999994e-213	587	COG4977@1|root,COG4977@2|Bacteria,1MVS8@1224|Proteobacteria,1RQ3Y@1236|Gammaproteobacteria,3ZJ3X@590|Salmonella	1236|Gammaproteobacteria	K	AraC-like ligand binding domain	araC	GO:0000976,GO:0001067,GO:0001130,GO:0001216,GO:0001217,GO:0003674,GO:0003676,GO:0003677,GO:0003690,GO:0003700,GO:0005488,GO:0005515,GO:0005575,GO:0005622,GO:0005623,GO:0005737,GO:0005829,GO:0005975,GO:0005996,GO:0006355,GO:0008150,GO:0008152,GO:0009056,GO:0009889,GO:0009890,GO:0009891,GO:0009892,GO:0009893,GO:0010468,GO:0010556,GO:0010557,GO:0010558,GO:0010604,GO:0010605,GO:0010628,GO:0010629,GO:…	-	ko:K02099	-	-	-	-	ko00000,ko03000	-	-	-	AraC_binding,HTH_18,HTH_AraC
FQ312003.1_1020	18.213066244544592	21.73232005062584	16.202144628535113	19.879116335238294	17.86062536871634	18.452797070110595	90371.CY43_05525	3.2899999999999996e-299	815	COG1092@1|root,COG1092@2|Bacteria,1MUGB@1224|Proteobacteria,1RN7Z@1236|Gammaproteobacteria,3ZK5C@590|Salmonella	1236|Gammaproteobacteria	J	Specifically methylates the cytosine at position 1962 (m5C1962) of 23S rRNA	rlmI	GO:0000154,GO:0001510,GO:0003674,GO:0003824,GO:0005575,GO:0005622,GO:0005623,GO:0005737,GO:0005829,GO:0006139,GO:0006364,GO:0006396,GO:0006725,GO:0006807,GO:0008150,GO:0008152,GO:0008168,GO:0008169,GO:0008173,GO:0008649,GO:0008757,GO:0009383,GO:0009451,GO:0009987,GO:0010467,GO:0016070,GO:0016072,GO:0016434,GO:0016740,GO:0016741,GO:0022613,GO:0031167,GO:0032259,GO:0034470,GO:0034641,GO:0034660,GO:…	2.1.1.191	ko:K06969	-	-	-	-	ko00000,ko01000,ko03009	-	-	-	Methyltrans_SAM
FQ312003.1_1021	29.668940426094423	19.599065619591833	18.354264347287888	27.345306510481677	27.884555256546175	27.246792111910125	90371.CY43_05530	2.49e-131	372	COG1881@1|root,COG1881@2|Bacteria,1N0Y4@1224|Proteobacteria,1S400@1236|Gammaproteobacteria,3ZMH5@590|Salmonella	1236|Gammaproteobacteria	S	Phosphatidylethanolamine-binding protein	ybcL	GO:0005575,GO:0005623,GO:0030288,GO:0030313,GO:0031975,GO:0042597,GO:0044464	-	ko:K06910	-	-	-	-	ko00000	-	-	-	PBP
FQ312003.1_1022	19.12573066192455	15.535762198948708	14.878952955923298	21.280525859791897	20.945286464348477	20.370800089308162	90371.CY43_05535	6.389999999999999e-182	506	COG2207@1|root,COG2207@2|Bacteria,1R71R@1224|Proteobacteria,1RPUM@1236|Gammaproteobacteria,3ZKHA@590|Salmonella	1236|Gammaproteobacteria	K	helix_turn_helix, arabinose operon control protein	ybcM	GO:0003674,GO:0003700,GO:0006355,GO:0006950,GO:0006974,GO:0008150,GO:0009889,GO:0009987,GO:0010468,GO:0010556,GO:0019219,GO:0019222,GO:0031323,GO:0031326,GO:0033554,GO:0042221,GO:0046677,GO:0050789,GO:0050794,GO:0050896,GO:0051171,GO:0051252,GO:0051716,GO:0060255,GO:0065007,GO:0080090,GO:0140110,GO:1903506,GO:2000112,GO:2001141	-	-	-	-	-	-	-	-	-	-	Arabinose_bd,HTH_18
FQ312003.1_1023	16.793029890452946	16.33692431451124	12.885928763847478	19.253047175900036	15.396955326010081	21.671876569092625	220341.16502258	1.15e-64	196	COG1254@1|root,COG1254@2|Bacteria,1N6NU@1224|Proteobacteria,1SCPF@1236|Gammaproteobacteria,3ZMGG@590|Salmonella	1236|Gammaproteobacteria	C	Acylphosphatase	acyP	GO:0003674,GO:0003824,GO:0003998,GO:0006950,GO:0008150,GO:0009266,GO:0009408,GO:0009628,GO:0016787,GO:0016817,GO:0016818,GO:0050896	3.6.1.7	ko:K01512	ko00620,ko00627,ko01120,map00620,map00627,map01120	-	R00317,R01421,R01515	RC00043	ko00000,ko00001,ko01000	-	-	iSBO_1134.SBO_2263,iSF_1195.SF0969,iSFxv_1172.SFxv_1053,iS_1188.S1036	Acylphosphatase
FQ312003.1_1024	96.01286904083818	216.3886345193856	135.9628740210246	174.97851705352232	119.68563109995132	125.93711787450644	220341.16502259	5.2400000000000004e-73	219	COG2920@1|root,COG2920@2|Bacteria,1RGVG@1224|Proteobacteria,1S5ZA@1236|Gammaproteobacteria,3ZMAI@590|Salmonella	1236|Gammaproteobacteria	P	Part of a sulfur-relay system	tusE	GO:0002097,GO:0002098,GO:0002143,GO:0003674,GO:0006139,GO:0006396,GO:0006399,GO:0006400,GO:0006725,GO:0006807,GO:0008033,GO:0008150,GO:0008152,GO:0009451,GO:0009987,GO:0010467,GO:0016070,GO:0034227,GO:0034470,GO:0034641,GO:0034660,GO:0043170,GO:0043412,GO:0044237,GO:0044238,GO:0046483,GO:0071704,GO:0090304,GO:0097163,GO:0140104,GO:1901360	-	ko:K11179	ko04122,map04122	-	-	-	ko00000,ko00001,ko01000,ko03016	-	-	-	DsrC
FQ312003.1_1025	177.32846592424062	218.67775558687288	128.9624674506683	287.2554725796517	204.08279935132538	221.64841874855836	90371.CY43_05550	7.33e-140	397	COG0670@1|root,COG0670@2|Bacteria,1MU69@1224|Proteobacteria,1RRVZ@1236|Gammaproteobacteria,3ZJBX@590|Salmonella	1236|Gammaproteobacteria	S	Inhibitor of apoptosis-promoting Bax1	yccA	GO:0005575,GO:0005623,GO:0005886,GO:0008150,GO:0016020,GO:0016021,GO:0019222,GO:0030162,GO:0031224,GO:0044425,GO:0044464,GO:0050789,GO:0051171,GO:0051246,GO:0060255,GO:0065007,GO:0071944,GO:0080090	-	ko:K19416	-	M00742	-	-	ko00000,ko00002,ko02000	1.A.14.2.1	-	-	Bax1-I
FQ312003.1_1026	244.9751944284163	466.3994846515962	417.6334204319003	263.9701852045205	293.66106369057485	372.334313399326	90371.CY43_05560	8.76e-165	460	2C5RA@1|root,31CBM@2|Bacteria,1RM5F@1224|Proteobacteria,1S7B7@1236|Gammaproteobacteria,3ZMW3@590|Salmonella	1236|Gammaproteobacteria	E	PipA protein	pipA	-	-	-	-	-	-	-	-	-	-	-	PipA
FQ312003.1_1027	4.909139809786175	8.959495932499735	4.260291986614402	8.046827156328202	4.373237642950965	5.749614088872499	90371.CY43_05565	1.0399999999999999e-147	422	COG1357@1|root,COG1357@2|Bacteria,1QQW9@1224|Proteobacteria,1RTKS@1236|Gammaproteobacteria,3ZN7E@590|Salmonella	1236|Gammaproteobacteria	S	Pentapeptide repeats (9 copies)	pipB	-	-	-	-	-	-	-	-	-	-	-	Pentapeptide
FQ312003.1_1028	40.04439495821353	88.73354798846015	35.98257747388705	149.61336993988502	37.98388633282966	38.06884255972636	90371.CY43_05570	5.3500000000000005e-77	229	2EE8N@1|root,33835@2|Bacteria,1NFSX@1224|Proteobacteria,1SEKJ@1236|Gammaproteobacteria,3ZMF2@590|Salmonella	1236|Gammaproteobacteria	O	Type III secretion chaperone domain	-	-	-	-	-	-	-	-	-	-	-	-	Chaperone_III
FQ312003.1_1029	6.424973043115876	23.32219515306727	5.750109077356326	44.108767089122225	6.987847215822655	6.086206675180343	90371.CY43_05575	0	1129	28HRV@1|root,2Z7Z8@2|Bacteria,1R6UZ@1224|Proteobacteria,1RQ2C@1236|Gammaproteobacteria,3ZKRM@590|Salmonella	1236|Gammaproteobacteria	S	Enterobacterial virulence protein IpgD	sopB	-	3.1.3.78	ko:K13085	ko05100,ko05131,ko05132,map05100,map05131,map05132	-	R08981	RC00078	ko00000,ko00001,ko01000	-	-	-	IpgD
FQ312003.1_103	5.815895792726264	8.974373851032668	7.642639324981969	7.953840785878747	7.351193768254785	8.80217196153687	90371.CY43_00515	1.7599999999999995e-183	510	COG0586@1|root,COG0586@2|Bacteria,1R0F3@1224|Proteobacteria,1RPDS@1236|Gammaproteobacteria,3ZJZR@590|Salmonella	1236|Gammaproteobacteria	S	SNARE associated Golgi protein	yabI	GO:0000003,GO:0000910,GO:0005575,GO:0005623,GO:0005886,GO:0007049,GO:0008150,GO:0009314,GO:0009628,GO:0009987,GO:0010212,GO:0016020,GO:0019954,GO:0022402,GO:0022414,GO:0032505,GO:0043093,GO:0044464,GO:0050896,GO:0051301,GO:0071944	-	-	-	-	-	-	-	-	-	-	SNARE_assoc
FQ312003.1_1030	402.6370326183868	347.8274766724646	339.622673042405	246.27433241499295	342.54162792043667	418.0338954152378	NA	NA	NA	NA	NA	NA	NA	NA	NA	NA	NA	NA	NA	NA	NA	NA	NA	NA	NA	NA
FQ312003.1_1031	105.26099486572248	68.61622946229639	55.34813035835386	65.33081649381727	89.45656399263389	90.1546982701437	90371.CY43_05590	0	987	COG4690@1|root,COG4690@2|Bacteria,1R4YQ@1224|Proteobacteria,1RNP0@1236|Gammaproteobacteria,3ZJNK@590|Salmonella	1236|Gammaproteobacteria	M	Peptidase family C69	pipD	-	-	-	-	-	-	-	-	-	-	-	Peptidase_C69
FQ312003.1_1032	35.561885707661645	38.159746418156246	26.20015693531074	37.20368253037134	40.28349030863633	39.63742148801899	90371.CY43_05595	0	865	COG0642@1|root,COG2205@2|Bacteria,1MW8M@1224|Proteobacteria,1RNDA@1236|Gammaproteobacteria,3ZJ19@590|Salmonella	1236|Gammaproteobacteria	T	Member of a two-component regulatory system	yedV	GO:0003674,GO:0003824,GO:0004672,GO:0005575,GO:0005623,GO:0005886,GO:0006464,GO:0006468,GO:0006793,GO:0006796,GO:0006807,GO:0006950,GO:0006974,GO:0008150,GO:0008152,GO:0009987,GO:0016020,GO:0016301,GO:0016310,GO:0016740,GO:0016772,GO:0016773,GO:0019538,GO:0033554,GO:0036211,GO:0043170,GO:0043412,GO:0044237,GO:0044238,GO:0044260,GO:0044267,GO:0044464,GO:0050896,GO:0051716,GO:0071704,GO:0071944,GO:…	2.7.13.3	ko:K02484,ko:K07644	ko02020,map02020	M00452,M00745	-	-	ko00000,ko00001,ko00002,ko01000,ko01001,ko01504,ko02022	-	-	-	HAMP,HATPase_c,HisKA
FQ312003.1_1033	32.405734697350624	35.36764997402408	24.15090726799431	37.22616553444421	35.56805589245579	36.99065791620207	220341.16502270	2.47e-172	481	COG0745@1|root,COG0745@2|Bacteria,1MU67@1224|Proteobacteria,1RNWH@1236|Gammaproteobacteria,3ZJK2@590|Salmonella	1236|Gammaproteobacteria	KT	Transcriptional regulatory protein, C terminal	yedW	GO:0003674,GO:0003676,GO:0003677,GO:0003700,GO:0005488,GO:0006139,GO:0006351,GO:0006355,GO:0006725,GO:0006807,GO:0008150,GO:0008152,GO:0009058,GO:0009059,GO:0009889,GO:0009890,GO:0009891,GO:0009892,GO:0009893,GO:0009987,GO:0010467,GO:0010468,GO:0010556,GO:0010557,GO:0010558,GO:0010604,GO:0010605,GO:0010628,GO:0010629,GO:0016070,GO:0018130,GO:0019219,GO:0019222,GO:0019438,GO:0031323,GO:0031324,GO:…	-	ko:K02483,ko:K07665	ko02020,map02020	M00452,M00745	-	-	ko00000,ko00001,ko00002,ko01504,ko02022	-	-	-	Response_reg,Trans_reg_C
FQ312003.1_1034	105.29924107095944	91.0496327725164	73.88022511563456	91.86210726623442	113.13858258403863	104.45982774239089	90371.CY43_05605	5.98e-94	274	COG2351@1|root,COG2351@2|Bacteria,1RH84@1224|Proteobacteria,1S6D3@1236|Gammaproteobacteria,3ZM53@590|Salmonella	1236|Gammaproteobacteria	F	Transthyretin	hiuH	GO:0003674,GO:0003824,GO:0005488,GO:0005515,GO:0006139,GO:0006144,GO:0006725,GO:0006807,GO:0008150,GO:0008152,GO:0009112,GO:0009987,GO:0016787,GO:0016810,GO:0016812,GO:0033971,GO:0034641,GO:0042802,GO:0044237,GO:0044238,GO:0044281,GO:0046483,GO:0055086,GO:0071704,GO:0072521,GO:1901360,GO:1901564	3.5.2.17	ko:K07127	ko00230,ko01100,ko01120,map00230,map01100,map01120	M00546	R06601	RC03393	ko00000,ko00001,ko00002,ko01000,ko02000	9.B.35.1.2,9.B.35.2	-	-	Transthyretin
FQ312003.1_1035	13.248706503006808	15.841356101459212	9.710265344439097	15.889633870626687	17.54314507930463	13.471508042701005	90371.CY43_05610	5.53e-120	342	COG1853@1|root,COG1853@2|Bacteria,1NESS@1224|Proteobacteria,1RQY7@1236|Gammaproteobacteria,3ZJG8@590|Salmonella	1236|Gammaproteobacteria	S	Flavin reductase like domain	hpaC	-	1.5.1.36	ko:K00484,ko:K09024	ko00240,ko00350,ko00740,ko01100,ko01120,ko01220,map00240,map00350,map00740,map01100,map01120,map01220	-	R02698,R03299,R05705,R09748,R09750,R09936	RC00046,RC00126,RC02732	ko00000,ko00001,ko01000	-	-	iSFV_1184.SFV_4374,iSF_1195.SF4373,iSFxv_1172.SFxv_4767,iS_1188.S4643	Flavin_Reduct
FQ312003.1_1036	4.593881287516293	4.868053702512372	2.814989349923371	5.298624861456358	4.434709339633236	4.425376178145317	90371.CY43_05615	0	1071	COG2368@1|root,COG2368@2|Bacteria,1PEQG@1224|Proteobacteria,1RQ3I@1236|Gammaproteobacteria,3ZKG8@590|Salmonella	1236|Gammaproteobacteria	Q	4-hydroxyphenylacetate 3-hydroxylase C terminal	hpaB	-	1.14.14.9	ko:K00483	ko00350,ko01120,ko01220,map00350,map01120,map01220	-	R02698,R03299	RC00046	ko00000,ko00001,ko01000	-	-	iB21_1397.B21_04188,iECBD_1354.ECBD_3674,iECD_1391.ECD_04222,iSF_1195.SF4375,iSbBS512_1146.SbBS512_E4882	HpaB,HpaB_N
FQ312003.1_1037	140.88536559533017	160.32368243714023	144.60992428485483	181.27299056000018	168.12386742004148	144.16240009678444	90371.CY43_05620	2.37e-98	286	COG1846@1|root,COG1846@2|Bacteria,1RCY7@1224|Proteobacteria,1S49H@1236|Gammaproteobacteria,3ZM8Z@590|Salmonella	1236|Gammaproteobacteria	K	helix_turn_helix multiple antibiotic resistance protein	hpaR	-	-	-	-	-	-	-	-	-	-	-	MarR
FQ312003.1_1038	2.1637502554005636	2.002614682115081	1.708796967830129	2.741235471009917	2.0776778676399528	1.9619765367424533	90371.CY43_05625	1.24e-305	856	COG0179@1|root,COG0179@2|Bacteria,1MUPF@1224|Proteobacteria,1RPYA@1236|Gammaproteobacteria,3ZKJC@590|Salmonella	1236|Gammaproteobacteria	Q	Fumarylacetoacetate (FAA) hydrolase family	hpaG	-	4.1.1.68	ko:K05921	ko00350,ko01120,ko01220,map00350,map01120,map01220	M00533	R04134,R04380	RC01085,RC02669	ko00000,ko00001,ko00002,ko01000	-	-	iECO111_1330.ECO111_5214,iEcHS_1320.EcHS_A4584	FAA_hydrolase
FQ312003.1_1039	2.217911781574904	2.2989491473331527	1.590714600158122	2.7497180958022502	2.259458571412617	1.9978330223145935	90371.CY43_05630	0	979	COG1012@1|root,COG1012@2|Bacteria,1MU1V@1224|Proteobacteria,1RMBQ@1236|Gammaproteobacteria,3ZK3R@590|Salmonella	1236|Gammaproteobacteria	C	Aldehyde dehydrogenase family	hpaE	-	1.2.1.60	ko:K00151	ko00350,ko01120,ko01220,map00350,map01120,map01220	M00533	R04418	RC00254	ko00000,ko00001,ko00002,ko01000	-	-	iYL1228.KPN_04787	Aldedh
FQ312003.1_104	8.251455717058018	17.206990438178174	9.800992179053322	14.502367278528684	12.115528263594655	11.09282764430781	90371.CY43_00520	1.3799999999999999e-161	453	COG3840@1|root,COG3840@2|Bacteria,1MV78@1224|Proteobacteria,1RQH3@1236|Gammaproteobacteria,3ZKTV@590|Salmonella	1236|Gammaproteobacteria	H	Part of the ABC transporter complex ThiBPQ involved in thiamine import. Responsible for energy coupling to the transport system	thiQ	GO:0000166,GO:0003674,GO:0003824,GO:0005215,GO:0005488,GO:0005524,GO:0006810,GO:0006855,GO:0008144,GO:0008150,GO:0015234,GO:0015238,GO:0015399,GO:0015405,GO:0015888,GO:0015893,GO:0016462,GO:0016787,GO:0016817,GO:0016818,GO:0016887,GO:0017076,GO:0017111,GO:0022804,GO:0022857,GO:0030554,GO:0032553,GO:0032555,GO:0032559,GO:0035461,GO:0035639,GO:0036094,GO:0042221,GO:0042493,GO:0042623,GO:0042626,GO:…	-	ko:K02062	ko02010,map02010	M00191	-	-	ko00000,ko00001,ko00002,ko02000	3.A.1.19	-	iAF1260.b0066,iEC55989_1330.EC55989_0064,iECABU_c1320.ECABU_c00740,iECDH1ME8569_1439.ECDH1ME8569_0065,iECO103_1326.ECO103_0067,iECO111_1330.ECO111_0068,iECO26_1355.ECO26_0068,iECSE_1348.ECSE_0066,iETEC_1333.ETEC_0065,iEcDH1_1363.EcDH1_3533,iJO1366.b0066,iJR904.b0066,iUMNK88_1353.UMNK88_64,iY75_1357.Y75_RS00335,ic_1306.c0082	ABC_tran
FQ312003.1_1040	2.883324169692146	2.6478088636335335	2.5384652887188097	3.5323498155990274	3.4233541669037866	3.2071635292210336	90371.CY43_05635	5.789999999999999e-212	584	COG3384@1|root,COG3384@2|Bacteria,1MWNC@1224|Proteobacteria,1RPH7@1236|Gammaproteobacteria,3ZJHU@590|Salmonella	1236|Gammaproteobacteria	S	Catalytic LigB subunit of aromatic ring-opening dioxygenase	hpaD	-	1.13.11.15	ko:K00455	ko00350,ko01120,ko01220,map00350,map01120,map01220	M00533	R03303	RC00643	ko00000,ko00001,ko00002,ko01000	-	-	iB21_1397.B21_04194,iECBD_1354.ECBD_3668,iECB_1328.ECB_04228,iECD_1391.ECD_04228,iECIAI1_1343.ECIAI1_4573,iECO103_1326.ECO103_5134,iECO26_1355.ECO26_5555,iECSE_1348.ECSE_4627,iECUMN_1333.ECUMN_4973,iEKO11_1354.EKO11_3962,iEcHS_1320.EcHS_A4582,iEcolC_1368.EcolC_3704,iSBO_1134.SBO_4410,iSbBS512_1146.SbBS512_E4888	LigB
FQ312003.1_1041	2.7185253859340763	1.7034427385065232	1.3505520956774397	2.2723565190985755	1.6663854402332174	2.7479003848163197	90371.CY43_05640	6.18e-89	260	COG3232@1|root,COG3232@2|Bacteria,1RB8A@1224|Proteobacteria,1TBXC@1236|Gammaproteobacteria,3ZM76@590|Salmonella	1236|Gammaproteobacteria	G	5-carboxymethyl-2-hydroxymuconate isomerase	hpcD	-	5.3.3.10	ko:K01826	ko00350,ko01120,ko01220,map00350,map01120,map01220	M00533	R04379,R04482	RC01141,RC01162	ko00000,ko00001,ko00002,ko01000	-	-	-	CHMI
FQ312003.1_1042	1.1418351804600007	1.4969379978142174	0.9835545786513583	1.4692804134267985	1.1147273011411607	0.9336311431957186	220341.16502278	2.7199999999999996e-193	536	COG3971@1|root,COG3971@2|Bacteria,1MVVV@1224|Proteobacteria,1RMZ4@1236|Gammaproteobacteria,3ZK12@590|Salmonella	1236|Gammaproteobacteria	Q	Fumarylacetoacetate (FAA) hydrolase family	hpaH	-	4.1.1.77	ko:K01617,ko:K02509	ko00350,ko00362,ko00621,ko00622,ko01100,ko01120,ko01220,map00350,map00362,map00621,map00622,map01100,map01120,map01220	M00569	R02602,R04132,R05374,R06897	RC00751,RC01615,RC02595,RC02672	ko00000,ko00001,ko00002,ko01000	-	-	iECIAI1_1343.ECIAI1_4571,iYL1228.KPN_04784	FAA_hydrolase
FQ312003.1_1043	0.6947173515446553	1.1740514856562023	0.48966143247183547	0.8420083397279344	0.9481239649453608	0.7688213496041332	90371.CY43_05650	2.6899999999999996e-182	508	COG3836@1|root,COG3836@2|Bacteria,1MUSG@1224|Proteobacteria,1RMWJ@1236|Gammaproteobacteria,3ZKJS@590|Salmonella	1236|Gammaproteobacteria	G	Catalyzes the reversible retro-aldol cleavage of 4- hydroxy-2-ketoheptane-1,7-dioate (HKHD) to pyruvate and succinic semialdehyde	hpaI	-	4.1.2.52,4.1.2.53	ko:K02510,ko:K12660	ko00051,ko00350,ko01120,map00051,map00350,map01120	-	R01645,R01647,R02261	RC00307,RC00435,RC00572,RC00574,RC03057	ko00000,ko00001,ko01000	-	-	iECO103_1326.ECO103_5131	HpcH_HpaI
FQ312003.1_1044	4.374096508010235	5.258321420270425	3.0881646418954856	5.726453106575012	5.1484177859673785	5.430894398703893	90371.CY43_05655	0	894	COG2271@1|root,COG2271@2|Bacteria,1MUEK@1224|Proteobacteria,1RMB4@1236|Gammaproteobacteria,3ZK5V@590|Salmonella	1236|Gammaproteobacteria	G	Major Facilitator Superfamily	hpaX	-	-	ko:K02511	-	-	-	-	ko00000,ko02000	2.A.1.14.9	-	iEcolC_1368.EcolC_3708	ATG22,MFS_1
FQ312003.1_1045	2.2538771919350142	3.2977080107098646	2.017424266179866	3.4036695083555584	2.643367864140317	2.7602291284582425	90371.CY43_05660	1.1299999999999999e-221	610	COG0662@1|root,COG2207@1|root,COG0662@2|Bacteria,COG2207@2|Bacteria,1MXDJ@1224|Proteobacteria,1RNJM@1236|Gammaproteobacteria,3ZK7V@590|Salmonella	1236|Gammaproteobacteria	K	AraC-like ligand binding domain	hpaA	-	-	ko:K02508	-	-	-	-	ko00000,ko03000	-	-	-	AraC_binding,Cupin_2,HTH_18
FQ312003.1_1046	5.845514405962024	8.664876598443609	5.6654275453642375	9.197226213823836	8.490257861166134	6.564575830402645	90371.CY43_05665	3.1399999999999996e-226	623	COG1234@1|root,COG1234@2|Bacteria,1R64Z@1224|Proteobacteria,1S1KW@1236|Gammaproteobacteria,3ZJHP@590|Salmonella	1236|Gammaproteobacteria	S	Metallo-beta-lactamase superfamily	-	-	-	-	-	-	-	-	-	-	-	-	Lactamase_B,Lactamase_B_2
FQ312003.1_1047	178.7292268448168	101.13981192080325	92.7253083278592	146.98061722544657	162.4827051281557	159.26777635135252	220341.16502283	1.2400000000000001e-65	199	COG0789@1|root,COG0789@2|Bacteria,1N0AR@1224|Proteobacteria,1S9HZ@1236|Gammaproteobacteria,3ZMER@590|Salmonella	1236|Gammaproteobacteria	K	Interacts with CbpA and inhibits both the DnaJ-like co- chaperone activity and the DNA binding activity of CbpA. Together with CbpA, modulates the activity of the DnaK chaperone system. Does not inhibit the co-chaperone activity of DnaJ	cbpM	GO:0003674,GO:0004857,GO:0008150,GO:0030234,GO:0043086,GO:0044092,GO:0050790,GO:0065007,GO:0065009,GO:0098772	-	ko:K18997	-	-	-	-	ko00000,ko03036	-	-	-	MerR_2
FQ312003.1_1048	143.8685437768313	97.45741310162674	84.49877638449854	136.9488960826768	145.5276238829636	125.15751425082975	220341.16502284	1.49e-221	610	COG0484@1|root,COG0484@2|Bacteria,1MUZ4@1224|Proteobacteria,1RP09@1236|Gammaproteobacteria,3ZIWD@590|Salmonella	1236|Gammaproteobacteria	O	displays overlapping activities with DnaJ, but functions under different conditions, probably acting as a molecular chaperone in an adaptive response to environmental stresses other than heat shock. Lacks autonomous chaperone activity	cbpA	GO:0003674,GO:0003676,GO:0003677,GO:0003681,GO:0005488,GO:0097159,GO:1901363	-	ko:K05516	-	-	-	-	ko00000,ko03036,ko03110	-	-	-	DnaJ,DnaJ_C
FQ312003.1_1049	17.09272195006108	28.058622592414412	19.742195106399627	23.26165869613459	21.433508001307228	22.458942505885275	90371.CY43_05680	3.66e-76	228	2E08P@1|root,32VWB@2|Bacteria,1N53R@1224|Proteobacteria,1SA7Q@1236|Gammaproteobacteria,3ZMC0@590|Salmonella	1236|Gammaproteobacteria	S	Resistance protein	scsA	-	-	-	-	-	-	-	-	-	-	-	-
FQ312003.1_105	3.0850784304616794	7.090945664466234	5.222797749173701	7.345674510072909	4.243672781793111	4.715488366677485	90371.CY43_00525	0	1033	COG1178@1|root,COG1178@2|Bacteria,1MWCF@1224|Proteobacteria,1RNHK@1236|Gammaproteobacteria,3ZKKK@590|Salmonella	1236|Gammaproteobacteria	P	Binding-protein-dependent transport system inner membrane component	thiP	GO:0003674,GO:0005215,GO:0005575,GO:0005623,GO:0005886,GO:0006810,GO:0006855,GO:0008150,GO:0015234,GO:0015238,GO:0015893,GO:0016020,GO:0022857,GO:0035461,GO:0042221,GO:0042493,GO:0044464,GO:0045117,GO:0050896,GO:0051179,GO:0051180,GO:0051234,GO:0055085,GO:0071702,GO:0071705,GO:0071934,GO:0071944,GO:0072348,GO:0072531,GO:0090482,GO:1901474,GO:1901682	-	ko:K02063	ko02010,map02010	M00191	-	-	ko00000,ko00001,ko00002,ko02000	3.A.1.19	-	iAPECO1_1312.APECO1_1915,iECIAI1_1343.ECIAI1_0067,iECO103_1326.ECO103_0068,iECO111_1330.ECO111_0069,iECO26_1355.ECO26_0069,iECOK1_1307.ECOK1_0068,iECS88_1305.ECS88_0072,iECSE_1348.ECSE_0067,iECUMN_1333.ECUMN_0068,iPC815.YPO0521,iSF_1195.SF0062,iSFxv_1172.SFxv_0064,iS_1188.S0064,iUMN146_1321.UM146_23130,iUTI89_1310.UTI89_C0075	BPD_transp_1
FQ312003.1_1050	2.247566831539303	4.014367768746747	3.4114428190979926	3.7818027170023574	3.5982816453676203	3.619631264873692	90371.CY43_05685	0	1243	COG4232@1|root,COG4233@1|root,COG4232@2|Bacteria,COG4233@2|Bacteria,1MU8W@1224|Proteobacteria,1RPF7@1236|Gammaproteobacteria,3ZKUD@590|Salmonella	1236|Gammaproteobacteria	CO	Protein of unknown function, DUF255	scsB	-	-	ko:K08344	-	-	-	-	ko00000,ko02000	5.A.1.5	-	-	DsbC,DsbD,Thioredoxin_7
FQ312003.1_1051	3.3370626947333104	2.4253153223722537	3.1045812000990245	4.260562583419282	3.196850688373711	3.42023131774311	90371.CY43_05690	1.1099999999999998e-144	408	COG1651@1|root,COG1651@2|Bacteria,1MY3H@1224|Proteobacteria,1S1X0@1236|Gammaproteobacteria,3ZJ5A@590|Salmonella	1236|Gammaproteobacteria	O	DSBA-like thioredoxin domain	bdbD	-	-	-	-	-	-	-	-	-	-	-	DSBA,Thioredoxin_4
FQ312003.1_1052	4.559633427282921	5.045797730088269	4.1890316599539785	5.804096813500414	4.564632195645654	4.565280389207286	90371.CY43_05695	6.4899999999999995e-118	337	COG0526@1|root,COG0526@2|Bacteria,1RHPC@1224|Proteobacteria,1S4C9@1236|Gammaproteobacteria,3ZJ40@590|Salmonella	1236|Gammaproteobacteria	CO	Thioredoxin-like	scsD	-	-	-	-	-	-	-	-	-	-	-	AhpC-TSA,Redoxin,Thioredoxin
FQ312003.1_1053	171.23028359637217	70.44976780389645	61.318092970766365	108.99718114698088	157.1539057041324	158.44829722346637	90371.CY43_05700	8.170000000000001e-305	830	2DB79@1|root,2Z7K9@2|Bacteria,1NR0Z@1224|Proteobacteria,1RQ9G@1236|Gammaproteobacteria,3ZJND@590|Salmonella	1236|Gammaproteobacteria	S	Histidine phosphatase superfamily (branch 2)	agp	GO:0003674,GO:0003824,GO:0005575,GO:0005623,GO:0005975,GO:0005996,GO:0006006,GO:0006007,GO:0006793,GO:0006796,GO:0008150,GO:0008152,GO:0008877,GO:0009056,GO:0009987,GO:0016052,GO:0016158,GO:0016311,GO:0016787,GO:0016788,GO:0016791,GO:0019203,GO:0019318,GO:0019320,GO:0030288,GO:0030313,GO:0031975,GO:0042578,GO:0042597,GO:0044237,GO:0044238,GO:0044281,GO:0044282,GO:0044464,GO:0046365,GO:0050308,GO:…	3.1.3.10	ko:K01085	ko00010,ko01120,map00010,map01120	-	R00947	RC00078	ko00000,ko00001,ko01000	-	-	iECO111_1330.ECO111_1113,iECO26_1355.ECO26_1557	His_Phos_2
FQ312003.1_1054	755.8425006644585	342.6807154487233	269.4290799439865	515.8964442994477	739.2954644705588	707.4956178822413	90371.CY43_05705	7.889999999999999e-48	152	2CE55@1|root,32RZ6@2|Bacteria,1N16W@1224|Proteobacteria,1S9Z8@1236|Gammaproteobacteria,3ZMMX@590|Salmonella	1236|Gammaproteobacteria	S	YccJ-like protein	yccJ	GO:0005575,GO:0005622,GO:0005623,GO:0005737,GO:0005829,GO:0044424,GO:0044444,GO:0044464	-	-	-	-	-	-	-	-	-	-	YccJ
FQ312003.1_1055	657.1896394453927	267.8882138997067	220.84769263333985	428.2434427375868	675.147357755606	612.0557298739078	90371.CY43_05710	3.47e-139	393	COG0655@1|root,COG0655@2|Bacteria,1MW7N@1224|Proteobacteria,1S23B@1236|Gammaproteobacteria,3ZJZ5@590|Salmonella	1236|Gammaproteobacteria	H	NADPH-dependent FMN reductase	wrbA	GO:0000166,GO:0003674,GO:0003824,GO:0003955,GO:0005488,GO:0005515,GO:0005575,GO:0005622,GO:0005623,GO:0005737,GO:0005829,GO:0006950,GO:0006979,GO:0008150,GO:0008152,GO:0009987,GO:0010181,GO:0016043,GO:0016491,GO:0016651,GO:0016655,GO:0022607,GO:0032553,GO:0036094,GO:0042802,GO:0043167,GO:0043168,GO:0043933,GO:0044085,GO:0044424,GO:0044444,GO:0044464,GO:0048037,GO:0050662,GO:0050896,GO:0051259,GO:…	1.6.5.2	ko:K03809	ko00130,ko01110,map00130,map01110	-	R02964,R03643,R03816	RC00819	ko00000,ko00001,ko01000	-	-	-	FMN_red
FQ312003.1_1056	343.9562534778785	240.7585233099433	203.98063167734216	225.36223530357793	280.73857250414426	388.42402448873713	218493.SBG_0964	1.47e-12	62.4	COG3729@1|root,COG3729@2|Bacteria,1N767@1224|Proteobacteria,1SCA5@1236|Gammaproteobacteria,3ZMPY@590|Salmonella	1236|Gammaproteobacteria	S	Stress-induced bacterial acidophilic repeat motif	ymdF	-	-	ko:K06884	-	-	-	-	ko00000	-	-	-	KGG
FQ312003.1_1057	11.762022229884264	19.388295438758824	13.087166434999519	15.66700853357423	14.587708017165841	16.352680904522472	90371.CY43_05720	1.3999999999999997e-145	410	COG1309@1|root,COG1309@2|Bacteria,1ND64@1224|Proteobacteria,1RS7A@1236|Gammaproteobacteria,3ZJ3I@590|Salmonella	1236|Gammaproteobacteria	K	YcdC-like protein, C-terminal region	rutR	GO:0000976,GO:0001067,GO:0001130,GO:0001217,GO:0003674,GO:0003676,GO:0003677,GO:0003690,GO:0003700,GO:0005488,GO:0005575,GO:0005622,GO:0005623,GO:0005737,GO:0005829,GO:0006355,GO:0008150,GO:0009889,GO:0009890,GO:0009891,GO:0009892,GO:0009893,GO:0010468,GO:0010556,GO:0010557,GO:0010558,GO:0010604,GO:0010605,GO:0010628,GO:0010629,GO:0019219,GO:0019222,GO:0031323,GO:0031324,GO:0031325,GO:0031326,GO:…	-	ko:K09017	-	-	-	-	ko00000,ko03000	-	-	-	TetR_C_3,TetR_N
FQ312003.1_1058	34.3195846865164	53.70904351957313	37.81460797628543	54.708752230281796	41.283384715134154	37.55898636862712	90371.CY43_05725	5.84e-85	251	COG3755@1|root,COG3755@2|Bacteria,1RDID@1224|Proteobacteria,1SYM7@1236|Gammaproteobacteria,3ZM60@590|Salmonella	1236|Gammaproteobacteria	S	Lysozyme inhibitor LprI	-	-	-	-	-	-	-	-	-	-	-	-	LprI
FQ312003.1_1059	3.4006708347305885	2.8799265412575927	1.7582258558512012	3.367364748845247	2.8226007260978863	3.692039575750579	90371.CY43_05730	0	2565	COG0506@1|root,COG3905@1|root,COG4230@1|root,COG0506@2|Bacteria,COG3905@2|Bacteria,COG4230@2|Bacteria,1MV93@1224|Proteobacteria,1RN48@1236|Gammaproteobacteria,3ZIXH@590|Salmonella	1236|Gammaproteobacteria	CEK	Oxidizes proline to glutamate for use as a carbon and nitrogen source	putA	GO:0000166,GO:0000976,GO:0000984,GO:0000986,GO:0000987,GO:0001017,GO:0001067,GO:0001130,GO:0001131,GO:0001141,GO:0001217,GO:0003674,GO:0003676,GO:0003677,GO:0003690,GO:0003700,GO:0003824,GO:0003842,GO:0004657,GO:0005488,GO:0005515,GO:0005575,GO:0005623,GO:0005886,GO:0006082,GO:0006355,GO:0006520,GO:0006536,GO:0006560,GO:0006562,GO:0006807,GO:0008150,GO:0008152,GO:0009056,GO:0009063,GO:0009064,GO:…	1.2.1.88,1.5.5.2	ko:K13821	ko00250,ko00330,ko01100,ko01110,ko01130,map00250,map00330,map01100,map01110,map01130	-	R00245,R00707,R00708,R01253,R04444,R04445,R05051	RC00080,RC00083,RC00216,RC00242,RC00255	ko00000,ko00001,ko01000,ko03000	-	-	iPC815.YPO1851,iSbBS512_1146.SbBS512_E2304	Aldedh,Pro_dh,Pro_dh-DNA_bdg
FQ312003.1_106	4.387956814503196	7.131167964750469	5.589991200101724	7.089475738381344	4.966136161895398	5.074592103326195	220341.16501393	5.52e-239	656	COG4143@1|root,COG4143@2|Bacteria,1MUBB@1224|Proteobacteria,1RMQ9@1236|Gammaproteobacteria,3ZKEE@590|Salmonella	1236|Gammaproteobacteria	H	Bacterial extracellular solute-binding protein	tbpA	GO:0003674,GO:0005488,GO:0005575,GO:0005623,GO:0006810,GO:0008144,GO:0008150,GO:0015888,GO:0015893,GO:0019842,GO:0030288,GO:0030313,GO:0030975,GO:0030976,GO:0031975,GO:0036094,GO:0042221,GO:0042493,GO:0042597,GO:0043167,GO:0043168,GO:0043169,GO:0044464,GO:0045117,GO:0048037,GO:0050662,GO:0050896,GO:0051179,GO:0051180,GO:0051234,GO:0071702,GO:0071705,GO:0072348,GO:0097159,GO:1901363,GO:1901681	-	ko:K02064	ko02010,map02010	M00191	-	-	ko00000,ko00001,ko00002,ko02000	3.A.1.19	-	iAPECO1_1312.APECO1_1914,iSFxv_1172.SFxv_0065,iUTI89_1310.UTI89_C0076	SBP_bac_1,SBP_bac_11,SBP_bac_6,SBP_bac_8
FQ312003.1_1060	10.219020299528138	9.157533987078045	5.784197544910141	8.411561305396896	10.649823877787448	10.998445795317613	90371.CY43_05735	0	964	COG0591@1|root,COG0591@2|Bacteria,1MUBI@1224|Proteobacteria,1RMXU@1236|Gammaproteobacteria,3ZIYY@590|Salmonella	1236|Gammaproteobacteria	E	Sodium:solute symporter family	putP	GO:0003333,GO:0003674,GO:0005215,GO:0005283,GO:0005298,GO:0005342,GO:0005343,GO:0005416,GO:0005575,GO:0005623,GO:0005886,GO:0005887,GO:0006810,GO:0006811,GO:0006812,GO:0006814,GO:0006820,GO:0006865,GO:0006869,GO:0008150,GO:0008324,GO:0008509,GO:0008514,GO:0010876,GO:0015075,GO:0015077,GO:0015081,GO:0015171,GO:0015291,GO:0015293,GO:0015294,GO:0015318,GO:0015370,GO:0015672,GO:0015711,GO:0015718,GO:…	-	ko:K11928	-	-	-	-	ko00000,ko02000	2.A.21.2	-	iSbBS512_1146.SbBS512_E2302	SSF
FQ312003.1_1061	198.22164541116547	202.82311988457957	79.05639957589152	318.5090508132066	175.66372849792546	144.93546476997938	90371.CY43_05740	1.25e-68	207	2AYJX@1|root,343JF@2|Bacteria,1P2YT@1224|Proteobacteria,1SR4I@1236|Gammaproteobacteria	1236|Gammaproteobacteria	-	-	-	-	-	-	-	-	-	-	-	-	-	-	-
FQ312003.1_1062	74.07759772275816	41.940540510415104	17.92856882888679	97.82474376179873	60.675229708862844	56.486031316501034	220341.16502297	1.1699999999999996e-183	512	COG1702@1|root,COG1702@2|Bacteria,1PNF2@1224|Proteobacteria,1RNZ7@1236|Gammaproteobacteria,3ZJY2@590|Salmonella	1236|Gammaproteobacteria	T	PhoH-like protein	phoH	GO:0000166,GO:0003674,GO:0005488,GO:0005524,GO:0005575,GO:0005622,GO:0005623,GO:0005737,GO:0008144,GO:0017076,GO:0030554,GO:0032553,GO:0032555,GO:0032559,GO:0035639,GO:0036094,GO:0043167,GO:0043168,GO:0044424,GO:0044464,GO:0097159,GO:0097367,GO:1901265,GO:1901363	-	ko:K06217	-	-	-	-	ko00000	-	-	-	PhoH
FQ312003.1_1063	112.49319453900286	102.49918194293275	46.75428494707871	74.68338820051362	129.31370964817572	114.51076888670023	90371.CY43_05750	2.1499999999999999e-203	563	COG1737@1|root,COG1737@2|Bacteria,1NUQ1@1224|Proteobacteria,1RNUZ@1236|Gammaproteobacteria,3ZNGR@590|Salmonella	1236|Gammaproteobacteria	K	Helix-turn-helix domain, rpiR family	Z012_01760	GO:0003674,GO:0003700,GO:0005575,GO:0005622,GO:0005623,GO:0005737,GO:0005829,GO:0006355,GO:0008150,GO:0009889,GO:0010468,GO:0010556,GO:0019219,GO:0019222,GO:0031323,GO:0031326,GO:0044424,GO:0044444,GO:0044464,GO:0050789,GO:0050794,GO:0051171,GO:0051252,GO:0060255,GO:0065007,GO:0080090,GO:0140110,GO:1903506,GO:2000112,GO:2001141	-	-	-	-	-	-	-	-	-	-	HTH_6,SIS
FQ312003.1_1064	1033.3305349272987	281.8606112865205	47.53433220808708	39.87167635285478	1126.1327169005037	747.3857921608012	90371.CY43_05755	0	940	COG0591@1|root,COG0591@2|Bacteria,1R4VK@1224|Proteobacteria,1RQFS@1236|Gammaproteobacteria,3ZMXU@590|Salmonella	1236|Gammaproteobacteria	E	Sodium:solute symporter family	nanT	-	-	ko:K03307	-	-	-	-	ko00000	2.A.21	-	-	SSF
FQ312003.1_1065	1612.7640388341224	366.4230956877983	77.50625598170447	43.95199371042622	1621.4909461665584	1167.1282927034629	220341.16502301	4.4799999999999995e-158	443	COG3010@1|root,COG3010@2|Bacteria,1PRVW@1224|Proteobacteria,1RS59@1236|Gammaproteobacteria,3ZJMC@590|Salmonella	1236|Gammaproteobacteria	G	Converts N-acetylmannosamine-6-phosphate (ManNAc-6-P) to N-acetylglucosamine-6-phosphate (GlcNAc-6-P)	nanE	-	5.1.3.9	ko:K01788	ko00520,map00520	-	R02087	RC00290	ko00000,ko00001,ko01000	-	-	-	NanE
FQ312003.1_1066	1839.3681150412997	450.5105270805098	70.72047845110929	57.3508727151625	2090.9244462398988	1190.9163616820524	90371.CY43_05765	1.1599999999999999e-287	784	COG3055@1|root,COG3055@2|Bacteria,1PJCX@1224|Proteobacteria,1RS0N@1236|Gammaproteobacteria,3ZMRY@590|Salmonella	1236|Gammaproteobacteria	M	Converts alpha-N-acetylneuranimic acid (Neu5Ac) to the beta-anomer, accelerating the equilibrium between the alpha- and beta-anomers. Probably facilitates sialidase-negative bacteria to compete sucessfully for limited amounts of extracellular Neu5Ac, which is likely taken up in the beta-anomer. In addition, the rapid removal of sialic acid from solution might be advantageous to the bacterium to d…	nanM	GO:0003674,GO:0003824,GO:0005575,GO:0005623,GO:0016853,GO:0016854,GO:0016857,GO:0030288,GO:0030313,GO:0031975,GO:0042597,GO:0044464	5.1.3.24	ko:K17948	-	-	-	-	ko00000,ko01000	-	-	-	Kelch_1,Kelch_2,Kelch_4,Kelch_6
FQ312003.1_1067	2592.225626617198	700.9914286713038	80.2380272178026	73.9620246829917	3124.9528408623837	1648.8882545668253	90371.CY43_05770	5.4899999999999996e-170	474	COG1452@1|root,COG1452@2|Bacteria,1PKU7@1224|Proteobacteria,1S2IR@1236|Gammaproteobacteria,3ZN6X@590|Salmonella	1236|Gammaproteobacteria	M	Oligogalacturonate-specific porin protein (KdgM)	kdgM	-	-	ko:K22110	-	-	-	-	ko00000,ko02000	1.B.35.1,1.B.35.2	-	-	KdgM
FQ312003.1_1068	304.2131143455349	76.3188944141021	8.358559288381638	9.523065002408343	393.9638625482221	209.74172139903192	90371.CY43_05775	1.55e-305	848	COG0477@1|root,COG2814@2|Bacteria,1MWKH@1224|Proteobacteria,1RNW6@1236|Gammaproteobacteria,3ZN51@590|Salmonella	1236|Gammaproteobacteria	U	Sugar (and other) transporter	yjhB	GO:0003674,GO:0005215,GO:0005342,GO:0005575,GO:0005623,GO:0005886,GO:0006810,GO:0006811,GO:0006820,GO:0008150,GO:0008509,GO:0008514,GO:0015075,GO:0015318,GO:0015711,GO:0015849,GO:0016020,GO:0022857,GO:0034220,GO:0044464,GO:0046942,GO:0046943,GO:0051179,GO:0051234,GO:0055085,GO:0071702,GO:0071944,GO:0098656,GO:1903825,GO:1905039	-	-	-	-	-	-	-	-	-	-	MFS_1,Sugar_tr
FQ312003.1_1069	751.0604899245811	448.882972108199	59.86429873974212	87.49472296804196	1204.9601068442246	503.7646285108555	90371.CY43_05780	1.4799999999999999e-270	739	COG0673@1|root,COG0673@2|Bacteria,1PE4Q@1224|Proteobacteria,1S1B3@1236|Gammaproteobacteria,3ZMVB@590|Salmonella	1236|Gammaproteobacteria	S	Oxidoreductase family, C-terminal alpha/beta domain	yjhC	GO:0006950,GO:0006974,GO:0008150,GO:0009987,GO:0033554,GO:0050896,GO:0051716	-	-	-	-	-	-	-	-	-	-	GFO_IDH_MocA,GFO_IDH_MocA_C
FQ312003.1_107	9.630419437351723	8.2843614891917845	7.027550689948199	9.625015811937583	9.887001553483197	9.196435382452083	90371.CY43_00535	0	1154	COG4533@1|root,COG4533@2|Bacteria,1N2NK@1224|Proteobacteria,1RP2Z@1236|Gammaproteobacteria,3ZKK0@590|Salmonella	1236|Gammaproteobacteria	K	Activates the small RNA gene sgrS under glucose- phosphate stress conditions as well as yfdZ. Represses its own transcription under both stress and non-stress conditions. Might act as a sensor of the intracellular accumulation of phosphoglucose by binding these molecules in its C-terminal solute-binding domain	sgrR	GO:0000976,GO:0000984,GO:0001017,GO:0001067,GO:0003674,GO:0003676,GO:0003677,GO:0003690,GO:0005488,GO:0005575,GO:0005623,GO:0006355,GO:0008150,GO:0009889,GO:0009890,GO:0009891,GO:0009892,GO:0009893,GO:0010468,GO:0010556,GO:0010557,GO:0010558,GO:0010604,GO:0010605,GO:0010628,GO:0010629,GO:0019219,GO:0019222,GO:0030288,GO:0030313,GO:0031323,GO:0031324,GO:0031325,GO:0031326,GO:0031327,GO:0031328,GO:…	-	ko:K11925	-	-	-	-	ko00000,ko03000	-	-	-	SBP_bac_5,SgrR_N
FQ312003.1_1070	16.357427313388982	24.620614235538845	20.83853040040629	29.839309949176815	20.383733608120497	19.193661841279674	90371.CY43_05795	8.389999999999999e-231	634	COG0111@1|root,COG0111@2|Bacteria,1MW1U@1224|Proteobacteria,1RRQE@1236|Gammaproteobacteria,3ZJME@590|Salmonella	1236|Gammaproteobacteria	C	Catalyzes the NADPH-dependent reduction of glyoxylate and hydroxypyruvate into glycolate and glycerate, respectively	ghrA	GO:0003674,GO:0003824,GO:0005575,GO:0005622,GO:0005623,GO:0005737,GO:0005829,GO:0008150,GO:0008152,GO:0016491,GO:0016614,GO:0016616,GO:0016618,GO:0030267,GO:0044424,GO:0044444,GO:0044464,GO:0055114	1.1.1.79,1.1.1.81	ko:K12972	ko00260,ko00620,ko00630,ko01100,ko01110,ko01120,map00260,map00620,map00630,map01100,map01110,map01120	-	R00465,R01388,R01392,R02527	RC00031,RC00042,RC00670	ko00000,ko00001,ko01000	-	-	iECOK1_1307.ECOK1_1138,iECS88_1305.ECS88_1044,iUMN146_1321.UM146_12160	2-Hacid_dh_C
FQ312003.1_1071	50.29970536410687	72.25408823704139	59.28904180265504	84.11135210906323	55.90424088112207	54.13720606038283	220341.16502307	3.1799999999999996e-181	503	COG1387@1|root,COG1387@2|Bacteria,1MYXV@1224|Proteobacteria,1RRE9@1236|Gammaproteobacteria,3ZJ7P@590|Salmonella	1236|Gammaproteobacteria	E	PHP domain	ycdX	GO:0001539,GO:0003674,GO:0003824,GO:0005488,GO:0005575,GO:0005622,GO:0005623,GO:0005737,GO:0005829,GO:0006928,GO:0008150,GO:0008270,GO:0009987,GO:0016787,GO:0016788,GO:0040011,GO:0042578,GO:0043167,GO:0043169,GO:0044424,GO:0044444,GO:0044464,GO:0046872,GO:0046914,GO:0048870,GO:0051179,GO:0051674,GO:0071973,GO:0071978,GO:0097588	-	ko:K04477	-	-	-	-	ko00000	-	-	-	PHP
FQ312003.1_1072	36.511930242048535	50.61328186008116	44.06210207187328	63.88042213761011	43.16381119715271	45.82173198112333	220341.16502308	2.1299999999999998e-133	377	COG3381@1|root,COG3381@2|Bacteria,1Q3A7@1224|Proteobacteria,1RP51@1236|Gammaproteobacteria,3ZKGX@590|Salmonella	1236|Gammaproteobacteria	S	Nitrate reductase delta subunit	ycdY	GO:0001539,GO:0005575,GO:0005622,GO:0005623,GO:0005737,GO:0005829,GO:0006928,GO:0006950,GO:0006974,GO:0008150,GO:0009987,GO:0033554,GO:0040011,GO:0044424,GO:0044444,GO:0044464,GO:0048870,GO:0050896,GO:0051179,GO:0051674,GO:0051716,GO:0071973,GO:0071978,GO:0097588	-	-	-	-	-	-	-	-	-	-	Nitrate_red_del
FQ312003.1_1073	22.95744982632705	86.27744671232782	41.66462373747677	40.11030432484486	25.39641448212523	30.674498484460262	220341.16502309	3.89e-113	325	28NYX@1|root,2ZBVY@2|Bacteria,1RA69@1224|Proteobacteria,1S1YX@1236|Gammaproteobacteria,3ZM2H@590|Salmonella	1236|Gammaproteobacteria	S	Protein of unknown function (DUF1097)	ycdZ	GO:0005575,GO:0005623,GO:0005886,GO:0016020,GO:0044464,GO:0071944	-	-	-	-	-	-	-	-	-	-	DUF1097
FQ312003.1_1074	7.024637689031292	13.747248020696441	8.04504395202969	9.719141689994624	8.148247236537518	9.324831967584675	220341.16502310	1.19e-192	535	COG1462@1|root,COG1462@2|Bacteria,1MVZM@1224|Proteobacteria,1RQ5F@1236|Gammaproteobacteria,3ZKSS@590|Salmonella	1236|Gammaproteobacteria	M	Curli production assembly/transport component CsgG	csgG	GO:0003674,GO:0005488,GO:0005515,GO:0005575,GO:0005623,GO:0006810,GO:0008104,GO:0008150,GO:0009279,GO:0009987,GO:0015031,GO:0015833,GO:0016020,GO:0019867,GO:0022610,GO:0030288,GO:0030312,GO:0030313,GO:0031224,GO:0031230,GO:0031241,GO:0031246,GO:0031975,GO:0033036,GO:0042597,GO:0042710,GO:0042802,GO:0042886,GO:0044010,GO:0044425,GO:0044462,GO:0044464,GO:0044764,GO:0045184,GO:0051179,GO:0051234,GO:…	-	ko:K06214	-	-	-	-	ko00000,ko02044	-	-	-	CsgG
FQ312003.1_1075	0.9797592006909361	1.6569389381866295	0.7600755657098894	1.3340552213406205	0.5541614054528631	0.776415715028582	220341.16502311	4.89e-94	274	2DEP1@1|root,32U3R@2|Bacteria,1N4PQ@1224|Proteobacteria,1SBR1@1236|Gammaproteobacteria,3ZJTB@590|Salmonella	1236|Gammaproteobacteria	S	Type VIII secretion system (T8SS), CsgF protein	csgF	GO:0005575,GO:0005623,GO:0008150,GO:0009279,GO:0009987,GO:0016020,GO:0019867,GO:0022610,GO:0030312,GO:0030313,GO:0031975,GO:0042710,GO:0044010,GO:0044462,GO:0044464,GO:0044764,GO:0051704,GO:0071944	-	ko:K04338	-	-	-	-	ko00000,ko02044	-	-	-	CsgF
FQ312003.1_1076	0.8285691470262163	0.9991245190013429	0.8401630667044906	1.8087666151787738	1.4013043810266328	1.4089369904464903	220341.16502312	1.13e-91	268	2C2E6@1|root,2ZPXX@2|Bacteria,1N6U8@1224|Proteobacteria,1S46H@1236|Gammaproteobacteria,3ZM8C@590|Salmonella	1236|Gammaproteobacteria	S	Curli assembly protein CsgE	csgE	GO:0003674,GO:0005488,GO:0005515,GO:0005575,GO:0005623,GO:0006810,GO:0008104,GO:0008150,GO:0009279,GO:0009987,GO:0015031,GO:0015833,GO:0016020,GO:0019867,GO:0022610,GO:0030288,GO:0030312,GO:0030313,GO:0031975,GO:0033036,GO:0042597,GO:0042710,GO:0042802,GO:0042886,GO:0044010,GO:0044462,GO:0044464,GO:0044764,GO:0045184,GO:0051179,GO:0051234,GO:0051704,GO:0055085,GO:0071702,GO:0071705,GO:0071806,GO:…	-	ko:K04337	-	-	-	-	ko00000,ko02044	-	-	-	CsgE
FQ312003.1_1077	2.4249267259120946	4.319158094221932	2.720149550070627	2.997734457529049	2.698133744533651	2.585731645442012	90371.CY43_05830	3.86e-154	432	COG2197@1|root,COG2197@2|Bacteria,1MXI3@1224|Proteobacteria,1RNEY@1236|Gammaproteobacteria,3ZJK9@590|Salmonella	1236|Gammaproteobacteria	K	Bacterial regulatory proteins, luxR family	csgD	GO:0000976,GO:0000984,GO:0000986,GO:0000987,GO:0001017,GO:0001067,GO:0001130,GO:0001216,GO:0001217,GO:0003674,GO:0003676,GO:0003677,GO:0003690,GO:0003700,GO:0005488,GO:0005575,GO:0006355,GO:0008150,GO:0009889,GO:0009890,GO:0009891,GO:0009892,GO:0009893,GO:0010468,GO:0010556,GO:0010557,GO:0010558,GO:0010604,GO:0010605,GO:0010628,GO:0010629,GO:0019219,GO:0019222,GO:0031323,GO:0031324,GO:0031325,GO:…	-	ko:K04333,ko:K20918	ko02026,ko05111,map02026,map05111	-	-	-	ko00000,ko00001,ko03000	-	-	-	GerE
FQ312003.1_1078	0.9195916571933003	2.4959585687231955	1.1101012813640951	1.673958123081416	1.273301290721128	1.287439686647995	220341.16502314	4.36e-38	134	2DRE1@1|root,33BC9@2|Bacteria,1NGYJ@1224|Proteobacteria,1SH6W@1236|Gammaproteobacteria,3ZJRS@590|Salmonella	1236|Gammaproteobacteria	S	Curlin associated repeat	csgB	GO:0003674,GO:0005488,GO:0005515,GO:0005575,GO:0005623,GO:0006807,GO:0007155,GO:0008150,GO:0008152,GO:0009279,GO:0009289,GO:0009987,GO:0016020,GO:0016043,GO:0019538,GO:0019867,GO:0022610,GO:0030312,GO:0030313,GO:0031975,GO:0042710,GO:0042802,GO:0042995,GO:0043170,GO:0044010,GO:0044238,GO:0044462,GO:0044464,GO:0044764,GO:0051704,GO:0071704,GO:0071840,GO:0071944,GO:0097435,GO:1901564,GO:1990000	-	ko:K04335	ko02026,map02026	-	-	-	ko00000,ko00001,ko02044	-	-	-	Curlin_rpt
FQ312003.1_1079	11.66723587209201	14.74514245760341	8.048648710206237	12.393015157146053	10.172913460020244	11.699997458487669	1197719.A464_1078	1.6799999999999999e-40	140	29Z81@1|root,30M63@2|Bacteria,1RECY@1224|Proteobacteria,1S5Q8@1236|Gammaproteobacteria,3ZJXK@590|Salmonella	1236|Gammaproteobacteria	S	Curlin associated repeat	csgA	GO:0003674,GO:0005488,GO:0005515,GO:0005575,GO:0005623,GO:0006807,GO:0007155,GO:0008150,GO:0008152,GO:0009289,GO:0009987,GO:0016043,GO:0019538,GO:0022610,GO:0042710,GO:0042802,GO:0042995,GO:0043170,GO:0044010,GO:0044238,GO:0044464,GO:0044764,GO:0051704,GO:0071704,GO:0071840,GO:0097435,GO:1901564,GO:1990000	-	ko:K04334	ko02026,map02026	-	-	-	ko00000,ko00001,ko02044	-	-	-	Curlin_rpt
FQ312003.1_108	2357.35702557365	474.7253502889743	340.6008684538452	472.4768289684307	1970.0163248462104	2090.746814744789	469595.CSAG_04821	1.31e-18	76.6	2BKP3@1|root,32F4P@2|Bacteria,1QNAK@1224|Proteobacteria,1TKU1@1236|Gammaproteobacteria,3WYZJ@544|Citrobacter	1236|Gammaproteobacteria	S	Inhibitor of glucose uptake transporter SgrT	-	-	-	-	-	-	-	-	-	-	-	-	SgrT
FQ312003.1_1080	12.361212160397345	27.242036852388445	12.950357197841258	17.291016758410795	13.964760598045055	15.28751056758292	220341.16502316	2.51e-66	202	2CHEZ@1|root,32UJP@2|Bacteria,1N2IV@1224|Proteobacteria,1S8D1@1236|Gammaproteobacteria,3ZNAK@590|Salmonella	1236|Gammaproteobacteria	M	Thin aggregative fimbriae synthesis protein	csgC	-	-	ko:K04336	ko02026,map02026	-	-	-	ko00000,ko00001,ko02044	-	-	-	Tafi-CsgC
FQ312003.1_1081	13.645194967362295	57.953070823418564	29.46173759230393	63.853598241416876	15.45869960275422	22.21894069427074	220341.16502317	6.99e-72	216	2BIAD@1|root,32CG0@2|Bacteria,1QQXZ@1224|Proteobacteria,1RTNN@1236|Gammaproteobacteria,3ZNFA@590|Salmonella	1236|Gammaproteobacteria	-	-	-	-	-	-	-	-	-	-	-	-	-	-	-
FQ312003.1_1082	26.66691683134934	34.981201327125824	25.276760097426106	53.488001937730644	26.626658343167648	30.720832518488447	220341.16502318	5.3099999999999995e-124	353	COG2110@1|root,COG2110@2|Bacteria,1RCWP@1224|Proteobacteria,1S3WJ@1236|Gammaproteobacteria,3ZKG9@590|Salmonella	1236|Gammaproteobacteria	S	Deacetylates O-acetyl-ADP ribose. Down-regulates ribonuclease 3 (RNase III) activity. Acts by interacting directly with the region of the ribonuclease that is required for dimerization activation	ymdB	GO:0003674,GO:0003824,GO:0004857,GO:0005488,GO:0005515,GO:0008150,GO:0008428,GO:0009892,GO:0010605,GO:0016787,GO:0019213,GO:0019219,GO:0019222,GO:0019899,GO:0030234,GO:0031323,GO:0031324,GO:0032069,GO:0032074,GO:0043086,GO:0043900,GO:0044092,GO:0045934,GO:0048519,GO:0048523,GO:0050789,GO:0050790,GO:0050794,GO:0051171,GO:0051172,GO:0051252,GO:0051253,GO:0051336,GO:0051346,GO:0060255,GO:0060698,GO:…	-	-	-	-	-	-	-	-	-	-	Macro
FQ312003.1_1083	41.61473161633895	50.46310656417035	31.243262736136476	63.47400908286857	47.37483142601949	46.52252574859365	220341.16502319	0	980	COG1502@1|root,COG1502@2|Bacteria,1MUDJ@1224|Proteobacteria,1RMIF@1236|Gammaproteobacteria,3ZK51@590|Salmonella	1236|Gammaproteobacteria	I	Catalyzes the synthesis of cardiolipin (CL) (diphosphatidylglycerol) from phosphatidylglycerol (PG) and phosphatidylethanolamine (PE)	clsC	GO:0003674,GO:0003824,GO:0005575,GO:0006629,GO:0006644,GO:0006650,GO:0006655,GO:0006793,GO:0006796,GO:0008150,GO:0008152,GO:0008610,GO:0008654,GO:0008808,GO:0009058,GO:0009987,GO:0016020,GO:0016740,GO:0016772,GO:0016780,GO:0019637,GO:0030572,GO:0032048,GO:0032049,GO:0044237,GO:0044238,GO:0044249,GO:0044255,GO:0045017,GO:0046471,GO:0046474,GO:0046486,GO:0071704,GO:0090407,GO:0090483,GO:1901576	-	ko:K06132	ko00564,ko01100,map00564,map01100	-	R11062	RC00017	ko00000,ko00001,ko01000	-	-	-	PLDc_2
FQ312003.1_1084	49.551716841757745	69.64600304043634	39.94758419816923	59.350119237139765	55.84411978727002	58.50567967230055	90371.CY43_05860	1.63e-278	761	COG1835@1|root,COG1835@2|Bacteria,1N4D5@1224|Proteobacteria,1RREK@1236|Gammaproteobacteria,3ZKS2@590|Salmonella	1236|Gammaproteobacteria	I	Necessary for the succinyl substitution of periplasmic glucans. Could catalyze the transfer of succinyl residues from the cytoplasmic side of the membrane to the nascent glucan backbones on the periplasmic side of the membrane	mdoC	GO:0003674,GO:0003824,GO:0005575,GO:0005623,GO:0005886,GO:0005975,GO:0008150,GO:0008152,GO:0009311,GO:0016020,GO:0016740,GO:0016746,GO:0016747,GO:0016748,GO:0044238,GO:0044464,GO:0071704,GO:0071944	-	ko:K11941	-	-	-	-	ko00000,ko01000	-	-	-	Acyl_transf_3
FQ312003.1_1085	94.6834521852317	136.88047984513372	104.43744556501092	143.4305495076651	111.60790243696728	111.90190764762293	90371.CY43_05865	0	1058	COG3131@1|root,COG3131@2|Bacteria,1MUNX@1224|Proteobacteria,1RMEB@1236|Gammaproteobacteria,3ZJKM@590|Salmonella	1236|Gammaproteobacteria	P	Involved in the biosynthesis of osmoregulated periplasmic glucans (OPGs)	mdoG	GO:0000271,GO:0005575,GO:0005623,GO:0005975,GO:0005976,GO:0006073,GO:0006950,GO:0006970,GO:0008150,GO:0008152,GO:0009058,GO:0009059,GO:0009250,GO:0009628,GO:0009987,GO:0016051,GO:0030288,GO:0030313,GO:0031975,GO:0033692,GO:0034637,GO:0034645,GO:0042597,GO:0043170,GO:0044042,GO:0044237,GO:0044238,GO:0044249,GO:0044260,GO:0044262,GO:0044264,GO:0044464,GO:0050896,GO:0051273,GO:0051274,GO:0071704,GO:…	-	ko:K03670	-	-	-	-	ko00000	-	-	-	MdoG
FQ312003.1_1086	50.901327375933604	87.12538835117172	64.98034601321032	88.2699951085142	63.650254859793094	67.0710370135052	90371.CY43_05870	0	1704	COG2943@1|root,COG2943@2|Bacteria,1MVXZ@1224|Proteobacteria,1RMGX@1236|Gammaproteobacteria,3ZIS8@590|Salmonella	1236|Gammaproteobacteria	M	Involved in the biosynthesis of osmoregulated periplasmic glucans (OPGs)	mdoH	GO:0000271,GO:0003674,GO:0003824,GO:0005575,GO:0005623,GO:0005886,GO:0005887,GO:0005975,GO:0005976,GO:0006073,GO:0006950,GO:0006970,GO:0008150,GO:0008152,GO:0009058,GO:0009059,GO:0009250,GO:0009311,GO:0009312,GO:0009628,GO:0009987,GO:0016020,GO:0016021,GO:0016051,GO:0016740,GO:0016757,GO:0031224,GO:0031226,GO:0033692,GO:0034637,GO:0034645,GO:0043170,GO:0044042,GO:0044237,GO:0044238,GO:0044249,GO:…	-	ko:K03669	-	-	-	-	ko00000,ko01000,ko01003,ko02000	4.D.3.1.1	GT2	-	Glyco_trans_2_3,Glycos_transf_2
FQ312003.1_1087	33.34080406979338	43.82625085522443	30.51859340885885	38.862196891065	33.616236850132985	40.24831505479773	220341.16502323	2.43e-51	161	COG5645@1|root,COG5645@2|Bacteria,1MZSU@1224|Proteobacteria,1S9EJ@1236|Gammaproteobacteria,3ZMN7@590|Salmonella	1236|Gammaproteobacteria	S	Protein of unknown function (DUF1375)	yceK	GO:0005575,GO:0005623,GO:0006950,GO:0006974,GO:0008150,GO:0009279,GO:0009987,GO:0016020,GO:0019867,GO:0030312,GO:0030313,GO:0031224,GO:0031230,GO:0031241,GO:0031246,GO:0031975,GO:0033554,GO:0044425,GO:0044462,GO:0044464,GO:0050896,GO:0051716,GO:0071944,GO:0098552	-	-	-	-	-	-	-	-	-	-	DUF1375
FQ312003.1_1088	31.618204558786353	22.177904772886833	14.646143562452332	22.922708368899887	28.496470393820665	35.6526549316087	220341.16502324	2.44e-85	251	291QA@1|root,2ZPAE@2|Bacteria,1RI2H@1224|Proteobacteria,1S689@1236|Gammaproteobacteria,3ZM6N@590|Salmonella	1236|Gammaproteobacteria	S	MsyB protein	msyB	GO:0005575,GO:0005622,GO:0005623,GO:0005737,GO:0005829,GO:0044424,GO:0044444,GO:0044464	-	ko:K12147	-	-	-	-	ko00000	-	-	-	MsyB
FQ312003.1_1089	29.492481680611583	22.162893784468743	14.729157895794572	24.684814886023396	32.81032900761683	33.03947233877232	90371.CY43_05885	9.860000000000001e-281	768	COG0477@1|root,COG2814@2|Bacteria,1MUBP@1224|Proteobacteria,1RNXS@1236|Gammaproteobacteria,3ZJYZ@590|Salmonella	1236|Gammaproteobacteria	U	MFS_1 like family	mdtG	GO:0006810,GO:0006855,GO:0008150,GO:0015893,GO:0042221,GO:0042493,GO:0050896,GO:0051179,GO:0051234,GO:0055085	-	ko:K08161	-	-	-	-	ko00000,ko02000	2.A.1.2.20	-	-	MFS_1,Sugar_tr
FQ312003.1_109	25.51078254069006	17.58844857319168	14.456868743921303	17.89858870039831	23.135620384314954	24.114460105501973	90371.CY43_00545	1.26e-147	415	COG0066@1|root,COG0066@2|Bacteria,1MVXB@1224|Proteobacteria,1RNMK@1236|Gammaproteobacteria,3ZJBF@590|Salmonella	1236|Gammaproteobacteria	E	Catalyzes the isomerization between 2-isopropylmalate and 3-isopropylmalate, via the formation of 2-isopropylmaleate	leuD	GO:0003674,GO:0003824,GO:0003861,GO:0005575,GO:0005622,GO:0005623,GO:0005737,GO:0005829,GO:0006082,GO:0006520,GO:0006551,GO:0006807,GO:0008150,GO:0008152,GO:0008652,GO:0009058,GO:0009081,GO:0009082,GO:0009098,GO:0009316,GO:0009987,GO:0016053,GO:0016829,GO:0016835,GO:0016836,GO:0016853,GO:0016866,GO:0019752,GO:0032991,GO:0043436,GO:0044237,GO:0044238,GO:0044249,GO:0044281,GO:0044283,GO:0044424,GO:…	4.2.1.33,4.2.1.35	ko:K01704	ko00290,ko00660,ko01100,ko01110,ko01210,ko01230,map00290,map00660,map01100,map01110,map01210,map01230	M00432,M00535	R03896,R03898,R03968,R04001,R10170	RC00976,RC00977,RC01041,RC01046,RC03072	br01601,ko00000,ko00001,ko00002,ko01000	-	-	-	Aconitase_C
FQ312003.1_1090	75.79550517232214	92.4574669567203	66.41418611974656	96.74643587666652	90.60985417326131	89.973438223983	90371.CY43_05890	1.91e-233	640	COG1560@1|root,COG1560@2|Bacteria,1MVNI@1224|Proteobacteria,1RMZ5@1236|Gammaproteobacteria,3ZJ18@590|Salmonella	1236|Gammaproteobacteria	M	Catalyzes the transfer of laurate from lauroyl-acyl carrier protein (ACP) to Kdo(2)-lipid IV(A) to form Kdo(2)- (lauroyl)-lipid IV(A)	lpxL	GO:0003674,GO:0003824,GO:0005575,GO:0005623,GO:0005886,GO:0005975,GO:0006629,GO:0006643,GO:0006644,GO:0006664,GO:0006793,GO:0006796,GO:0008150,GO:0008152,GO:0008610,GO:0008654,GO:0009058,GO:0009245,GO:0009247,GO:0009311,GO:0009312,GO:0009987,GO:0016020,GO:0016051,GO:0016740,GO:0019637,GO:0044237,GO:0044238,GO:0044249,GO:0044255,GO:0044464,GO:0046467,GO:0046493,GO:0071704,GO:0071944,GO:0090407,GO:…	2.3.1.241,2.3.1.242	ko:K02517,ko:K12974	ko00540,ko01100,map00540,map01100	M00060	R05146,R10906	RC00037,RC00039	ko00000,ko00001,ko00002,ko01000,ko01005	-	-	iSF_1195.SF1061,iS_1188.S1138,iYL1228.KPN_01068	Lip_A_acyltrans
FQ312003.1_1091	4.864696072941783	5.201072850934357	4.210750127907473	4.455503353743712	4.385484677233933	4.250654308673024	90371.CY43_05895	7.17e-258	706	COG1054@1|root,COG1054@2|Bacteria,1MUFV@1224|Proteobacteria,1RNNU@1236|Gammaproteobacteria,3ZKWV@590|Salmonella	1236|Gammaproteobacteria	S	Rhodanase C-terminal	yceA	-	-	ko:K07146	-	-	-	-	ko00000	-	-	-	Rhodanese,Rhodanese_C
FQ312003.1_1092	4.613103840235541	4.401773512491517	3.499039100512667	5.495008870134035	4.1879478859322345	3.8415134526211747	220341.16502328	3.79e-135	382	COG2353@1|root,COG2353@2|Bacteria,1R9XD@1224|Proteobacteria,1S24R@1236|Gammaproteobacteria,3ZKBA@590|Salmonella	1236|Gammaproteobacteria	S	YceI-like domain	yceI	-	-	-	-	-	-	-	-	-	-	-	YceI
FQ312003.1_1093	2.273479848117563	4.408022591369311	2.323316870216924	4.3999593678270905	2.8932976829979395	3.0080467606699823	90371.CY43_05905	1.01e-134	381	COG3038@1|root,COG3038@2|Bacteria,1MZ7X@1224|Proteobacteria,1S3RF@1236|Gammaproteobacteria,3ZKCU@590|Salmonella	1236|Gammaproteobacteria	C	Prokaryotic cytochrome b561	yceJ	GO:0005575,GO:0005623,GO:0005886,GO:0016020,GO:0044464,GO:0071944	-	ko:K12262	-	-	-	-	ko00000	-	-	-	Ni_hydr_CYTB
FQ312003.1_1094	36.73921909911471	55.844226770439256	28.730743315715124	25.503499036977274	41.592847712102625	44.856415775522805	220341.16502329	1.01e-16	71.6	2EH0X@1|root,33ASZ@2|Bacteria,1NJ0F@1224|Proteobacteria,1SI2Z@1236|Gammaproteobacteria	1236|Gammaproteobacteria	S	Protein of unknown function (DUF2770)	-	GO:0008150,GO:0009268,GO:0009628,GO:0010447,GO:0050896	-	-	-	-	-	-	-	-	-	-	DUF2770
FQ312003.1_1095	53.87585947263606	48.483669372427336	41.468822216246735	54.92610638323459	60.61472703939158	60.29327654254083	90371.CY43_05915	1.34e-280	765	COG0665@1|root,COG0665@2|Bacteria,1MU7M@1224|Proteobacteria,1RS24@1236|Gammaproteobacteria,3ZJHW@590|Salmonella	1236|Gammaproteobacteria	E	Belongs to the MSOX MTOX family. MTOX subfamily	solA	GO:0000166,GO:0003674,GO:0003824,GO:0005488,GO:0005575,GO:0005622,GO:0005623,GO:0005737,GO:0005829,GO:0006950,GO:0006974,GO:0008150,GO:0008152,GO:0009987,GO:0016491,GO:0016645,GO:0016647,GO:0033554,GO:0036094,GO:0043167,GO:0043168,GO:0044424,GO:0044444,GO:0044464,GO:0048037,GO:0050131,GO:0050660,GO:0050662,GO:0050896,GO:0051716,GO:0055114,GO:0097159,GO:1901265,GO:1901363	-	ko:K02846	-	-	-	-	ko00000,ko01000	-	-	iEC042_1314.EC042_1126	DAO
FQ312003.1_1096	1422.4215170500015	745.3136906602999	746.5240104994078	943.2330841335427	1331.1636412213072	1262.9988232794842	90371.CY43_05920	2.56e-57	177	2CFXH@1|root,32S2R@2|Bacteria,1MZNE@1224|Proteobacteria,1S8Z0@1236|Gammaproteobacteria,3ZMFI@590|Salmonella	1236|Gammaproteobacteria	S	BssS protein family	bssS	GO:0008150,GO:0043900,GO:0050789,GO:0050794,GO:0065007,GO:1900190	-	ko:K12148	-	-	-	-	ko00000,ko02048	-	-	-	BssS
FQ312003.1_1097	61.39507293212521	75.0730435559844	71.91346252884027	67.53759784690428	73.37404781045085	77.41911756153522	90371.CY43_05925	3.73e-51	161	2DMSQ@1|root,32TF2@2|Bacteria,1N075@1224|Proteobacteria,1S8YE@1236|Gammaproteobacteria,3ZMKG@590|Salmonella	1236|Gammaproteobacteria	S	DinI-like family	dinI	GO:0003674,GO:0005488,GO:0005515,GO:0006950,GO:0006974,GO:0007154,GO:0008150,GO:0009432,GO:0009605,GO:0009987,GO:0009991,GO:0019899,GO:0031668,GO:0033554,GO:0050896,GO:0051716,GO:0071496	-	ko:K12149	-	-	-	-	ko00000,ko03400	-	-	-	DinI
FQ312003.1_1098	30.690317565164055	51.76885108254526	41.768008544794185	54.595368785248745	41.18639654613722	44.40783538014881	90371.CY43_05930	9.08e-260	711	COG0418@1|root,COG0418@2|Bacteria,1MUYP@1224|Proteobacteria,1RNEN@1236|Gammaproteobacteria,3ZKI4@590|Salmonella	1236|Gammaproteobacteria	F	Catalyzes the reversible cyclization of carbamoyl aspartate to dihydroorotate	pyrC	GO:0003674,GO:0003824,GO:0004151,GO:0005488,GO:0005575,GO:0005622,GO:0005623,GO:0005737,GO:0005829,GO:0006139,GO:0006206,GO:0006207,GO:0006220,GO:0006221,GO:0006725,GO:0006753,GO:0006793,GO:0006796,GO:0006807,GO:0008150,GO:0008152,GO:0008270,GO:0009058,GO:0009112,GO:0009117,GO:0009165,GO:0009218,GO:0009220,GO:0009259,GO:0009260,GO:0009987,GO:0016787,GO:0016810,GO:0016812,GO:0018130,GO:0019438,GO:…	3.5.2.3	ko:K01465	ko00240,ko01100,map00240,map01100	M00051	R01993	RC00632	ko00000,ko00001,ko00002,ko01000	-	-	iSBO_1134.SBO_2002,iYL1228.KPN_01074	Amidohydro_1
FQ312003.1_1099	980.5745930604371	701.7665195271718	699.7106254325256	896.5715657913058	981.9703004796679	861.7263741466011	90371.CY43_05935	3.65e-126	359	2CFK9@1|root,2Z7KF@2|Bacteria,1PWBU@1224|Proteobacteria,1RPR9@1236|Gammaproteobacteria,3ZK9H@590|Salmonella	1236|Gammaproteobacteria	S	Protein of unknown function (DUF1439)	yceB	-	-	-	-	-	-	-	-	-	-	-	DUF1439
FQ312003.1_11	115.5530963932836	109.11614423856456	106.74808469224453	146.8640085853914	119.65415442554456	120.85997268051872	90371.CY43_00055	0	1210	COG0443@1|root,COG0443@2|Bacteria,1MVEN@1224|Proteobacteria,1RMDD@1236|Gammaproteobacteria,3ZJUK@590|Salmonella	1236|Gammaproteobacteria	O	Heat shock 70 kDa protein	dnaK	GO:0000166,GO:0000988,GO:0000989,GO:0003674,GO:0003824,GO:0005488,GO:0005515,GO:0005524,GO:0005575,GO:0005622,GO:0005623,GO:0005737,GO:0005829,GO:0005886,GO:0006457,GO:0006458,GO:0006950,GO:0006986,GO:0008144,GO:0008150,GO:0008270,GO:0009266,GO:0009408,GO:0009628,GO:0009889,GO:0009987,GO:0010033,GO:0010556,GO:0016020,GO:0016043,GO:0016462,GO:0016787,GO:0016817,GO:0016818,GO:0016887,GO:0016989,GO:…	-	ko:K04043	ko03018,ko04212,ko05152,map03018,map04212,map05152	-	-	-	ko00000,ko00001,ko03019,ko03029,ko03110,ko04147	1.A.33.1	-	-	HSP70
FQ312003.1_110	6.329088268740328	6.721015435571274	5.365038333327905	8.852857198306683	8.814277940785889	6.6697835173411955	90371.CY43_00550	0	924	COG0065@1|root,COG0065@2|Bacteria,1MVYR@1224|Proteobacteria,1RMF6@1236|Gammaproteobacteria,3ZIW2@590|Salmonella	1236|Gammaproteobacteria	E	Catalyzes the isomerization between 2-isopropylmalate and 3-isopropylmalate, via the formation of 2-isopropylmaleate	leuC	GO:0003674,GO:0003824,GO:0003861,GO:0005575,GO:0005622,GO:0005623,GO:0005737,GO:0005829,GO:0006082,GO:0006520,GO:0006551,GO:0006807,GO:0008150,GO:0008152,GO:0008652,GO:0009058,GO:0009081,GO:0009082,GO:0009098,GO:0009316,GO:0009987,GO:0016053,GO:0016829,GO:0016835,GO:0016836,GO:0016853,GO:0016866,GO:0019752,GO:0032991,GO:0043436,GO:0044237,GO:0044238,GO:0044249,GO:0044281,GO:0044283,GO:0044424,GO:…	4.2.1.33,4.2.1.35	ko:K01703	ko00290,ko00660,ko00966,ko01100,ko01110,ko01210,ko01230,map00290,map00660,map00966,map01100,map01110,map01210,map01230	M00432,M00535	R03896,R03898,R03968,R04001,R08620,R08624,R08628,R08634,R08641,R08645,R10170	RC00497,RC00976,RC00977,RC01041,RC01046,RC03072	br01601,ko00000,ko00001,ko00002,ko01000	-	-	iEcE24377_1341.EcE24377A_0075,iPC815.YPO0531	Aconitase
FQ312003.1_1100	340.55012920647994	225.6424528734243	191.85378916269477	302.7073831936316	327.132635800472	304.8962716130997	220341.16502335	1.8499999999999998e-156	438	COG2999@1|root,COG2999@2|Bacteria,1N9FA@1224|Proteobacteria,1RMFC@1236|Gammaproteobacteria,3ZJP3@590|Salmonella	1236|Gammaproteobacteria	O	Glutaredoxin 2, C terminal domain	grxB	GO:0003674,GO:0003824,GO:0005575,GO:0005622,GO:0005623,GO:0005737,GO:0005829,GO:0008150,GO:0008152,GO:0015036,GO:0015037,GO:0015038,GO:0016491,GO:0016667,GO:0044424,GO:0044444,GO:0044464,GO:0055114	-	ko:K03675	-	-	-	-	ko00000,ko03110	-	-	iAF1260.b1064,iAPECO1_1312.APECO1_146,iB21_1397.B21_01068,iBWG_1329.BWG_0912,iEC042_1314.EC042_1131,iEC55989_1330.EC55989_1177,iECABU_c1320.ECABU_c12780,iECBD_1354.ECBD_2536,iECB_1328.ECB_01060,iECDH1ME8569_1439.ECDH1ME8569_0999,iECD_1391.ECD_01060,iECED1_1282.ECED1_1208,iECH74115_1262.ECH74115_1443,iECIAI1_1343.ECIAI1_1099,iECIAI39_1322.ECIAI39_2099,iECNA114_1301.ECNA114_1122,iECOK1_1307.ECOK1_1…	GST_N_3,Glutaredoxin2_C
FQ312003.1_1101	50.698411324492945	71.3240888739894	37.34660582621952	69.16700183819448	58.56404519632294	49.204886550261136	90371.CY43_05945	1.3599999999999997e-286	783	COG0477@1|root,COG0477@2|Bacteria,1QS3U@1224|Proteobacteria,1RNJ6@1236|Gammaproteobacteria,3ZJDV@590|Salmonella	1236|Gammaproteobacteria	U	Major Facilitator Superfamily	mdtH	GO:0005575,GO:0005623,GO:0005886,GO:0016020,GO:0044464,GO:0071944	-	ko:K08162	-	-	-	-	ko00000,ko02000	2.A.1.2.21	-	-	MFS_1
FQ312003.1_1102	147.50396809621822	88.5432378124935	103.27973140942049	120.70371450775947	137.29580907780468	129.09414905051716	90371.CY43_05950	4.98e-146	410	COG1670@1|root,COG1670@2|Bacteria,1MVG4@1224|Proteobacteria,1RQPX@1236|Gammaproteobacteria,3ZK5T@590|Salmonella	1236|Gammaproteobacteria	J	Acetyltransferase (GNAT) domain	rimJ	GO:0003674,GO:0003824,GO:0004596,GO:0005575,GO:0005622,GO:0005623,GO:0005737,GO:0005829,GO:0006464,GO:0006473,GO:0006474,GO:0006807,GO:0008080,GO:0008150,GO:0008152,GO:0008999,GO:0009987,GO:0010467,GO:0016407,GO:0016410,GO:0016740,GO:0016746,GO:0016747,GO:0019538,GO:0031365,GO:0034212,GO:0036211,GO:0043170,GO:0043412,GO:0043543,GO:0044237,GO:0044238,GO:0044260,GO:0044267,GO:0044424,GO:0044444,GO:…	2.3.1.128	ko:K03790	-	-	-	-	ko00000,ko01000,ko03009	-	-	-	Acetyltransf_3
FQ312003.1_1103	177.55232284527307	91.68104897329373	114.67696927868947	127.64411277702432	164.71498146137037	159.8845705068474	220341.16502338	1.8299999999999999e-147	416	COG3132@1|root,COG3132@2|Bacteria,1RA13@1224|Proteobacteria,1RQUQ@1236|Gammaproteobacteria,3ZIYJ@590|Salmonella	1236|Gammaproteobacteria	S	Protein of unknown function, DUF480	yceH	GO:0005575,GO:0005622,GO:0005623,GO:0005737,GO:0005829,GO:0044424,GO:0044444,GO:0044464	-	ko:K09915	-	-	-	-	ko00000	-	-	-	DUF480
FQ312003.1_1104	75.88351771152372	52.04198069154628	54.66488182877454	70.11044835493249	82.65174531237939	71.6107564470507	90371.CY43_05960	1.0099999999999998e-224	619	COG0673@1|root,COG0673@2|Bacteria,1MVCX@1224|Proteobacteria,1RP1P@1236|Gammaproteobacteria,3ZJJE@590|Salmonella	1236|Gammaproteobacteria	S	Oxidoreductase family, NAD-binding Rossmann fold	mviM	-	-	ko:K03810	-	-	-	-	ko00000	-	-	-	GFO_IDH_MocA
FQ312003.1_1105	11.288844739460846	14.745194594458646	12.80150297802124	19.801970096278577	15.738900944447344	15.292366645756458	1197719.A464_1104	0	967	COG0728@1|root,COG0728@2|Bacteria,1MUH0@1224|Proteobacteria,1RMXX@1236|Gammaproteobacteria,3ZJPA@590|Salmonella	1236|Gammaproteobacteria	S	Involved in peptidoglycan biosynthesis. Transports lipid-linked peptidoglycan precursors from the inner to the outer leaflet of the cytoplasmic membrane	murJ	GO:0000270,GO:0003674,GO:0005215,GO:0005575,GO:0005623,GO:0005886,GO:0005887,GO:0006022,GO:0006023,GO:0006024,GO:0006807,GO:0006810,GO:0006869,GO:0008150,GO:0008152,GO:0009058,GO:0009059,GO:0009252,GO:0009273,GO:0009987,GO:0010876,GO:0015647,GO:0015648,GO:0015835,GO:0015836,GO:0016020,GO:0016021,GO:0016043,GO:0022857,GO:0022884,GO:0030203,GO:0031224,GO:0031226,GO:0033036,GO:0034203,GO:0034204,GO:…	-	ko:K03980	-	-	-	-	ko00000,ko01011,ko02000	2.A.66.4	-	iECO103_1326.ECO103_1114	MVIN
FQ312003.1_1106	310.3505796449113	195.8019581926374	212.9836107364842	315.30561118572945	267.5111646267386	233.50724834076678	220341.16502341	6.380000000000001e-91	266	COG3418@1|root,COG3418@2|Bacteria,1MZUY@1224|Proteobacteria,1SAU2@1236|Gammaproteobacteria,3ZM58@590|Salmonella	1236|Gammaproteobacteria	N	FlgN protein	flgN	-	-	ko:K02399	ko02040,map02040	-	-	-	ko00000,ko00001,ko02035	-	-	-	FlgN
FQ312003.1_1107	545.2756266512908	281.181889067196	271.55890953008634	398.9712645993268	352.48540945611836	296.84720074039643	90371.CY43_05975	4.429999999999999e-55	172	COG2747@1|root,COG2747@2|Bacteria,1MZI7@1224|Proteobacteria,1S8UX@1236|Gammaproteobacteria,3ZMI3@590|Salmonella	1236|Gammaproteobacteria	N	Anti-sigma-28 factor, FlgM	flgM	GO:0000988,GO:0000989,GO:0003674,GO:0008150,GO:0009889,GO:0009892,GO:0010556,GO:0010605,GO:0016989,GO:0019219,GO:0019222,GO:0030162,GO:0031323,GO:0031324,GO:0031326,GO:0032268,GO:0032269,GO:0045861,GO:0048519,GO:0048523,GO:0050789,GO:0050794,GO:0051171,GO:0051172,GO:0051246,GO:0051248,GO:0051252,GO:0060255,GO:0065007,GO:0080090,GO:0140110,GO:1903506,GO:2001141	-	ko:K02398	ko02020,ko02025,ko02026,ko02040,map02020,map02025,map02026,map02040	-	-	-	ko00000,ko00001,ko02035	-	-	-	FlgM
FQ312003.1_1108	23.36594107551179	97.73478537052709	68.02980595455888	87.68475698567549	29.48865151262683	39.956177534048386	90371.CY43_05980	1.82e-149	421	COG1261@1|root,COG1261@2|Bacteria,1NY6E@1224|Proteobacteria,1RMY1@1236|Gammaproteobacteria,3ZM0B@590|Salmonella	1236|Gammaproteobacteria	N	Involved in the assembly process of the P-ring formation. It may associate with FlgF on the rod constituting a structure essential for the P-ring assembly or may act as a modulator protein for the P-ring assembly	flgA	GO:0001539,GO:0006928,GO:0008150,GO:0009987,GO:0040011,GO:0048870,GO:0051179,GO:0051674,GO:0071973,GO:0097588	-	ko:K02386	ko02040,map02040	-	-	-	ko00000,ko00001,ko02035	-	-	-	ChapFlgA
FQ312003.1_1109	51.167918264915166	199.3935022752465	156.7422848254532	242.39463438632873	61.90392712699142	80.14475126173046	90371.CY43_05985	1.11e-90	266	COG1815@1|root,COG1815@2|Bacteria,1MZ8P@1224|Proteobacteria,1S9DS@1236|Gammaproteobacteria,3ZM96@590|Salmonella	1236|Gammaproteobacteria	N	Structural component of flagellum, the bacterial motility apparatus. Part of the rod structure of flagellar basal body	flgB	GO:0001539,GO:0005575,GO:0005623,GO:0006928,GO:0008150,GO:0009288,GO:0009424,GO:0009987,GO:0040011,GO:0042995,GO:0043226,GO:0043228,GO:0044422,GO:0044461,GO:0044463,GO:0044464,GO:0048870,GO:0051179,GO:0051674,GO:0071973,GO:0071978,GO:0097588	-	ko:K02387	ko02040,map02040	-	-	-	ko00000,ko00001,ko02035	-	-	-	Flg_bb_rod
FQ312003.1_111	8.908116703773885	10.414581892068988	7.761446259980362	12.984924179612989	12.625806639187939	10.20648964917797	90371.CY43_00555	8.77e-261	714	COG0473@1|root,COG0473@2|Bacteria,1MUH4@1224|Proteobacteria,1RMZQ@1236|Gammaproteobacteria,3ZJT9@590|Salmonella	1236|Gammaproteobacteria	CE	Catalyzes the oxidation of 3-carboxy-2-hydroxy-4- methylpentanoate (3-isopropylmalate) to 3-carboxy-4-methyl-2- oxopentanoate. The product decarboxylates to 4-methyl-2 oxopentanoate	leuB	GO:0000287,GO:0003674,GO:0003824,GO:0003862,GO:0005488,GO:0005575,GO:0005622,GO:0005623,GO:0005737,GO:0005829,GO:0006082,GO:0006520,GO:0006551,GO:0006807,GO:0006950,GO:0007154,GO:0008150,GO:0008152,GO:0008652,GO:0009058,GO:0009081,GO:0009082,GO:0009098,GO:0009267,GO:0009605,GO:0009987,GO:0009991,GO:0016053,GO:0016491,GO:0016614,GO:0016616,GO:0019752,GO:0030145,GO:0031667,GO:0031668,GO:0031669,GO:…	1.1.1.85	ko:K00052	ko00290,ko00660,ko01100,ko01110,ko01210,ko01230,map00290,map00660,map01100,map01110,map01210,map01230	M00432,M00535	R00994,R04426,R10052	RC00084,RC00417,RC03036	br01601,ko00000,ko00001,ko00002,ko01000	-	-	iECs_1301.ECs0077,iYL1228.KPN_00079,iZ_1308.Z0082	Iso_dh
FQ312003.1_1110	33.52080852382744	125.68591107847986	106.21364599489827	183.8060593025095	48.13984288651936	56.52422353583064	220341.16502345	3.1000000000000002e-86	254	COG1558@1|root,COG1558@2|Bacteria,1RHI3@1224|Proteobacteria,1S653@1236|Gammaproteobacteria,3ZM73@590|Salmonella	1236|Gammaproteobacteria	N	Flagellar basal body rod FlgEFG protein C-terminal	flgC	GO:0001539,GO:0005575,GO:0005623,GO:0006928,GO:0008150,GO:0009288,GO:0009424,GO:0009425,GO:0009987,GO:0040011,GO:0042995,GO:0043226,GO:0043228,GO:0044422,GO:0044461,GO:0044463,GO:0044464,GO:0048870,GO:0051179,GO:0051674,GO:0071973,GO:0071978,GO:0097588	-	ko:K02388	ko02040,map02040	-	-	-	ko00000,ko00001,ko02035	-	-	-	Flg_bb_rod,Flg_bbr_C
FQ312003.1_1111	28.933203498925923	88.30774421863194	82.51244419467452	143.50177521965222	29.62866326860765	45.986144666262085	220341.16502346	2.77e-155	437	COG1843@1|root,COG1843@2|Bacteria,1MXCG@1224|Proteobacteria,1RPZI@1236|Gammaproteobacteria,3ZK84@590|Salmonella	1236|Gammaproteobacteria	N	Required for flagellar hook formation. May act as a scaffolding protein	flgD	GO:0001539,GO:0005575,GO:0005622,GO:0005623,GO:0005737,GO:0005829,GO:0006928,GO:0008150,GO:0009288,GO:0009424,GO:0009987,GO:0040011,GO:0042995,GO:0043226,GO:0043228,GO:0044422,GO:0044424,GO:0044444,GO:0044461,GO:0044463,GO:0044464,GO:0048870,GO:0051179,GO:0051674,GO:0071973,GO:0071978,GO:0097588	-	ko:K02389	ko02040,map02040	-	-	-	ko00000,ko00001,ko02035	-	-	-	FLgD_tudor,FlgD,FlgD_ig
FQ312003.1_1112	87.72442927687207	207.1855666873663	154.6588935060743	370.84435166322936	78.93673428625979	106.51785032207563	220341.16502347	1.39e-275	755	COG1749@1|root,COG1749@2|Bacteria,1MU5J@1224|Proteobacteria,1RMWX@1236|Gammaproteobacteria,3ZKKF@590|Salmonella	1236|Gammaproteobacteria	N	Flagellar basal body protein FlaE	flgE	-	-	ko:K02390	ko02040,map02040	-	-	-	ko00000,ko00001,ko02035	-	-	-	FlaE,Flg_bb_rod,Flg_bbr_C
FQ312003.1_1113	61.76123229985162	178.3628910848721	131.91443019140058	279.8842972047162	66.06608827378689	78.44071669351877	90371.CY43_06005	2.8899999999999998e-171	479	COG4787@1|root,COG4787@2|Bacteria,1NZWQ@1224|Proteobacteria,1RNVX@1236|Gammaproteobacteria,3ZJZ1@590|Salmonella	1236|Gammaproteobacteria	N	Flagellar basal body rod FlgEFG protein C-terminal	flgF	GO:0001539,GO:0005575,GO:0005623,GO:0006928,GO:0008150,GO:0009288,GO:0009424,GO:0009425,GO:0009987,GO:0040011,GO:0042995,GO:0043226,GO:0043228,GO:0044422,GO:0044461,GO:0044463,GO:0044464,GO:0048870,GO:0051179,GO:0051674,GO:0071973,GO:0071978,GO:0097588	-	ko:K02391	ko02040,map02040	-	-	-	ko00000,ko00001,ko02035	-	-	-	Flg_bb_rod,Flg_bbr_C
FQ312003.1_1114	52.59447650937337	159.88978222987774	111.47588244445426	251.48629305769296	55.1299158437746	67.01420243158887	1197719.A464_1113	4.119999999999999e-180	502	COG4786@1|root,COG4786@2|Bacteria,1MVMA@1224|Proteobacteria,1RMJ2@1236|Gammaproteobacteria,3ZK16@590|Salmonella	1236|Gammaproteobacteria	N	Flagellar basal body rod FlgEFG protein C-terminal	flgG	GO:0001539,GO:0005575,GO:0005623,GO:0006928,GO:0008150,GO:0009279,GO:0009288,GO:0009424,GO:0009425,GO:0009987,GO:0016020,GO:0019867,GO:0030312,GO:0030313,GO:0031975,GO:0040011,GO:0042995,GO:0043226,GO:0043228,GO:0044422,GO:0044461,GO:0044462,GO:0044463,GO:0044464,GO:0048870,GO:0051179,GO:0051674,GO:0071944,GO:0071973,GO:0071978,GO:0097588	-	ko:K02392	ko02040,map02040	-	-	-	ko00000,ko00001,ko02035	-	-	-	Flg_bb_rod,Flg_bbr_C
FQ312003.1_1115	12.408701694521113	53.6067745265939	33.39394914437575	71.12882847121001	15.080966062936309	18.17536730872886	220341.16502350	4.18e-154	433	COG2063@1|root,COG2063@2|Bacteria,1RDEY@1224|Proteobacteria,1S3XK@1236|Gammaproteobacteria,3ZK9P@590|Salmonella	1236|Gammaproteobacteria	N	Assembles around the rod to form the L-ring and probably protects the motor basal body from shearing forces during rotation	flgH	GO:0006950,GO:0006970,GO:0008150,GO:0009628,GO:0050896	-	ko:K02393	ko02040,map02040	-	-	-	ko00000,ko00001,ko02035	-	-	-	FlgH
FQ312003.1_1116	15.214004575409596	67.64898150033345	41.889706099851914	80.06858329234836	18.852506104642984	24.153631644561703	90371.CY43_06020	2.6499999999999992e-247	681	COG1706@1|root,COG1706@2|Bacteria,1MVKW@1224|Proteobacteria,1RMRB@1236|Gammaproteobacteria,3ZJ2K@590|Salmonella	1236|Gammaproteobacteria	N	Assembles around the rod to form the L-ring and probably protects the motor basal body from shearing forces during rotation	flgI	GO:0001539,GO:0005575,GO:0005623,GO:0006928,GO:0006950,GO:0006974,GO:0008150,GO:0009288,GO:0009425,GO:0009987,GO:0033554,GO:0040011,GO:0042597,GO:0042995,GO:0043226,GO:0043228,GO:0044422,GO:0044461,GO:0044463,GO:0044464,GO:0048870,GO:0050896,GO:0051179,GO:0051674,GO:0051716,GO:0071973,GO:0097588	-	ko:K02394	ko02040,map02040	-	-	-	ko00000,ko00001,ko02035	-	-	-	FlgI
FQ312003.1_1117	31.952552072067025	123.73209093544942	73.19228312078748	148.25469459039277	31.992247569474536	44.8607685004879	90371.CY43_06025	4.41e-219	605	COG1705@1|root,COG3951@1|root,COG1705@2|Bacteria,COG3951@2|Bacteria,1MX2W@1224|Proteobacteria,1RPGY@1236|Gammaproteobacteria,3ZKFJ@590|Salmonella	1236|Gammaproteobacteria	N	Lysozyme subfamily 2	flgJ	GO:0001539,GO:0006928,GO:0008150,GO:0009987,GO:0040011,GO:0048870,GO:0051179,GO:0051674,GO:0071973,GO:0097588	-	ko:K02395	-	-	-	-	ko00000,ko02035	-	-	-	Glucosaminidase,Rod-binding
FQ312003.1_1118	495.75893439888796	525.3855745818267	434.6987009374767	699.3351773261714	417.91472746329873	383.5571508391475	220341.16502353	0	1030	COG1256@1|root,COG1256@2|Bacteria,1MV2M@1224|Proteobacteria,1RMEA@1236|Gammaproteobacteria,3ZK3Z@590|Salmonella	1236|Gammaproteobacteria	N	Flagellar basal body rod FlgEFG protein C-terminal	flgK	GO:0006996,GO:0008150,GO:0009987,GO:0016043,GO:0022607,GO:0030030,GO:0030031,GO:0044085,GO:0044780,GO:0044781,GO:0070925,GO:0071840	-	ko:K02396	ko02040,map02040	-	-	-	ko00000,ko00001,ko02035	-	-	-	Flg_bb_rod,Flg_bbr_C
FQ312003.1_1119	644.6541162365749	565.6179796292687	470.1212700160707	856.6359644683031	560.829495188578	501.42962699488896	90371.CY43_06035	2.53e-214	593	COG1344@1|root,COG1344@2|Bacteria,1PJUJ@1224|Proteobacteria,1RPNR@1236|Gammaproteobacteria,3ZKCM@590|Salmonella	1236|Gammaproteobacteria	N	Bacterial flagellin N-terminal helical region	flgL	GO:0005575,GO:0005576,GO:0005623,GO:0009288,GO:0042995,GO:0043226,GO:0043228,GO:0044464	-	ko:K02397	ko02040,map02040	-	-	-	ko00000,ko00001,ko02035	-	-	-	Flagellin_C,Flagellin_N
FQ312003.1_112	6.525134101586073	8.042330856801918	6.62037850436127	8.754935505513123	8.077286103014693	7.36639629447037	90371.CY43_00560	0	1013	COG0119@1|root,COG0119@2|Bacteria,1MUNQ@1224|Proteobacteria,1RMWE@1236|Gammaproteobacteria,3ZIQV@590|Salmonella	1236|Gammaproteobacteria	E	Catalyzes the condensation of the acetyl group of acetyl-CoA with 3-methyl-2-oxobutanoate (2-oxoisovalerate) to form 3-carboxy-3-hydroxy-4-methylpentanoate (2-isopropylmalate)	leuA	GO:0003674,GO:0003824,GO:0003852,GO:0003985,GO:0003988,GO:0005575,GO:0005622,GO:0005623,GO:0005737,GO:0005829,GO:0006082,GO:0006520,GO:0006551,GO:0006807,GO:0008150,GO:0008152,GO:0008652,GO:0009058,GO:0009081,GO:0009082,GO:0009098,GO:0009987,GO:0016053,GO:0016407,GO:0016408,GO:0016453,GO:0016740,GO:0016746,GO:0016747,GO:0019752,GO:0043436,GO:0044237,GO:0044238,GO:0044249,GO:0044281,GO:0044283,GO:…	2.3.3.13	ko:K01649	ko00290,ko00620,ko01100,ko01110,ko01210,ko01230,map00290,map00620,map01100,map01110,map01210,map01230	M00432	R01213	RC00004,RC00470,RC02754	br01601,ko00000,ko00001,ko00002,ko01000	-	-	iSFV_1184.SFV_0066	HMGL-like,LeuA_dimer
FQ312003.1_1120	163.06966493457477	206.06796118639096	177.62917920905684	256.5415026171496	205.51092545208004	179.71658692452797	90371.CY43_06040	0	1855	COG1530@1|root,COG1530@2|Bacteria,1MV65@1224|Proteobacteria,1RMDS@1236|Gammaproteobacteria,3ZKI0@590|Salmonella	1236|Gammaproteobacteria	J	Endoribonuclease that plays a central role in RNA processing and decay. Required for the maturation of 5S and 16S rRNAs and the majority of tRNAs. Also involved in the degradation of most mRNAs	rne	GO:0000287,GO:0000966,GO:0000967,GO:0003674,GO:0003676,GO:0003723,GO:0003824,GO:0004518,GO:0004540,GO:0005488,GO:0005515,GO:0005575,GO:0005622,GO:0005623,GO:0005737,GO:0006139,GO:0006364,GO:0006396,GO:0006399,GO:0006401,GO:0006402,GO:0006725,GO:0006807,GO:0008033,GO:0008150,GO:0008152,GO:0008312,GO:0008995,GO:0009056,GO:0009057,GO:0009892,GO:0009987,GO:0010467,GO:0010468,GO:0010605,GO:0010629,GO:…	3.1.26.12	ko:K08300	ko03018,map03018	M00394	-	-	ko00000,ko00001,ko00002,ko01000,ko03009,ko03019	-	-	-	PNPase_C,RNase_E_G,S1
FQ312003.1_1121	27.536838746361756	55.02709291039678	46.00015223354512	38.84541468944319	38.460305494956316	41.0359964339685	90371.CY43_06045	3.7599999999999996e-222	614	COG0564@1|root,COG0564@2|Bacteria,1MVDX@1224|Proteobacteria,1RPAN@1236|Gammaproteobacteria,3ZKWD@590|Salmonella	1236|Gammaproteobacteria	J	Responsible for synthesis of pseudouridine from uracil	rluC	GO:0000154,GO:0000455,GO:0001522,GO:0003674,GO:0003824,GO:0005575,GO:0005622,GO:0005623,GO:0005737,GO:0005829,GO:0006139,GO:0006364,GO:0006396,GO:0006725,GO:0006807,GO:0008150,GO:0008152,GO:0009451,GO:0009982,GO:0009987,GO:0010467,GO:0016070,GO:0016072,GO:0016853,GO:0016866,GO:0022613,GO:0031118,GO:0034470,GO:0034641,GO:0034660,GO:0042254,GO:0043170,GO:0043412,GO:0044085,GO:0044237,GO:0044238,GO:…	5.4.99.24	ko:K06179	-	-	-	-	ko00000,ko01000,ko03009	-	-	-	PseudoU_synth_2,S4
FQ312003.1_1122	45.01340237954572	62.83874303689464	57.23953284470816	56.81324584276704	52.19302584640144	49.91274953813742	932213.SPM24T3_22776	1.68e-16	84	28M2J@1|root,2ZAGZ@2|Bacteria,1QD1H@1224|Proteobacteria,1RNW1@1236|Gammaproteobacteria,401PQ@613|Serratia	1236|Gammaproteobacteria	S	Protein of unknown function (DUF3053)	-	-	-	-	-	-	-	-	-	-	-	-	DUF3053
FQ312003.1_1123	82.15208265506841	92.12861510615765	66.05052598175756	86.4147889962665	82.53821324822572	88.39484339727326	NA	NA	NA	NA	NA	NA	NA	NA	NA	NA	NA	NA	NA	NA	NA	NA	NA	NA	NA	NA
FQ312003.1_1124	49.74513705290738	55.431803741231924	40.343542328692365	60.22397792073892	53.92174551194067	58.96033779401536	90371.CY43_06060	4.24e-138	390	COG0424@1|root,COG0424@2|Bacteria,1RDA9@1224|Proteobacteria,1S3TQ@1236|Gammaproteobacteria,3ZKHI@590|Salmonella	1236|Gammaproteobacteria	D	Maf-like protein	yceF	GO:0003674,GO:0003824,GO:0016462,GO:0016787,GO:0016817,GO:0016818,GO:0047429	-	ko:K06287	-	-	-	-	ko00000	-	-	-	Maf
FQ312003.1_1125	848.4409700004309	1633.4632365966443	1785.0794352106857	1484.0672269479846	948.9042341505846	992.5211083506965	220341.16502360	4.019999999999999e-119	340	COG1399@1|root,COG1399@2|Bacteria,1PGKW@1224|Proteobacteria,1RRK3@1236|Gammaproteobacteria,3ZK0Q@590|Salmonella	1236|Gammaproteobacteria	S	Uncharacterized ACR, COG1399	yceD	GO:0005575,GO:0005622,GO:0005623,GO:0005737,GO:0005829,GO:0044424,GO:0044444,GO:0044464	-	ko:K07040	-	-	-	-	ko00000	-	-	-	DUF177
FQ312003.1_1126	5345.897600508853	4341.653114344828	7374.193651434699	4562.466910338911	4057.6713504694335	4568.487196134556	1114922.CIFAM_06_03660	5.05e-34	116	COG0333@1|root,COG0333@2|Bacteria,1N6RF@1224|Proteobacteria,1SC9G@1236|Gammaproteobacteria,3WYWW@544|Citrobacter	1236|Gammaproteobacteria	J	Ribosomal L32p protein family	rpmF	GO:0000027,GO:0000302,GO:0003674,GO:0003735,GO:0005198,GO:0005575,GO:0005622,GO:0005623,GO:0005737,GO:0005829,GO:0005840,GO:0006412,GO:0006518,GO:0006807,GO:0006950,GO:0006979,GO:0006996,GO:0008150,GO:0008152,GO:0009058,GO:0009059,GO:0009314,GO:0009628,GO:0009987,GO:0010467,GO:0015934,GO:0016043,GO:0019538,GO:0022607,GO:0022613,GO:0022618,GO:0022625,GO:0022626,GO:0032991,GO:0034622,GO:0034641,GO:…	-	ko:K02911	ko03010,map03010	M00178	-	-	br01610,ko00000,ko00001,ko00002,ko03011,ko03029	-	-	-	Ribosomal_L32p
FQ312003.1_1127	54.66531642807498	135.77057840537924	98.77150296404757	96.40577972807031	68.56059978314983	86.10050355409669	220341.16502362	2.3999999999999997e-242	667	COG0416@1|root,COG0416@2|Bacteria,1MVM3@1224|Proteobacteria,1RM7R@1236|Gammaproteobacteria,3ZJRB@590|Salmonella	1236|Gammaproteobacteria	I	Catalyzes the reversible formation of acyl-phosphate (acyl-PO(4)) from acyl- acyl-carrier-protein (acyl-ACP). This enzyme utilizes acyl-ACP as fatty acyl donor, but not acyl-CoA	plsX	GO:0003674,GO:0003824,GO:0005575,GO:0005622,GO:0005623,GO:0005737,GO:0006629,GO:0006644,GO:0006793,GO:0006796,GO:0008150,GO:0008152,GO:0008610,GO:0008654,GO:0009058,GO:0009987,GO:0019637,GO:0044237,GO:0044238,GO:0044249,GO:0044255,GO:0044424,GO:0044464,GO:0071704,GO:0090407,GO:1901576	2.3.1.15	ko:K03621	ko00561,ko00564,ko01100,ko01110,map00561,map00564,map01100,map01110	M00089	R00851,R09380	RC00004,RC00039,RC00041	ko00000,ko00001,ko00002,ko01000,ko01004	-	-	iEcDH1_1363.EcDH1_2557,iSFxv_1172.SFxv_1246,iY75_1357.Y75_RS05695	FA_synthesis
FQ312003.1_1128	70.76863099363355	138.26966590874486	114.0645898632081	120.56786824628107	86.86992029529354	98.12525711839275	90371.CY43_06080	5.41e-225	620	COG0332@1|root,COG0332@2|Bacteria,1MU9N@1224|Proteobacteria,1RNIR@1236|Gammaproteobacteria,3ZJY6@590|Salmonella	1236|Gammaproteobacteria	I	Catalyzes the condensation reaction of fatty acid synthesis by the addition to an acyl acceptor of two carbons from malonyl-ACP. Catalyzes the first condensation reaction which initiates fatty acid synthesis and may therefore play a role in governing the total rate of fatty acid production. Possesses both acetoacetyl-ACP synthase and acetyl transacylase activities. Its substrate specificity deter…	fabH	GO:0003674,GO:0003824,GO:0004312,GO:0004315,GO:0005575,GO:0005622,GO:0005623,GO:0005737,GO:0005829,GO:0006082,GO:0006629,GO:0006631,GO:0006633,GO:0008150,GO:0008152,GO:0008610,GO:0009058,GO:0009987,GO:0016053,GO:0016740,GO:0016746,GO:0016747,GO:0019752,GO:0032787,GO:0033818,GO:0043436,GO:0044237,GO:0044238,GO:0044249,GO:0044255,GO:0044281,GO:0044283,GO:0044424,GO:0044444,GO:0044464,GO:0046394,GO:…	2.3.1.180	ko:K00648	ko00061,ko01100,ko01212,map00061,map01100,map01212	M00082,M00083	R10707	RC00004,RC02729,RC02888	ko00000,ko00001,ko00002,ko01000,ko01004	-	-	iAF1260.b1091,iAPECO1_1312.APECO1_172,iBWG_1329.BWG_0939,iE2348C_1286.E2348C_1183,iEC55989_1330.EC55989_1203,iECABU_c1320.ECABU_c13040,iECDH10B_1368.ECDH10B_1163,iECDH1ME8569_1439.ECDH1ME8569_1026,iECED1_1282.ECED1_1234,iECH74115_1262.ECH74115_1470,iECIAI39_1322.ECIAI39_2070,iECO103_1326.ECO103_1136,iECO111_1330.ECO111_1368,iECO26_1355.ECO26_1424,iECOK1_1307.ECOK1_1198,iECP_1309.ECP_1083,iECS88_1…	ACP_syn_III,ACP_syn_III_C
FQ312003.1_1129	124.54960436666822	236.34488885599873	193.2208643857905	217.90020085637988	146.9473334296663	155.70407841693734	90371.CY43_06085	9.579999999999997e-215	593	COG0331@1|root,COG0331@2|Bacteria,1MV6N@1224|Proteobacteria,1RNH3@1236|Gammaproteobacteria,3ZJ0V@590|Salmonella	1236|Gammaproteobacteria	I	Acyl transferase domain	fabD	GO:0003674,GO:0003824,GO:0004312,GO:0004314,GO:0005575,GO:0005622,GO:0005623,GO:0005737,GO:0005829,GO:0006082,GO:0006629,GO:0006631,GO:0006633,GO:0008150,GO:0008152,GO:0008610,GO:0009058,GO:0009987,GO:0016053,GO:0016417,GO:0016419,GO:0016420,GO:0016740,GO:0016746,GO:0016747,GO:0019752,GO:0032787,GO:0043436,GO:0044237,GO:0044238,GO:0044249,GO:0044255,GO:0044281,GO:0044283,GO:0044424,GO:0044444,GO:…	2.3.1.39	ko:K00645	ko00061,ko00333,ko01100,ko01130,ko01212,map00061,map00333,map01100,map01130,map01212	M00082	R01626,R11671	RC00004,RC00039,RC02727	ko00000,ko00001,ko00002,ko01000,ko01004	-	-	iEcE24377_1341.EcE24377A_1213,iJN746.PP_1913,iPC815.YPO1598	Acyl_transf_1
FQ312003.1_113	1.9288918206763999	2.3324298434358086	1.4378023462798595	2.2941355014475366	2.3946167559491927	1.376543804369501	90371.CY43_00565	9.399999999999999e-229	629	COG0583@1|root,COG0583@2|Bacteria,1MX24@1224|Proteobacteria,1RQP0@1236|Gammaproteobacteria,3ZJD0@590|Salmonella	1236|Gammaproteobacteria	K	LysR substrate binding domain	leuO	GO:0003674,GO:0003676,GO:0003677,GO:0005488,GO:0005575,GO:0006355,GO:0008150,GO:0009889,GO:0010468,GO:0010556,GO:0019219,GO:0019222,GO:0031323,GO:0031326,GO:0032991,GO:0032993,GO:0043565,GO:0050789,GO:0050794,GO:0051171,GO:0051252,GO:0060255,GO:0065007,GO:0080090,GO:0097159,GO:1901363,GO:1903506,GO:2000112,GO:2001141	-	ko:K05798	-	-	-	-	ko00000,ko03000	-	-	iECW_1372.ECW_m0076,iWFL_1372.ECW_m0076	HTH_1,LysR_substrate
FQ312003.1_1130	711.5583167140704	860.0491285238811	977.3914009848108	1035.4588829015408	805.4036696903365	712.6708666754695	1197719.A464_1129	3.92e-161	452	COG1028@1|root,COG1028@2|Bacteria,1MU6X@1224|Proteobacteria,1RMBB@1236|Gammaproteobacteria,3ZKKH@590|Salmonella	1236|Gammaproteobacteria	IQ	NAD(P)H-binding	fabG	GO:0000166,GO:0003674,GO:0003824,GO:0004312,GO:0004316,GO:0005488,GO:0005515,GO:0005575,GO:0005622,GO:0005623,GO:0005737,GO:0005829,GO:0006082,GO:0006629,GO:0006631,GO:0006633,GO:0006732,GO:0006766,GO:0006767,GO:0006768,GO:0006790,GO:0006807,GO:0008150,GO:0008152,GO:0008610,GO:0009058,GO:0009102,GO:0009108,GO:0009110,GO:0009987,GO:0016053,GO:0016491,GO:0016614,GO:0016616,GO:0016740,GO:0016746,GO:…	1.1.1.100	ko:K00059	ko00061,ko00333,ko00780,ko01040,ko01100,ko01130,ko01212,map00061,map00333,map00780,map01040,map01100,map01130,map01212	M00083,M00572	R04533,R04534,R04536,R04543,R04566,R04953,R04964,R07759,R07763,R10116,R10120,R11671	RC00029,RC00117	ko00000,ko00001,ko00002,ko01000,ko01004	-	-	iAF1260.b1093,iAPECO1_1312.APECO1_174,iBWG_1329.BWG_0941,iE2348C_1286.E2348C_1185,iEC55989_1330.EC55989_1205,iECABU_c1320.ECABU_c13060,iECDH10B_1368.ECDH10B_1165,iECDH1ME8569_1439.ECDH1ME8569_1028,iECED1_1282.ECED1_1236,iECIAI39_1322.ECIAI39_2068,iECNA114_1301.ECNA114_1150,iECO103_1326.ECO103_1138,iECOK1_1307.ECOK1_1200,iECP_1309.ECP_1085,iECS88_1305.ECS88_1107,iECSE_1348.ECSE_1157,iECSF_1327.ECS…	adh_short_C2
FQ312003.1_1131	6311.825214347798	7004.010292187834	6405.310957508395	7288.127703468182	5964.297891718895	5675.799037372447	1005994.GTGU_00900	7.75e-45	145	COG0236@1|root,COG0236@2|Bacteria,1MZ4P@1224|Proteobacteria,1S8X4@1236|Gammaproteobacteria	1236|Gammaproteobacteria	IQ	Carrier of the growing fatty acid chain in fatty acid biosynthesis	acpP	GO:0000035,GO:0000036,GO:0003674,GO:0005488,GO:0005575,GO:0005622,GO:0005623,GO:0005737,GO:0005829,GO:0005975,GO:0006082,GO:0006629,GO:0006631,GO:0006633,GO:0006643,GO:0006644,GO:0006664,GO:0006793,GO:0006796,GO:0008150,GO:0008152,GO:0008289,GO:0008610,GO:0008654,GO:0009058,GO:0009245,GO:0009247,GO:0009311,GO:0009312,GO:0009987,GO:0016051,GO:0016053,GO:0019637,GO:0019752,GO:0019842,GO:0031177,GO:…	-	ko:K02078	-	-	-	-	ko00000,ko00001	-	-	-	PP-binding
FQ312003.1_1132	369.7581417512003	645.7070021973201	615.9714026645826	640.2296134577008	452.0330509679909	472.9772878265357	90371.CY43_06100	7.71e-294	802	COG0304@1|root,COG0304@2|Bacteria,1MU1X@1224|Proteobacteria,1RMDE@1236|Gammaproteobacteria,3ZKMR@590|Salmonella	1236|Gammaproteobacteria	I	Catalyzes the condensation reaction of fatty acid synthesis by the addition to an acyl acceptor of two carbons from malonyl-ACP	fabF	GO:0003674,GO:0003824,GO:0004312,GO:0004315,GO:0006082,GO:0006629,GO:0006631,GO:0006633,GO:0008150,GO:0008152,GO:0008610,GO:0009058,GO:0009987,GO:0016053,GO:0016740,GO:0016746,GO:0016747,GO:0019752,GO:0032787,GO:0033817,GO:0043436,GO:0044237,GO:0044238,GO:0044249,GO:0044255,GO:0044281,GO:0044283,GO:0046394,GO:0071704,GO:0072330,GO:1901576	2.3.1.179	ko:K09458	ko00061,ko00780,ko01100,ko01212,map00061,map00780,map01100,map01212	M00083,M00572	R04355,R04726,R04952,R04957,R04960,R04963,R04968,R07762,R10115,R10119	RC00039,RC02728,RC02729,RC02888	ko00000,ko00001,ko00002,ko01000,ko01004	-	-	iAF1260.b1095,iAPECO1_1312.APECO1_176,iB21_1397.B21_01099,iBWG_1329.BWG_0943,iE2348C_1286.E2348C_1187,iEC042_1314.EC042_1165,iEC55989_1330.EC55989_1207,iECABU_c1320.ECABU_c13085,iECBD_1354.ECBD_2506,iECB_1328.ECB_01091,iECDH10B_1368.ECDH10B_1167,iECDH1ME8569_1439.ECDH1ME8569_1030,iECD_1391.ECD_01091,iECED1_1282.ECED1_1238,iECH74115_1262.ECH74115_1474,iECIAI1_1343.ECIAI1_1130,iECIAI39_1322.ECIAI39…	Ketoacyl-synt_C,ketoacyl-synt
FQ312003.1_1133	10.191453582398694	15.459897786351888	10.594236788190871	17.82566954053037	13.099600051986439	13.04280124255208	220341.16502368	9.879999999999999e-197	545	COG0115@1|root,COG0115@2|Bacteria,1MZAK@1224|Proteobacteria,1RPPG@1236|Gammaproteobacteria,3ZJ3K@590|Salmonella	1236|Gammaproteobacteria	E	Amino-transferase class IV	pabC	GO:0003674,GO:0003824,GO:0005488,GO:0006082,GO:0006575,GO:0006725,GO:0006732,GO:0006760,GO:0006807,GO:0008144,GO:0008150,GO:0008152,GO:0008696,GO:0009987,GO:0016829,GO:0016830,GO:0016833,GO:0019752,GO:0019842,GO:0030170,GO:0034641,GO:0036094,GO:0042558,GO:0043167,GO:0043168,GO:0043436,GO:0043603,GO:0044237,GO:0044281,GO:0046483,GO:0048037,GO:0050662,GO:0051186,GO:0070279,GO:0071704,GO:0097159,GO:…	4.1.3.38	ko:K02619	ko00790,map00790	-	R05553	RC01843,RC02148	ko00000,ko00001,ko01000	-	-	iAPECO1_1312.APECO1_177,iE2348C_1286.E2348C_1188,iECED1_1282.ECED1_1239,iECNA114_1301.ECNA114_1153,iECOK1_1307.ECOK1_1203,iECS88_1305.ECS88_1110,iECSF_1327.ECSF_0995,iECUMN_1333.ECUMN_1273,iJN746.PP_1917,iPC815.YPO1603,iUMN146_1321.UM146_11845,iUTI89_1310.UTI89_C1222,ic_1306.c1366	Aminotran_4
FQ312003.1_1134	12.316732284842905	16.666314231791816	12.045566781231619	17.27088701263906	13.732544712777335	11.962164675930753	90371.CY43_06110	2.6599999999999998e-248	681	COG1559@1|root,COG1559@2|Bacteria,1MUQF@1224|Proteobacteria,1RMWD@1236|Gammaproteobacteria,3ZJP2@590|Salmonella	1236|Gammaproteobacteria	S	Functions as a peptidoglycan terminase that cleaves nascent peptidoglycan strands endolytically to terminate their elongation	mltG	GO:0000270,GO:0003674,GO:0003824,GO:0005575,GO:0005623,GO:0005886,GO:0005887,GO:0006022,GO:0006807,GO:0008150,GO:0008152,GO:0008932,GO:0008933,GO:0016020,GO:0016021,GO:0016740,GO:0016757,GO:0030203,GO:0030288,GO:0030313,GO:0031224,GO:0031226,GO:0031975,GO:0042597,GO:0043170,GO:0044425,GO:0044459,GO:0044464,GO:0061783,GO:0071704,GO:0071944,GO:1901135,GO:1901564	-	ko:K07082	-	-	-	-	ko00000	-	-	-	YceG
FQ312003.1_1135	33.89254573669932	50.611963919324985	35.58920338637919	50.20672577288161	37.93307098271664	38.70292412611762	220341.16502370	4.319999999999999e-145	409	COG0125@1|root,COG0125@2|Bacteria,1MV9C@1224|Proteobacteria,1S26C@1236|Gammaproteobacteria,3ZJMP@590|Salmonella	1236|Gammaproteobacteria	F	Phosphorylation of dTMP to form dTDP in both de novo and salvage pathways of dTTP synthesis	tmk	GO:0003674,GO:0003824,GO:0004798,GO:0005575,GO:0005622,GO:0005623,GO:0005737,GO:0005829,GO:0006139,GO:0006220,GO:0006221,GO:0006227,GO:0006233,GO:0006235,GO:0006725,GO:0006753,GO:0006793,GO:0006796,GO:0006807,GO:0008150,GO:0008152,GO:0009041,GO:0009058,GO:0009117,GO:0009123,GO:0009132,GO:0009133,GO:0009138,GO:0009139,GO:0009141,GO:0009142,GO:0009147,GO:0009148,GO:0009165,GO:0009186,GO:0009189,GO:…	2.7.4.9	ko:K00943	ko00240,ko01100,map00240,map01100	M00053	R02094,R02098	RC00002	ko00000,ko00001,ko00002,ko01000	-	-	iECABU_c1320.ECABU_c13120,ic_1306.c1370	Thymidylate_kin
FQ312003.1_1136	27.17877057945376	42.280747044227255	32.2486176627082	42.4827080767213	33.285011167449646	31.60618578438637	90371.CY43_06120	9.249999999999999e-246	674	COG0470@1|root,COG0470@2|Bacteria,1MY1W@1224|Proteobacteria,1RNYA@1236|Gammaproteobacteria,3ZK2C@590|Salmonella	1236|Gammaproteobacteria	L	DNA polymerase III, delta subunit, C terminal	holB	GO:0005575,GO:0005622,GO:0005623,GO:0006139,GO:0006259,GO:0006260,GO:0006261,GO:0006725,GO:0006807,GO:0008150,GO:0008152,GO:0009058,GO:0009059,GO:0009360,GO:0009987,GO:0032991,GO:0034641,GO:0034645,GO:0042575,GO:0043170,GO:0044237,GO:0044238,GO:0044249,GO:0044260,GO:0044424,GO:0044464,GO:0046483,GO:0061695,GO:0071704,GO:0090304,GO:1901360,GO:1901576,GO:1902494,GO:1990234	2.7.7.7	ko:K02341	ko00230,ko00240,ko01100,ko03030,ko03430,ko03440,map00230,map00240,map01100,map03030,map03430,map03440	M00260	R00375,R00376,R00377,R00378	RC02795	ko00000,ko00001,ko00002,ko01000,ko03032,ko03400	-	-	-	DNA_pol3_delta2,DNApol3-delta_C
FQ312003.1_1137	48.631719659947365	66.91965060340769	44.19226341057532	51.02374191589205	50.05211367294254	57.249413331556696	90371.CY43_06125	9.099999999999999e-191	529	COG0084@1|root,COG0084@2|Bacteria,1MUC0@1224|Proteobacteria,1RP6E@1236|Gammaproteobacteria,3ZJC6@590|Salmonella	1236|Gammaproteobacteria	L	TatD related DNase	ycfH	GO:0003674,GO:0003824,GO:0004518,GO:0004536,GO:0005575,GO:0005622,GO:0005623,GO:0005737,GO:0005829,GO:0006139,GO:0006259,GO:0006308,GO:0006725,GO:0006807,GO:0008150,GO:0008152,GO:0009056,GO:0009057,GO:0009987,GO:0016787,GO:0016788,GO:0019439,GO:0034641,GO:0034655,GO:0043170,GO:0044237,GO:0044238,GO:0044248,GO:0044260,GO:0044265,GO:0044270,GO:0044424,GO:0044444,GO:0044464,GO:0046483,GO:0046700,GO:…	-	ko:K03424	-	-	-	-	ko00000,ko01000	-	-	-	TatD_DNase
FQ312003.1_1138	60.58010082716203	252.67361643121555	253.37612078271366	91.85735980213596	62.11302064209922	80.43930349833157	1197719.A464_1137	0	921	COG1263@1|root,COG1264@1|root,COG1263@2|Bacteria,COG1264@2|Bacteria,1MY1V@1224|Proteobacteria,1RMYZ@1236|Gammaproteobacteria,3ZKVI@590|Salmonella	1236|Gammaproteobacteria	G	phosphotransferase system, EIIB	ptsG	GO:0003674,GO:0003824,GO:0005215,GO:0005575,GO:0005622,GO:0005623,GO:0005737,GO:0005829,GO:0005886,GO:0005887,GO:0006810,GO:0008150,GO:0008643,GO:0008645,GO:0009401,GO:0015144,GO:0015749,GO:0016020,GO:0016021,GO:0016740,GO:0016772,GO:0016773,GO:0022804,GO:0022857,GO:0031224,GO:0031226,GO:0034219,GO:0044424,GO:0044425,GO:0044444,GO:0044459,GO:0044464,GO:0051179,GO:0051234,GO:0055085,GO:0071702,GO:…	2.7.1.193,2.7.1.199	ko:K02778,ko:K02779,ko:K02803,ko:K02804	ko00010,ko00520,ko02060,ko05111,map00010,map00520,map02060,map05111	M00265,M00267	R02738,R05199	RC00017,RC03206	ko00000,ko00001,ko00002,ko01000,ko02000	4.A.1.1.1,4.A.1.1.15,4.A.1.1.2,4.A.1.1.5,4.A.1.1.7	-	-	PTS_EIIB,PTS_EIIC
FQ312003.1_1139	6.768403769241717	6.562029945435935	5.073955611226024	7.117476085009847	6.588140904492091	5.3175560268000694	90371.CY43_06135	0	1473	COG4773@1|root,COG4773@2|Bacteria,1MW5E@1224|Proteobacteria,1RMBD@1236|Gammaproteobacteria,3ZK8I@590|Salmonella	1236|Gammaproteobacteria	P	TonB-dependent Receptor Plug Domain	fhuE	GO:0005575,GO:0005623,GO:0009279,GO:0016020,GO:0019867,GO:0030312,GO:0030313,GO:0031975,GO:0044462,GO:0044464,GO:0071944	-	ko:K16088	-	-	-	-	ko00000,ko02000	1.B.14.1.10,1.B.14.1.3,1.B.14.1.8	-	iSDY_1059.SDY_2048	Plug,TonB_dep_Rec
FQ312003.1_114	10.443765249402139	13.370560039096768	9.4359211532431555	14.32157513043627	12.430048948507508	12.662415382748566	220341.16501401	0	1088	COG0028@1|root,COG0028@2|Bacteria,1MU6U@1224|Proteobacteria,1RMQQ@1236|Gammaproteobacteria,3ZIS2@590|Salmonella	1236|Gammaproteobacteria	H	Thiamine pyrophosphate enzyme, central domain	ilvI	GO:0000287,GO:0003674,GO:0003824,GO:0003984,GO:0005488,GO:0005575,GO:0005622,GO:0005623,GO:0005737,GO:0005829,GO:0006082,GO:0006520,GO:0006549,GO:0006573,GO:0006807,GO:0008150,GO:0008152,GO:0008652,GO:0009058,GO:0009081,GO:0009082,GO:0009097,GO:0009099,GO:0009987,GO:0016053,GO:0016740,GO:0016744,GO:0019752,GO:0019842,GO:0030976,GO:0036094,GO:0043167,GO:0043168,GO:0043169,GO:0043436,GO:0044237,GO:…	2.2.1.6	ko:K01652	ko00290,ko00650,ko00660,ko00770,ko01100,ko01110,ko01130,ko01210,ko01230,map00290,map00650,map00660,map00770,map01100,map01110,map01130,map01210,map01230	M00019,M00570	R00006,R00014,R00226,R03050,R04672,R04673,R08648	RC00027,RC00106,RC01192,RC02744,RC02893	ko00000,ko00001,ko00002,ko01000	-	-	iAPECO1_1312.APECO1_1907,iB21_1397.B21_00078,iBWG_1329.BWG_0073,iECBD_1354.ECBD_3539,iECB_1328.ECB_00079,iECD_1391.ECD_00079,iUTI89_1310.UTI89_C0085,iYL1228.KPN_00082	TPP_enzyme_C,TPP_enzyme_M,TPP_enzyme_N
FQ312003.1_1140	154.8124989679201	198.50313901607254	144.7462920286554	206.88904266290317	152.760501510195	146.60593448231361	754331.AEME01000001_gene1410	2.6299999999999998e-82	244	COG0537@1|root,COG0537@2|Bacteria,1RDCJ@1224|Proteobacteria,1S3QE@1236|Gammaproteobacteria,3XPPK@561|Escherichia	1236|Gammaproteobacteria	FG	Hydrolyzes purine nucleotide phosphoramidates, including adenosine 5'monophosphoramidate (AMP-NH2), adenosine 5'monophosphomorpholidate (AMP-morpholidate), guanosine 5'monophosphomorpholidate (GMP-morpholidate) and tryptamine 5'guanosine monophosphate (TpGd). Hydrolyzes lysyl-AMP (AMP-N-epsilon-(N-alpha- acetyl lysine methyl ester)) generated by lysine--tRNA ligase, and lysyl-GMP (GMP-N-epsilon-(…	hinT	GO:0003674,GO:0003824,GO:0005575,GO:0005622,GO:0005623,GO:0005737,GO:0005829,GO:0006082,GO:0006520,GO:0006522,GO:0006524,GO:0006807,GO:0008150,GO:0008152,GO:0009056,GO:0009063,GO:0009078,GO:0009080,GO:0009987,GO:0016054,GO:0016787,GO:0016810,GO:0016811,GO:0019478,GO:0019752,GO:0043436,GO:0043530,GO:0044237,GO:0044238,GO:0044248,GO:0044281,GO:0044282,GO:0044424,GO:0044444,GO:0044464,GO:0046144,GO:…	-	ko:K02503	-	-	-	-	ko00000,ko04147	-	-	-	DcpS_C,HIT
FQ312003.1_1141	103.93788767499127	136.360368431189	97.27066508802092	145.72470225307686	115.20807646010198	108.30812033846054	90371.CY43_06145	5.76e-84	248	COG5633@1|root,COG5633@2|Bacteria,1RED7@1224|Proteobacteria,1S4SB@1236|Gammaproteobacteria,3ZMAU@590|Salmonella	1236|Gammaproteobacteria	S	Protein of unknown function (DUF1425)	ycfL	GO:0006950,GO:0006974,GO:0008150,GO:0009987,GO:0033554,GO:0050896,GO:0051716	-	-	-	-	-	-	-	-	-	-	DUF1425
FQ312003.1_1142	80.435382484336	101.99040839039345	72.49348048012374	123.39380514243743	83.37589828683146	87.0405083507745	90371.CY43_06150	5.51e-127	363	COG3417@1|root,COG3417@2|Bacteria,1QFS9@1224|Proteobacteria,1RSK3@1236|Gammaproteobacteria,3ZKYA@590|Salmonella	1236|Gammaproteobacteria	M	Regulator of peptidoglycan synthesis that is essential for the function of penicillin-binding protein 1B (PBP1b)	lpoB	GO:0000270,GO:0003674,GO:0005488,GO:0005515,GO:0005575,GO:0005623,GO:0006022,GO:0006023,GO:0006024,GO:0006807,GO:0008047,GO:0008150,GO:0008152,GO:0009058,GO:0009059,GO:0009252,GO:0009273,GO:0009279,GO:0009987,GO:0016020,GO:0019867,GO:0019899,GO:0030203,GO:0030234,GO:0030312,GO:0030313,GO:0031241,GO:0031975,GO:0034645,GO:0042546,GO:0043085,GO:0043170,GO:0044036,GO:0044038,GO:0044085,GO:0044093,GO:…	-	ko:K07337	-	-	-	-	ko00000	-	-	-	LpoB
FQ312003.1_1143	37.64570057179642	46.11656096498014	34.51792812296726	47.348055931919454	43.016736749053464	41.59767109269675	90371.CY43_06155	6.499999999999999e-209	576	COG0510@1|root,COG0510@2|Bacteria,1MURU@1224|Proteobacteria,1RNUN@1236|Gammaproteobacteria,3ZJGZ@590|Salmonella	1236|Gammaproteobacteria	F	Catalyzes the phosphorylation of thiamine to thiamine phosphate	thiK	GO:0003674,GO:0003824,GO:0006793,GO:0006796,GO:0008150,GO:0008152,GO:0009987,GO:0016301,GO:0016310,GO:0016740,GO:0016772,GO:0016773,GO:0019165,GO:0044237	2.7.1.89	ko:K07251	ko00730,ko01100,map00730,map01100	-	R02134	RC00002,RC00017	ko00000,ko00001,ko01000	-	-	iE2348C_1286.E2348C_1198,iEC042_1314.EC042_1176,iECED1_1282.ECED1_1249,iECO111_1330.ECO111_1383,iECO26_1355.ECO26_1439,iECUMN_1333.ECUMN_1284	APH,Choline_kinase
FQ312003.1_1144	56.06671093651954	63.9363618685299	51.23199241446648	67.9489922696612	62.659963157974715	60.58275135759519	90371.CY43_06160	2.3699999999999994e-247	679	COG1472@1|root,COG1472@2|Bacteria,1MVAJ@1224|Proteobacteria,1RMQF@1236|Gammaproteobacteria,3ZKHM@590|Salmonella	1236|Gammaproteobacteria	M	Plays a role in peptidoglycan recycling by cleaving the terminal beta-1,4-linked N-acetylglucosamine (GlcNAc) from peptide-linked peptidoglycan fragments, giving rise to free GlcNAc, anhydro-N-acetylmuramic acid and anhydro-N-acetylmuramic acid-linked peptides	nagZ	GO:0000270,GO:0003674,GO:0003824,GO:0004553,GO:0004563,GO:0005575,GO:0005622,GO:0005623,GO:0005737,GO:0005829,GO:0006022,GO:0006807,GO:0008150,GO:0008152,GO:0009254,GO:0009273,GO:0009987,GO:0015929,GO:0016787,GO:0016798,GO:0030203,GO:0042546,GO:0043170,GO:0044085,GO:0044424,GO:0044444,GO:0044464,GO:0071554,GO:0071704,GO:0071840,GO:1901135,GO:1901564	3.2.1.52	ko:K01207	ko00520,ko00531,ko01100,ko01501,map00520,map00531,map01100,map01501	M00628	R00022,R05963,R07809,R07810,R10831	RC00049	ko00000,ko00001,ko00002,ko01000	-	-	iSFV_1184.SFV_1127,iUMN146_1321.UM146_11790	Glyco_hydro_3
FQ312003.1_1145	484.4848756559279	220.52366255739872	252.75061341225674	350.2802826877343	383.3017781052861	336.15905442201216	220341.16502379	1.3399999999999998e-134	380	COG3150@1|root,COG3150@2|Bacteria,1NV1Y@1224|Proteobacteria,1RPQX@1236|Gammaproteobacteria,3ZJBU@590|Salmonella	1236|Gammaproteobacteria	S	Uncharacterised protein family (UPF0227)	ycfP	GO:0005575,GO:0005622,GO:0005623,GO:0005737,GO:0005829,GO:0044424,GO:0044444,GO:0044464	-	ko:K07000	-	-	-	-	ko00000	-	-	-	UPF0227
FQ312003.1_1146	25.450503989915426	24.460941910954084	21.045135357301422	35.101888431391565	24.500066874488393	24.521511218798608	220341.16502380	9.58e-305	862	COG1252@1|root,COG1252@2|Bacteria,1MX96@1224|Proteobacteria,1RM9I@1236|Gammaproteobacteria,3ZKIY@590|Salmonella	1236|Gammaproteobacteria	C	Pyridine nucleotide-disulphide oxidoreductase	ndh	GO:0000166,GO:0003674,GO:0003824,GO:0003954,GO:0005488,GO:0005575,GO:0005623,GO:0005886,GO:0006091,GO:0008137,GO:0008150,GO:0008152,GO:0009060,GO:0009061,GO:0009987,GO:0015980,GO:0016020,GO:0016491,GO:0016651,GO:0016655,GO:0019646,GO:0022900,GO:0022904,GO:0030964,GO:0032991,GO:0036094,GO:0042592,GO:0043167,GO:0043168,GO:0044237,GO:0044425,GO:0044464,GO:0045333,GO:0048037,GO:0048878,GO:0050136,GO:…	1.6.99.3	ko:K03885	ko00190,map00190	-	-	-	ko00000,ko00001,ko01000	-	-	iECIAI39_1322.ECIAI39_2051,iPC815.YPO1617	Pyr_redox_2
FQ312003.1_1147	17.356621556729777	15.379279326950611	8.908372787934596	16.385469634615763	16.023702829060205	16.63718456872327	220341.16502381	3.78e-111	321	COG3134@1|root,COG3134@2|Bacteria,1MVWD@1224|Proteobacteria,1RQR9@1236|Gammaproteobacteria,3ZJK7@590|Salmonella	1236|Gammaproteobacteria	S	Glycine zipper 2TM domain	ycfJ	GO:0008150,GO:0043900,GO:0050789,GO:0050794,GO:0065007,GO:1900190	-	-	-	-	-	-	-	-	-	-	Rick_17kDa_Anti
FQ312003.1_1148	63.8554369934731	70.21902966579783	46.55241712781624	68.68331226570864	59.987055491552844	65.52403604296983	90371.CY43_06185	4.51e-146	412	COG1309@1|root,COG1309@2|Bacteria,1NCEF@1224|Proteobacteria,1RQ8N@1236|Gammaproteobacteria,3ZJ08@590|Salmonella	1236|Gammaproteobacteria	K	Bacterial regulatory proteins, tetR family	ycfQ	GO:0000976,GO:0001067,GO:0003674,GO:0003676,GO:0003677,GO:0003690,GO:0003700,GO:0005488,GO:0005575,GO:0005622,GO:0005623,GO:0005737,GO:0005829,GO:0006355,GO:0008150,GO:0009889,GO:0009890,GO:0009892,GO:0010035,GO:0010038,GO:0010468,GO:0010556,GO:0010558,GO:0010605,GO:0010629,GO:0019219,GO:0019222,GO:0031323,GO:0031324,GO:0031326,GO:0031327,GO:0042221,GO:0043565,GO:0044212,GO:0044424,GO:0044444,GO:…	-	ko:K22041	-	-	-	-	ko00000,ko03000	-	-	-	TetR_N
FQ312003.1_1149	382.01957622082944	432.42941169991826	321.6688848848593	635.8813846527885	455.0594622804503	471.5352710679383	220341.16502383	8.26e-50	158	2E4GN@1|root,32ZBU@2|Bacteria,1MZS8@1224|Proteobacteria,1S94M@1236|Gammaproteobacteria,3ZMFB@590|Salmonella	1236|Gammaproteobacteria	S	Protein of unknown function (DUF1471)	bhsA	GO:0005575,GO:0005623,GO:0008150,GO:0009279,GO:0010035,GO:0010038,GO:0016020,GO:0019867,GO:0030312,GO:0030313,GO:0031975,GO:0042221,GO:0044462,GO:0044464,GO:0046688,GO:0050896,GO:0071944	-	ko:K12151	-	-	-	-	ko00000,ko02048	-	-	-	DUF1471
FQ312003.1_115	19.064564720936833	18.174682685093156	15.365208218134228	19.581671760346683	19.42301117141103	22.935724964577062	220341.16501402	6.499999999999999e-107	309	COG0440@1|root,COG0440@2|Bacteria,1RAGN@1224|Proteobacteria,1S20I@1236|Gammaproteobacteria,3ZJIK@590|Salmonella	1236|Gammaproteobacteria	E	Small subunit of acetolactate synthase	ilvH	GO:0003674,GO:0003824,GO:0003984,GO:0005575,GO:0005622,GO:0005623,GO:0005737,GO:0005829,GO:0005948,GO:0006082,GO:0006520,GO:0006549,GO:0006573,GO:0006807,GO:0008150,GO:0008152,GO:0008652,GO:0009058,GO:0009081,GO:0009082,GO:0009097,GO:0009099,GO:0009987,GO:0016053,GO:0016740,GO:0016744,GO:0019752,GO:0032991,GO:0043436,GO:0044237,GO:0044238,GO:0044249,GO:0044281,GO:0044283,GO:0044424,GO:0044444,GO:…	2.2.1.6	ko:K01653	ko00290,ko00650,ko00660,ko00770,ko01100,ko01110,ko01130,ko01210,ko01230,map00290,map00650,map00660,map00770,map01100,map01110,map01130,map01210,map01230	M00019,M00570	R00006,R00014,R00226,R03050,R04672,R04673,R08648	RC00027,RC00106,RC01192,RC02744,RC02893	ko00000,ko00001,ko00002,ko01000	-	-	iAPECO1_1312.APECO1_1906,iECNA114_1301.ECNA114_0072,iEcSMS35_1347.EcSMS35_0084,iG2583_1286.G2583_0082,iSFxv_1172.SFxv_0077,iUTI89_1310.UTI89_C0086	ACT,ACT_5,ALS_ss_C
FQ312003.1_1150	14.686932906858013	15.908762027392973	9.916628383717594	13.08618397302599	12.975400624784946	14.98897487530827	90371.CY43_06195	8.74e-233	640	COG1376@1|root,COG1388@1|root,COG1376@2|Bacteria,COG1388@2|Bacteria,1MVYT@1224|Proteobacteria,1RMNC@1236|Gammaproteobacteria,3ZJ3M@590|Salmonella	1236|Gammaproteobacteria	M	Lysin motif	ycfS	GO:0000270,GO:0003674,GO:0003824,GO:0004180,GO:0004185,GO:0006022,GO:0006023,GO:0006024,GO:0006508,GO:0006807,GO:0008150,GO:0008152,GO:0008233,GO:0008234,GO:0008236,GO:0008238,GO:0009058,GO:0009059,GO:0009252,GO:0009273,GO:0009987,GO:0016740,GO:0016746,GO:0016755,GO:0016787,GO:0016807,GO:0017171,GO:0018104,GO:0019538,GO:0030203,GO:0034645,GO:0042546,GO:0043164,GO:0043170,GO:0044036,GO:0044038,GO:…	-	ko:K16291,ko:K19234,ko:K19235,ko:K19236	ko01503,map01503	-	-	-	ko00000,ko00001,ko01002,ko01011	-	-	-	LysM,YkuD
FQ312003.1_1151	32.28285292208208	43.92116529072962	30.191445331216666	46.23595910536329	37.07622886054651	35.47366820127303	220341.16502385	0	2250	COG1197@1|root,COG1197@2|Bacteria,1MUXG@1224|Proteobacteria,1RNCU@1236|Gammaproteobacteria,3ZKTP@590|Salmonella	1236|Gammaproteobacteria	L	Couples transcription and DNA repair by recognizing RNA polymerase (RNAP) stalled at DNA lesions. Mediates ATP-dependent release of RNAP and its truncated transcript from the DNA, and recruitment of nucleotide excision repair machinery to the damaged site	mfd	GO:0000715,GO:0000716,GO:0003674,GO:0003676,GO:0003677,GO:0003824,GO:0005488,GO:0005515,GO:0005575,GO:0005622,GO:0005623,GO:0005737,GO:0005829,GO:0006139,GO:0006259,GO:0006281,GO:0006283,GO:0006289,GO:0006355,GO:0006725,GO:0006807,GO:0006950,GO:0006974,GO:0006996,GO:0008094,GO:0008150,GO:0008152,GO:0009889,GO:0009987,GO:0010468,GO:0010556,GO:0015616,GO:0016043,GO:0016462,GO:0016787,GO:0016817,GO:…	-	ko:K03723	ko03420,map03420	-	-	-	ko00000,ko00001,ko01000,ko03400	-	-	-	CarD_CdnL_TRCF,DEAD,Helicase_C,TRCF
FQ312003.1_1152	45.73099812811931	74.29353259293212	53.911790750272026	70.05649511372098	58.84529054897983	58.95623395765208	220341.16502386	8.379999999999999e-268	737	COG4591@1|root,COG4591@2|Bacteria,1MVV7@1224|Proteobacteria,1RMP9@1236|Gammaproteobacteria,3ZIZ7@590|Salmonella	1236|Gammaproteobacteria	M	MacB-like periplasmic core domain	lolC	GO:0005575,GO:0005623,GO:0005886,GO:0008104,GO:0008150,GO:0016020,GO:0032991,GO:0033036,GO:0034613,GO:0044425,GO:0044459,GO:0044464,GO:0044872,GO:0044873,GO:0044874,GO:0051179,GO:0051641,GO:0070727,GO:0071944,GO:0072657,GO:0089705,GO:0098796,GO:0098797,GO:1990778	-	ko:K09808	ko02010,map02010	M00255	-	-	ko00000,ko00001,ko00002,ko02000	3.A.1.125	-	-	FtsX,MacB_PCD
FQ312003.1_1153	34.65537086271223	64.73495854302045	46.15491472203688	61.3359890333165	46.533438888100505	44.9885718408978	220341.16502387	3.3999999999999994e-161	452	COG1136@1|root,COG1136@2|Bacteria,1MVSQ@1224|Proteobacteria,1RMWK@1236|Gammaproteobacteria,3ZJB6@590|Salmonella	1236|Gammaproteobacteria	V	Part of the ABC transporter complex LolCDE involved in the translocation of	lolD	GO:0000166,GO:0003674,GO:0003824,GO:0005215,GO:0005488,GO:0005524,GO:0005575,GO:0005623,GO:0005886,GO:0006810,GO:0008104,GO:0008144,GO:0008150,GO:0015399,GO:0015405,GO:0016020,GO:0016462,GO:0016787,GO:0016817,GO:0016818,GO:0016887,GO:0017076,GO:0017111,GO:0022804,GO:0022857,GO:0030554,GO:0032553,GO:0032555,GO:0032559,GO:0032991,GO:0033036,GO:0034613,GO:0035639,GO:0036094,GO:0042623,GO:0042626,GO:…	-	ko:K09810	ko02010,map02010	M00255	-	-	ko00000,ko00001,ko00002,ko01000,ko02000	3.A.1.125	-	-	ABC_tran
FQ312003.1_1154	32.4235177021042	61.495307457600234	41.405779831824255	57.807406070360656	42.08194216943013	40.429996665401745	90371.CY43_06215	1.02e-278	764	COG4591@1|root,COG4591@2|Bacteria,1MVV7@1224|Proteobacteria,1RMP9@1236|Gammaproteobacteria,3ZIXX@590|Salmonella	1236|Gammaproteobacteria	M	MacB-like periplasmic core domain	lolE	GO:0005575,GO:0005623,GO:0005886,GO:0005887,GO:0008104,GO:0008150,GO:0016020,GO:0016021,GO:0031224,GO:0031226,GO:0032991,GO:0033036,GO:0034613,GO:0044425,GO:0044459,GO:0044464,GO:0044872,GO:0044873,GO:0044874,GO:0051179,GO:0051641,GO:0070727,GO:0071944,GO:0072657,GO:0098796,GO:0098797	-	ko:K09808	ko02010,map02010	M00255	-	-	ko00000,ko00001,ko00002,ko02000	3.A.1.125	-	-	FtsX,MacB_PCD
FQ312003.1_1155	48.80582766691321	80.75491371612952	56.925075787999	83.15345509455355	60.73521785077972	62.06853043104301	90371.CY43_06220	9.009999999999999e-226	621	COG1940@1|root,COG1940@2|Bacteria,1MU94@1224|Proteobacteria,1RNHE@1236|Gammaproteobacteria,3ZKUJ@590|Salmonella	1236|Gammaproteobacteria	F	Catalyzes the phosphorylation of N-acetyl-D-glucosamine (GlcNAc) derived from cell-wall degradation, yielding GlcNAc-6-P	nagK	GO:0003674,GO:0003824,GO:0005975,GO:0006793,GO:0006796,GO:0008150,GO:0008152,GO:0009987,GO:0016301,GO:0016310,GO:0016740,GO:0016772,GO:0019200,GO:0044237,GO:0044238,GO:0044262,GO:0045127,GO:0046835,GO:0071704	2.7.1.2,2.7.1.59	ko:K00845,ko:K00884	ko00010,ko00052,ko00500,ko00520,ko00521,ko00524,ko01100,ko01110,ko01120,ko01130,ko01200,map00010,map00052,map00500,map00520,map00521,map00524,map01100,map01110,map01120,map01130,map01200	M00001,M00549	R00299,R01201,R01600,R01786	RC00002,RC00017	ko00000,ko00001,ko00002,ko01000	-	-	iE2348C_1286.E2348C_1211,iEcHS_1320.EcHS_A1241,iEcolC_1368.EcolC_2482	ROK
FQ312003.1_1156	82.27241850916977	110.88660855101365	80.35980672572708	124.450053768716	89.7655744770633	90.64955799243513	90371.CY43_06225	8.469999999999998e-200	553	COG0846@1|root,COG0846@2|Bacteria,1MUK1@1224|Proteobacteria,1RMX5@1236|Gammaproteobacteria,3ZJ9B@590|Salmonella	1236|Gammaproteobacteria	K	NAD-dependent lysine deacetylase and desuccinylase that specifically removes acetyl and succinyl groups on target proteins. Modulates the activities of several proteins which are inactive in their acylated form	cobB	GO:0002252,GO:0002376,GO:0003674,GO:0003824,GO:0006464,GO:0006476,GO:0006807,GO:0006935,GO:0006950,GO:0006952,GO:0008150,GO:0008152,GO:0009605,GO:0009607,GO:0009615,GO:0009987,GO:0016787,GO:0016810,GO:0016811,GO:0018193,GO:0018205,GO:0019213,GO:0019538,GO:0033558,GO:0034979,GO:0034983,GO:0035601,GO:0036048,GO:0036049,GO:0036055,GO:0036211,GO:0040011,GO:0042221,GO:0042330,GO:0043170,GO:0043207,GO:…	-	ko:K12410	-	-	-	-	ko00000,ko01000	-	-	-	SIR2
FQ312003.1_1157	46.15797396261402	95.984495157463	68.30222087916411	98.03403680092575	60.35091938457563	66.38259546414496	220341.16502391	6.39e-260	711	COG0687@1|root,COG0687@2|Bacteria,1MUYW@1224|Proteobacteria,1RM7W@1236|Gammaproteobacteria,3ZKJR@590|Salmonella	1236|Gammaproteobacteria	E	Required for the activity of the bacterial periplasmic transport system of putrescine	potD	GO:0003674,GO:0005488,GO:0005575,GO:0005623,GO:0006810,GO:0006811,GO:0006812,GO:0008150,GO:0015695,GO:0015696,GO:0015846,GO:0015847,GO:0015848,GO:0019808,GO:0019809,GO:0019810,GO:0030288,GO:0030313,GO:0031975,GO:0042597,GO:0043167,GO:0043169,GO:0044464,GO:0051179,GO:0051234,GO:0070405,GO:0071702,GO:0071705	-	ko:K11069	ko02010,map02010	M00299	-	-	ko00000,ko00001,ko00002,ko02000	3.A.1.11.1	-	iSbBS512_1146.SbBS512_E2202	SBP_bac_6,SBP_bac_8
FQ312003.1_1158	45.324057754209996	86.05698746241352	59.06727940532596	64.02624011391453	57.14079167768609	58.408840594360015	220341.16502392	3.0899999999999997e-170	477	COG1177@1|root,COG1177@2|Bacteria,1MVC5@1224|Proteobacteria,1RQB7@1236|Gammaproteobacteria,3ZITC@590|Salmonella	1236|Gammaproteobacteria	P	Binding-protein-dependent transport system inner membrane component	potC	GO:0003674,GO:0003824,GO:0005215,GO:0005575,GO:0005623,GO:0005886,GO:0005887,GO:0006810,GO:0006811,GO:0006812,GO:0008150,GO:0008324,GO:0008519,GO:0015075,GO:0015101,GO:0015203,GO:0015399,GO:0015405,GO:0015417,GO:0015595,GO:0015606,GO:0015695,GO:0015696,GO:0015846,GO:0015847,GO:0015848,GO:0016020,GO:0016021,GO:0016462,GO:0016787,GO:0016817,GO:0016818,GO:0016887,GO:0017111,GO:0022804,GO:0022857,GO:…	-	ko:K11070,ko:K11074	ko02010,map02010	M00299,M00300	-	-	ko00000,ko00001,ko00002,ko02000	3.A.1.11.1,3.A.1.11.2	-	iSBO_1134.SBO_1939	BPD_transp_1
FQ312003.1_1159	15.739948910698699	20.240673445029557	16.33773439776207	17.145998705890307	18.01790806009682	19.075537566481856	90371.CY43_06245	3.229999999999999e-247	678	2B0TC@1|root,31T5T@2|Bacteria,1QQV9@1224|Proteobacteria,1RTJD@1236|Gammaproteobacteria,3ZMRC@590|Salmonella	1236|Gammaproteobacteria	S	Sif protein	sifA	-	-	ko:K15347	ko05132,map05132	-	-	-	ko00000,ko00001	-	-	-	Sif
FQ312003.1_116	249.01737206308988	218.9475995079117	223.34700165590453	228.7720039978903	298.9571019991459	263.50021118579673	220341.16501403	5.74e-240	659	COG1609@1|root,COG1609@2|Bacteria,1MXQ1@1224|Proteobacteria,1RNR1@1236|Gammaproteobacteria,3ZIR1@590|Salmonella	1236|Gammaproteobacteria	K	Bacterial regulatory proteins, lacI family	fruR	GO:0003674,GO:0003676,GO:0003677,GO:0005488,GO:0005975,GO:0006082,GO:0006090,GO:0006091,GO:0006096,GO:0006139,GO:0006163,GO:0006164,GO:0006165,GO:0006355,GO:0006725,GO:0006732,GO:0006733,GO:0006753,GO:0006754,GO:0006757,GO:0006793,GO:0006796,GO:0006807,GO:0008150,GO:0008152,GO:0009056,GO:0009058,GO:0009108,GO:0009117,GO:0009123,GO:0009124,GO:0009126,GO:0009127,GO:0009132,GO:0009135,GO:0009141,GO:…	-	ko:K03435	-	-	-	-	ko00000,ko03000	-	-	-	LacI,Peripla_BP_1,Peripla_BP_4
FQ312003.1_1160	10.396795587969473	26.364868247868284	22.75650376054039	18.890004356641683	12.978518730047762	14.160950568945024	220341.16502394	1.3299999999999999e-194	541	COG1176@1|root,COG1176@2|Bacteria,1MVGM@1224|Proteobacteria,1RNNZ@1236|Gammaproteobacteria,3ZKSA@590|Salmonella	1236|Gammaproteobacteria	E	Binding-protein-dependent transport system inner membrane component	potB	GO:0003674,GO:0003824,GO:0005215,GO:0005575,GO:0005623,GO:0005886,GO:0005887,GO:0006810,GO:0006811,GO:0006812,GO:0008150,GO:0008324,GO:0008519,GO:0015075,GO:0015101,GO:0015203,GO:0015399,GO:0015405,GO:0015417,GO:0015595,GO:0015606,GO:0015695,GO:0015696,GO:0015846,GO:0015847,GO:0015848,GO:0016020,GO:0016021,GO:0016462,GO:0016787,GO:0016817,GO:0016818,GO:0016887,GO:0017111,GO:0022804,GO:0022857,GO:…	-	ko:K11071	ko02010,map02010	M00299	-	-	ko00000,ko00001,ko00002,ko02000	3.A.1.11.1	-	iE2348C_1286.E2348C_1266,iECUMN_1333.ECUMN_1368,iSBO_1134.SBO_1916	BPD_transp_1
FQ312003.1_1161	20.981502675348423	42.03101134847212	35.319945231221354	33.14700768471326	28.63376507179124	28.223864871278366	90371.CY43_06255	8.240000000000001e-269	736	COG3842@1|root,COG3842@2|Bacteria,1MU3I@1224|Proteobacteria,1RNPX@1236|Gammaproteobacteria,3ZKE1@590|Salmonella	1236|Gammaproteobacteria	P	Part of the ABC transporter complex PotABCD involved in spermidine putrescine import. Responsible for energy coupling to the transport system	potA	GO:0000166,GO:0003674,GO:0003824,GO:0005215,GO:0005488,GO:0005524,GO:0005575,GO:0005623,GO:0005886,GO:0006810,GO:0006811,GO:0006812,GO:0008144,GO:0008150,GO:0008324,GO:0008519,GO:0015075,GO:0015101,GO:0015203,GO:0015399,GO:0015405,GO:0015417,GO:0015595,GO:0015606,GO:0015695,GO:0015696,GO:0015846,GO:0015847,GO:0015848,GO:0016020,GO:0016021,GO:0016462,GO:0016787,GO:0016817,GO:0016818,GO:0016887,GO:…	3.6.3.31	ko:K11072,ko:K11076	ko02010,map02010	M00299,M00300	-	-	ko00000,ko00001,ko00002,ko01000,ko02000	3.A.1.11.1,3.A.1.11.2	-	iB21_1397.B21_01132,iECBD_1354.ECBD_2473,iECB_1328.ECB_01124,iECD_1391.ECD_01124,iECO111_1330.ECO111_1474,iECO26_1355.ECO26_1643,iEcHS_1320.EcHS_A1246,iEcolC_1368.EcolC_2477,iSBO_1134.SBO_1915,iSSON_1240.SSON_1144,iSbBS512_1146.SbBS512_E1304,iUMNK88_1353.UMNK88_1456	ABC_tran,TOBE_2
FQ312003.1_1162	104.46284610035472	77.92855978140517	90.0880787972739	127.33271394121911	98.83584213868009	106.79715072048688	90371.CY43_06260	2.2299999999999998e-300	818	COG2195@1|root,COG2195@2|Bacteria,1MV7D@1224|Proteobacteria,1RMKZ@1236|Gammaproteobacteria,3ZJU1@590|Salmonella	1236|Gammaproteobacteria	E	Cleaves the N-terminal amino acid of tripeptides	pepT	GO:0003674,GO:0003824,GO:0004177,GO:0005575,GO:0005622,GO:0005623,GO:0005737,GO:0005829,GO:0006508,GO:0006518,GO:0006807,GO:0008150,GO:0008152,GO:0008233,GO:0008238,GO:0009987,GO:0016787,GO:0019538,GO:0034641,GO:0034701,GO:0043170,GO:0043603,GO:0044237,GO:0044238,GO:0044424,GO:0044444,GO:0044464,GO:0045148,GO:0070011,GO:0071704,GO:0140096,GO:1901564	3.4.11.4	ko:K01258	-	-	-	-	ko00000,ko01000,ko01002	-	-	-	M20_dimer,Peptidase_M20,Peptidase_M42
FQ312003.1_1163	10.694151733799647	9.329578033618919	7.863384021296059	11.170744198908626	10.806866509700537	12.915605573211094	1197719.A464_1150	1.78e-114	327	COG1943@1|root,COG1943@2|Bacteria,1MX19@1224|Proteobacteria,1RSJY@1236|Gammaproteobacteria,3ZM1T@590|Salmonella	1236|Gammaproteobacteria	L	Transposase IS200 like	-	-	-	ko:K07491	-	-	-	-	ko00000	-	-	-	Y1_Tnp
FQ312003.1_1164	22.672838829931447	32.72597101953789	18.796753082571996	26.65089540104256	26.331429440904078	29.53514612335765	90371.CY43_06265	4.95e-295	807	COG0457@1|root,33WI6@2|Bacteria,1NWNX@1224|Proteobacteria,1SPF1@1236|Gammaproteobacteria,3ZMYC@590|Salmonella	1236|Gammaproteobacteria	S	peptidyl-tyrosine sulfation	-	-	-	-	-	-	-	-	-	-	-	-	-
FQ312003.1_1165	84.64309459218386	133.23548973300967	79.60445474496304	119.95149349149087	100.33608488025136	102.90779428033255	90371.CY43_06270	2.42e-288	785	COG2850@1|root,COG2850@2|Bacteria,1MW30@1224|Proteobacteria,1RN2Q@1236|Gammaproteobacteria,3ZJ1H@590|Salmonella	1236|Gammaproteobacteria	S	Cupin superfamily protein	ycfD	GO:0003674,GO:0003824,GO:0005488,GO:0005506,GO:0006464,GO:0006807,GO:0008150,GO:0008152,GO:0008198,GO:0009987,GO:0016491,GO:0016705,GO:0016706,GO:0018193,GO:0018195,GO:0019538,GO:0030961,GO:0036211,GO:0043167,GO:0043169,GO:0043170,GO:0043412,GO:0043687,GO:0044237,GO:0044238,GO:0044260,GO:0044267,GO:0046872,GO:0046914,GO:0051213,GO:0055114,GO:0071704,GO:1901564	1.14.11.47	ko:K18850	-	-	-	-	ko00000,ko01000,ko03009	-	-	-	Cupin_4
FQ312003.1_1166	124.8486270595644	164.18325731975824	98.42045861950432	175.98699495412615	137.1851120155053	136.09083830294978	90371.CY43_06275	0	942	COG0642@1|root,COG2205@2|Bacteria,1QTVU@1224|Proteobacteria,1RPFY@1236|Gammaproteobacteria,3ZJZY@590|Salmonella	1236|Gammaproteobacteria	T	PhoQ Sensor	phoQ	GO:0000155,GO:0000160,GO:0003674,GO:0003824,GO:0004672,GO:0004673,GO:0004721,GO:0005488,GO:0005515,GO:0005575,GO:0005623,GO:0005886,GO:0005887,GO:0006464,GO:0006468,GO:0006470,GO:0006793,GO:0006796,GO:0006807,GO:0006950,GO:0007154,GO:0007165,GO:0008150,GO:0008152,GO:0009267,GO:0009605,GO:0009987,GO:0009991,GO:0010350,GO:0016020,GO:0016021,GO:0016301,GO:0016310,GO:0016311,GO:0016740,GO:0016772,GO:…	2.7.13.3	ko:K07637	ko01503,ko02020,map01503,map02020	M00444,M00709,M00721,M00723,M00724,M00744	-	-	ko00000,ko00001,ko00002,ko01000,ko01001,ko01504,ko02022	-	-	-	HATPase_c,HisKA,PhoQ_Sensor
FQ312003.1_1167	273.70762844154297	268.8300199674934	178.0623207019713	336.74181625917697	267.6839771432824	257.5058169452385	1197719.A464_1167	2.6e-156	439	COG0745@1|root,COG0745@2|Bacteria,1N0YI@1224|Proteobacteria,1RMWT@1236|Gammaproteobacteria,3ZJHX@590|Salmonella	1236|Gammaproteobacteria	K	Transcriptional regulatory protein, C terminal	phoP	GO:0000976,GO:0001067,GO:0001130,GO:0001216,GO:0003674,GO:0003676,GO:0003677,GO:0003690,GO:0003700,GO:0005488,GO:0005515,GO:0005575,GO:0005622,GO:0005623,GO:0005737,GO:0005829,GO:0006355,GO:0008150,GO:0009889,GO:0009891,GO:0009893,GO:0010468,GO:0010556,GO:0010557,GO:0010604,GO:0010628,GO:0019219,GO:0019222,GO:0031323,GO:0031325,GO:0031326,GO:0031328,GO:0032991,GO:0032993,GO:0042802,GO:0043565,GO:…	-	ko:K07660	ko01503,ko02020,map01503,map02020	M00444,M00709,M00721,M00723,M00724,M00744	-	-	ko00000,ko00001,ko00002,ko01504,ko02022	-	-	-	Response_reg,Trans_reg_C
FQ312003.1_1168	23.841287632067647	43.09525557580424	35.77653999180271	39.474512596547264	28.34596408648298	28.427195158522903	90371.CY43_06285	0	910	COG0015@1|root,COG0015@2|Bacteria,1MV4B@1224|Proteobacteria,1RN93@1236|Gammaproteobacteria,3ZKRD@590|Salmonella	1236|Gammaproteobacteria	F	Adenylosuccinate lyase C-terminal	purB	GO:0003674,GO:0003824,GO:0004018,GO:0005575,GO:0005622,GO:0005623,GO:0005737,GO:0005829,GO:0006950,GO:0006974,GO:0008150,GO:0009987,GO:0016829,GO:0016840,GO:0016842,GO:0033554,GO:0044424,GO:0044444,GO:0044464,GO:0050896,GO:0051716	4.3.2.2	ko:K01756	ko00230,ko00250,ko01100,ko01110,ko01130,map00230,map00250,map01100,map01110,map01130	M00048,M00049	R01083,R04559	RC00379,RC00444,RC00445	ko00000,ko00001,ko00002,ko01000	-	-	iAF1260.b1131,iBWG_1329.BWG_0979,iE2348C_1286.E2348C_1272,iEC042_1314.EC042_1202,iECABU_c1320.ECABU_c13450,iECDH10B_1368.ECDH10B_1203,iECP_1309.ECP_1126,iECUMN_1333.ECUMN_1375,iETEC_1333.ETEC_1255,iEcHS_1320.EcHS_A1251,iEcolC_1368.EcolC_2472,iJO1366.b1131,iJR904.b1131,iLF82_1304.LF82_1774,iNRG857_1313.NRG857_05460,iY75_1357.Y75_RS05905,ic_1306.c1510	ASL_C,Lyase_1
FQ312003.1_1169	22.928062350973757	65.66851233247046	43.908314364266246	43.867318670167506	32.522271993129735	37.757161646189985	90371.CY43_06290	1.5099999999999998e-145	410	COG2915@1|root,COG2915@2|Bacteria,1RI8B@1224|Proteobacteria,1RPCC@1236|Gammaproteobacteria,3ZM4D@590|Salmonella	1236|Gammaproteobacteria	S	Protein of unknown function (DUF489)	hflD	GO:0005575,GO:0005622,GO:0005623,GO:0005886,GO:0006950,GO:0008150,GO:0009266,GO:0009408,GO:0009628,GO:0009898,GO:0016020,GO:0019897,GO:0019898,GO:0031234,GO:0044424,GO:0044425,GO:0044459,GO:0044464,GO:0050896,GO:0071944,GO:0098552,GO:0098562	-	ko:K07153	-	-	-	-	ko00000	-	-	-	DUF489
FQ312003.1_117	188.12730026890193	171.26778854668171	195.0310466490593	201.86614417508	200.39174449118562	188.77315631694822	90371.CY43_00590	7.24e-105	303	COG2001@1|root,COG2001@2|Bacteria,1RHCG@1224|Proteobacteria,1S63F@1236|Gammaproteobacteria,3ZKC2@590|Salmonella	1236|Gammaproteobacteria	K	Negatively regulates its own expression and that of the subsequent genes in the proximal part of the division and cell wall (dcw) gene cluster. Acts by binding directly to DNA. May also regulate the expression of genes outside the dcw cluster	mraZ	GO:0000976,GO:0001067,GO:0003674,GO:0003676,GO:0003677,GO:0003690,GO:0003700,GO:0005488,GO:0006355,GO:0008150,GO:0009889,GO:0009890,GO:0009892,GO:0010468,GO:0010556,GO:0010558,GO:0010605,GO:0010629,GO:0019219,GO:0019222,GO:0031323,GO:0031324,GO:0031326,GO:0031327,GO:0031333,GO:0043254,GO:0043565,GO:0044087,GO:0044212,GO:0045892,GO:0045934,GO:0048519,GO:0048523,GO:0050789,GO:0050794,GO:0051128,GO:…	-	ko:K03925	-	-	-	-	ko00000	-	-	-	MraZ
FQ312003.1_1170	54.3942852667699	146.02268250221812	96.82091088659526	100.13648229062665	71.7324471155734	82.80988920889897	90371.CY43_06295	1.2800000000000001e-276	755	COG0482@1|root,COG0482@2|Bacteria,1MUT1@1224|Proteobacteria,1RMAK@1236|Gammaproteobacteria,3ZKUV@590|Salmonella	1236|Gammaproteobacteria	J	Catalyzes the 2-thiolation of uridine at the wobble position (U34) of tRNA(Lys), tRNA(Glu) and tRNA(Gln), leading to the formation of s(2)U34, the first step of tRNA-mnm(5)s(2)U34 synthesis. Sulfur is provided by IscS, via a sulfur-relay system. Binds ATP and its substrate tRNAs	mnmA	GO:0001510,GO:0002097,GO:0002098,GO:0002143,GO:0003674,GO:0003824,GO:0004808,GO:0005575,GO:0005622,GO:0005623,GO:0005737,GO:0005829,GO:0006139,GO:0006396,GO:0006399,GO:0006400,GO:0006725,GO:0006807,GO:0008033,GO:0008150,GO:0008152,GO:0008168,GO:0008173,GO:0008175,GO:0008757,GO:0009451,GO:0009987,GO:0010467,GO:0016070,GO:0016740,GO:0016741,GO:0016782,GO:0016783,GO:0030488,GO:0032259,GO:0034227,GO:…	2.8.1.13	ko:K00566	ko04122,map04122	-	R08700	RC02313,RC02315	ko00000,ko00001,ko01000,ko03016	-	-	-	tRNA_Me_trans
FQ312003.1_1171	21.59569329189038	33.67181731900852	18.702334686535348	28.69389411084691	23.590280693743022	25.302034146440548	90371.CY43_06300	3.87e-114	326	COG0494@1|root,COG0494@2|Bacteria,1QUCG@1224|Proteobacteria,1T1T8@1236|Gammaproteobacteria,3ZJTJ@590|Salmonella	1236|Gammaproteobacteria	L	NUDIX domain	nudJ	-	-	ko:K12152	-	-	-	-	ko00000,ko01000	-	-	-	NUDIX
FQ312003.1_1172	22.567089343457095	34.10143306527526	19.4964569078338	31.198347000723942	25.067637868399103	25.548519236546216	90371.CY43_06305	4.32e-72	216	COG4461@1|root,COG4461@2|Bacteria,1N8A8@1224|Proteobacteria,1SBRD@1236|Gammaproteobacteria,3ZN95@590|Salmonella	1236|Gammaproteobacteria	S	Pfam:DUF1311	-	-	-	-	-	-	-	-	-	-	-	-	LprI
FQ312003.1_1173	33.32079768249849	48.64506724845479	31.070321249887947	40.160220956229416	36.69765147146464	41.520108287774136	90371.CY43_06310	5.679999999999999e-158	444	COG1187@1|root,COG1187@2|Bacteria,1R9VV@1224|Proteobacteria,1S1ZX@1236|Gammaproteobacteria,3ZKCF@590|Salmonella	1236|Gammaproteobacteria	J	RNA pseudouridylate synthase	rluE	GO:0000154,GO:0000455,GO:0001522,GO:0003674,GO:0003824,GO:0005575,GO:0005622,GO:0005623,GO:0005737,GO:0005829,GO:0006139,GO:0006364,GO:0006396,GO:0006725,GO:0006807,GO:0008150,GO:0008152,GO:0009451,GO:0009982,GO:0009987,GO:0010467,GO:0016070,GO:0016072,GO:0016853,GO:0016866,GO:0022613,GO:0031118,GO:0034470,GO:0034641,GO:0034660,GO:0042254,GO:0043170,GO:0043412,GO:0044085,GO:0044237,GO:0044238,GO:…	5.4.99.20	ko:K06181	-	-	-	-	ko00000,ko01000,ko03009	-	-	-	PseudoU_synth_2
FQ312003.1_1174	596.4180428674572	228.20735791810944	261.36786871930747	521.1140177227072	564.0990744330389	437.2440777097867	90371.CY43_06315	9.24e-305	838	COG0538@1|root,COG0538@2|Bacteria,1MW3J@1224|Proteobacteria,1RNMD@1236|Gammaproteobacteria,3ZJ69@590|Salmonella	1236|Gammaproteobacteria	C	Isocitrate/isopropylmalate dehydrogenase	icd	GO:0003674,GO:0003824,GO:0004448,GO:0004450,GO:0005575,GO:0005622,GO:0005623,GO:0005737,GO:0005829,GO:0006091,GO:0006950,GO:0006979,GO:0008150,GO:0008152,GO:0009987,GO:0016491,GO:0016614,GO:0016616,GO:0022900,GO:0044237,GO:0044424,GO:0044444,GO:0044464,GO:0050896,GO:0055114	1.1.1.42	ko:K00031	ko00020,ko00480,ko00720,ko01100,ko01110,ko01120,ko01130,ko01200,ko01210,ko01230,ko04146,map00020,map00480,map00720,map01100,map01110,map01120,map01130,map01200,map01210,map01230,map04146	M00009,M00010,M00173,M00740	R00267,R00268,R01899	RC00001,RC00084,RC00114,RC00626,RC02801	br01601,ko00000,ko00001,ko00002,ko01000	-	-	e_coli_core.b1136,iAF1260.b1136,iECDH1ME8569_1439.ECDH1ME8569_1071,iEcDH1_1363.EcDH1_2511,iJN746.PP_4011,iJO1366.b1136,iJR904.b1136,iY75_1357.Y75_RS05930,iYL1228.KPN_01144	Iso_dh
FQ312003.1_1175	41.233471424176614	85.69565186168644	39.219203639581906	90.71109245268629	42.37751298379378	44.652042851054624	90371.CY43_06320	7.75e-281	766	2EVMI@1|root,33P1J@2|Bacteria,1QQUF@1224|Proteobacteria,1RTI3@1236|Gammaproteobacteria,3ZKYS@590|Salmonella	1236|Gammaproteobacteria	S	Protein of unknown function (DUF3626)	-	-	-	-	-	-	-	-	-	-	-	-	DUF3626
FQ312003.1_1176	0.4256536806092005	2.118115150617719	2.235589789718978	1.9274099398028426	0.5451861938938329	0.8237956284049459	NA	NA	NA	NA	NA	NA	NA	NA	NA	NA	NA	NA	NA	NA	NA	NA	NA	NA	NA	NA
FQ312003.1_1177	1.1859862456592014	2.424384347288428	1.3071781617329163	1.7362421227769562	1.0650899724503964	0.801545277407957	NA	NA	NA	NA	NA	NA	NA	NA	NA	NA	NA	NA	NA	NA	NA	NA	NA	NA	NA	NA
FQ312003.1_1178	246.25396690508714	412.6494290472864	333.8305625429639	299.54239706632035	283.05700098374587	299.96577495336743	220341.16502953	2.67e-50	159	2CCWH@1|root,32RKW@2|Bacteria,1MZFZ@1224|Proteobacteria,1S9BX@1236|Gammaproteobacteria,3ZMGN@590|Salmonella	1236|Gammaproteobacteria	S	DinI-like family	msgA	-	-	-	-	-	-	-	-	-	-	-	DinI
FQ312003.1_1179	33.50887198016038	161.2398208429369	103.70105466133217	79.74789243742114	50.824958366363134	48.71786524230699	90371.CY43_06340	5.3000000000000005e-124	353	COG2755@1|root,COG2755@2|Bacteria,1NHBU@1224|Proteobacteria,1SJ87@1236|Gammaproteobacteria,3ZJV8@590|Salmonella	1236|Gammaproteobacteria	M	Ricin-type beta-trefoil lectin domain-like	envE	-	-	-	-	-	-	-	-	-	-	-	Ricin_B_lectin
FQ312003.1_118	212.04327199697454	174.63395861486887	211.43511875009753	254.29671060931094	218.26054290767507	214.27351705014195	90371.CY43_00595	1.4199999999999997e-218	603	COG0275@1|root,COG0275@2|Bacteria,1MUT4@1224|Proteobacteria,1RM7M@1236|Gammaproteobacteria,3ZKPB@590|Salmonella	1236|Gammaproteobacteria	J	Specifically methylates the N4 position of cytidine in position 1402 (C1402) of 16S rRNA	rsmH	GO:0000154,GO:0001510,GO:0003674,GO:0003824,GO:0005575,GO:0005622,GO:0005623,GO:0005737,GO:0005829,GO:0006139,GO:0006364,GO:0006396,GO:0006725,GO:0006807,GO:0008150,GO:0008152,GO:0008168,GO:0008170,GO:0008173,GO:0008649,GO:0008757,GO:0009451,GO:0009987,GO:0010467,GO:0016070,GO:0016072,GO:0016434,GO:0016740,GO:0016741,GO:0022613,GO:0031167,GO:0032259,GO:0034470,GO:0034641,GO:0034660,GO:0042254,GO:…	2.1.1.199	ko:K03438	-	-	-	-	ko00000,ko01000,ko03009	-	-	-	Methyltransf_5
FQ312003.1_1180	6.401152489099114	11.973387060777164	3.9213882345076385	6.723986427111128	5.9071097069474865	7.252655642537257	220341.16502950	1.5199999999999997e-55	173	2B0T3@1|root,31T5G@2|Bacteria,1QQUZ@1224|Proteobacteria,1RTIY@1236|Gammaproteobacteria,3ZMNN@590|Salmonella	1236|Gammaproteobacteria	-	-	pagD	-	-	ko:K07805	ko02020,map02020	-	-	-	ko00000,ko00001	-	-	-	-
FQ312003.1_1181	88.13107229571081	111.48361170409756	62.997131948744375	91.58765092303398	82.06946198127088	73.59438830986066	90371.CY43_06345	2.89e-127	362	COG3637@1|root,COG3637@2|Bacteria,1RH8M@1224|Proteobacteria,1S67J@1236|Gammaproteobacteria,3ZKDP@590|Salmonella	1236|Gammaproteobacteria	M	Enterobacterial Ail/Lom protein	pagC	-	-	ko:K07804	ko02020,map02020	-	-	-	ko00000,ko00001	-	-	-	Ail_Lom,OMP_b-brl
FQ312003.1_1182	2122.9819195791224	1766.2943119820159	1656.6836552400955	1821.535104700881	2063.9855156973745	1915.33614818877	90371.CY43_06355	2.6400000000000003e-73	220	COG3895@1|root,COG3895@2|Bacteria,1N3NS@1224|Proteobacteria,1SBFC@1236|Gammaproteobacteria,3ZMCS@590|Salmonella	1236|Gammaproteobacteria	S	Membrane-bound lysozyme-inhibitor of c-type lysozyme	-	-	-	-	-	-	-	-	-	-	-	-	MliC
FQ312003.1_1183	493.43383959339303	611.4007060524132	467.6161836227943	525.5683992856107	610.6655830928821	570.8916815846708	NA	NA	NA	NA	NA	NA	NA	NA	NA	NA	NA	NA	NA	NA	NA	NA	NA	NA	NA	NA
FQ312003.1_1184	401.0337967371657	286.8362226714306	236.852341230498	268.3315686916715	340.40640914592285	559.5661561558587	220341.16502939	2.31e-105	304	COG0071@1|root,COG0071@2|Bacteria,1REH7@1224|Proteobacteria,1S3I1@1236|Gammaproteobacteria,3ZJUC@590|Salmonella	1236|Gammaproteobacteria	O	Hsp20/alpha crystallin family	ibp	-	-	ko:K04080	-	-	-	-	ko00000,ko03110	-	-	-	HSP20
FQ312003.1_1185	13.859269793983577	15.731068498824804	14.418597130960622	14.488656765767542	16.958909094738647	17.770124925170386	90371.CY43_06375	4.659999999999999e-257	704	COG4409@1|root,COG4692@1|root,COG4409@2|Bacteria,COG4692@2|Bacteria,1Q1EG@1224|Proteobacteria,1RRF0@1236|Gammaproteobacteria,3ZN7I@590|Salmonella	1236|Gammaproteobacteria	G	BNR repeat-like domain	-	-	-	-	-	-	-	-	-	-	-	-	BNR_2
FQ312003.1_1186	34.985813632510514	43.55381858071249	31.190889999768487	36.65409955035782	39.44796464358032	45.70540445833429	90371.CY43_06380	1.7699999999999998e-128	364	COG3038@1|root,COG3038@2|Bacteria,1RBP8@1224|Proteobacteria,1S563@1236|Gammaproteobacteria,3ZJK6@590|Salmonella	1236|Gammaproteobacteria	C	Prokaryotic cytochrome b561	yodB	GO:0005575,GO:0005623,GO:0005886,GO:0016020,GO:0044464,GO:0071944	-	ko:K12262	-	-	-	-	ko00000	-	-	-	Ni_hydr_CYTB
FQ312003.1_1187	254.58911203726007	155.97076218388668	345.75668308569067	197.65829946934855	214.93727790645224	305.4273227932742	220341.16502935	2.7699999999999996e-68	206	2E7TI@1|root,333ZE@2|Bacteria,1NA5N@1224|Proteobacteria,1SE9F@1236|Gammaproteobacteria,3ZMA3@590|Salmonella	1236|Gammaproteobacteria	M	TRL-like protein family	-	-	-	-	-	-	-	-	-	-	-	-	TRL
FQ312003.1_1188	66.15981982033567	61.171347836426456	93.1471138487431	75.70383007008242	85.86791237241626	111.61477195406073	90371.CY43_06390	0	1087	COG0747@1|root,COG0747@2|Bacteria,1QPZA@1224|Proteobacteria,1RNFW@1236|Gammaproteobacteria,3ZJ3A@590|Salmonella	1236|Gammaproteobacteria	E	Bacterial extracellular solute-binding proteins, family 5 Middle	appA_2	-	-	ko:K02035	ko02024,map02024	M00239	-	-	ko00000,ko00001,ko00002,ko02000	3.A.1.5	-	-	SBP_bac_5
FQ312003.1_1189	16.994909676685648	18.891925136092443	26.78348815436077	26.165053918354094	24.824946719770413	31.639994756545526	220341.16502933	4.169999999999999e-235	646	COG0601@1|root,COG0601@2|Bacteria,1NCNE@1224|Proteobacteria,1RS3T@1236|Gammaproteobacteria,3ZM27@590|Salmonella	1236|Gammaproteobacteria	EP	Binding-protein-dependent transport system inner membrane component	gsiC	-	-	ko:K02033	ko02024,map02024	M00239	-	-	ko00000,ko00001,ko00002,ko02000	3.A.1.5	-	-	BPD_transp_1
FQ312003.1_119	90.16064405424189	89.66545397592115	86.1412850371774	123.90620540645578	111.59944854017289	99.83017701786541	1080067.BAZH01000004_gene4133	4.1000000000000003e-78	233	COG3116@1|root,COG3116@2|Bacteria,1N9MH@1224|Proteobacteria,1SC7P@1236|Gammaproteobacteria,3WY8G@544|Citrobacter	1236|Gammaproteobacteria	D	Essential cell division protein. May link together the upstream cell division proteins, which are predominantly cytoplasmic, with the downstream cell division proteins, which are predominantly periplasmic	ftsL	GO:0000003,GO:0000910,GO:0005575,GO:0005623,GO:0005886,GO:0005887,GO:0007049,GO:0008150,GO:0009987,GO:0016020,GO:0016021,GO:0019954,GO:0022402,GO:0022414,GO:0031224,GO:0031226,GO:0032153,GO:0032505,GO:0043093,GO:0044425,GO:0044459,GO:0044464,GO:0051301,GO:0071944	-	ko:K03586	-	-	-	-	ko00000,ko03036	-	-	-	FtsL
FQ312003.1_1190	11.751730200305484	13.036716189001066	14.95842713131323	17.390710160848773	16.291447713302045	19.050083900689074	220341.16502932	1.4599999999999997e-194	539	COG1173@1|root,COG1173@2|Bacteria,1MUW2@1224|Proteobacteria,1RRZP@1236|Gammaproteobacteria,3ZJYB@590|Salmonella	1236|Gammaproteobacteria	P	Binding-protein-dependent transport system inner membrane component	dppC_2	-	-	ko:K02034	ko02024,map02024	M00239	-	-	ko00000,ko00001,ko00002,ko02000	3.A.1.5	-	-	BPD_transp_1
FQ312003.1_1191	10.674778063744476	16.924666394542317	15.871419620156871	18.081746170439917	16.708499840698398	23.820928060879684	90371.CY43_06405	8.459999999999999e-196	542	COG1123@1|root,COG1123@2|Bacteria,1QBR5@1224|Proteobacteria,1RSXI@1236|Gammaproteobacteria,3ZJFN@590|Salmonella	1236|Gammaproteobacteria	P	ABC transporter	yntD	-	-	ko:K02031	ko02024,map02024	M00239	-	-	ko00000,ko00001,ko00002,ko02000	3.A.1.5	-	-	ABC_tran
FQ312003.1_1192	13.451473527495098	19.176505625500884	18.193084375818742	19.652984368971453	19.55833719885677	27.53249032175746	90371.CY43_06410	6.519999999999999e-143	402	COG1124@1|root,COG1124@2|Bacteria,1RHR2@1224|Proteobacteria,1S2PZ@1236|Gammaproteobacteria,3ZIXZ@590|Salmonella	1236|Gammaproteobacteria	EP	ATPases associated with a variety of cellular activities	gsiA_7	-	-	ko:K02032	ko02024,map02024	M00239	-	-	ko00000,ko00001,ko00002,ko02000	3.A.1.5	-	-	ABC_tran
FQ312003.1_1193	15.98082728096709	19.899922144323764	14.036205515345065	18.793751572521465	18.314609680143548	19.961788404045457	220341.16502929	3.7099999999999996e-260	714	COG0668@1|root,COG0668@2|Bacteria,1MXD2@1224|Proteobacteria,1RNUB@1236|Gammaproteobacteria,3ZKUB@590|Salmonella	1236|Gammaproteobacteria	M	Mechanosensitive ion channel	ynaI	-	-	ko:K16052	-	-	-	-	ko00000,ko02000	1.A.23.4	-	-	MS_channel
FQ312003.1_1194	82.92042962995545	61.462612555312184	62.96311406716203	59.66890904516471	72.92790363634829	88.40181877730137	90371.CY43_06420	3.41e-39	133	COG1145@1|root,32SB1@2|Bacteria,1N096@1224|Proteobacteria,1S91Y@1236|Gammaproteobacteria,3ZMFT@590|Salmonella	1236|Gammaproteobacteria	C	Domain of Unknown Function (DUF326)	-	-	-	-	-	-	-	-	-	-	-	-	DUF326
FQ312003.1_1195	30.78837742760955	31.981436329731306	34.13776736482758	33.46166664167124	31.697321571716643	29.36132617813818	90371.CY43_06430	5.95e-160	447	COG3443@1|root,COG3443@2|Bacteria,1MXFK@1224|Proteobacteria,1RPWU@1236|Gammaproteobacteria,3ZKT0@590|Salmonella	1236|Gammaproteobacteria	S	ZinT (YodA) periplasmic lipocalin-like zinc-recruitment	zinT	GO:0003674,GO:0005488,GO:0005575,GO:0005622,GO:0005623,GO:0005737,GO:0006950,GO:0007154,GO:0008150,GO:0008270,GO:0009267,GO:0009605,GO:0009987,GO:0009991,GO:0010035,GO:0010038,GO:0030288,GO:0030313,GO:0031667,GO:0031668,GO:0031669,GO:0031975,GO:0033554,GO:0034224,GO:0042221,GO:0042594,GO:0042597,GO:0043167,GO:0043169,GO:0044424,GO:0044464,GO:0046686,GO:0046870,GO:0046872,GO:0046914,GO:0050896,GO:…	-	ko:K09815	ko02010,map02010	M00242	-	-	ko00000,ko00001,ko00002,ko02000	3.A.1.15.3,3.A.1.15.5	-	-	ZinT
FQ312003.1_1196	77.25078530743463	113.24159619486237	80.89112908172518	100.06837974082022	94.17175876819803	91.12997675617015	90371.CY43_06435	4.35e-192	532	COG1708@1|root,COG1708@2|Bacteria,1QVMI@1224|Proteobacteria,1RU4E@1236|Gammaproteobacteria,3ZJ35@590|Salmonella	1236|Gammaproteobacteria	H	Domain of unknown function (DUF4111)	aadA	-	2.7.7.47	ko:K00984	-	-	-	-	ko00000,ko01000,ko01504	-	-	-	DUF4111,NTP_transf_2
FQ312003.1_1197	22.90667794906353	11.572907914835632	7.209302477623835	13.623637413226593	25.89376101148618	25.716858319897526	90371.CY43_06440	1.68e-136	387	COG2771@1|root,COG2771@2|Bacteria,1MZ51@1224|Proteobacteria,1SBC6@1236|Gammaproteobacteria,3ZKCH@590|Salmonella	1236|Gammaproteobacteria	K	helix_turn_helix, Lux Regulon	-	-	-	-	-	-	-	-	-	-	-	-	GerE
FQ312003.1_1198	101.45701834851099	188.94924495121603	137.17518850897525	172.5002966245207	140.5134855064435	97.81313184685253	90371.CY43_06445	2.4499999999999996e-208	575	COG0789@1|root,COG0789@2|Bacteria,1RHP0@1224|Proteobacteria,1S60R@1236|Gammaproteobacteria,3ZKBN@590|Salmonella	1236|Gammaproteobacteria	K	MerR family regulatory protein	-	-	-	-	-	-	-	-	-	-	-	-	MerR_1
FQ312003.1_1199	103.36983470747822	118.08313337706886	63.30737808508631	91.54713600322489	102.09961495431737	133.4029060603797	1197719.A464_1208	1.35e-49	157	2ECN4@1|root,336K1@2|Bacteria,1N7EC@1224|Proteobacteria,1SDBC@1236|Gammaproteobacteria,3ZMGJ@590|Salmonella	1236|Gammaproteobacteria	S	Biofilm development protein YmgB/AriR	-	-	-	ko:K21976	-	-	-	-	ko00000	-	-	-	YmgB
FQ312003.1_12	40.30198265991282	40.92880377631502	36.86651117077348	56.60365176094883	44.09898820012925	49.125118490435725	220341.16501296	4.409999999999999e-237	656	COG0484@1|root,COG0484@2|Bacteria,1MVMS@1224|Proteobacteria,1RNHY@1236|Gammaproteobacteria,3ZK36@590|Salmonella	1236|Gammaproteobacteria	O	ATP binding to DnaK triggers the release of the substrate protein, thus completing the reaction cycle. Several rounds of ATP-dependent interactions between DnaJ, DnaK and GrpE are required for fully efficient folding. Also involved, together with DnaK and GrpE, in the DNA replication of plasmids through activation of initiation proteins	dnaJ	GO:0000988,GO:0000989,GO:0003674,GO:0003756,GO:0003824,GO:0005488,GO:0005515,GO:0005575,GO:0005622,GO:0005623,GO:0005737,GO:0005829,GO:0006139,GO:0006259,GO:0006260,GO:0006457,GO:0006458,GO:0006725,GO:0006807,GO:0006950,GO:0008150,GO:0008152,GO:0008270,GO:0009058,GO:0009059,GO:0009266,GO:0009408,GO:0009628,GO:0009889,GO:0009987,GO:0010556,GO:0015035,GO:0015036,GO:0016020,GO:0016032,GO:0016043,GO:…	-	ko:K03686	-	-	-	-	ko00000,ko03029,ko03110	-	-	-	DnaJ,DnaJ_C,DnaJ_CXXCXGXG
FQ312003.1_120	94.36348735330121	93.55467086241555	66.68597012524502	109.41790746111663	109.39138783901744	96.59164909883998	220341.16501407	0	1150	COG0768@1|root,COG0768@2|Bacteria,1MUNY@1224|Proteobacteria,1RNGW@1236|Gammaproteobacteria,3ZKGF@590|Salmonella	1236|Gammaproteobacteria	D	Catalyzes cross-linking of the peptidoglycan cell wall at the division septum	ftsI	GO:0003674,GO:0003824,GO:0005488,GO:0005575,GO:0005623,GO:0005886,GO:0005887,GO:0008144,GO:0008150,GO:0008658,GO:0008955,GO:0009987,GO:0016020,GO:0016021,GO:0016740,GO:0016757,GO:0016758,GO:0031224,GO:0031226,GO:0031406,GO:0032153,GO:0033218,GO:0033293,GO:0036094,GO:0042221,GO:0042493,GO:0043167,GO:0043168,GO:0043177,GO:0044425,GO:0044459,GO:0044464,GO:0050896,GO:0051301,GO:0071944,GO:0097159,GO:…	3.4.16.4	ko:K03587	ko00550,ko01501,map00550,map01501	-	-	-	ko00000,ko00001,ko01000,ko01011,ko03036	-	-	iSSON_1240.SSON_0092	PBP_dimer,Transpeptidase
FQ312003.1_1200	9.195944084183328	13.12391336952342	7.31105953237076	10.694694000008404	11.500482968554556	10.819704956188291	90371.CY43_06460	8.01e-123	350	COG1605@1|root,COG1605@2|Bacteria,1RJT5@1224|Proteobacteria,1T0S4@1236|Gammaproteobacteria,3ZJF3@590|Salmonella	1236|Gammaproteobacteria	M	Catalyzes the Claisen rearrangement of chorismate to prephenate	aroQ	GO:0003674,GO:0003824,GO:0004106,GO:0005488,GO:0005515,GO:0005575,GO:0005623,GO:0006082,GO:0006520,GO:0006558,GO:0006725,GO:0006807,GO:0008150,GO:0008152,GO:0008652,GO:0009058,GO:0009072,GO:0009073,GO:0009094,GO:0009095,GO:0009987,GO:0016053,GO:0016853,GO:0016866,GO:0017144,GO:0019438,GO:0019752,GO:0042597,GO:0042802,GO:0042803,GO:0043436,GO:0043648,GO:0044237,GO:0044238,GO:0044249,GO:0044281,GO:…	5.4.99.5	ko:K04093	ko00400,ko01100,ko01110,ko01130,ko01230,map00400,map01100,map01110,map01130,map01230	M00024,M00025	R01715	RC03116	ko00000,ko00001,ko00002,ko01000	-	-	-	CM_2
FQ312003.1_1201	134.890290743709	139.23504279308892	132.30637944903452	165.04246613504668	153.30158612918555	149.7832808053466	220341.16502920	5.449999999999999e-143	404	COG1280@1|root,COG1280@2|Bacteria,1RA1G@1224|Proteobacteria,1RSYH@1236|Gammaproteobacteria,3ZKAV@590|Salmonella	1236|Gammaproteobacteria	U	LysE type translocator	leuE	GO:0003333,GO:0003674,GO:0005215,GO:0005342,GO:0005575,GO:0005623,GO:0005886,GO:0006810,GO:0006811,GO:0006812,GO:0006820,GO:0006865,GO:0008150,GO:0008324,GO:0008509,GO:0008514,GO:0015075,GO:0015171,GO:0015175,GO:0015179,GO:0015190,GO:0015318,GO:0015658,GO:0015711,GO:0015803,GO:0015804,GO:0015807,GO:0015820,GO:0015849,GO:0016020,GO:0022857,GO:0034220,GO:0042968,GO:0042970,GO:0044464,GO:0046942,GO:…	-	ko:K11250	-	-	-	-	ko00000,ko02000	2.A.76.1.5	-	-	LysE
FQ312003.1_1202	59.122339282469646	47.36139915017298	51.61667841195094	70.9663059379915	62.74657424658407	48.22249287033421	220341.16502919	5.01e-72	216	COG3615@1|root,COG3615@2|Bacteria,1RFYQ@1224|Proteobacteria,1S3XP@1236|Gammaproteobacteria,3ZMAH@590|Salmonella	1236|Gammaproteobacteria	P	Domain of unknown function (DUF1971)	yeaR	-	-	-	-	-	-	-	-	-	-	-	DUF1971
FQ312003.1_1203	79.86367089379102	59.82227476735287	62.44649609487451	54.50598482946773	68.11071324713697	88.45204777168067	90371.CY43_06475	7.789999999999999e-37	124	2BFDU@1|root,32XZW@2|Bacteria,1N0A4@1224|Proteobacteria,1T6NN@1236|Gammaproteobacteria,3ZMP4@590|Salmonella	1236|Gammaproteobacteria	S	Domain of unknown function (DUF1869)	-	-	-	-	-	-	-	-	-	-	-	-	DUF1869
FQ312003.1_1204	22.136037908201683	16.019119059251175	15.749071279855727	23.23613215707526	23.475585011177444	20.61162126610081	90371.CY43_06480	2.25e-156	438	2CK2U@1|root,3045U@2|Bacteria,1RDCM@1224|Proteobacteria,1S4ID@1236|Gammaproteobacteria,3ZJMG@590|Salmonella	1236|Gammaproteobacteria	-	-	-	-	-	-	-	-	-	-	-	-	-	-	-
FQ312003.1_1205	220.5699040609934	152.47101741340825	103.98421266457191	152.40624967603247	196.47952738562645	269.65012138567795	220341.16502915	4.01e-51	161	COG2261@1|root,COG2261@2|Bacteria,1N72W@1224|Proteobacteria,1S8YP@1236|Gammaproteobacteria,3ZMM3@590|Salmonella	1236|Gammaproteobacteria	S	Transglycosylase associated protein	yeaQ	-	-	-	-	-	-	-	-	-	-	-	Transgly_assoc
FQ312003.1_1206	66.59683425103054	52.768508544305924	46.73796439292716	58.19036894347737	66.14171538816177	60.95460998471545	90371.CY43_06490	7.08e-59	181	COG3042@1|root,COG3042@2|Bacteria,1N8JF@1224|Proteobacteria,1SCRE@1236|Gammaproteobacteria,3ZMIJ@590|Salmonella	1236|Gammaproteobacteria	S	Domain of unknown function (DUF333)	yoaF	-	-	ko:K09712	-	-	-	-	ko00000	-	-	-	DUF333,Inhibitor_I78
FQ312003.1_1207	209.00977085760763	185.0059920977302	141.87068929423592	213.6705695504082	224.16587145070096	211.7587258741466	90371.CY43_06495	1.61e-71	214	2D759@1|root,32TNC@2|Bacteria,1N5I6@1224|Proteobacteria,1S9GF@1236|Gammaproteobacteria,3ZMHF@590|Salmonella	1236|Gammaproteobacteria	-	-	-	-	-	-	-	-	-	-	-	-	-	-	-
FQ312003.1_1208	101.54924098918053	99.9381627146215	77.95556556930886	112.4643942609981	105.75674169262653	103.80347296408674	90371.CY43_06500	1.58e-79	236	COG3189@1|root,COG3189@2|Bacteria,1MZ7H@1224|Proteobacteria,1S9PQ@1236|Gammaproteobacteria,3ZMCV@590|Salmonella	1236|Gammaproteobacteria	S	Protein of unknown function, DUF488	yeaO	-	-	-	-	-	-	-	-	-	-	-	DUF488
FQ312003.1_1209	4.3086397818100375	7.4916334702566445	5.122057025429468	7.593080068989168	6.087869129532784	6.043653490160379	90371.CY43_06505	1.5499999999999998e-272	747	COG2807@1|root,COG2807@2|Bacteria,1MXGT@1224|Proteobacteria,1RNWA@1236|Gammaproteobacteria,3ZJYC@590|Salmonella	1236|Gammaproteobacteria	P	Major Facilitator Superfamily	yeaN	GO:0005575,GO:0005623,GO:0005886,GO:0008150,GO:0016020,GO:0042221,GO:0044464,GO:0046677,GO:0050896,GO:0071944	-	ko:K03449	-	-	-	-	ko00000,ko02000	2.A.1.17	-	-	MFS_1
FQ312003.1_121	52.88142514026734	58.0332159093195	46.31497010243013	77.5851758353588	61.96345312945882	62.67476673955835	90371.CY43_00610	0	976	COG0769@1|root,COG0769@2|Bacteria,1MU6P@1224|Proteobacteria,1RMD6@1236|Gammaproteobacteria,3ZJFM@590|Salmonella	1236|Gammaproteobacteria	M	Catalyzes the addition of meso-diaminopimelic acid to the nucleotide precursor UDP-N-acetylmuramoyl-L-alanyl-D-glutamate (UMAG) in the biosynthesis of bacterial cell-wall peptidoglycan	murE	GO:0000270,GO:0003674,GO:0003824,GO:0005575,GO:0005622,GO:0005623,GO:0005737,GO:0005829,GO:0006022,GO:0006023,GO:0006024,GO:0006807,GO:0008150,GO:0008152,GO:0008765,GO:0009058,GO:0009059,GO:0009252,GO:0009273,GO:0009987,GO:0016874,GO:0016879,GO:0016881,GO:0030203,GO:0034645,GO:0042546,GO:0043170,GO:0044036,GO:0044038,GO:0044085,GO:0044237,GO:0044249,GO:0044260,GO:0044424,GO:0044444,GO:0044464,GO:…	6.3.2.13	ko:K01928	ko00300,ko00550,map00300,map00550	-	R02788	RC00064,RC00090	ko00000,ko00001,ko01000,ko01011	-	-	iECO103_1326.ECO103_0087,iECO111_1330.ECO111_0088,iECW_1372.ECW_m0084,iEKO11_1354.EKO11_3829,iWFL_1372.ECW_m0084,ic_1306.c0103	Mur_ligase,Mur_ligase_C,Mur_ligase_M
FQ312003.1_1210	12.249840309527213	15.407137189486601	6.908733284612874	13.563533992021577	14.101123455542986	12.673608225031773	90371.CY43_06510	4.3499999999999994e-193	535	COG2207@1|root,COG2207@2|Bacteria,1NETZ@1224|Proteobacteria,1RQ20@1236|Gammaproteobacteria,3ZJJ4@590|Salmonella	1236|Gammaproteobacteria	K	helix_turn_helix, arabinose operon control protein	yeaM	GO:0003674,GO:0003676,GO:0003677,GO:0003824,GO:0005488,GO:0006081,GO:0006082,GO:0006089,GO:0006355,GO:0008150,GO:0008152,GO:0009056,GO:0009058,GO:0009438,GO:0009889,GO:0009890,GO:0009892,GO:0009987,GO:0010468,GO:0010556,GO:0010558,GO:0010605,GO:0010629,GO:0016053,GO:0016829,GO:0016835,GO:0016836,GO:0019172,GO:0019219,GO:0019222,GO:0019243,GO:0019249,GO:0019752,GO:0031323,GO:0031324,GO:0031326,GO:…	-	-	-	-	-	-	-	-	-	-	AraC_binding,HTH_18
FQ312003.1_1211	65.05508042140029	93.39875313739071	51.76289439517355	98.46758788995741	80.72065276235988	65.74047906349506	220341.16502908	8.859999999999999e-95	277	COG2707@1|root,COG2707@2|Bacteria,1RA7I@1224|Proteobacteria,1S2D6@1236|Gammaproteobacteria,3ZM80@590|Salmonella	1236|Gammaproteobacteria	S	Protein of unknown function (DUF441)	yeaL	GO:0005575,GO:0005623,GO:0005886,GO:0016020,GO:0044464,GO:0071944	-	-	-	-	-	-	-	-	-	-	DUF441
FQ312003.1_1212	15.501766180383239	35.21685589594595	12.408596200979643	30.560544569723177	20.860436938366593	25.398901281825413	NA	NA	NA	NA	NA	NA	NA	NA	NA	NA	NA	NA	NA	NA	NA	NA	NA	NA	NA	NA
FQ312003.1_1213	29.704574461108155	59.32310696632514	30.24981082319372	52.62568058284204	37.30357431106636	43.84986995441569	90371.CY43_06525	9.449999999999997e-119	340	COG2606@1|root,COG2606@2|Bacteria,1R9YR@1224|Proteobacteria,1S27F@1236|Gammaproteobacteria,3ZK3U@590|Salmonella	1236|Gammaproteobacteria	S	Aminoacyl-tRNA editing domain	yeaK	GO:0002161,GO:0002196,GO:0003674,GO:0003824,GO:0006139,GO:0006399,GO:0006417,GO:0006450,GO:0006725,GO:0006807,GO:0008150,GO:0008152,GO:0009889,GO:0009891,GO:0009893,GO:0009987,GO:0010468,GO:0010556,GO:0010557,GO:0010604,GO:0010608,GO:0010628,GO:0016070,GO:0016787,GO:0016788,GO:0019222,GO:0031323,GO:0031325,GO:0031326,GO:0031328,GO:0032268,GO:0032270,GO:0034248,GO:0034250,GO:0034641,GO:0034660,GO:…	-	ko:K19055	-	-	-	-	ko00000,ko01000,ko03016	-	-	-	tRNA_edit
FQ312003.1_1214	38.35995241658358	75.63225688990362	35.38008994438927	52.60058810104429	46.776096291114186	50.51712257826069	90371.CY43_06530	0	983	COG2199@1|root,COG3706@2|Bacteria,1QP4W@1224|Proteobacteria,1RS10@1236|Gammaproteobacteria,3ZKW4@590|Salmonella	1236|Gammaproteobacteria	T	Gammaproteobacterial periplasmic sensor domain	-	-	-	-	-	-	-	-	-	-	-	-	GAPES1,GGDEF,cNMP_binding
FQ312003.1_1215	137.10908592096467	296.37588188137033	142.11316153802025	167.77024639214574	119.27299857024732	148.99163709294376	NA	NA	NA	NA	NA	NA	NA	NA	NA	NA	NA	NA	NA	NA	NA	NA	NA	NA	NA	NA
FQ312003.1_1216	58.56631232202929	49.66757666401164	35.67329406632354	55.63827476849773	58.433582448459596	56.882428702677174	90371.CY43_06535	1.2299999999999998e-293	803	COG2718@1|root,COG2718@2|Bacteria,1MWQM@1224|Proteobacteria,1RQWC@1236|Gammaproteobacteria,3ZJQ8@590|Salmonella	1236|Gammaproteobacteria	S	Protein of unknown function (DUF444)	yeaH	-	-	ko:K09786	-	-	-	-	ko00000	-	-	-	DUF444
FQ312003.1_1217	37.50068503274917	16.909045745272877	13.047861756246277	25.789394148498303	35.23999105629718	33.00769515608951	1197719.A464_1228	0	1286	COG2766@1|root,COG2766@2|Bacteria,1MVW7@1224|Proteobacteria,1RNFJ@1236|Gammaproteobacteria,3ZKM7@590|Salmonella	1236|Gammaproteobacteria	T	PrkA serine protein kinase C-terminal domain	yeaG	GO:0003674,GO:0003824,GO:0004672,GO:0006464,GO:0006468,GO:0006793,GO:0006796,GO:0006807,GO:0006950,GO:0006995,GO:0007154,GO:0008150,GO:0008152,GO:0009267,GO:0009605,GO:0009987,GO:0009991,GO:0016301,GO:0016310,GO:0016740,GO:0016772,GO:0016773,GO:0019538,GO:0031667,GO:0031668,GO:0031669,GO:0033554,GO:0036211,GO:0042594,GO:0043170,GO:0043412,GO:0043562,GO:0044237,GO:0044238,GO:0044260,GO:0044267,GO:…	-	ko:K07180	-	-	-	-	ko00000	-	-	-	AAA_PrkA,PrkA
FQ312003.1_1218	338.6184204698983	508.0066168292112	419.8259717451071	651.1488716099249	372.9743263894894	377.0790137386882	220341.16502904	9.509999999999999e-189	523	COG3713@1|root,COG3713@2|Bacteria,1MWQN@1224|Proteobacteria,1RQTM@1236|Gammaproteobacteria,3ZK8P@590|Salmonella	1236|Gammaproteobacteria	M	MltA-interacting protein MipA	mipA	GO:0000270,GO:0003674,GO:0005488,GO:0005515,GO:0005575,GO:0005623,GO:0006022,GO:0006023,GO:0006024,GO:0006807,GO:0008150,GO:0008152,GO:0009058,GO:0009059,GO:0009252,GO:0009273,GO:0009279,GO:0009987,GO:0016020,GO:0019867,GO:0030203,GO:0030312,GO:0030313,GO:0030674,GO:0031975,GO:0034645,GO:0042546,GO:0043170,GO:0044036,GO:0044038,GO:0044085,GO:0044237,GO:0044249,GO:0044260,GO:0044462,GO:0044464,GO:…	-	ko:K07274	-	-	-	-	ko00000,ko02000	9.B.99.1	-	-	MipA
FQ312003.1_1219	4.970728517164682	5.092692953114757	4.1065739248278845	5.837146387073703	5.3152868855633875	5.303053021268349	90371.CY43_06550	1.25e-305	831	COG0641@1|root,COG0641@2|Bacteria,1MX3M@1224|Proteobacteria,1RN4R@1236|Gammaproteobacteria,3ZJBA@590|Salmonella	1236|Gammaproteobacteria	C	Iron-sulfur cluster-binding domain	-	-	-	ko:K06871	-	-	-	-	ko00000	-	-	-	Fer4_12,Radical_SAM,SPASM
FQ312003.1_122	93.20135376416553	103.58697615176352	70.21144820366801	128.06082716245942	107.84370599679801	105.4689546245031	90371.CY43_00615	0	865	COG0770@1|root,COG0770@2|Bacteria,1QTSF@1224|Proteobacteria,1RMGD@1236|Gammaproteobacteria,3ZJNU@590|Salmonella	1236|Gammaproteobacteria	M	Involved in cell wall formation. Catalyzes the final step in the synthesis of UDP-N-acetylmuramoyl-pentapeptide, the precursor of murein	murF	GO:0000270,GO:0003674,GO:0003824,GO:0005575,GO:0005622,GO:0005623,GO:0005737,GO:0005829,GO:0006022,GO:0006023,GO:0006024,GO:0006807,GO:0008150,GO:0008152,GO:0008766,GO:0009058,GO:0009059,GO:0009252,GO:0009273,GO:0009987,GO:0016874,GO:0016879,GO:0016881,GO:0030203,GO:0034645,GO:0042546,GO:0043170,GO:0044036,GO:0044038,GO:0044085,GO:0044237,GO:0044249,GO:0044260,GO:0044424,GO:0044444,GO:0044464,GO:…	6.3.2.10	ko:K01929	ko00300,ko00550,ko01100,ko01502,map00300,map00550,map01100,map01502	-	R04573,R04617	RC00064,RC00141	ko00000,ko00001,ko01000,ko01011	-	-	iB21_1397.B21_00086,iEC042_1314.EC042_0087,iEC55989_1330.EC55989_0082,iECBD_1354.ECBD_3531,iECB_1328.ECB_00087,iECD_1391.ECD_00087,iECIAI1_1343.ECIAI1_0085,iECO103_1326.ECO103_0088,iECO111_1330.ECO111_0089,iECO26_1355.ECO26_0089,iECSE_1348.ECSE_0088,iECW_1372.ECW_m0085,iEKO11_1354.EKO11_3828,iEcE24377_1341.EcE24377A_0088,iEcHS_1320.EcHS_A0092,iEcolC_1368.EcolC_3571,iSBO_1134.SBO_0074,iSSON_1240.S…	Mur_ligase,Mur_ligase_C,Mur_ligase_M
FQ312003.1_1220	29.09142258563096	26.614695429034608	17.920957742695528	31.205590656673046	27.005233622702224	29.387593523561147	90371.CY43_06555	3.33e-206	570	COG0656@1|root,COG0656@2|Bacteria,1MUH2@1224|Proteobacteria,1RMK5@1236|Gammaproteobacteria,3ZM4E@590|Salmonella	1236|Gammaproteobacteria	S	Aldo/keto reductase family	yeaE	GO:0003674,GO:0003824,GO:0006081,GO:0008150,GO:0008152,GO:0009056,GO:0009438,GO:0009987,GO:0016491,GO:0042180,GO:0042182,GO:0044237,GO:0044248,GO:0044281,GO:0044282,GO:0046185,GO:0051596,GO:0055114,GO:0071704,GO:1901575	-	-	-	-	-	-	-	-	-	iAF1260.b1781,iB21_1397.B21_01738,iBWG_1329.BWG_1594,iECBD_1354.ECBD_1863,iECB_1328.ECB_01750,iECDH10B_1368.ECDH10B_1919,iECDH1ME8569_1439.ECDH1ME8569_1725,iECD_1391.ECD_01750,iEcDH1_1363.EcDH1_1861,iEcHS_1320.EcHS_A1866,iEcolC_1368.EcolC_1851,iJO1366.b1781,iY75_1357.Y75_RS09335	Aldo_ket_red
FQ312003.1_1221	124.84961179194246	122.5973732939608	88.79940905146458	169.49749019094156	102.09625191127775	128.4025011006339	90371.CY43_06560	5.839999999999999e-222	610	COG0676@1|root,COG0676@2|Bacteria,1Q7VN@1224|Proteobacteria,1RQK0@1236|Gammaproteobacteria,3ZJEZ@590|Salmonella	1236|Gammaproteobacteria	G	Aldose 1-epimerase	yeaD	GO:0005575,GO:0005622,GO:0005623,GO:0005737,GO:0005829,GO:0006950,GO:0006974,GO:0008150,GO:0009987,GO:0033554,GO:0044424,GO:0044444,GO:0044464,GO:0050896,GO:0051716	5.1.3.15	ko:K01792	ko00010,ko01100,ko01110,ko01120,ko01130,map00010,map01100,map01110,map01120,map01130	-	R02739	RC00563	ko00000,ko00001,ko01000	-	-	-	Aldose_epim
FQ312003.1_1222	2030.2626366373145	3249.8552450935417	2871.634047480824	3142.3610115141323	1903.044527105973	2196.5702669988295	220341.16502901	1.2999999999999998e-239	658	COG0057@1|root,COG0057@2|Bacteria,1MU93@1224|Proteobacteria,1RMBM@1236|Gammaproteobacteria,3ZJR0@590|Salmonella	1236|Gammaproteobacteria	F	Glyceraldehyde 3-phosphate dehydrogenase, C-terminal domain	gapA	GO:0000166,GO:0003674,GO:0003824,GO:0004365,GO:0005488,GO:0005575,GO:0005622,GO:0005623,GO:0005737,GO:0005829,GO:0005975,GO:0006082,GO:0006090,GO:0006091,GO:0006096,GO:0006139,GO:0006163,GO:0006164,GO:0006165,GO:0006725,GO:0006732,GO:0006733,GO:0006753,GO:0006754,GO:0006757,GO:0006793,GO:0006796,GO:0006807,GO:0008150,GO:0008152,GO:0009056,GO:0009058,GO:0009108,GO:0009117,GO:0009123,GO:0009124,GO:…	1.2.1.12	ko:K00134	ko00010,ko00710,ko01100,ko01110,ko01120,ko01130,ko01200,ko01230,ko04066,ko05010,map00010,map00710,map01100,map01110,map01120,map01130,map01200,map01230,map04066,map05010	M00001,M00002,M00003,M00165,M00166,M00308,M00552	R01061	RC00149	ko00000,ko00001,ko00002,ko01000,ko04131,ko04147	-	-	iAPECO1_1312.APECO1_847,iPC815.YPO2157,iUTI89_1310.UTI89_C1975,ic_1306.c2184	Gp_dh_C,Gp_dh_N
FQ312003.1_1223	186.6003943872542	79.49086322626763	76.43217547022992	92.49130340967453	132.47163811744144	125.0449955064817	220341.16502900	1.3399999999999999e-104	301	COG0229@1|root,COG0229@2|Bacteria,1RGWC@1224|Proteobacteria,1S5WI@1236|Gammaproteobacteria,3ZKSD@590|Salmonella	1236|Gammaproteobacteria	O	SelR domain	msrB	GO:0003674,GO:0003824,GO:0005488,GO:0005506,GO:0005575,GO:0005622,GO:0005623,GO:0005737,GO:0005829,GO:0006807,GO:0008150,GO:0008152,GO:0008270,GO:0009987,GO:0016491,GO:0016667,GO:0016671,GO:0019538,GO:0030091,GO:0033743,GO:0043167,GO:0043169,GO:0043170,GO:0044237,GO:0044238,GO:0044260,GO:0044267,GO:0044424,GO:0044444,GO:0044464,GO:0046872,GO:0046914,GO:0055114,GO:0071704,GO:1901564	1.8.4.12	ko:K07305	-	-	-	-	ko00000,ko01000	-	-	iAF1260.b1778,iB21_1397.B21_01735,iBWG_1329.BWG_1591,iE2348C_1286.E2348C_1905,iEC042_1314.EC042_1944,iEC55989_1330.EC55989_1947,iECBD_1354.ECBD_1866,iECB_1328.ECB_01747,iECDH10B_1368.ECDH10B_1916,iECDH1ME8569_1439.ECDH1ME8569_1722,iECD_1391.ECD_01747,iECH74115_1262.ECH74115_2502,iECIAI39_1322.ECIAI39_1275,iECNA114_1301.ECNA114_1824,iECO103_1326.ECO103_1964,iECP_1309.ECP_1726,iECSE_1348.ECSE_1949,…	SelR
FQ312003.1_1224	335.7286278406074	119.2448891237757	106.91462147443093	160.33907373485565	228.16715195020186	251.00337428664878	220341.16502899	8.17e-60	184	COG3139@1|root,COG3139@2|Bacteria,1N6T3@1224|Proteobacteria,1SCFV@1236|Gammaproteobacteria,3ZMGU@590|Salmonella	1236|Gammaproteobacteria	S	Protein of unknown function (DUF1315)	yeaC	-	-	ko:K09916	-	-	-	-	ko00000	-	-	-	DUF1315
FQ312003.1_1225	9.725595099155157	13.081378670697074	11.342929187930842	16.12947607391363	12.37786330319275	13.722911980063557	90371.CY43_06585	3.879999999999999e-164	458	COG1335@1|root,COG1335@2|Bacteria,1MUGW@1224|Proteobacteria,1RZBF@1236|Gammaproteobacteria,3ZKAT@590|Salmonella	1236|Gammaproteobacteria	Q	Isochorismatase family	pncA	GO:0003674,GO:0003824,GO:0005575,GO:0005622,GO:0005623,GO:0005737,GO:0006139,GO:0006725,GO:0006732,GO:0006733,GO:0006753,GO:0006766,GO:0006767,GO:0006769,GO:0006793,GO:0006796,GO:0006807,GO:0008150,GO:0008152,GO:0008936,GO:0009058,GO:0009108,GO:0009117,GO:0009165,GO:0009820,GO:0009987,GO:0016787,GO:0016810,GO:0016811,GO:0017144,GO:0018130,GO:0019362,GO:0019363,GO:0019365,GO:0019438,GO:0019637,GO:…	3.5.1.19	ko:K08281	ko00760,ko01100,map00760,map01100	-	R01268	RC00100	ko00000,ko00001,ko01000	-	-	iE2348C_1286.E2348C_1895,iECs_1301.ECs2475,iZ_1308.Z2802	Isochorismatase
FQ312003.1_1226	14.427441359057058	22.75207786201232	13.8963302106796	25.500251553898842	18.55689069822195	16.200015548691848	90371.CY43_06590	2.73e-244	672	COG0252@1|root,COG0252@2|Bacteria,1MWIR@1224|Proteobacteria,1RMUB@1236|Gammaproteobacteria,3ZJA6@590|Salmonella	1236|Gammaproteobacteria	EJ	Asparaginase, N-terminal	ansA	GO:0003674,GO:0003824,GO:0004067,GO:0005488,GO:0005515,GO:0005575,GO:0005622,GO:0005623,GO:0005737,GO:0005829,GO:0006082,GO:0006520,GO:0006528,GO:0006530,GO:0006807,GO:0008150,GO:0008152,GO:0009056,GO:0009063,GO:0009064,GO:0009065,GO:0009066,GO:0009068,GO:0009987,GO:0016054,GO:0016787,GO:0016810,GO:0016811,GO:0019752,GO:0032787,GO:0033345,GO:0034641,GO:0042802,GO:0043436,GO:0043603,GO:0044237,GO:…	3.5.1.1	ko:K01424	ko00250,ko00460,ko01100,ko01110,map00250,map00460,map01100,map01110	-	R00485	RC00010,RC02798	ko00000,ko00001,ko01000	-	-	iECO103_1326.ECO103_1961,iSF_1195.SF1456,iS_1188.S1571,iYL1228.KPN_01203	Asparaginase
FQ312003.1_1227	38.78839767095212	52.90299037620906	41.9220591182348	55.887479874400576	47.42375661768979	43.496835922552464	90371.CY43_06595	0	1214	COG0616@1|root,COG0616@2|Bacteria,1MUXE@1224|Proteobacteria,1RNYW@1236|Gammaproteobacteria,3ZJ8G@590|Salmonella	1236|Gammaproteobacteria	OU	Peptidase family S49	sppA	GO:0003674,GO:0003824,GO:0004175,GO:0005575,GO:0005623,GO:0005886,GO:0005887,GO:0006465,GO:0006508,GO:0006518,GO:0006807,GO:0008150,GO:0008152,GO:0008233,GO:0009987,GO:0010467,GO:0016020,GO:0016021,GO:0016485,GO:0016787,GO:0019538,GO:0031224,GO:0031226,GO:0034641,GO:0043170,GO:0043603,GO:0044237,GO:0044238,GO:0044260,GO:0044267,GO:0044425,GO:0044459,GO:0044464,GO:0051604,GO:0070011,GO:0071704,GO:…	-	ko:K04773	-	-	-	-	ko00000,ko01000,ko01002	-	-	-	Peptidase_S49
FQ312003.1_1228	10.543346554598555	7.1135809299544155	5.804972203673621	11.69470873912299	9.414708192679061	10.188782171016744	220341.16502895	1.0499999999999999e-128	365	COG0778@1|root,COG0778@2|Bacteria,1PKUV@1224|Proteobacteria,1RNQG@1236|Gammaproteobacteria,3ZIS5@590|Salmonella	1236|Gammaproteobacteria	C	Nitroreductase family	ydjA	GO:0000166,GO:0003674,GO:0005488,GO:0005575,GO:0005622,GO:0005623,GO:0005737,GO:0005829,GO:0010181,GO:0032553,GO:0036094,GO:0043167,GO:0043168,GO:0044424,GO:0044444,GO:0044464,GO:0048037,GO:0050662,GO:0097159,GO:0097367,GO:1901265,GO:1901363	-	-	-	-	-	-	-	-	-	-	Nitroreductase
FQ312003.1_1229	47.17858008298004	58.91871212909619	42.94152839885953	81.34868531332916	57.75284281295042	49.1396407462758	90371.CY43_06605	1.4300000000000002e-251	690	COG0709@1|root,COG0709@2|Bacteria,1MWFG@1224|Proteobacteria,1RQ5Q@1236|Gammaproteobacteria,3ZKXI@590|Salmonella	1236|Gammaproteobacteria	F	Synthesizes selenophosphate from selenide and ATP	selD	GO:0000287,GO:0001887,GO:0003674,GO:0003824,GO:0004756,GO:0005488,GO:0005575,GO:0005622,GO:0005623,GO:0005737,GO:0005829,GO:0006082,GO:0006139,GO:0006396,GO:0006399,GO:0006400,GO:0006520,GO:0006725,GO:0006793,GO:0006796,GO:0006807,GO:0008033,GO:0008150,GO:0008152,GO:0008652,GO:0009058,GO:0009069,GO:0009070,GO:0009451,GO:0009987,GO:0010467,GO:0016053,GO:0016070,GO:0016259,GO:0016260,GO:0016301,GO:…	2.7.9.3	ko:K01008	ko00450,ko01100,map00450,map01100	-	R03595	RC00002,RC02878	ko00000,ko00001,ko01000,ko03016	-	-	iPC815.YPO2164,iSFV_1184.SFV_1453,iSF_1195.SF1459,iSFxv_1172.SFxv_1645,iS_1188.S1574	AIRS,AIRS_C
FQ312003.1_123	128.81192983051358	140.5287517261814	93.09395698557535	165.74786754118148	149.4374742225724	143.451878985633	90371.CY43_00620	3.3e-259	710	COG0472@1|root,COG0472@2|Bacteria,1MUTK@1224|Proteobacteria,1RNIG@1236|Gammaproteobacteria,3ZKCI@590|Salmonella	1236|Gammaproteobacteria	M	First step of the lipid cycle reactions in the biosynthesis of the cell wall peptidoglycan	mraY	GO:0000270,GO:0003674,GO:0003824,GO:0005575,GO:0006022,GO:0006023,GO:0006024,GO:0006807,GO:0008150,GO:0008152,GO:0008963,GO:0009058,GO:0009059,GO:0009252,GO:0009273,GO:0009987,GO:0016020,GO:0016740,GO:0016772,GO:0016780,GO:0030203,GO:0034645,GO:0042546,GO:0043170,GO:0044036,GO:0044038,GO:0044085,GO:0044237,GO:0044249,GO:0044260,GO:0070589,GO:0071554,GO:0071704,GO:0071840,GO:1901135,GO:1901137,GO:…	2.7.8.13	ko:K01000	ko00550,ko01100,ko01502,map00550,map01100,map01502	-	R05629,R05630	RC00002,RC02753	ko00000,ko00001,ko01000,ko01011	9.B.146	-	iEC042_1314.EC042_0088,iECABU_c1320.ECABU_c00920,iECED1_1282.ECED1_0088,iECH74115_1262.ECH74115_0095,iECSP_1301.ECSP_0090,iECs_1301.ECs0091,iG2583_1286.G2583_0091,iSDY_1059.SDY_0117,iZ_1308.Z0097,ic_1306.c0105	Glycos_transf_4,MraY_sig1
FQ312003.1_1230	34.63308131956638	51.28035653178314	31.259722245567882	59.38118943039078	44.14981902828257	39.165946502080274	90371.CY43_06610	0	1305	COG0550@1|root,COG0550@2|Bacteria,1MUFZ@1224|Proteobacteria,1RN4X@1236|Gammaproteobacteria,3ZJKI@590|Salmonella	1236|Gammaproteobacteria	L	Releases the supercoiling and torsional tension of DNA, which is introduced during the DNA replication and transcription, by transiently cleaving and rejoining one strand of the DNA duplex. Introduces a single-strand break via transesterification at a target site in duplex DNA. The scissile phosphodiester is attacked by the catalytic tyrosine of the enzyme, resulting in the formation of a DNA-(5'…	topB	GO:0003674,GO:0003824,GO:0003916,GO:0003917,GO:0006139,GO:0006259,GO:0006265,GO:0006310,GO:0006725,GO:0006807,GO:0006996,GO:0007049,GO:0007059,GO:0008150,GO:0008152,GO:0009987,GO:0016043,GO:0016853,GO:0022402,GO:0034641,GO:0043170,GO:0044237,GO:0044238,GO:0044260,GO:0046483,GO:0051276,GO:0051304,GO:0071103,GO:0071704,GO:0071840,GO:0090304,GO:0140097,GO:1901360	5.99.1.2	ko:K03169	-	-	-	-	ko00000,ko01000,ko03032	-	-	-	Topoisom_bac,Toprim
FQ312003.1_1231	44.90384899473124	36.33565890433085	35.81789005584579	55.518151858817944	56.07580807977265	46.770278522570926	90371.CY43_06615	0	884	COG0334@1|root,COG0334@2|Bacteria,1MUMF@1224|Proteobacteria,1RPUZ@1236|Gammaproteobacteria,3ZIY6@590|Salmonella	1236|Gammaproteobacteria	E	Glu/Leu/Phe/Val dehydrogenase, dimerisation domain	gdhA	GO:0003674,GO:0003824,GO:0004353,GO:0004354,GO:0005488,GO:0005515,GO:0005575,GO:0005622,GO:0005623,GO:0005737,GO:0005829,GO:0006082,GO:0006520,GO:0006536,GO:0006537,GO:0006807,GO:0008150,GO:0008152,GO:0008652,GO:0009058,GO:0009064,GO:0009084,GO:0009987,GO:0016053,GO:0016491,GO:0016638,GO:0016639,GO:0019752,GO:0042802,GO:0043436,GO:0043648,GO:0043650,GO:0044237,GO:0044238,GO:0044249,GO:0044281,GO:…	1.4.1.3,1.4.1.4	ko:K00261,ko:K00262	ko00220,ko00250,ko00471,ko00910,ko01100,ko01200,ko04217,ko04964,map00220,map00250,map00471,map00910,map01100,map01200,map04217,map04964	M00740	R00243,R00248	RC00006,RC02799	ko00000,ko00001,ko00002,ko01000,ko04147	-	-	iECH74115_1262.ECH74115_2481,iECSP_1301.ECSP_2329,iECs_1301.ECs2467,iG2583_1286.G2583_2207,iPC815.YPO3971,iSDY_1059.SDY_1514,iYL1228.KPN_01210,iZ_1308.Z2793	ELFV_dehydrog,ELFV_dehydrog_N
FQ312003.1_1232	373.4696585445144	274.0015470805574	235.86290197239606	334.64648665593535	283.2139419394166	268.09376366670296	90371.CY43_06620	3.1e-59	182	2E3JA@1|root,32YHQ@2|Bacteria,1NB7M@1224|Proteobacteria,1SCHX@1236|Gammaproteobacteria,3ZMK1@590|Salmonella	1236|Gammaproteobacteria	S	Protein of unknown function (DUF1496)	ynjH	-	-	-	-	-	-	-	-	-	-	-	DUF1496
FQ312003.1_1233	170.21841984998244	148.66783700969359	125.7314187820826	178.81509793668877	155.11273007853265	141.07005988980677	90371.CY43_06625	1.0700000000000001e-97	283	COG0494@1|root,COG0494@2|Bacteria,1RCZM@1224|Proteobacteria,1S67W@1236|Gammaproteobacteria,3ZM6Q@590|Salmonella	1236|Gammaproteobacteria	L	NUDIX domain	nudG	GO:0003674,GO:0003824,GO:0006139,GO:0006259,GO:0006281,GO:0006725,GO:0006807,GO:0006950,GO:0006974,GO:0008150,GO:0008152,GO:0009987,GO:0016787,GO:0033554,GO:0034641,GO:0043170,GO:0044237,GO:0044238,GO:0044260,GO:0046483,GO:0050896,GO:0051716,GO:0071704,GO:0090304,GO:1901360	3.6.1.55,3.6.1.65	ko:K03574,ko:K08320	-	-	-	-	ko00000,ko01000,ko03400	-	-	iE2348C_1286.E2348C_1887,iECP_1309.ECP_1705,iLF82_1304.LF82_1533,iNRG857_1313.NRG857_08815,iPC815.YPO2167,iSSON_1240.SSON_1397	NUDIX
FQ312003.1_1234	40.2931882203706	41.874687695279256	39.99847230240146	48.09135484332493	39.8857094632611	41.68743887770916	220341.16502889	2.7399999999999995e-202	560	COG0708@1|root,COG0708@2|Bacteria,1MVII@1224|Proteobacteria,1RN4H@1236|Gammaproteobacteria,3ZJ8S@590|Salmonella	1236|Gammaproteobacteria	L	Endonuclease/Exonuclease/phosphatase family	xthA	GO:0003674,GO:0003824,GO:0004518,GO:0004527,GO:0004529,GO:0004536,GO:0005575,GO:0005622,GO:0005623,GO:0005737,GO:0005829,GO:0006139,GO:0006259,GO:0006725,GO:0006807,GO:0006950,GO:0006974,GO:0008150,GO:0008152,GO:0008853,GO:0009987,GO:0016787,GO:0016788,GO:0016796,GO:0016895,GO:0033554,GO:0034641,GO:0043170,GO:0044237,GO:0044238,GO:0044260,GO:0044424,GO:0044444,GO:0044464,GO:0046483,GO:0050896,GO:…	3.1.11.2	ko:K01142	ko03410,map03410	-	-	-	ko00000,ko00001,ko01000,ko03400	-	-	-	Exo_endo_phos
FQ312003.1_1235	1.4830858921086185	4.192049448936457	1.7980196568907303	2.525918477480535	1.979389290160617	1.5719390063626328	90371.CY43_06635	1.0699999999999999e-302	824	COG4992@1|root,COG4992@2|Bacteria,1MV3C@1224|Proteobacteria,1RMV1@1236|Gammaproteobacteria,3ZKNQ@590|Salmonella	1236|Gammaproteobacteria	E	Catalyzes the transamination of N(2)-succinylornithine and alpha-ketoglutarate into N(2)-succinylglutamate semialdehyde and glutamate. Can also act as an acetylornithine aminotransferase	argD	GO:0003674,GO:0003824,GO:0003992,GO:0004069,GO:0005488,GO:0005515,GO:0006082,GO:0006105,GO:0006520,GO:0006525,GO:0006526,GO:0006527,GO:0006591,GO:0006593,GO:0006807,GO:0008144,GO:0008150,GO:0008152,GO:0008483,GO:0008652,GO:0009056,GO:0009058,GO:0009063,GO:0009064,GO:0009065,GO:0009084,GO:0009987,GO:0016053,GO:0016054,GO:0016740,GO:0016769,GO:0017144,GO:0019545,GO:0019752,GO:0019842,GO:0030170,GO:…	2.6.1.11,2.6.1.17,2.6.1.81	ko:K00821,ko:K00840	ko00220,ko00300,ko00330,ko01100,ko01110,ko01120,ko01130,ko01210,ko01230,map00220,map00300,map00330,map01100,map01110,map01120,map01130,map01210,map01230	M00016,M00028,M00845	R02283,R04217,R04475	RC00006,RC00062	ko00000,ko00001,ko00002,ko01000,ko01007	-	-	iAPECO1_1312.APECO1_817,iEC55989_1330.EC55989_1916,iECABU_c1320.ECABU_c20050,iECED1_1282.ECED1_1950,iECOK1_1307.ECOK1_1868,iECP_1309.ECP_1694,iECS88_1305.ECS88_1800,iEcSMS35_1347.EcSMS35_1443,iUMN146_1321.UM146_08405,iUTI89_1310.UTI89_C1943,ic_1306.c2148	Aminotran_3
FQ312003.1_1236	2.8605378223761684	4.239509690105561	3.000484137262785	3.808434678259564	3.025913704742787	2.6763228566320296	90371.CY43_06640	3.03e-256	701	COG3138@1|root,COG3138@2|Bacteria,1MWHC@1224|Proteobacteria,1RMXG@1236|Gammaproteobacteria,3ZIRE@590|Salmonella	1236|Gammaproteobacteria	E	Catalyzes the transfer of succinyl-CoA to arginine to produce N(2)-succinylarginine	astA	-	2.3.1.109	ko:K00673	ko00330,ko01100,map00330,map01100	-	R00832	RC00004,RC00064	ko00000,ko00001,ko01000	-	-	iE2348C_1286.E2348C_1875	AstA
FQ312003.1_1237	1.1756238649418647	1.9247270468649798	1.2208299642413678	2.3938002648396774	1.2127928681908446	0.7734444099663018	90371.CY43_06645	0	981	COG1012@1|root,COG1012@2|Bacteria,1MV2I@1224|Proteobacteria,1RPQW@1236|Gammaproteobacteria,3ZKJQ@590|Salmonella	1236|Gammaproteobacteria	C	Catalyzes the NAD-dependent reduction of succinylglutamate semialdehyde into succinylglutamate	astD	GO:0003674,GO:0003824,GO:0004029,GO:0006082,GO:0006520,GO:0006525,GO:0006527,GO:0006807,GO:0008150,GO:0008152,GO:0009056,GO:0009063,GO:0009064,GO:0009065,GO:0009987,GO:0016054,GO:0016491,GO:0016620,GO:0016903,GO:0019752,GO:0043436,GO:0044237,GO:0044238,GO:0044248,GO:0044281,GO:0044282,GO:0046395,GO:0055114,GO:0071704,GO:1901564,GO:1901565,GO:1901575,GO:1901605,GO:1901606	1.2.1.71	ko:K06447	ko00330,ko01100,map00330,map01100	-	R05049	RC00080	ko00000,ko00001,ko01000	-	-	iECABU_c1320.ECABU_c20030,iEcHS_1320.EcHS_A1829,ic_1306.c2146	Aldedh
FQ312003.1_1238	1.3426220512517106	1.7598658448067106	1.1429877134120765	1.7126990627082825	0.9480168627241684	1.3871650487693221	90371.CY43_06650	1.49e-305	860	COG3724@1|root,COG3724@2|Bacteria,1MUJV@1224|Proteobacteria,1RNSS@1236|Gammaproteobacteria,3ZK1C@590|Salmonella	1236|Gammaproteobacteria	E	Catalyzes the hydrolysis of N(2)-succinylarginine into N(2)-succinylornithine, ammonia and CO(2)	astB	GO:0003674,GO:0003824,GO:0006082,GO:0006520,GO:0006525,GO:0006527,GO:0006807,GO:0008150,GO:0008152,GO:0009015,GO:0009056,GO:0009063,GO:0009064,GO:0009065,GO:0009987,GO:0016054,GO:0016787,GO:0016810,GO:0016813,GO:0019752,GO:0043436,GO:0044237,GO:0044238,GO:0044248,GO:0044281,GO:0044282,GO:0046395,GO:0071704,GO:1901564,GO:1901565,GO:1901575,GO:1901605,GO:1901606	3.5.3.23	ko:K01484	ko00330,ko01100,map00330,map01100	-	R04189	RC00024	ko00000,ko00001,ko01000	-	-	iECH74115_1262.ECH74115_2463,iECSP_1301.ECSP_2313,iECs_1301.ECs2451,iG2583_1286.G2583_2191	AstB
FQ312003.1_1239	0.9882919703456612	0.8975408207860762	0.9419009582325473	2.134772714620042	0.9293008812353993	1.1365251332433106	90371.CY43_06655	1.0299999999999999e-236	650	COG2988@1|root,COG2988@2|Bacteria,1MW1T@1224|Proteobacteria,1RQPG@1236|Gammaproteobacteria,3ZIQE@590|Salmonella	1236|Gammaproteobacteria	E	Belongs to the AspA AstE family. Succinylglutamate desuccinylase subfamily	astE	GO:0003674,GO:0003824,GO:0006082,GO:0006520,GO:0006525,GO:0006527,GO:0006807,GO:0008150,GO:0008152,GO:0009017,GO:0009056,GO:0009063,GO:0009064,GO:0009065,GO:0009987,GO:0016054,GO:0016787,GO:0016810,GO:0016811,GO:0019752,GO:0043436,GO:0044237,GO:0044238,GO:0044248,GO:0044281,GO:0044282,GO:0046395,GO:0071704,GO:1901564,GO:1901565,GO:1901575,GO:1901605,GO:1901606	3.5.1.96	ko:K05526	ko00330,ko01100,map00330,map01100	-	R00411	RC00064,RC00090	ko00000,ko00001,ko01000	-	-	iAPECO1_1312.APECO1_813,iECABU_c1320.ECABU_c20010,iECED1_1282.ECED1_1946,iECOK1_1307.ECOK1_1864,iECS88_1305.ECS88_1796,iUMN146_1321.UM146_08430,iUTI89_1310.UTI89_C1939,ic_1306.c2144	AstE_AspA
FQ312003.1_124	105.9612085742402	119.89605014559622	79.67215005099744	136.84818834074503	120.564038375831	121.57752026476648	90371.CY43_00625	8.73e-305	857	COG0771@1|root,COG0771@2|Bacteria,1MVYD@1224|Proteobacteria,1RP25@1236|Gammaproteobacteria,3ZJWY@590|Salmonella	1236|Gammaproteobacteria	M	Cell wall formation. Catalyzes the addition of glutamate to the nucleotide precursor UDP-N-acetylmuramoyl-L-alanine (UMA)	murD	GO:0000270,GO:0003674,GO:0003824,GO:0005488,GO:0005515,GO:0005575,GO:0005622,GO:0005623,GO:0005737,GO:0006022,GO:0006023,GO:0006024,GO:0006807,GO:0008150,GO:0008152,GO:0008764,GO:0009058,GO:0009059,GO:0009252,GO:0009273,GO:0009987,GO:0016874,GO:0016879,GO:0016881,GO:0030203,GO:0034645,GO:0042546,GO:0042802,GO:0043170,GO:0044036,GO:0044038,GO:0044085,GO:0044237,GO:0044249,GO:0044260,GO:0044424,GO:…	6.3.2.9	ko:K01925	ko00471,ko00550,ko01100,map00471,map00550,map01100	-	R02783	RC00064,RC00141	ko00000,ko00001,ko01000,ko01011	-	-	iAPECO1_1312.APECO1_1898,iECNA114_1301.ECNA114_0081,iECOK1_1307.ECOK1_0089,iECP_1309.ECP_0090,iECS88_1305.ECS88_0091,iECSF_1327.ECSF_0098,iLF82_1304.LF82_1418,iNRG857_1313.NRG857_00450,iUMN146_1321.UM146_23225,iUTI89_1310.UTI89_C0097	Mur_ligase_C,Mur_ligase_M
FQ312003.1_1240	3.6739669128007013	6.143557792373041	3.555359251744959	5.551866371800089	4.701875507430819	3.4830531977947152	NA	NA	NA	NA	NA	NA	NA	NA	NA	NA	NA	NA	NA	NA	NA	NA	NA	NA	NA	NA
FQ312003.1_1241	51.46659750392128	52.323034614748806	36.16657070464966	61.07579093193199	60.1417656339652	58.12534388378141	90371.CY43_06660	1.67e-103	300	COG3678@1|root,COG3678@2|Bacteria,1RBDH@1224|Proteobacteria,1S2DT@1236|Gammaproteobacteria,3ZK0Z@590|Salmonella	1236|Gammaproteobacteria	NPTU	Heavy-metal resistance	spy	GO:0003674,GO:0005488,GO:0005515,GO:0005575,GO:0005623,GO:0006457,GO:0008150,GO:0009987,GO:0010033,GO:0014070,GO:0030288,GO:0030313,GO:0031975,GO:0042221,GO:0042597,GO:0044464,GO:0050896,GO:0051082,GO:0061077,GO:1990507	-	ko:K06006	-	-	-	-	ko00000,ko03110	-	-	-	LTXXQ
FQ312003.1_1242	33.52205569221636	44.401064301808105	34.80837717403501	41.00719832778986	38.87975337478392	40.696053123185266	220341.16502882	5.27e-213	588	COG0322@1|root,COG0322@2|Bacteria,1QU1K@1224|Proteobacteria,1RMJM@1236|Gammaproteobacteria,3ZJ2N@590|Salmonella	1236|Gammaproteobacteria	L	Nuclease subunit of the excinuclease complex	cho	GO:0003674,GO:0003824,GO:0004518,GO:0004519,GO:0004520,GO:0004536,GO:0005575,GO:0005622,GO:0005623,GO:0006139,GO:0006259,GO:0006281,GO:0006289,GO:0006725,GO:0006807,GO:0006950,GO:0006974,GO:0007154,GO:0008150,GO:0008152,GO:0009380,GO:0009432,GO:0009605,GO:0009987,GO:0009991,GO:0016787,GO:0016788,GO:0031668,GO:0032991,GO:0033554,GO:0033683,GO:0034641,GO:0043170,GO:0044237,GO:0044238,GO:0044260,GO:…	-	ko:K05984	-	-	-	-	ko00000,ko01000,ko03400	-	-	-	GIY-YIG
FQ312003.1_1243	153.44477783952388	89.10016156024352	89.8215600250298	142.1104828006626	154.8956687543342	144.17207886610797	90371.CY43_06670	9.49e-198	548	COG0171@1|root,COG0171@2|Bacteria,1QHZ4@1224|Proteobacteria,1SZSC@1236|Gammaproteobacteria,3ZM4G@590|Salmonella	1236|Gammaproteobacteria	F	Catalyzes the ATP-dependent amidation of deamido-NAD to form NAD. Uses ammonia as a nitrogen source	nadE	GO:0003674,GO:0003824,GO:0003952,GO:0005575,GO:0005622,GO:0005623,GO:0005737,GO:0005829,GO:0006082,GO:0006139,GO:0006520,GO:0006531,GO:0006725,GO:0006732,GO:0006733,GO:0006734,GO:0006753,GO:0006793,GO:0006796,GO:0006807,GO:0006950,GO:0006974,GO:0008150,GO:0008152,GO:0008795,GO:0009058,GO:0009066,GO:0009108,GO:0009117,GO:0009165,GO:0009435,GO:0009987,GO:0016874,GO:0016879,GO:0016880,GO:0016884,GO:…	6.3.1.5	ko:K01916	ko00760,ko01100,map00760,map01100	M00115	R00189	RC00100	ko00000,ko00001,ko00002,ko01000	-	-	iETEC_1333.ETEC_1772,iSFV_1184.SFV_1480,iSF_1195.SF1486,iSFxv_1172.SFxv_1676,iS_1188.S1603	NAD_synthase
FQ312003.1_1244	1870.5751675984463	876.150239320754	803.5140633247895	1145.3186492237865	1733.1861827471612	1908.5917326989659	220341.16502880	2.65e-77	230	COG2913@1|root,COG2913@2|Bacteria,1RD8V@1224|Proteobacteria,1S48R@1236|Gammaproteobacteria,3ZMBR@590|Salmonella	1236|Gammaproteobacteria	M	SmpA / OmlA family	osmE	GO:0006950,GO:0006970,GO:0008150,GO:0009628,GO:0050896	-	ko:K04064	-	-	-	-	ko00000	-	-	-	SmpA_OmlA
FQ312003.1_1245	1796.7005055684763	1198.220946599226	1337.350699230501	1342.3641439087314	1837.524537323992	1420.206824655298	220341.16502879	9.2e-68	205	COG1440@1|root,COG1440@2|Bacteria,1RITP@1224|Proteobacteria,1S632@1236|Gammaproteobacteria,3ZMAP@590|Salmonella	1236|Gammaproteobacteria	G	PTS system, Lactose/Cellobiose specific IIB subunit	chbB	GO:0003674,GO:0003824,GO:0005215,GO:0005575,GO:0005622,GO:0005623,GO:0005737,GO:0005829,GO:0006810,GO:0008150,GO:0008643,GO:0009401,GO:0015144,GO:0016740,GO:0016772,GO:0016773,GO:0022804,GO:0022857,GO:0034219,GO:0044424,GO:0044444,GO:0044464,GO:0051179,GO:0051234,GO:0055085,GO:0071702,GO:0090563,GO:0090566,GO:1901264,GO:1902815	2.7.1.196,2.7.1.205	ko:K02760	ko00500,ko02060,map00500,map02060	M00275	R11170,R11172	RC00017,RC03206	ko00000,ko00001,ko00002,ko01000,ko02000	4.A.3.2	-	iSbBS512_1146.SbBS512_E1982	PTS_IIB
FQ312003.1_1246	53.48774418978158	57.401255459134106	43.67986124719145	34.41875048836139	57.27991495871089	57.34795853671735	90371.CY43_06685	1.2099999999999999e-303	830	COG1455@1|root,COG1455@2|Bacteria,1PF2A@1224|Proteobacteria,1SYHD@1236|Gammaproteobacteria,3ZJ8V@590|Salmonella	1236|Gammaproteobacteria	U	The phosphoenolpyruvate-dependent sugar phosphotransferase system (PTS), a major carbohydrate active - transport system, catalyzes the phosphorylation of incoming sugar substrates concomitant with their translocation across the cell membrane	celB	GO:0005575,GO:0005623,GO:0005886,GO:0006810,GO:0008150,GO:0016020,GO:0044464,GO:0051179,GO:0051234,GO:0071702,GO:0071944,GO:1901264,GO:1902815	-	ko:K02761	ko00500,ko02060,map00500,map02060	M00275	R11170,R11172	RC00017,RC03206	ko00000,ko00001,ko00002,ko02000	4.A.3.2	-	iECABU_c1320.ECABU_c19930	PTS_EIIC
FQ312003.1_1247	80.71037715430842	83.14259915513371	90.51520534133891	91.07307106573457	88.75182469137532	76.48351429291652	90371.CY43_06690	3.33e-72	217	COG1447@1|root,COG1447@2|Bacteria,1RI0T@1224|Proteobacteria,1S75F@1236|Gammaproteobacteria,3ZM9M@590|Salmonella	1236|Gammaproteobacteria	G	PTS system, Lactose/Cellobiose specific IIA subunit	chbA	GO:0003674,GO:0003824,GO:0005215,GO:0005575,GO:0005622,GO:0005623,GO:0005737,GO:0005829,GO:0006810,GO:0008150,GO:0008643,GO:0009401,GO:0009987,GO:0015144,GO:0016043,GO:0016740,GO:0016772,GO:0016773,GO:0022607,GO:0022804,GO:0022857,GO:0034219,GO:0043933,GO:0044085,GO:0044424,GO:0044444,GO:0044464,GO:0051179,GO:0051234,GO:0051259,GO:0051260,GO:0055085,GO:0065003,GO:0071702,GO:0071840,GO:0090563,GO:…	2.7.1.196,2.7.1.205	ko:K02759	ko00500,ko02060,map00500,map02060	M00275	R11170,R11172	RC00017,RC03206	ko00000,ko00001,ko00002,ko01000,ko02000	4.A.3.2	-	iECUMN_1333.ECUMN_2025	PTS_IIA
FQ312003.1_1248	45.775652936853156	51.77821319949381	46.341149995037185	41.7842995402974	56.77280559801454	44.582796842375906	220341.16502876	5.94e-201	556	COG1917@1|root,COG2207@1|root,COG1917@2|Bacteria,COG2207@2|Bacteria,1MXV1@1224|Proteobacteria,1RQRD@1236|Gammaproteobacteria,3ZJX5@590|Salmonella	1236|Gammaproteobacteria	K	AraC-like ligand binding domain	chbR	GO:0001047,GO:0001067,GO:0003674,GO:0003676,GO:0003677,GO:0003700,GO:0005488,GO:0006355,GO:0008150,GO:0009889,GO:0009890,GO:0009892,GO:0010468,GO:0010556,GO:0010558,GO:0010605,GO:0010629,GO:0019219,GO:0019222,GO:0031323,GO:0031324,GO:0031326,GO:0031327,GO:0044212,GO:0045892,GO:0045934,GO:0048519,GO:0048523,GO:0050789,GO:0050794,GO:0051171,GO:0051172,GO:0051252,GO:0051253,GO:0060255,GO:0065007,GO:…	-	ko:K03490	-	-	-	-	ko00000,ko03000	-	-	-	Cupin_2,HTH_18,HTH_AraC
FQ312003.1_1249	15.677343676545336	19.027703955216815	12.858104499058115	15.29103885614529	18.732432694197154	17.037274555587647	220341.16502875	0	906	COG1486@1|root,COG1486@2|Bacteria,1NI6G@1224|Proteobacteria,1RPG8@1236|Gammaproteobacteria,3ZJ97@590|Salmonella	1236|Gammaproteobacteria	G	Family 4 glycosyl hydrolase	chbF	GO:0003674,GO:0003824,GO:0004553,GO:0005488,GO:0005515,GO:0008422,GO:0008706,GO:0015926,GO:0016787,GO:0016798,GO:0042802	3.2.1.86	ko:K01222	ko00010,ko00500,map00010,map00500	-	R00839,R05133,R05134	RC00049,RC00171,RC00714	ko00000,ko00001,ko01000	-	GT4	iECH74115_1262.ECH74115_2452,iECSP_1301.ECSP_2302	Glyco_hydro_4,Glyco_hydro_4C
FQ312003.1_125	70.0945544277042	79.37695731274607	50.88282595697895	92.94779677519513	76.78251200931885	78.01615284366478	220341.16501412	1.32e-290	794	COG0772@1|root,COG0772@2|Bacteria,1MVDB@1224|Proteobacteria,1RMIV@1236|Gammaproteobacteria,3ZJFZ@590|Salmonella	1236|Gammaproteobacteria	D	Peptidoglycan polymerase that is essential for cell division	ftsW	GO:0003674,GO:0005215,GO:0005575,GO:0005623,GO:0005886,GO:0005887,GO:0006810,GO:0008150,GO:0008360,GO:0009987,GO:0015647,GO:0015648,GO:0015835,GO:0015836,GO:0016020,GO:0016021,GO:0022603,GO:0022604,GO:0022857,GO:0022884,GO:0031224,GO:0031226,GO:0032153,GO:0044425,GO:0044459,GO:0044464,GO:0050789,GO:0050793,GO:0050794,GO:0051128,GO:0051179,GO:0051234,GO:0051301,GO:0055085,GO:0065007,GO:0065008,GO:…	-	ko:K03588	ko04112,map04112	-	-	-	ko00000,ko00001,ko02000,ko03036	2.A.103.1	-	-	FTSW_RODA_SPOVE
FQ312003.1_1250	21.967442466548675	31.21370248370161	17.0300200082348	24.49661594989411	28.368394147357918	24.22179274813511	90371.CY43_06705	4.679999999999999e-182	506	COG3394@1|root,COG3394@2|Bacteria,1MX3P@1224|Proteobacteria,1RRC4@1236|Gammaproteobacteria,3ZJ2P@590|Salmonella	1236|Gammaproteobacteria	F	Involved in the degradation of chitin. ChbG is essential for growth on the acetylated chitooligosaccharides chitobiose and chitotriose but is dispensable for growth on cellobiose and chitosan dimer, the deacetylated form of chitobiose. Deacetylation of chitobiose-6-P and chitotriose-6-P is necessary for both the activation of the chb promoter by the regulatory protein ChbR and the hydrolysis of p…	chbG	GO:0003674,GO:0003824,GO:0008150,GO:0008152,GO:0009056,GO:0016787,GO:0016810,GO:0016811,GO:0019213,GO:0036311,GO:0052777,GO:0052778,GO:0052779,GO:0052782,GO:0071704,GO:1901135,GO:1901136,GO:1901575	3.5.1.105	ko:K03478	-	-	-	-	ko00000,ko01000	-	-	-	YdjC
FQ312003.1_1251	9.79613156102172	6.577426796728415	3.8391603040835447	9.781226149299236	11.193524069998574	13.405048725377053	90371.CY43_06715	0	1522	COG0753@1|root,COG0753@2|Bacteria,1MUXZ@1224|Proteobacteria,1RNE7@1236|Gammaproteobacteria,3ZKKW@590|Salmonella	1236|Gammaproteobacteria	P	Serves to protect cells from the toxic effects of hydrogen peroxide	katE	GO:0003674,GO:0003824,GO:0004096,GO:0004601,GO:0005488,GO:0005506,GO:0005515,GO:0005575,GO:0005622,GO:0005623,GO:0005737,GO:0006950,GO:0006970,GO:0006972,GO:0006974,GO:0006979,GO:0008150,GO:0008152,GO:0009056,GO:0009628,GO:0009636,GO:0009987,GO:0016209,GO:0016491,GO:0016684,GO:0016999,GO:0017001,GO:0017144,GO:0020037,GO:0033554,GO:0042221,GO:0042737,GO:0042743,GO:0042744,GO:0042802,GO:0043167,GO:…	1.11.1.6	ko:K03781	ko00380,ko00630,ko01110,ko01130,ko01200,ko04011,ko04016,ko04068,ko04146,ko04211,ko04212,ko04213,ko05014,map00380,map00630,map01110,map01130,map01200,map04011,map04016,map04068,map04146,map04211,map04212,map04213,map05014	M00532	R00009,R00602,R02670	RC00034,RC00767,RC02141,RC02755	ko00000,ko00001,ko00002,ko01000	-	-	iECO26_1355.ECO26_2506	Catalase,Catalase-rel,DJ-1_PfpI
FQ312003.1_1252	129.90896351658424	121.62041392844229	95.8311923882197	95.30049713217349	119.09076178162925	142.79924638792755	220341.16502871	3.47e-51	161	2CFPH@1|root,32S26@2|Bacteria,1N1CP@1224|Proteobacteria,1S8XC@1236|Gammaproteobacteria,3ZMEP@590|Salmonella	1236|Gammaproteobacteria	D	Activates the cell division inhibited by chromosomal DNA over-replication	cedA	GO:0003674,GO:0003676,GO:0003677,GO:0003690,GO:0005488,GO:0008150,GO:0050789,GO:0050794,GO:0051302,GO:0065007,GO:0097159,GO:1901363	-	ko:K15722	-	-	-	-	ko00000	-	-	-	CedA
FQ312003.1_1253	43.34187275389513	41.32664597657945	30.548250005552763	41.10416448699712	43.24334676237663	45.826488348696785	90371.CY43_06725	2.68e-305	843	COG1823@1|root,COG1823@2|Bacteria,1R3F8@1224|Proteobacteria,1RMHV@1236|Gammaproteobacteria,3ZKZR@590|Salmonella	1236|Gammaproteobacteria	U	Sodium:dicarboxylate symporter family	ydjN	GO:0000099,GO:0000101,GO:0003333,GO:0003674,GO:0005215,GO:0005342,GO:0005575,GO:0005623,GO:0005886,GO:0006791,GO:0006810,GO:0006811,GO:0006820,GO:0006865,GO:0008150,GO:0008509,GO:0008514,GO:0015075,GO:0015171,GO:0015179,GO:0015184,GO:0015318,GO:0015711,GO:0015804,GO:0015807,GO:0015811,GO:0015849,GO:0016020,GO:0022857,GO:0034220,GO:0044464,GO:0046942,GO:0046943,GO:0051179,GO:0051234,GO:0055085,GO:…	-	ko:K06956	-	-	-	-	ko00000	-	-	-	SDF
FQ312003.1_1254	24.513402770905433	26.595685436947853	20.376986941094664	27.168172159713095	26.031524809438032	29.05727480824112	90371.CY43_06730	1.13e-149	420	COG1988@1|root,COG1988@2|Bacteria,1Q0WR@1224|Proteobacteria,1RU1K@1236|Gammaproteobacteria,3ZKNA@590|Salmonella	1236|Gammaproteobacteria	S	LexA-binding, inner membrane-associated putative hydrolase	ydjM	GO:0005575,GO:0005623,GO:0005886,GO:0006950,GO:0006974,GO:0007154,GO:0008150,GO:0009432,GO:0009605,GO:0009987,GO:0009991,GO:0016020,GO:0031668,GO:0033554,GO:0044464,GO:0050896,GO:0051716,GO:0071496,GO:0071944	-	ko:K07038	-	-	-	-	ko00000	-	-	-	YdjM
FQ312003.1_1255	47.05151855117889	70.82498309871688	59.920352967863295	73.88616763643961	58.673067364077596	55.09893803494976	90371.CY43_06735	9.07e-156	437	COG0637@1|root,COG0637@2|Bacteria,1NF90@1224|Proteobacteria,1RNP8@1236|Gammaproteobacteria,3ZJIG@590|Salmonella	1236|Gammaproteobacteria	S	Haloacid dehalogenase-like hydrolase	yniC	GO:0000287,GO:0003674,GO:0003824,GO:0003850,GO:0004346,GO:0005488,GO:0005575,GO:0005622,GO:0005623,GO:0005737,GO:0005829,GO:0006793,GO:0006796,GO:0008150,GO:0008152,GO:0009987,GO:0016311,GO:0016787,GO:0016788,GO:0016791,GO:0019203,GO:0042578,GO:0043167,GO:0043169,GO:0044237,GO:0044424,GO:0044444,GO:0044464,GO:0046872,GO:0050084,GO:0050286,GO:0050308,GO:0050309	3.1.3.23,5.4.2.6	ko:K01838,ko:K19270	ko00500,map00500	-	R02728,R11310	RC00408	ko00000,ko00001,ko01000	-	-	-	HAD_2
FQ312003.1_1256	101.20026699751499	86.46553960965831	79.50884859710072	93.34681438729683	107.37113659091487	96.57729312877832	220341.16502867	1.19e-118	340	28IJC@1|root,2Z8K9@2|Bacteria,1QISB@1224|Proteobacteria,1RP93@1236|Gammaproteobacteria,3ZJWU@590|Salmonella	1236|Gammaproteobacteria	S	YniB-like protein	yniB	GO:0005575,GO:0005623,GO:0005886,GO:0016020,GO:0044464,GO:0071944	-	-	-	-	-	-	-	-	-	-	YniB
FQ312003.1_1257	297.73803555292614	149.4019274837169	156.602120529046	187.29430072502137	248.69100547508788	252.6726987754508	220341.16502866	4.98e-219	602	COG3001@1|root,COG3001@2|Bacteria,1MVHX@1224|Proteobacteria,1RRC5@1236|Gammaproteobacteria,3ZKU4@590|Salmonella	1236|Gammaproteobacteria	G	Fructosamine kinase	yniA	GO:0003674,GO:0003824,GO:0006793,GO:0006796,GO:0008150,GO:0008152,GO:0009987,GO:0016301,GO:0016310,GO:0016740,GO:0016772,GO:0044237	-	-	-	-	-	-	-	-	-	-	Fructosamin_kin
FQ312003.1_1258	39.84646157279853	27.46780947121508	20.97817560637078	42.35318634265357	34.23172828118514	34.26921792852044	90371.CY43_06750	7.98e-62	189	2CY9P@1|root,32T3T@2|Bacteria,1N13Q@1224|Proteobacteria,1S9QK@1236|Gammaproteobacteria,3ZMH2@590|Salmonella	1236|Gammaproteobacteria	S	Endoribonuclease GhoS	ydiZ	GO:0006950,GO:0006974,GO:0008150,GO:0009987,GO:0033554,GO:0050896,GO:0051716	-	-	-	-	-	-	-	-	-	-	GhoS
FQ312003.1_1259	63.563941566994345	40.75312037221493	26.090046742122677	63.822788709848766	67.60256598347917	54.83658861086444	90371.CY43_06755	2.09e-214	593	COG1105@1|root,COG1105@2|Bacteria,1MVNW@1224|Proteobacteria,1RS3Y@1236|Gammaproteobacteria,3ZJX3@590|Salmonella	1236|Gammaproteobacteria	H	Phosphomethylpyrimidine kinase	pfkB	GO:0000287,GO:0003674,GO:0003824,GO:0003872,GO:0005488,GO:0005515,GO:0005575,GO:0005622,GO:0005623,GO:0005737,GO:0005829,GO:0005975,GO:0006082,GO:0006090,GO:0006091,GO:0006096,GO:0006139,GO:0006163,GO:0006164,GO:0006165,GO:0006725,GO:0006732,GO:0006733,GO:0006753,GO:0006754,GO:0006757,GO:0006793,GO:0006796,GO:0006807,GO:0006950,GO:0006974,GO:0008150,GO:0008152,GO:0008443,GO:0009024,GO:0009056,GO:…	2.7.1.11	ko:K16370	ko00010,ko00030,ko00051,ko00052,ko00680,ko01100,ko01110,ko01120,ko01130,ko01200,ko01230,map00010,map00030,map00051,map00052,map00680,map01100,map01110,map01120,map01130,map01200,map01230	M00001,M00345	R00756,R03236,R03237,R03238,R03239,R04779	RC00002,RC00017	ko00000,ko00001,ko00002,ko01000	-	-	iAPECO1_1312.APECO1_793,iUTI89_1310.UTI89_C1916	PfkB
FQ312003.1_126	102.22841921767508	95.62990652736319	66.44464020576054	122.98114836242587	100.98686292454094	112.67066419003186	90371.CY43_00635	2.39e-254	697	COG0707@1|root,COG0707@2|Bacteria,1MVIB@1224|Proteobacteria,1RMQ3@1236|Gammaproteobacteria,3ZJBC@590|Salmonella	1236|Gammaproteobacteria	M	Cell wall formation. Catalyzes the transfer of a GlcNAc subunit on undecaprenyl-pyrophosphoryl-MurNAc-pentapeptide (lipid intermediate I) to form undecaprenyl-pyrophosphoryl-MurNAc- (pentapeptide)GlcNAc (lipid intermediate II)	murG	GO:0000270,GO:0003674,GO:0003824,GO:0006022,GO:0006023,GO:0006024,GO:0006807,GO:0008150,GO:0008152,GO:0008194,GO:0008375,GO:0009058,GO:0009059,GO:0009252,GO:0009273,GO:0009987,GO:0016740,GO:0016757,GO:0016758,GO:0030203,GO:0034645,GO:0042546,GO:0043170,GO:0044036,GO:0044038,GO:0044085,GO:0044237,GO:0044249,GO:0044260,GO:0050511,GO:0070589,GO:0071554,GO:0071704,GO:0071840,GO:1901135,GO:1901137,GO:…	2.4.1.227	ko:K02563	ko00550,ko01100,ko01502,ko04112,map00550,map01100,map01502,map04112	-	R05032,R05662	RC00005,RC00049	ko00000,ko00001,ko01000,ko01011	-	GT28	iSFV_1184.SFV_0083,iSF_1195.SF0087,iSFxv_1172.SFxv_0091,iS_1188.S0089	Glyco_tran_28_C,Glyco_transf_28
FQ312003.1_1260	20.162229894307156	61.28018819508835	31.986788369391117	29.214473752096556	26.008826336532678	26.86407668012679	90371.CY43_06760	3.4299999999999997e-184	511	COG3137@1|root,COG3137@2|Bacteria,1MWI4@1224|Proteobacteria,1RN4J@1236|Gammaproteobacteria,3ZJHC@590|Salmonella	1236|Gammaproteobacteria	M	Protein of unknown function, DUF481	ydiY	-	-	ko:K07283	-	-	-	-	ko00000	-	-	-	DUF481
FQ312003.1_1261	12.666020202129939	124.23254435364667	26.649605046054766	139.52661127187275	20.704335408639984	19.706632041193267	90371.CY43_06765	4.149999999999999e-230	633	COG3528@1|root,COG3528@2|Bacteria,1QSPH@1224|Proteobacteria,1RNRA@1236|Gammaproteobacteria,3ZJ41@590|Salmonella	1236|Gammaproteobacteria	S	Uncharacterized protein conserved in bacteria (DUF2219)	-	-	-	ko:K09953	-	-	-	-	ko00000,ko01005	-	-	-	DUF2219
FQ312003.1_1262	0.8514657113178428	12.596471565323533	1.4205815593402074	8.972847367083984	1.838429349583134	0.8767404423026742	90371.CY43_06770	1.3199999999999998e-66	202	2BI9T@1|root,32CFA@2|Bacteria,1QQWM@1224|Proteobacteria,1RTM5@1236|Gammaproteobacteria,3ZNA0@590|Salmonella	1236|Gammaproteobacteria	-	-	-	-	-	-	-	-	-	-	-	-	-	-	-
FQ312003.1_1263	11.001726964979666	47.79046174214335	13.975639615496192	35.98883889809572	13.727469605125108	14.571557580629335	90371.CY43_06775	4.94e-209	577	COG1864@1|root,COG1864@2|Bacteria,1RADP@1224|Proteobacteria,1RZVW@1236|Gammaproteobacteria,3ZKR7@590|Salmonella	1236|Gammaproteobacteria	F	DNA/RNA non-specific endonuclease	nucA	-	-	ko:K01173	ko04210,map04210	-	-	-	ko00000,ko00001,ko03029	-	-	-	Endonuclease_NS
FQ312003.1_1264	585.2642073755453	577.3236438401557	497.9326955156364	548.1483731541214	603.271693326169	657.2740646045746	220341.16502859	1.12e-283	776	2BDY0@1|root,327N8@2|Bacteria,1NS5D@1224|Proteobacteria,1SKMH@1236|Gammaproteobacteria,3ZMR3@590|Salmonella	1236|Gammaproteobacteria	-	-	rfc	-	-	-	-	-	-	-	-	-	-	-	-
FQ312003.1_1265	838.175457587568	729.2711872231506	658.7257205393558	1007.5554852099793	846.1437704808873	752.8489008575222	90371.CY43_06785	0	1319	COG0441@1|root,COG0441@2|Bacteria,1MUP2@1224|Proteobacteria,1RMYE@1236|Gammaproteobacteria,3ZJ3W@590|Salmonella	1236|Gammaproteobacteria	J	Catalyzes the attachment of threonine to tRNA(Thr) in a two-step reaction L-threonine is first activated by ATP to form Thr-AMP and then transferred to the acceptor end of tRNA(Thr)	thrS	GO:0000166,GO:0000900,GO:0002161,GO:0003674,GO:0003676,GO:0003723,GO:0003729,GO:0003824,GO:0004812,GO:0004829,GO:0005488,GO:0005524,GO:0005575,GO:0005622,GO:0005623,GO:0005737,GO:0005829,GO:0006082,GO:0006139,GO:0006399,GO:0006412,GO:0006417,GO:0006418,GO:0006435,GO:0006446,GO:0006450,GO:0006518,GO:0006520,GO:0006725,GO:0006807,GO:0008144,GO:0008150,GO:0008152,GO:0008270,GO:0009058,GO:0009059,GO:…	6.1.1.3	ko:K01868	ko00970,map00970	M00359,M00360	R03663	RC00055,RC00523	ko00000,ko00001,ko00002,ko01000,ko01007,ko03016	-	-	iPC815.YPO2433,iSDY_1059.SDY_1814	HGTP_anticodon,TGS,tRNA-synt_2b,tRNA_SAD
FQ312003.1_1266	4529.044894048007	5649.140573731259	5849.7975264013585	5750.230281067053	4611.319672541979	3955.5806261300822	199310.c2115	2.2e-93	273	COG0290@1|root,COG0290@2|Bacteria,1RDD2@1224|Proteobacteria,1S4E6@1236|Gammaproteobacteria,3XMQM@561|Escherichia	1236|Gammaproteobacteria	J	binds to the 30S ribosomal subunit and shifts the equilibrum between 70S ribosomes and their 50S and 30S subunits in favor of the free subunits, thus enhancing the availability of 30S subunits on which protein synthesis initiation begins	infC	GO:0000049,GO:0001731,GO:0002181,GO:0002183,GO:0003674,GO:0003676,GO:0003723,GO:0003743,GO:0005488,GO:0005575,GO:0005622,GO:0005623,GO:0005737,GO:0005829,GO:0006412,GO:0006413,GO:0006417,GO:0006446,GO:0006518,GO:0006807,GO:0006950,GO:0006996,GO:0008135,GO:0008150,GO:0008152,GO:0009058,GO:0009059,GO:0009266,GO:0009409,GO:0009628,GO:0009889,GO:0009891,GO:0009893,GO:0009987,GO:0010467,GO:0010468,GO:…	-	ko:K02520	-	-	-	-	ko00000,ko03012,ko03029	-	-	-	IF3_C,IF3_N
FQ312003.1_1267	5572.215100276961	6374.11160073681	7770.415102606808	6805.269752191838	5362.923986232541	4068.430593454221	1005994.GTGU_00408	1.96e-39	130	COG0291@1|root,COG0291@2|Bacteria,1N6V4@1224|Proteobacteria,1SCHI@1236|Gammaproteobacteria	1236|Gammaproteobacteria	J	Belongs to the bacterial ribosomal protein bL35 family	rpmI	GO:0003674,GO:0003735,GO:0005198,GO:0005575,GO:0005622,GO:0005623,GO:0005737,GO:0005829,GO:0005840,GO:0015934,GO:0022625,GO:0022626,GO:0032991,GO:0043226,GO:0043228,GO:0043229,GO:0043232,GO:0044391,GO:0044422,GO:0044424,GO:0044444,GO:0044445,GO:0044446,GO:0044464,GO:1990904	-	ko:K02916	ko03010,map03010	M00178	-	-	br01610,ko00000,ko00001,ko00002,ko03011	-	-	-	Ribosomal_L35p
FQ312003.1_1268	4350.979361585975	5022.562073534276	6112.6003470839605	5098.10827205489	4345.898209202992	3351.403582028552	1006000.GKAS_03624	5.889999999999999e-72	217	COG0292@1|root,COG0292@2|Bacteria,1RGU2@1224|Proteobacteria,1S3P3@1236|Gammaproteobacteria	1236|Gammaproteobacteria	J	Binds directly to 23S ribosomal RNA and is necessary for the in vitro assembly process of the 50S ribosomal subunit. It is not involved in the protein synthesizing functions of that subunit	rplT	GO:0000027,GO:0000900,GO:0003674,GO:0003676,GO:0003723,GO:0003729,GO:0003735,GO:0005198,GO:0005488,GO:0005575,GO:0005622,GO:0005623,GO:0005737,GO:0005829,GO:0005840,GO:0006355,GO:0006412,GO:0006417,GO:0006518,GO:0006807,GO:0006996,GO:0008150,GO:0008152,GO:0009058,GO:0009059,GO:0009889,GO:0009890,GO:0009892,GO:0009987,GO:0010467,GO:0010468,GO:0010556,GO:0010558,GO:0010605,GO:0010608,GO:0010629,GO:…	-	ko:K02887	ko03010,map03010	M00178	-	-	br01610,ko00000,ko00001,ko00002,ko03011	-	-	-	Ribosomal_L20
FQ312003.1_1269	18.377021512441537	30.90219582952799	27.947940709593365	25.333804414231082	25.206208620008745	24.34085980972468	220341.16502853	5.289999999999998e-237	651	COG0016@1|root,COG0016@2|Bacteria,1MVD7@1224|Proteobacteria,1RN22@1236|Gammaproteobacteria,3ZKZN@590|Salmonella	1236|Gammaproteobacteria	J	tRNA synthetases class II core domain (F)	pheS	GO:0003674,GO:0003824,GO:0004812,GO:0004826,GO:0005575,GO:0005622,GO:0005623,GO:0005737,GO:0005829,GO:0006082,GO:0006139,GO:0006399,GO:0006412,GO:0006418,GO:0006432,GO:0006518,GO:0006520,GO:0006725,GO:0006807,GO:0008150,GO:0008152,GO:0009058,GO:0009059,GO:0009328,GO:0009987,GO:0010467,GO:0016070,GO:0016874,GO:0016875,GO:0019538,GO:0019752,GO:0032991,GO:0034641,GO:0034645,GO:0034660,GO:0043038,GO:…	6.1.1.20	ko:K01889	ko00970,map00970	M00359,M00360	R03660	RC00055,RC00523	ko00000,ko00001,ko00002,ko01000,ko01007,ko03016	-	-	iSSON_1240.SSON_1444,iYL1228.KPN_02176	Phe_tRNA-synt_N,tRNA-synt_2d
FQ312003.1_127	97.41120328762686	101.487706916442	68.88976133873896	127.34322407938491	108.38787263787532	107.75249692547492	90371.CY43_00640	0	969	COG0773@1|root,COG0773@2|Bacteria,1MV68@1224|Proteobacteria,1RN88@1236|Gammaproteobacteria,3ZM3U@590|Salmonella	1236|Gammaproteobacteria	M	Belongs to the MurCDEF family	murC	GO:0000166,GO:0000270,GO:0000287,GO:0003674,GO:0003824,GO:0005488,GO:0005524,GO:0006022,GO:0006023,GO:0006024,GO:0006807,GO:0008144,GO:0008150,GO:0008152,GO:0008763,GO:0009058,GO:0009059,GO:0009252,GO:0009273,GO:0009987,GO:0016874,GO:0016879,GO:0016881,GO:0017076,GO:0030203,GO:0030554,GO:0032553,GO:0032555,GO:0032559,GO:0034645,GO:0035639,GO:0036094,GO:0042546,GO:0043167,GO:0043168,GO:0043169,GO:…	6.3.2.8	ko:K01924	ko00471,ko00550,ko01100,map00471,map00550,map01100	-	R03193	RC00064,RC00141	ko00000,ko00001,ko01000,ko01011	-	-	iECP_1309.ECP_0093	Mur_ligase,Mur_ligase_C,Mur_ligase_M
FQ312003.1_1270	63.50041966106495	106.73869821567902	98.66519186026562	113.56826733867571	73.17392999711778	70.70951507937066	90371.CY43_06810	0	1570	COG0072@1|root,COG0073@1|root,COG0072@2|Bacteria,COG0073@2|Bacteria,1MWKS@1224|Proteobacteria,1RMIH@1236|Gammaproteobacteria,3ZIRU@590|Salmonella	1236|Gammaproteobacteria	J	Ferredoxin-fold anticodon binding domain	pheT	GO:0003674,GO:0003824,GO:0004812,GO:0004826,GO:0005488,GO:0005515,GO:0005575,GO:0005622,GO:0005623,GO:0005737,GO:0005829,GO:0006082,GO:0006139,GO:0006399,GO:0006412,GO:0006418,GO:0006432,GO:0006518,GO:0006520,GO:0006725,GO:0006807,GO:0008150,GO:0008152,GO:0009058,GO:0009059,GO:0009328,GO:0009987,GO:0010467,GO:0016070,GO:0016874,GO:0016875,GO:0019538,GO:0019752,GO:0032991,GO:0034641,GO:0034645,GO:…	6.1.1.20	ko:K01890	ko00970,map00970	M00359,M00360	R03660	RC00055,RC00523	ko00000,ko00001,ko00002,ko01000,ko01007,ko03016	-	-	iG2583_1286.G2583_2160,iPC815.YPO2428	B3_4,B5,FDX-ACB,tRNA_bind
FQ312003.1_1271	3714.6419893043544	2925.1934631100767	3160.996920146587	4129.66766709821	3704.9474980363098	3161.7374700888954	1115512.EH105704_01_00620	2.08e-63	194	COG0776@1|root,COG0776@2|Bacteria,1RH5Z@1224|Proteobacteria,1S61Z@1236|Gammaproteobacteria,3XPVF@561|Escherichia	1236|Gammaproteobacteria	K	This protein is one of the two subunits of integration host factor, a specific DNA-binding protein that functions in genetic recombination as well as in transcriptional and translational control	himA	GO:0000976,GO:0001067,GO:0001130,GO:0001216,GO:0001217,GO:0003674,GO:0003676,GO:0003677,GO:0003690,GO:0003700,GO:0005488,GO:0005575,GO:0005622,GO:0005623,GO:0005737,GO:0005829,GO:0006139,GO:0006351,GO:0006355,GO:0006725,GO:0006807,GO:0008150,GO:0008152,GO:0009058,GO:0009059,GO:0009889,GO:0009890,GO:0009891,GO:0009892,GO:0009893,GO:0009987,GO:0010467,GO:0010468,GO:0010556,GO:0010557,GO:0010558,GO:…	-	ko:K04764	-	-	-	-	ko00000,ko03032,ko03036,ko03400	-	-	-	Bac_DNA_binding
FQ312003.1_1272	18.018741825502694	31.590449342608903	20.891064025088255	29.398829112715244	25.747696023837623	23.10071125433111	90371.CY43_06820	1.4799999999999996e-222	615	COG4139@1|root,COG4139@2|Bacteria,1R34H@1224|Proteobacteria,1RR7W@1236|Gammaproteobacteria,3ZIUG@590|Salmonella	1236|Gammaproteobacteria	U	Part of the ABC transporter complex BtuCDF involved in vitamin B12 import. Involved in the translocation of the substrate across the membrane	btuC	GO:0003674,GO:0003824,GO:0005215,GO:0005488,GO:0005515,GO:0005575,GO:0005623,GO:0005886,GO:0005887,GO:0006810,GO:0006855,GO:0008150,GO:0015238,GO:0015399,GO:0015405,GO:0015420,GO:0015889,GO:0015893,GO:0016020,GO:0016021,GO:0016462,GO:0016787,GO:0016817,GO:0016818,GO:0016887,GO:0017111,GO:0022804,GO:0022857,GO:0031224,GO:0031226,GO:0032991,GO:0035461,GO:0042221,GO:0042493,GO:0042623,GO:0042626,GO:…	-	ko:K06073	ko02010,map02010	M00241	-	-	ko00000,ko00001,ko00002,ko02000	3.A.1.13	-	iECO103_1326.ECO103_1855,iECO111_1330.ECO111_2181,iECO26_1355.ECO26_2440,iECW_1372.ECW_m1880,iEKO11_1354.EKO11_2064,iEcHS_1320.EcHS_A1791,iEcolC_1368.EcolC_1920,iWFL_1372.ECW_m1880	FecCD
FQ312003.1_1273	7.687396704321295	12.553653137125242	10.498917798877512	12.089355831601628	10.048558676806914	9.259062768734887	220341.16502849	1.1399999999999998e-132	375	COG0386@1|root,COG0386@2|Bacteria,1RD1R@1224|Proteobacteria,1S425@1236|Gammaproteobacteria,3ZKJW@590|Salmonella	1236|Gammaproteobacteria	O	Non-specific peroxidase that can use thioredoxin or glutathione as a reducing agent	btuE	-	1.11.1.9	ko:K00432	ko00480,ko00590,ko04918,map00480,map00590,map04918	-	R00274,R07034,R07035	RC00011,RC00982	ko00000,ko00001,ko01000	-	-	iE2348C_1286.E2348C_1795,iEC55989_1330.EC55989_1878,iECABU_c1320.ECABU_c19650,iEcHS_1320.EcHS_A1790,iLF82_1304.LF82_0251,iNRG857_1313.NRG857_08570,iSFV_1184.SFV_1513,ic_1306.c2106	GSHPx
FQ312003.1_1274	9.827110381958372	17.737174509239605	11.55520128283311	18.489756199292962	12.43216117446864	12.477574129326946	220341.16502848	6.889999999999999e-178	495	COG4138@1|root,COG4138@2|Bacteria,1NXS9@1224|Proteobacteria,1RRMD@1236|Gammaproteobacteria,3ZK9G@590|Salmonella	1236|Gammaproteobacteria	H	Part of the ABC transporter complex BtuCDF involved in vitamin B12 import. Responsible for energy coupling to the transport system	btuD	GO:0000166,GO:0003674,GO:0003824,GO:0005215,GO:0005488,GO:0005524,GO:0005575,GO:0005623,GO:0005886,GO:0006810,GO:0006855,GO:0008144,GO:0008150,GO:0015238,GO:0015399,GO:0015405,GO:0015420,GO:0015889,GO:0015893,GO:0016020,GO:0016021,GO:0016462,GO:0016787,GO:0016817,GO:0016818,GO:0016887,GO:0017076,GO:0017111,GO:0019898,GO:0022804,GO:0022857,GO:0030554,GO:0031224,GO:0032553,GO:0032555,GO:0032559,GO:…	3.6.3.33	ko:K06074	ko02010,map02010	M00241	-	-	ko00000,ko00001,ko00002,ko01000,ko02000	3.A.1.13	-	iEC042_1314.EC042_1876,iEC55989_1330.EC55989_1877,iECIAI1_1343.ECIAI1_1765,iECIAI39_1322.ECIAI39_1344,iECSE_1348.ECSE_1834,iECUMN_1333.ECUMN_2000,iECW_1372.ECW_m1878,iEKO11_1354.EKO11_2066,iETEC_1333.ETEC_1742,iEcE24377_1341.EcE24377A_1928,iEcHS_1320.EcHS_A1789,iEcSMS35_1347.EcSMS35_1481,iEcolC_1368.EcolC_1922,iSDY_1059.SDY_1804,iSFV_1184.SFV_1514,iSF_1195.SF1522,iSFxv_1172.SFxv_1705,iSSON_1240.S…	ABC_tran
FQ312003.1_1275	18.702254670714403	23.414875005737354	15.487417747557966	21.678928056719307	21.11839248927765	20.291912483784223	90371.CY43_06835	4.88e-113	323	COG0791@1|root,COG0791@2|Bacteria,1N0EE@1224|Proteobacteria,1RR2X@1236|Gammaproteobacteria,3ZKSZ@590|Salmonella	1236|Gammaproteobacteria	M	NlpC/P60 family	nlpC	-	3.4.17.13	ko:K13694,ko:K13695	-	-	-	-	ko00000,ko01000,ko01002,ko01011	-	-	-	NLPC_P60
FQ312003.1_1276	7.231919901010764	12.024020354947547	6.838376552529458	10.237400729536466	7.925561880307898	8.5855332417078	90371.CY43_06840	7.129999999999999e-165	461	COG2200@1|root,COG2200@2|Bacteria,1RAZ1@1224|Proteobacteria,1S2TP@1236|Gammaproteobacteria,3ZJY7@590|Salmonella	1236|Gammaproteobacteria	K	EAL domain	ydiV	-	-	-	-	-	-	-	-	-	-	-	EAL
FQ312003.1_1277	5.03628553001278	4.461915402093712	4.080474242635595	6.04886545510587	5.669215283534778	4.35589213716928	90371.CY43_06845	0	970	COG0397@1|root,COG0397@2|Bacteria,1MVK3@1224|Proteobacteria,1RNCS@1236|Gammaproteobacteria,3ZKM0@590|Salmonella	1236|Gammaproteobacteria	S	Uncharacterized ACR, YdiU/UPF0061 family	ydiU	-	-	ko:K08997	-	-	-	-	ko00000	-	-	-	UPF0061
FQ312003.1_1278	7.194886857650681	6.686082955262262	6.132229288231032	7.117983222881989	7.865553316180863	6.96689233423978	220341.16502844	4.05e-38	127	COG4256@1|root,COG4256@2|Bacteria,1QN9C@1224|Proteobacteria,1TKSF@1236|Gammaproteobacteria,3ZMNA@590|Salmonella	1236|Gammaproteobacteria	P	Hemin uptake protein hemP	-	-	-	-	-	-	-	-	-	-	-	-	hemP
FQ312003.1_1279	28.203581394568694	45.428202320922594	24.255502840065574	39.36880598196768	30.273305441813953	29.35978351275556	90371.CY43_06855	3.4e-255	699	COG0722@1|root,COG0722@2|Bacteria,1MU5Q@1224|Proteobacteria,1RMAA@1236|Gammaproteobacteria,3ZKKD@590|Salmonella	1236|Gammaproteobacteria	E	Stereospecific condensation of phosphoenolpyruvate (PEP) and D-erythrose-4-phosphate (E4P) giving rise to 3-deoxy-D- arabino-heptulosonate-7-phosphate (DAHP)	aroH	GO:0003674,GO:0003824,GO:0003849,GO:0005488,GO:0005515,GO:0005575,GO:0005622,GO:0005623,GO:0005737,GO:0006082,GO:0006520,GO:0006725,GO:0006807,GO:0008150,GO:0008152,GO:0008652,GO:0009058,GO:0009072,GO:0009073,GO:0009987,GO:0016053,GO:0016740,GO:0016765,GO:0019438,GO:0019752,GO:0042802,GO:0043436,GO:0044237,GO:0044238,GO:0044249,GO:0044281,GO:0044283,GO:0044424,GO:0044464,GO:0046394,GO:0071704,GO:…	2.5.1.54	ko:K01626	ko00400,ko01100,ko01110,ko01130,ko01230,ko02024,map00400,map01100,map01110,map01130,map01230,map02024	M00022	R01826	RC00435	ko00000,ko00001,ko00002,ko01000	-	-	iSbBS512_1146.SbBS512_E1908	DAHP_synth_1
FQ312003.1_128	125.36228784975675	131.57905277999575	93.60827223540649	163.35571098993177	129.1079805300637	136.49847297677732	90371.CY43_00645	2.2699999999999998e-216	597	COG1181@1|root,COG1181@2|Bacteria,1MUTB@1224|Proteobacteria,1RMTM@1236|Gammaproteobacteria,3ZJ86@590|Salmonella	1236|Gammaproteobacteria	F	Belongs to the D-alanine--D-alanine ligase family	ddl	GO:0000270,GO:0003674,GO:0003824,GO:0005575,GO:0005622,GO:0005623,GO:0005737,GO:0005829,GO:0006022,GO:0006023,GO:0006024,GO:0006807,GO:0008150,GO:0008152,GO:0008716,GO:0009058,GO:0009059,GO:0009252,GO:0009273,GO:0009987,GO:0016874,GO:0016879,GO:0016881,GO:0030203,GO:0034645,GO:0042546,GO:0043170,GO:0044036,GO:0044038,GO:0044085,GO:0044237,GO:0044249,GO:0044260,GO:0044424,GO:0044444,GO:0044464,GO:…	6.3.2.4	ko:K01921	ko00473,ko00550,ko01100,ko01502,map00473,map00550,map01100,map01502	-	R01150	RC00064,RC00141	ko00000,ko00001,ko01000,ko01011	-	-	iECO26_1355.ECO26_0095	Dala_Dala_lig_C,Dala_Dala_lig_N
FQ312003.1_1280	27.830288539029382	23.21605287385827	18.087033903734415	30.914690250132345	29.499964056129066	23.681671244014932	220341.16502842	1.0599999999999998e-195	543	COG1806@1|root,COG1806@2|Bacteria,1MUHU@1224|Proteobacteria,1RPHX@1236|Gammaproteobacteria,3ZKWK@590|Salmonella	1236|Gammaproteobacteria	F	Bifunctional serine threonine kinase and phosphorylase involved in the regulation of the phosphoenolpyruvate synthase (PEPS) by catalyzing its phosphorylation dephosphorylation	ydiA	GO:0003674,GO:0005575,GO:0005622,GO:0005623,GO:0005737,GO:0005829,GO:0008150,GO:0030234,GO:0044424,GO:0044444,GO:0044464,GO:0050790,GO:0065007,GO:0065009,GO:0098772	2.7.11.33,2.7.4.28	ko:K09773	-	-	-	-	ko00000,ko01000	-	-	-	Kinase-PPPase
FQ312003.1_1281	114.35646245176287	146.02760861241578	89.07481758751793	206.39697987672207	134.22746168252755	120.62052552311808	90371.CY43_06870	0	1556	COG0574@1|root,COG1080@1|root,COG0574@2|Bacteria,COG1080@2|Bacteria,1MU0R@1224|Proteobacteria,1RP3T@1236|Gammaproteobacteria,3ZIZX@590|Salmonella	1236|Gammaproteobacteria	H	Catalyzes the phosphorylation of pyruvate to phosphoenolpyruvate	ppsA	GO:0000287,GO:0003674,GO:0003824,GO:0005488,GO:0005575,GO:0005622,GO:0005623,GO:0005737,GO:0005829,GO:0005975,GO:0005996,GO:0006006,GO:0006094,GO:0006793,GO:0006796,GO:0008150,GO:0008152,GO:0008986,GO:0009058,GO:0009987,GO:0016051,GO:0016301,GO:0016310,GO:0016740,GO:0016772,GO:0016781,GO:0019318,GO:0019319,GO:0043167,GO:0043169,GO:0044237,GO:0044238,GO:0044281,GO:0044283,GO:0044424,GO:0044444,GO:…	2.7.9.2	ko:K01007	ko00620,ko00680,ko00720,ko01100,ko01120,ko01200,map00620,map00680,map00720,map01100,map01120,map01200	M00173,M00374	R00199	RC00002,RC00015	ko00000,ko00001,ko00002,ko01000	-	-	iEcE24377_1341.EcE24377A_1919,iYL1228.KPN_02160	PEP-utilizers,PEP-utilizers_C,PPDK_N
FQ312003.1_1282	11.660865525761093	12.99412976003428	8.030329483963222	14.527469743226222	12.6939105990729	12.30565287066551	1114922.CIFAM_06_01970	0	976	COG0318@1|root,COG0318@2|Bacteria,1MU6G@1224|Proteobacteria,1RMQ4@1236|Gammaproteobacteria,3WWR9@544|Citrobacter	1236|Gammaproteobacteria	IQ	AMP-binding enzyme C-terminal domain	fadK	GO:0003674,GO:0003824,GO:0005575,GO:0005623,GO:0005886,GO:0015645,GO:0016020,GO:0016405,GO:0016874,GO:0016877,GO:0016878,GO:0031956,GO:0044464,GO:0071944	-	ko:K04116,ko:K12507	ko00362,ko01120,map00362,map01120	M00540	R05620	RC00004,RC01438	ko00000,ko00001,ko00002,ko01000,ko01004	-	-	iECIAI1_1343.ECIAI1_1755	AMP-binding,AMP-binding_C
FQ312003.1_1283	1.074461150910965	1.9042804232110628	0.4439853071127258	2.0906295049485024	1.1060120233875417	1.2121112155025155	90371.CY43_06880	1.47e-71	214	COG2440@1|root,COG2440@2|Bacteria,1RHTX@1224|Proteobacteria,1S6EF@1236|Gammaproteobacteria,3ZMGP@590|Salmonella	1236|Gammaproteobacteria	C	Could be a 3Fe-4S cluster-containing protein	-	-	-	ko:K03855	-	-	-	-	ko00000	-	-	-	ETF_QO
FQ312003.1_1284	3.2403148486371256	3.024052047753659	2.187109952877312	3.2715955344522794	2.663161358526729	3.1359679319766554	90371.CY43_06885	7.23e-300	819	COG0644@1|root,COG0644@2|Bacteria,1MVU6@1224|Proteobacteria,1RNY5@1236|Gammaproteobacteria,3ZM2K@590|Salmonella	1236|Gammaproteobacteria	C	part of an electron transfer system required for anaerobic carnitine reduction	ydiS	-	-	ko:K00313	-	-	-	-	ko00000,ko01000	-	-	-	DAO,FAD_binding_2,FAD_binding_3,Thi4
FQ312003.1_1285	3.5194872384838916	8.035554262999131	4.411342480890386	7.2342686211682725	4.274215559643031	4.521438532259177	90371.CY43_06890	2.6699999999999995e-222	613	COG2025@1|root,COG2025@2|Bacteria,1MUFI@1224|Proteobacteria,1RMK7@1236|Gammaproteobacteria,3ZKE9@590|Salmonella	1236|Gammaproteobacteria	C	Required for anaerobic carnitine reduction. May bring reductant to CaiA	ydiR	GO:0000166,GO:0003674,GO:0003824,GO:0005488,GO:0006082,GO:0006091,GO:0006629,GO:0006631,GO:0006635,GO:0008150,GO:0008152,GO:0009055,GO:0009056,GO:0009062,GO:0009987,GO:0016042,GO:0016054,GO:0016491,GO:0019395,GO:0019752,GO:0022900,GO:0030258,GO:0032787,GO:0033539,GO:0034440,GO:0036094,GO:0043167,GO:0043168,GO:0043436,GO:0044237,GO:0044238,GO:0044242,GO:0044248,GO:0044255,GO:0044281,GO:0044282,GO:…	-	ko:K03522	-	-	-	-	ko00000,ko04147	-	-	-	ETF,ETF_alpha
FQ312003.1_1286	8.836729146209056	11.546739578138654	7.8730705421386595	11.423955729225366	10.240285542238025	11.717656861486832	90371.CY43_06895	3.6399999999999995e-171	479	COG2086@1|root,COG2086@2|Bacteria,1MVH6@1224|Proteobacteria,1RN6F@1236|Gammaproteobacteria,3ZM0M@590|Salmonella	1236|Gammaproteobacteria	C	Required for anaerobic carnitine reduction. May bring reductant to CaiA	fixA	-	-	ko:K03521	-	-	-	-	ko00000	-	-	-	ETF
FQ312003.1_1287	5.65057356926936	4.483266977721774	3.8418326723446	4.392064217900618	5.42733949335863	4.732732915025748	90371.CY43_06900	1.0899999999999998e-218	602	COG1917@1|root,COG2207@1|root,COG1917@2|Bacteria,COG2207@2|Bacteria,1MXC6@1224|Proteobacteria,1RZKV@1236|Gammaproteobacteria	1236|Gammaproteobacteria	K	transcriptional regulator	ydiP	GO:0003674,GO:0003700,GO:0006139,GO:0006351,GO:0006355,GO:0006725,GO:0006807,GO:0008150,GO:0008152,GO:0009058,GO:0009059,GO:0009889,GO:0009987,GO:0010467,GO:0010468,GO:0010556,GO:0016070,GO:0018130,GO:0019219,GO:0019222,GO:0019438,GO:0031323,GO:0031326,GO:0032774,GO:0034641,GO:0034645,GO:0034654,GO:0043170,GO:0044237,GO:0044238,GO:0044249,GO:0044260,GO:0044271,GO:0046483,GO:0050789,GO:0050794,GO:…	-	-	-	-	-	-	-	-	-	-	AraC_binding,Cupin_2,HTH_18
FQ312003.1_1288	15.500576192513932	11.375708090989297	10.22141352309955	12.29848647745856	14.781221765118376	16.161149543512323	90371.CY43_06905	1.6400000000000001e-282	771	COG1960@1|root,COG1960@2|Bacteria,1MUDR@1224|Proteobacteria,1RMMJ@1236|Gammaproteobacteria,3ZKPQ@590|Salmonella	1236|Gammaproteobacteria	I	Catalyzes the reduction of crotonobetainyl-CoA to gamma- butyrobetainyl-CoA	ydiO	GO:0003674,GO:0003824,GO:0006066,GO:0008150,GO:0008152,GO:0009058,GO:0016491,GO:0016627,GO:0034308,GO:0034309,GO:0044281,GO:0044283,GO:0046165,GO:0052890,GO:0055114,GO:0071270,GO:0071271,GO:0071704,GO:1901576,GO:1901615,GO:1901617	1.3.8.13,1.3.8.7	ko:K00249,ko:K04117,ko:K08297,ko:K11731	ko00071,ko00280,ko00281,ko00362,ko00410,ko00640,ko01100,ko01110,ko01120,ko01130,ko01200,ko01212,ko03320,map00071,map00280,map00281,map00362,map00410,map00640,map01100,map01110,map01120,map01130,map01200,map01212,map03320	M00013,M00036,M00087,M00540	R00924,R01175,R01279,R02661,R03172,R03777,R03857,R03990,R04095,R04432,R04751,R04754,R05619,R08089	RC00052,RC00068,RC00076,RC00095,RC00148,RC00246,RC01893,RC02035	ko00000,ko00001,ko00002,ko01000	-	-	-	Acyl-CoA_dh_1,Acyl-CoA_dh_M,Acyl-CoA_dh_N
FQ312003.1_1289	0.9434508974606679	1.289904024038832	0.9106798270663861	1.1846632357402205	1.1831322006401337	0.9760486894782764	90371.CY43_06910	0	1048	COG4670@1|root,COG4670@2|Bacteria,1MUJW@1224|Proteobacteria,1RP80@1236|Gammaproteobacteria	1236|Gammaproteobacteria	I	CoA transferase having broad substrate specificity for short-chain acyl-CoA thioesters with the activity decreasing when the length of the carboxylic acid chain exceeds four carbons	ydiF	GO:0003674,GO:0003824,GO:0006082,GO:0006629,GO:0006631,GO:0008150,GO:0008152,GO:0008410,GO:0008775,GO:0009987,GO:0016043,GO:0016740,GO:0016782,GO:0019752,GO:0022607,GO:0032787,GO:0043436,GO:0043933,GO:0044085,GO:0044237,GO:0044238,GO:0044255,GO:0044281,GO:0046459,GO:0051259,GO:0051260,GO:0051262,GO:0051289,GO:0065003,GO:0071704,GO:0071840	2.8.3.1,2.8.3.8	ko:K01026,ko:K19709	ko00620,ko00627,ko00640,ko00643,ko00650,ko01100,ko01120,map00620,map00627,map00640,map00643,map00650,map01100,map01120	-	R00928,R01179,R01359,R01449,R05508,R07832	RC00012,RC00014,RC00137	ko00000,ko00001,ko01000	-	-	-	CoA_trans
FQ312003.1_129	80.10145032879521	82.0472063451135	60.80479080072878	99.81477539993709	79.76759999761883	96.91538489111427	1197719.A464_126	3.58e-198	549	COG1589@1|root,COG1589@2|Bacteria,1N0T7@1224|Proteobacteria,1S9FJ@1236|Gammaproteobacteria,3ZKND@590|Salmonella	1236|Gammaproteobacteria	D	Essential cell division protein. May link together the upstream cell division proteins, which are predominantly cytoplasmic, with the downstream cell division proteins, which are predominantly periplasmic. May control correct divisome assembly	ftsQ	GO:0000003,GO:0000278,GO:0000281,GO:0000910,GO:0000917,GO:0003674,GO:0005488,GO:0005515,GO:0005575,GO:0005623,GO:0005886,GO:0005887,GO:0007049,GO:0008150,GO:0009987,GO:0016020,GO:0016021,GO:0016043,GO:0019954,GO:0022402,GO:0022414,GO:0022607,GO:0031224,GO:0031226,GO:0032153,GO:0032505,GO:0032506,GO:0042802,GO:0043093,GO:0044085,GO:0044425,GO:0044459,GO:0044464,GO:0051301,GO:0061640,GO:0071840,GO:…	-	ko:K03589	ko04112,map04112	-	-	-	ko00000,ko00001,ko03036	-	-	-	FtsQ,POTRA_1
FQ312003.1_1290	23.889735197635883	17.355314223805173	20.789199365724674	27.31652371439089	25.34021427976448	21.709464063061603	90371.CY43_06915	1.7999999999999998e-170	477	COG0710@1|root,COG0710@2|Bacteria,1NG0G@1224|Proteobacteria,1RYZ4@1236|Gammaproteobacteria,3ZKUA@590|Salmonella	1236|Gammaproteobacteria	E	Involved in the third step of the chorismate pathway, which leads to the biosynthesis of aromatic amino acids. Catalyzes the cis-dehydration of 3-dehydroquinate (DHQ) and introduces the first double bond of the aromatic ring to yield 3- dehydroshikimate	aroD	GO:0003674,GO:0003824,GO:0003855,GO:0006082,GO:0006725,GO:0008150,GO:0008152,GO:0009058,GO:0009712,GO:0009713,GO:0009987,GO:0016053,GO:0016829,GO:0016835,GO:0016836,GO:0017144,GO:0018958,GO:0019438,GO:0019752,GO:0032787,GO:0042537,GO:0043436,GO:0044237,GO:0044249,GO:0044281,GO:0044283,GO:0046189,GO:0046278,GO:0046279,GO:0046394,GO:0071704,GO:0072330,GO:1901360,GO:1901362,GO:1901576,GO:1901615,GO:…	4.2.1.10	ko:K03785	ko00400,ko01100,ko01110,ko01130,ko01230,map00400,map01100,map01110,map01130,map01230	M00022	R03084	RC00848	ko00000,ko00001,ko00002,ko01000	-	-	iEC042_1314.EC042_1860	DHquinase_I
FQ312003.1_1291	4.001908269572263	8.34333586786122	4.326058649086786	5.339536841344091	4.87974695523948	5.845900780247728	90371.CY43_06920	2.26e-207	573	COG0169@1|root,COG0169@2|Bacteria,1MVH4@1224|Proteobacteria,1RS73@1236|Gammaproteobacteria	1236|Gammaproteobacteria	E	The actual biological function of YdiB remains unclear, nor is it known whether 3-dehydroshikimate or quinate represents the natural substrate. Catalyzes the reversible NAD-dependent reduction of both 3-dehydroshikimate (DHSA) and 3-dehydroquinate to yield shikimate (SA) and quinate, respectively. It can use both NAD or NADP for catalysis, however it has higher catalytic efficiency with NAD	ydiB	GO:0000166,GO:0003674,GO:0003824,GO:0004764,GO:0005488,GO:0005575,GO:0005622,GO:0005623,GO:0005737,GO:0005829,GO:0006082,GO:0008150,GO:0008152,GO:0009058,GO:0009423,GO:0009987,GO:0016053,GO:0016491,GO:0016614,GO:0016616,GO:0019632,GO:0019752,GO:0030266,GO:0032787,GO:0036094,GO:0043436,GO:0043648,GO:0043650,GO:0044237,GO:0044249,GO:0044281,GO:0044283,GO:0044424,GO:0044444,GO:0044464,GO:0046394,GO:…	1.1.1.25,1.1.1.282	ko:K00014,ko:K05887	ko00400,ko01100,ko01110,ko01130,ko01230,map00400,map01100,map01110,map01130,map01230	M00022	R01872,R02413,R06846,R06847	RC00154,RC00206	ko00000,ko00001,ko00002,ko01000	-	-	iSFxv_1172.SFxv_1929,iS_1188.S1854	Shikimate_DH,Shikimate_dh_N
FQ312003.1_1292	0.39517346759003025	0.4914554205937416	0.6197749881606792	1.2338611334996494	1.0615777409214853	0.5486134158913337	90371.CY43_06925	3.07e-150	431	COG0477@1|root,COG0477@2|Bacteria,1R5EA@1224|Proteobacteria,1RQ30@1236|Gammaproteobacteria	1236|Gammaproteobacteria	EGP	Major Facilitator Superfamily	ydiN	-	-	-	-	-	-	-	-	-	-	-	MFS_1
FQ312003.1_1293	0.960621712309167	1.948861870997636	1.5127534287342965	1.8021580053295116	1.4798456334159806	1.0876214867616492	90371.CY43_06925	1.2999999999999999e-96	291	COG0477@1|root,COG0477@2|Bacteria,1R5EA@1224|Proteobacteria,1RQ30@1236|Gammaproteobacteria	1236|Gammaproteobacteria	EGP	Major Facilitator Superfamily	ydiN	-	-	-	-	-	-	-	-	-	-	-	MFS_1
FQ312003.1_1294	1.4795209179596307	2.0834453863806326	1.4120514112982796	1.8850770513854969	2.0676168268343336	1.2913292788187047	90371.CY43_06930	1.16e-283	776	COG0477@1|root,COG2814@2|Bacteria,1QVWB@1224|Proteobacteria,1T2KI@1236|Gammaproteobacteria	1236|Gammaproteobacteria	EGP	Major Facilitator Superfamily	-	-	-	-	-	-	-	-	-	-	-	-	MFS_1
FQ312003.1_1295	19.15957745991699	21.349729094185395	14.22507198647753	15.209815446574934	18.313827074296878	22.692224460043352	90371.CY43_06935	5.0500000000000004e-80	237	2C13B@1|root,32R81@2|Bacteria,1MYSY@1224|Proteobacteria,1S6TE@1236|Gammaproteobacteria	1236|Gammaproteobacteria	S	DNA binding	ydiL	-	-	-	-	-	-	-	-	-	-	-	DUF1870
FQ312003.1_1296	52.771825933534366	59.82375610793073	40.62845009112584	62.50083966471807	59.77856233733769	53.302350050516	90371.CY43_06940	1.0499999999999998e-252	695	COG0628@1|root,COG0628@2|Bacteria,1MVX7@1224|Proteobacteria,1RNN1@1236|Gammaproteobacteria,3ZJEQ@590|Salmonella	1236|Gammaproteobacteria	S	AI-2E family transporter	ydiK	GO:0003674,GO:0005215,GO:0005575,GO:0005623,GO:0005886,GO:0005887,GO:0006810,GO:0008150,GO:0016020,GO:0016021,GO:0031224,GO:0031226,GO:0044425,GO:0044459,GO:0044464,GO:0051179,GO:0051234,GO:0055085,GO:0071944	-	-	-	-	-	-	-	-	-	-	AI-2E_transport
FQ312003.1_1297	14.91621086932882	14.64381093588782	12.090914618927549	27.280759963426366	21.52954634731871	15.458517030844153	90371.CY43_06945	0	2046	COG0247@1|root,COG0277@1|root,COG0247@2|Bacteria,COG0277@2|Bacteria,1MU6Y@1224|Proteobacteria,1RQX2@1236|Gammaproteobacteria,3ZIZH@590|Salmonella	1236|Gammaproteobacteria	C	FAD linked oxidases, C-terminal domain	ydiJ	GO:0000166,GO:0003674,GO:0005488,GO:0036094,GO:0043167,GO:0043168,GO:0048037,GO:0050660,GO:0050662,GO:0051536,GO:0051539,GO:0051540,GO:0097159,GO:1901265,GO:1901363	-	-	-	-	-	-	-	-	-	-	FAD-oxidase_C,FAD_binding_4,Fer4_8
FQ312003.1_1298	4.529773040710602	4.28778197166154	4.8205298204386535	11.204612297290689	4.5628339140917005	4.947440467886602	90371.CY43_06950	2.08e-94	275	COG2050@1|root,COG2050@2|Bacteria,1RGVP@1224|Proteobacteria,1S5WY@1236|Gammaproteobacteria,3ZM9E@590|Salmonella	1236|Gammaproteobacteria	Q	Catalyzes the hydrolysis of 1,4-dihydroxy-2-naphthoyl- CoA (DHNA-CoA) to 1,4-dihydroxy-2-naphthoate (DHNA)	menI	GO:0003674,GO:0003824,GO:0006732,GO:0008150,GO:0008152,GO:0009058,GO:0009108,GO:0009233,GO:0009234,GO:0009987,GO:0016289,GO:0016787,GO:0016788,GO:0016790,GO:0042180,GO:0042181,GO:0044237,GO:0044249,GO:0044281,GO:0044283,GO:0051186,GO:0051188,GO:0061522,GO:0071704,GO:1901576,GO:1901661,GO:1901663	3.1.2.28	ko:K19222	ko00130,ko01100,ko01110,map00130,map01100,map01110	M00116	R07262	RC00004,RC00174	ko00000,ko00001,ko00002,ko01000	-	-	-	4HBT
FQ312003.1_1299	243.43380532958963	484.5834038570067	210.55299391374612	390.4828761879198	256.6584246629952	236.8423798117798	90371.CY43_06955	1.7999999999999998e-36	123	2E58W@1|root,3301A@2|Bacteria,1N8X4@1224|Proteobacteria,1SCDQ@1236|Gammaproteobacteria,3ZMMY@590|Salmonella	1236|Gammaproteobacteria	S	Domain of unknown function	ydiH	-	-	-	-	-	-	-	-	-	-	-	YdiH
FQ312003.1_13	6.6959593104657555	8.383917176497683	8.882676114711408	8.310177813164556	9.757784632849246	7.4594892407371	90371.CY43_00065	1.49e-221	611	COG0583@1|root,COG0583@2|Bacteria,1MWME@1224|Proteobacteria,1RNCJ@1236|Gammaproteobacteria,3ZKWP@590|Salmonella	1236|Gammaproteobacteria	K	Bacterial regulatory helix-turn-helix protein, lysR family	-	-	-	-	-	-	-	-	-	-	-	-	HTH_1,LysR_substrate
FQ312003.1_130	207.81704143889203	223.4964666516922	186.11706277652206	227.64616692937636	213.41491933735833	224.24926926788177	1197719.A464_127	9.15e-301	820	COG0849@1|root,COG0849@2|Bacteria,1MUSR@1224|Proteobacteria,1RMXY@1236|Gammaproteobacteria,3ZIS7@590|Salmonella	1236|Gammaproteobacteria	D	Cell division protein that is involved in the assembly of the Z ring. May serve as a membrane anchor for the Z ring	ftsA	GO:0000166,GO:0003674,GO:0005488,GO:0005515,GO:0005524,GO:0005575,GO:0005622,GO:0005623,GO:0005737,GO:0005829,GO:0005886,GO:0008144,GO:0008150,GO:0009898,GO:0009987,GO:0016020,GO:0017076,GO:0030554,GO:0032153,GO:0032553,GO:0032555,GO:0032559,GO:0035639,GO:0036094,GO:0042802,GO:0043167,GO:0043168,GO:0044424,GO:0044425,GO:0044444,GO:0044459,GO:0044464,GO:0051301,GO:0071944,GO:0097159,GO:0097367,GO:…	-	ko:K03590	ko04112,map04112	-	-	-	ko00000,ko00001,ko03036,ko04812	-	-	-	FtsA,SHS2_FTSA
FQ312003.1_1300	6.712968404250983	25.258297787481567	30.694565559338102	9.422626468385308	8.380690626077094	9.519961046943179	90371.CY43_06960	1.2899999999999998e-296	812	COG1823@1|root,COG1823@2|Bacteria,1R7T6@1224|Proteobacteria,1RS5P@1236|Gammaproteobacteria,3ZJVW@590|Salmonella	1236|Gammaproteobacteria	U	Sodium:dicarboxylate symporter family	-	-	-	ko:K06956	-	-	-	-	ko00000	-	-	-	SDF
FQ312003.1_1301	2.034175667999259	1.3736434764006948	1.2317034598119787	2.7932444753436187	1.7519178575349321	3.4338893853897665	90371.CY43_06965	2.65e-88	258	COG0316@1|root,COG0316@2|Bacteria,1RH6T@1224|Proteobacteria,1S5XD@1236|Gammaproteobacteria,3ZM7Q@590|Salmonella	1236|Gammaproteobacteria	S	Iron-sulphur cluster biosynthesis	sufA	GO:0003674,GO:0005488,GO:0005506,GO:0006790,GO:0006807,GO:0006950,GO:0006979,GO:0008150,GO:0008152,GO:0008198,GO:0009987,GO:0010467,GO:0016043,GO:0016226,GO:0019538,GO:0022607,GO:0031163,GO:0043167,GO:0043169,GO:0043170,GO:0044085,GO:0044237,GO:0044238,GO:0046872,GO:0046914,GO:0048037,GO:0050896,GO:0051186,GO:0051536,GO:0051537,GO:0051540,GO:0051604,GO:0071704,GO:0071840,GO:0097428,GO:1901564	-	ko:K05997,ko:K13628	-	-	-	-	ko00000,ko03016	-	-	-	Fe-S_biosyn
FQ312003.1_1302	4.306014266679833	3.5127462507902583	2.4107888797931016	4.005152226547556	5.174481970691893	4.3825292709269545	90371.CY43_06970	0	1010	COG0719@1|root,COG0719@2|Bacteria,1MVKY@1224|Proteobacteria,1RQ65@1236|Gammaproteobacteria,3ZK02@590|Salmonella	1236|Gammaproteobacteria	O	Uncharacterized protein family (UPF0051)	sufB	GO:0003674,GO:0005488,GO:0006790,GO:0008150,GO:0008152,GO:0009987,GO:0016043,GO:0016226,GO:0022607,GO:0031163,GO:0044085,GO:0044237,GO:0048037,GO:0051186,GO:0051536,GO:0051537,GO:0051539,GO:0051540,GO:0071840	-	ko:K09014	-	-	-	-	ko00000	-	-	iAPECO1_1312.APECO1_760,iECH74115_1262.ECH74115_2397,iECSF_1327.ECSF_1543,iECSP_1301.ECSP_2250,iUTI89_1310.UTI89_C1875,ic_1306.c2078	UPF0051
FQ312003.1_1303	3.4305258562237015	2.6589384924710515	1.5236872274117677	4.56775695212046	4.0520590123656595	3.6341668683303348	220341.16502832	6.849999999999999e-173	483	COG0396@1|root,COG0396@2|Bacteria,1MUGK@1224|Proteobacteria,1RPFE@1236|Gammaproteobacteria,3ZK48@590|Salmonella	1236|Gammaproteobacteria	O	ABC transporter	sufC	GO:0005575,GO:0005622,GO:0005623,GO:0005737,GO:0005829,GO:0006790,GO:0008150,GO:0008152,GO:0009314,GO:0009628,GO:0009987,GO:0016043,GO:0016226,GO:0022607,GO:0031163,GO:0044085,GO:0044237,GO:0044424,GO:0044444,GO:0044464,GO:0050896,GO:0051186,GO:0071840	-	ko:K09013	-	-	-	-	ko00000,ko02000	-	-	iECH74115_1262.ECH74115_2396,iECIAI1_1343.ECIAI1_1734,iECIAI39_1322.ECIAI39_1376,iECSP_1301.ECSP_2249,iECs_1301.ECs2389,iEcSMS35_1347.EcSMS35_1514,iG2583_1286.G2583_2077,iSFV_1184.SFV_1705,iSFxv_1172.SFxv_1919,iSSON_1240.SSON_1474,iS_1188.S1844,iZ_1308.Z2710	ABC_tran
FQ312003.1_1304	7.722114223461542	5.9591919541991345	4.791274571383438	7.012552795571973	8.145367275880218	8.187712962014968	90371.CY43_06980	4.3999999999999994e-305	832	COG0719@1|root,COG0719@2|Bacteria,1MVK0@1224|Proteobacteria,1RP2A@1236|Gammaproteobacteria,3ZM48@590|Salmonella	1236|Gammaproteobacteria	O	Uncharacterized protein family (UPF0051)	sufD	GO:0006790,GO:0006950,GO:0006979,GO:0008150,GO:0008152,GO:0009987,GO:0016043,GO:0016226,GO:0022607,GO:0031163,GO:0044085,GO:0044237,GO:0050896,GO:0051186,GO:0071840	-	ko:K09015	-	-	-	-	ko00000	-	-	iB21_1397.B21_01640,iECBD_1354.ECBD_1964,iECB_1328.ECB_01650,iECD_1391.ECD_01650,iUMNK88_1353.UMNK88_2144	UPF0051
FQ312003.1_1305	4.452270613928707	3.5645716479890703	2.908486470681493	4.8295452493512805	4.241206085567132	3.985463506757529	220341.16502830	3.7199999999999996e-302	823	COG0520@1|root,COG0520@2|Bacteria,1MUPD@1224|Proteobacteria,1RNIY@1236|Gammaproteobacteria,3ZJA2@590|Salmonella	1236|Gammaproteobacteria	H	Cysteine desulfurases mobilize the sulfur from L- cysteine to yield L-alanine, an essential step in sulfur metabolism for biosynthesis of a variety of sulfur-containing biomolecules. Component of the suf operon, which is activated and required under specific conditions such as oxidative stress and iron limitation. Acts as a potent selenocysteine lyase in vitro, that mobilizes selenium from L-sele…	sufS	GO:0001887,GO:0003674,GO:0003824,GO:0005488,GO:0006464,GO:0006790,GO:0006807,GO:0008144,GO:0008150,GO:0008152,GO:0009000,GO:0009987,GO:0016043,GO:0016226,GO:0016740,GO:0016782,GO:0016783,GO:0016829,GO:0016846,GO:0019538,GO:0019842,GO:0022607,GO:0030170,GO:0031071,GO:0031162,GO:0031163,GO:0036094,GO:0036211,GO:0043167,GO:0043168,GO:0043170,GO:0043412,GO:0044085,GO:0044237,GO:0044238,GO:0044260,GO:…	2.8.1.7,4.4.1.16	ko:K01766,ko:K11717	ko00450,ko01100,map00450,map01100	-	R03599,R11528	RC00961,RC01789,RC02313	ko00000,ko00001,ko01000	-	-	iAPECO1_1312.APECO1_757,iEC55989_1330.EC55989_1847,iECED1_1282.ECED1_1879,iECO111_1330.ECO111_2149,iECO26_1355.ECO26_2408,iECOK1_1307.ECOK1_1800,iECS88_1305.ECS88_1730,iECW_1372.ECW_m1847,iEKO11_1354.EKO11_2095,iUMN146_1321.UM146_08755,iUTI89_1310.UTI89_C1872,iWFL_1372.ECW_m1847	Aminotran_5
FQ312003.1_1306	6.280363213365539	5.147824962708979	2.851313842876638	5.521945409840312	5.7991348747694795	5.423326586879128	90371.CY43_06990	1.4599999999999998e-95	278	COG2166@1|root,COG2166@2|Bacteria,1RI8F@1224|Proteobacteria,1S65C@1236|Gammaproteobacteria,3ZM8V@590|Salmonella	1236|Gammaproteobacteria	S	Participates in cysteine desulfuration mediated by SufS. Cysteine desulfuration mobilizes sulfur from L-cysteine to yield L-alanine and constitutes an essential step in sulfur metabolism for biosynthesis of a variety of sulfur-containing biomolecules. Functions as a sulfur acceptor for SufS, by mediating the direct transfer of the sulfur atom from the S-sulfanylcysteine of SufS, an intermediate p…	sufE	GO:0003674,GO:0006464,GO:0006790,GO:0006807,GO:0006950,GO:0006979,GO:0008047,GO:0008150,GO:0008152,GO:0009987,GO:0016043,GO:0019538,GO:0022607,GO:0030234,GO:0031162,GO:0031163,GO:0036211,GO:0043085,GO:0043170,GO:0043412,GO:0044085,GO:0044093,GO:0044237,GO:0044238,GO:0044260,GO:0044267,GO:0050790,GO:0050896,GO:0065007,GO:0065009,GO:0071704,GO:0071840,GO:0097163,GO:0098772,GO:0140104,GO:1901564	-	ko:K02426	-	-	-	-	ko00000	-	-	iSBO_1134.SBO_1451,iSFV_1184.SFV_1702,iSF_1195.SF1708,iSFxv_1172.SFxv_1916,iS_1188.S1841,iSbBS512_1146.SbBS512_E1880	SufE
FQ312003.1_1307	32.99758644077633	27.3828736973316	22.581504019541306	31.541603963031864	32.54806326488443	38.318974887540826	90371.CY43_06995	2.1599999999999997e-239	658	COG1376@1|root,COG1376@2|Bacteria,1MVYT@1224|Proteobacteria,1RMNC@1236|Gammaproteobacteria,3ZJYK@590|Salmonella	1236|Gammaproteobacteria	S	Lysin motif	ycfS	GO:0003674,GO:0003824,GO:0004180,GO:0004185,GO:0006508,GO:0006807,GO:0008150,GO:0008152,GO:0008233,GO:0008234,GO:0008236,GO:0008238,GO:0009273,GO:0009987,GO:0016740,GO:0016746,GO:0016755,GO:0016787,GO:0016807,GO:0017171,GO:0019538,GO:0042546,GO:0043164,GO:0043170,GO:0044036,GO:0044085,GO:0044237,GO:0044238,GO:0044260,GO:0070004,GO:0070008,GO:0070011,GO:0071554,GO:0071704,GO:0071840,GO:0071972,GO:…	-	ko:K16291,ko:K19234,ko:K19235,ko:K19236	ko01503,map01503	-	-	-	ko00000,ko00001,ko01002,ko01011	-	-	-	LysM,YkuD
FQ312003.1_1308	369.44545582147373	394.8100362827162	340.1818252881891	493.95622405971613	408.49401752420295	323.12443610452885	90371.CY43_07000	2.08e-30	110	COG4238@1|root,COG4238@2|Bacteria,1MZCW@1224|Proteobacteria,1S8YB@1236|Gammaproteobacteria,3ZNBG@590|Salmonella	1236|Gammaproteobacteria	M	Major outer membrane lipoprotein 2	lpp	GO:0003674,GO:0005488,GO:0005515,GO:0005539,GO:0005575,GO:0005623,GO:0006629,GO:0008150,GO:0008152,GO:0008289,GO:0009279,GO:0009987,GO:0016020,GO:0016021,GO:0019867,GO:0030258,GO:0030312,GO:0030313,GO:0031224,GO:0031230,GO:0031975,GO:0042802,GO:0042834,GO:0044237,GO:0044238,GO:0044255,GO:0044425,GO:0044462,GO:0044464,GO:0045203,GO:0071704,GO:0071944,GO:0097367	-	ko:K06078	-	-	-	-	ko00000,ko01011	-	-	-	LPP
FQ312003.1_1309	44191.82354540436	33562.190489394794	31760.189771207824	28876.733282827907	37902.477586044784	44327.78055024709	1005994.GTGU_00444	4.8699999999999996e-30	108	COG4238@1|root,COG4238@2|Bacteria,1MZCW@1224|Proteobacteria,1S8YB@1236|Gammaproteobacteria	1236|Gammaproteobacteria	M	major outer membrane lipoprotein	lpp	GO:0003674,GO:0005488,GO:0005515,GO:0005539,GO:0005575,GO:0005623,GO:0006629,GO:0008150,GO:0008152,GO:0008289,GO:0009279,GO:0009987,GO:0016020,GO:0016021,GO:0019867,GO:0030258,GO:0030312,GO:0030313,GO:0031224,GO:0031230,GO:0031975,GO:0042802,GO:0042834,GO:0044237,GO:0044238,GO:0044255,GO:0044425,GO:0044462,GO:0044464,GO:0045203,GO:0071704,GO:0071944,GO:0097367	-	ko:K06078	-	-	-	-	ko00000,ko01011	-	-	-	LPP
FQ312003.1_131	282.4559036145148	304.2696097150083	214.62641562436318	365.5416794382898	303.8778982767519	304.4962644816657	90371.CY43_00660	2.63e-263	723	COG0206@1|root,COG0206@2|Bacteria,1MV2X@1224|Proteobacteria,1RPZS@1236|Gammaproteobacteria,3ZIYB@590|Salmonella	1236|Gammaproteobacteria	D	Essential cell division protein that forms a contractile ring structure (Z ring) at the future cell division site. The regulation of the ring assembly controls the timing and the location of cell division. One of the functions of the FtsZ ring is to recruit other cell division proteins to the septum to produce a new cell wall between the dividing cells. Binds GTP and shows GTPase activity	ftsZ	GO:0000166,GO:0001882,GO:0001883,GO:0003674,GO:0003824,GO:0003924,GO:0005488,GO:0005515,GO:0005525,GO:0005575,GO:0005622,GO:0005623,GO:0005737,GO:0008150,GO:0009987,GO:0016043,GO:0016462,GO:0016787,GO:0016817,GO:0016818,GO:0017076,GO:0017111,GO:0019001,GO:0022607,GO:0032153,GO:0032549,GO:0032550,GO:0032553,GO:0032555,GO:0032561,GO:0034622,GO:0035639,GO:0036094,GO:0042802,GO:0043167,GO:0043168,GO:…	-	ko:K03531	ko04112,map04112	-	-	-	ko00000,ko00001,ko02048,ko03036,ko04812	-	-	-	FtsZ_C,Tubulin
FQ312003.1_1310	266.3719466020166	548.5861131508615	400.7071027586682	575.78020938532	342.71647884068256	377.50993627553316	90371.CY43_07010	0	895	COG0469@1|root,COG0469@2|Bacteria,1MU21@1224|Proteobacteria,1RMW3@1236|Gammaproteobacteria,3ZITP@590|Salmonella	1236|Gammaproteobacteria	F	Pyruvate kinase, barrel domain	pykF	GO:0003674,GO:0003824,GO:0004743,GO:0005488,GO:0005515,GO:0005575,GO:0005622,GO:0005623,GO:0005737,GO:0005829,GO:0005975,GO:0006082,GO:0006090,GO:0006091,GO:0006096,GO:0006139,GO:0006163,GO:0006164,GO:0006165,GO:0006725,GO:0006732,GO:0006733,GO:0006753,GO:0006754,GO:0006757,GO:0006793,GO:0006796,GO:0006807,GO:0006950,GO:0008150,GO:0008152,GO:0009056,GO:0009058,GO:0009108,GO:0009117,GO:0009123,GO:…	2.7.1.40	ko:K00873	ko00010,ko00230,ko00620,ko01100,ko01110,ko01120,ko01130,ko01200,ko01230,ko04922,ko04930,ko05165,ko05203,ko05230,map00010,map00230,map00620,map01100,map01110,map01120,map01130,map01200,map01230,map04922,map04930,map05165,map05203,map05230	M00001,M00002,M00049,M00050	R00200,R00430,R01138,R01858,R02320	RC00002,RC00015	ko00000,ko00001,ko00002,ko01000,ko04131,ko04147	-	-	iECO103_1326.ECO103_1819,iPC815.YPO2393	PK,PK_C
FQ312003.1_1311	20.0373925173188	21.646953342975344	16.16350329186823	22.713979693549017	21.46762030395034	21.14748521477557	90371.CY43_07015	5.779999999999999e-304	831	COG0531@1|root,COG0531@2|Bacteria,1MXNJ@1224|Proteobacteria,1RMKV@1236|Gammaproteobacteria,3ZIST@590|Salmonella	1236|Gammaproteobacteria	E	Amino acid permease	puuP	-	-	-	-	-	-	-	-	-	-	-	AA_permease,AA_permease_2
FQ312003.1_1312	24.415843774651638	29.654753187736812	20.65442497894742	26.55070721233362	26.73548846028247	28.34627332778971	90371.CY43_07020	6.319999999999999e-223	613	COG2267@1|root,COG2267@2|Bacteria,1Q3PZ@1224|Proteobacteria,1RRIE@1236|Gammaproteobacteria,3ZMUQ@590|Salmonella	1236|Gammaproteobacteria	I	Alpha/beta hydrolase family	-	-	3.4.11.5,3.5.1.101	ko:K01259,ko:K18457	ko00330,map00330	-	R00135	-	ko00000,ko00001,ko01000,ko01002	-	-	-	Abhydrolase_1
FQ312003.1_1313	9.071736977464825	8.083039286612388	4.36642127887871	9.037361149136787	8.162587648407593	9.578146916595184	220341.16502824	4.89e-185	513	COG5426@1|root,COG5426@2|Bacteria,1NPB8@1224|Proteobacteria,1RQ5S@1236|Gammaproteobacteria,3ZM1H@590|Salmonella	1236|Gammaproteobacteria	S	Putative glutamine amidotransferase	-	-	-	-	-	-	-	-	-	-	-	-	GATase1_like
FQ312003.1_1314	2.6567597453954415	2.927926840512507	1.9827743779683829	2.737627588663673	2.784934316560438	2.4958864627992225	90371.CY43_07030	1.03e-284	779	COG0524@1|root,COG1349@1|root,COG0524@2|Bacteria,COG1349@2|Bacteria,1MV5B@1224|Proteobacteria,1SYHQ@1236|Gammaproteobacteria,3ZN79@590|Salmonella	1236|Gammaproteobacteria	H	Catalyzes the phosphorylation of ribose at O-5 in a reaction requiring ATP and magnesium. The resulting D-ribose-5- phosphate can then be used either for sythesis of nucleotides, histidine, and tryptophan, or as a component of the pentose phosphate pathway	-	-	-	-	-	-	-	-	-	-	-	-	HTH_DeoR,PfkB
FQ312003.1_1315	2.0630777701152687	2.435792255524415	1.6454118707596082	4.246493037036225	2.5879656500258155	2.374209927808534	90371.CY43_07035	0	2071	COG0243@1|root,COG0243@2|Bacteria,1P01N@1224|Proteobacteria,1RQK9@1236|Gammaproteobacteria,3ZK3M@590|Salmonella	1236|Gammaproteobacteria	C	Molybdopterin oxidoreductase Fe4S4 domain	ttrA	-	1.8.5.5,1.8.5.6	ko:K08352,ko:K08357,ko:K21307	ko00920,ko01100,ko01120,ko02020,map00920,map01100,map01120,map02020	-	R10149,R10150,R11487	RC00168,RC02823,RC03109	ko00000,ko00001,ko01000,ko02000	5.A.3.10,5.A.3.5	-	-	Molybdop_Fe4S4,Molybdopterin,Molydop_binding,TAT_signal
FQ312003.1_1316	2.171764554857915	2.4692350365886697	1.5658581452171014	3.5021685940181646	2.457285932561235	2.7038390709294062	90371.CY43_07040	1.6099999999999998e-249	684	COG5557@1|root,COG5557@2|Bacteria,1MWXD@1224|Proteobacteria,1S0B0@1236|Gammaproteobacteria,3ZIRI@590|Salmonella	1236|Gammaproteobacteria	C	Polysulphide reductase, NrfD	ttrC	-	-	ko:K08359	ko00920,ko01120,ko02020,map00920,map01120,map02020	-	R10150	RC03109	ko00000,ko00001,ko02000	5.A.3.10	-	-	NrfD
FQ312003.1_1317	2.5198712029467902	3.386662678305011	1.8135529692706935	5.408720568152176	2.692852899532291	2.5912922523892377	220341.16502821	1.6199999999999997e-184	512	COG0437@1|root,COG0437@2|Bacteria,1MU1B@1224|Proteobacteria,1RPUU@1236|Gammaproteobacteria,3ZJX0@590|Salmonella	1236|Gammaproteobacteria	C	4Fe-4S dicluster domain	ttrB	-	-	ko:K08358	ko00920,ko01120,ko02020,map00920,map01120,map02020	-	R10150	RC03109	ko00000,ko00001,ko02000	5.A.3.10	-	-	Fer4_11,Fer4_3,Fer4_7
FQ312003.1_1318	54.227788171168015	27.889688668476253	29.032717748260758	44.87802433472466	53.82836106667929	43.89027180616944	90371.CY43_07050	0	1135	COG0715@1|root,COG4191@1|root,COG0715@2|Bacteria,COG4191@2|Bacteria,1RCM9@1224|Proteobacteria,1RNNF@1236|Gammaproteobacteria,3ZKYI@590|Salmonella	1236|Gammaproteobacteria	T	ABC transporter, phosphonate, periplasmic substrate-binding protein	ttrS	-	2.7.13.3	ko:K13040	ko02020,map02020	M00514	-	-	ko00000,ko00001,ko00002,ko01000,ko01001,ko02022	-	-	-	HATPase_c,HisKA,Phosphonate-bd
FQ312003.1_1319	10.289277884193755	5.821663152784822	5.569957518139571	10.549401757699586	13.008817876122395	9.447144995437592	220341.16502820	8.12e-142	400	COG4566@1|root,COG4566@2|Bacteria,1N6WR@1224|Proteobacteria,1S0TV@1236|Gammaproteobacteria,3ZJNT@590|Salmonella	1236|Gammaproteobacteria	K	Sigma-70, region 4	ttrR	-	-	ko:K13041	ko02020,map02020	M00514	-	-	ko00000,ko00001,ko00002,ko02022	-	-	-	GerE,Response_reg
FQ312003.1_132	894.6949367258536	1112.043552001403	929.8323931223044	1204.6967422400419	1059.071293814731	976.4988808096977	90371.CY43_00665	4.809999999999999e-222	612	COG0774@1|root,COG0774@2|Bacteria,1MV6T@1224|Proteobacteria,1RQ72@1236|Gammaproteobacteria,3ZJZ4@590|Salmonella	1236|Gammaproteobacteria	F	Catalyzes the hydrolysis of UDP-3-O-myristoyl-N- acetylglucosamine to form UDP-3-O-myristoylglucosamine and acetate, the committed step in lipid A biosynthesis	lpxC	GO:0003674,GO:0003824,GO:0005488,GO:0005506,GO:0005575,GO:0005622,GO:0005623,GO:0005737,GO:0005975,GO:0006629,GO:0006643,GO:0006644,GO:0006664,GO:0006793,GO:0006796,GO:0008150,GO:0008152,GO:0008270,GO:0008610,GO:0008654,GO:0008759,GO:0009058,GO:0009245,GO:0009247,GO:0009311,GO:0009312,GO:0009987,GO:0016051,GO:0016787,GO:0016810,GO:0016811,GO:0019213,GO:0019637,GO:0043167,GO:0043169,GO:0044237,GO:…	3.5.1.108	ko:K02535	ko00540,ko01100,map00540,map01100	M00060	R04587	RC00166,RC00300	ko00000,ko00001,ko00002,ko01000,ko01005	-	-	iECS88_1305.ECS88_0100	LpxC
FQ312003.1_1320	52.42444970791838	35.32005287397145	26.038359060282982	44.59991931265979	49.72645041737209	51.3256070991826	220341.16502819	1.43e-41	136	2D4UA@1|root,347SK@2|Bacteria,1NZYU@1224|Proteobacteria,1SSZP@1236|Gammaproteobacteria,3ZMJ5@590|Salmonella	1236|Gammaproteobacteria	S	Protein of unknown function (DUF2767)	-	-	-	-	-	-	-	-	-	-	-	-	DUF2767
FQ312003.1_1321	65.03175781953124	57.61251985462973	38.925799526189955	68.53966016003085	67.59992489761795	72.0476651726097	90371.CY43_07065	1.03e-239	657	COG1683@1|root,COG3272@1|root,COG1683@2|Bacteria,COG3272@2|Bacteria,1MXYZ@1224|Proteobacteria,1RNMF@1236|Gammaproteobacteria,3ZM2P@590|Salmonella	1236|Gammaproteobacteria	S	Protein of unknown function (DUF1722)	ybgA	-	-	-	-	-	-	-	-	-	-	-	DUF1722,DUF523
FQ312003.1_1322	28.9670461420153	36.047266952302465	22.72487100032422	31.673401587441976	32.10709350918409	32.54947293993149	220341.16502817	1.0999999999999999e-175	489	COG0789@1|root,COG0789@2|Bacteria,1R9SN@1224|Proteobacteria,1S967@1236|Gammaproteobacteria,3ZJQI@590|Salmonella	1236|Gammaproteobacteria	K	MerR family regulatory protein	ycgE	-	-	ko:K21089,ko:K21972,ko:K22491	ko02026,map02026	-	-	-	ko00000,ko00001,ko03000	-	-	-	MerR_1
FQ312003.1_1323	12.800999924554128	18.15045709767187	9.199492392544029	12.953345945596409	12.599954773920835	13.83945994446016	220341.16502816	3.1899999999999996e-151	425	COG2197@1|root,COG2197@2|Bacteria,1MWGM@1224|Proteobacteria,1S0QX@1236|Gammaproteobacteria,3ZN7F@590|Salmonella	1236|Gammaproteobacteria	KT	Bacterial regulatory proteins, luxR family	ssrB	-	-	ko:K14979	ko02020,map02020	M00663	-	-	ko00000,ko00001,ko00002,ko02022	-	-	-	GerE,Response_reg
FQ312003.1_1324	8.736085056689378	17.68556410325779	7.642991617854755	11.275178349645524	8.993853459350161	9.89935953665366	90371.CY43_07085	0	1797	COG0642@1|root,COG3437@1|root,COG5000@1|root,COG2205@2|Bacteria,COG3437@2|Bacteria,COG5000@2|Bacteria,1NRP8@1224|Proteobacteria,1RS6F@1236|Gammaproteobacteria,3ZN0A@590|Salmonella	1236|Gammaproteobacteria	T	HAMP (Histidine kinases, Adenylyl cyclases, Methyl binding proteins, Phosphatases) domain	ssrA	-	-	ko:K14978	ko02020,map02020	M00663	-	-	ko00000,ko00001,ko00002,ko01001,ko02022	-	-	-	HATPase_c,HisKA,Hpt,Response_reg
FQ312003.1_1325	2.9009859084766756	5.635400231950727	2.7831645926223403	3.70139809858647	3.1397776178086616	3.1157612641547034	220341.16502814	1.9099999999999998e-88	259	29E52@1|root,333WT@2|Bacteria,1NB41@1224|Proteobacteria,1SDEH@1236|Gammaproteobacteria,3ZN0C@590|Salmonella	1236|Gammaproteobacteria	-	-	spiC	-	-	-	-	-	-	-	-	-	-	-	-
FQ312003.1_1326	1.0563721003710533	1.9591013927171024	1.470992184707126	2.0550956801173386	1.4793751377939324	1.2789551933982477	90371.CY43_07095	0	946	COG1450@1|root,COG1450@2|Bacteria,1MV6H@1224|Proteobacteria,1RPIX@1236|Gammaproteobacteria,3ZMW6@590|Salmonella	1236|Gammaproteobacteria	NU	Bacterial type II/III secretion system short domain	invG	-	-	ko:K03219	ko03070,map03070	M00332,M00542	-	-	ko00000,ko00001,ko00002,ko02044	3.A.6.1,3.A.6.3	-	-	Secretin,Secretin_N
FQ312003.1_1327	1.4425217259385954	2.190583702963293	1.2721785822051457	1.911874353328929	1.471167431780636	1.280731302746187	90371.CY43_07100	8.069999999999999e-300	816	29KR2@1|root,307NE@2|Bacteria,1RDRG@1224|Proteobacteria,1S4DZ@1236|Gammaproteobacteria,3ZMX9@590|Salmonella	1236|Gammaproteobacteria	S	Inner membrane component of T3SS, periplasmic domain	ssaD	-	-	ko:K03220	-	M00332	-	-	ko00000,ko00002,ko02044	3.A.6.1	-	-	Yop-YscD_ppl
FQ312003.1_1328	5.8376528842227815	4.923891684628063	2.674552985135846	3.9015653373955623	3.499548191003038	3.9997034709987553	90371.CY43_07105	2.6599999999999998e-46	149	2ETDY@1|root,33KXS@2|Bacteria,1NH1H@1224|Proteobacteria,1SGY9@1236|Gammaproteobacteria,3ZNC8@590|Salmonella	1236|Gammaproteobacteria	S	Type III secretion system, cytoplasmic E component of needle	ssaE	-	-	ko:K18984	-	-	-	-	ko00000	-	-	-	T3SS_needle_E
FQ312003.1_1329	3.07172052582701	4.389965841205177	1.6766194798342646	3.7840984346667996	2.7701496267245274	4.12355936119576	90371.CY43_07110	4.17e-67	204	2BJCT@1|root,32DNX@2|Bacteria,1QQWN@1224|Proteobacteria,1RTM6@1236|Gammaproteobacteria,3ZNA9@590|Salmonella	1236|Gammaproteobacteria	-	-	-	-	-	ko:K15367	-	-	-	-	ko00000	-	-	-	-
FQ312003.1_133	160.40372611044955	211.01900625081308	169.28690641034615	210.901096136971	198.52218075603673	197.46511664449696	90371.CY43_00670	2.36e-114	328	2ATX7@1|root,31JGK@2|Bacteria,1RC3K@1224|Proteobacteria,1S7VM@1236|Gammaproteobacteria,3ZKKS@590|Salmonella	1236|Gammaproteobacteria	S	Regulates secA expression by translational coupling of the secM secA operon. Translational pausing at a specific Pro residue 5 residues before the end of the protein may allow disruption of a mRNA repressor helix that normally suppresses secA translation initiation	secM	GO:0003674,GO:0005575,GO:0005623,GO:0006417,GO:0008150,GO:0009889,GO:0010468,GO:0010556,GO:0010608,GO:0019222,GO:0031323,GO:0031326,GO:0032268,GO:0034248,GO:0042597,GO:0044464,GO:0045182,GO:0050789,GO:0050794,GO:0051171,GO:0051246,GO:0060255,GO:0065007,GO:0080090,GO:2000112	-	ko:K13301	ko03060,ko03070,map03060,map03070	M00335	-	-	ko00000,ko00001,ko00002,ko02044	-	-	-	SecM
FQ312003.1_1330	3.9274434736273944	4.2024889926641364	3.211652167809486	4.183512741170825	3.8022754162315144	3.682300463474275	220341.16502809	2.0799999999999996e-130	371	2CIMX@1|root,32S8A@2|Bacteria,1RJXJ@1224|Proteobacteria,1T0CJ@1236|Gammaproteobacteria,3ZN46@590|Salmonella	1236|Gammaproteobacteria	S	EspA-like secreted protein	-	-	-	ko:K15344	ko05132,map05132	-	-	-	ko00000,ko00001,ko02000	1.C.36.5	-	-	EspA
FQ312003.1_1331	3.926582411120345	5.739514756099995	3.5731448614989607	5.277419325338306	4.353425274093107	4.260431801545321	90371.CY43_07120	1.45e-111	320	COG1729@1|root,COG1729@2|Bacteria,1MYMP@1224|Proteobacteria,1S8BN@1236|Gammaproteobacteria,3ZN23@590|Salmonella	1236|Gammaproteobacteria	S	Mediates coordination of peptidoglycan synthesis and outer membrane constriction during cell division	sscA	-	-	ko:K15368	-	-	-	-	ko00000	-	-	-	-
FQ312003.1_1332	2.1820828837043345	2.6434889337398766	1.818369009942685	2.6410426532729705	2.252064676062192	2.4362118475849934	90371.CY43_07125	2.609999999999999e-247	691	COG5613@1|root,COG5613@2|Bacteria,1R41R@1224|Proteobacteria,1S131@1236|Gammaproteobacteria,3ZMZT@590|Salmonella	1236|Gammaproteobacteria	S	Secretion system effector C (SseC) like family	sseC	-	-	ko:K15345	ko05132,map05132	-	-	-	ko00000,ko00001,ko02000	1.C.36.5	-	-	SseC
FQ312003.1_1333	0.9152031409131078	0.7102761161487225	0.9260649010652119	1.2260648192519858	0.5555264835120999	0.866030518411492	90371.CY43_07130	2.8200000000000002e-123	353	2DZIU@1|root,32VBU@2|Bacteria,1N4UW@1224|Proteobacteria,1SBI1@1236|Gammaproteobacteria,3ZN4D@590|Salmonella	1236|Gammaproteobacteria	-	-	sseD	-	-	ko:K15346	ko05132,map05132	-	-	-	ko00000,ko00001,ko02000	1.C.36.5	-	-	EspB
FQ312003.1_1334	0.4214565492854525	0.6513205937716336	0.616978835075665	1.9922390893699307	1.0610949432255652	1.3280771379770906	90371.CY43_07135	2.94e-95	277	2EAPK@1|root,334S0@2|Bacteria,1N818@1224|Proteobacteria,1SFZY@1236|Gammaproteobacteria,3ZMRE@590|Salmonella	1236|Gammaproteobacteria	S	Type III secretion system regulator (LcrR)	sseE	-	-	-	-	-	-	-	-	-	-	-	LcrR
FQ312003.1_1335	1.4071610656945885	1.9767770482420957	0.7773553487902188	1.6144927150586488	1.909057392828984	1.6569730308293702	90371.CY43_07140	5.599999999999999e-100	290	COG3063@1|root,COG3063@2|Bacteria,1RKZ6@1224|Proteobacteria,1S6UF@1236|Gammaproteobacteria,3ZMTT@590|Salmonella	1236|Gammaproteobacteria	NU	Tetratricopeptide repeat	sscB	-	-	-	-	-	-	-	-	-	-	-	-
FQ312003.1_1336	1.4767989139292959	1.227030503130928	0.8695065275891058	1.5630292709793974	1.1079294678848766	1.0237636012758888	90371.CY43_07145	8.549999999999999e-173	483	2EK6D@1|root,33DWS@2|Bacteria,1NHUP@1224|Proteobacteria,1SH4P@1236|Gammaproteobacteria,3ZN13@590|Salmonella	1236|Gammaproteobacteria	-	-	sseF	-	-	ko:K15350	ko05132,map05132	-	-	-	ko00000,ko00001	-	-	-	-
FQ312003.1_1337	5.64240128520802	7.466824089218244	3.9238227726991033	4.977386377589894	5.397745480261259	6.919422633578577	90371.CY43_07150	2.1399999999999998e-162	454	2AIBU@1|root,318SW@2|Bacteria,1MYMA@1224|Proteobacteria,1S81G@1236|Gammaproteobacteria,3ZMSD@590|Salmonella	1236|Gammaproteobacteria	-	-	sseG	-	-	ko:K15351	ko05132,map05132	-	-	-	ko00000,ko00001	-	-	-	-
FQ312003.1_1338	1.2233982900248637	0.9539728759392833	1.1480683354732377	1.6778904088221045	1.393195590378776	0.556232649893805	220341.16502801	1.3099999999999999e-42	139	2E8PP@1|root,3330U@2|Bacteria,1N8YT@1224|Proteobacteria,1SCBT@1236|Gammaproteobacteria,3ZNBH@590|Salmonella	1236|Gammaproteobacteria	S	Type III secretion needle MxiH, YscF, SsaG, EprI, PscF, EscF	ssaG	-	-	ko:K03221	ko03070,map03070	M00332,M00542	-	-	ko00000,ko00001,ko00002,ko02044	3.A.6.1	-	-	T3SS_needle_F
FQ312003.1_1339	1.1081869933112434	1.0585665594647908	1.8131013964846843	0.8606270532934445	1.4372484672540862	0.5543930271441572	90371.CY43_07160	1.2299999999999998e-56	176	2EJ77@1|root,33CYB@2|Bacteria,1NIGB@1224|Proteobacteria,1RTMP@1236|Gammaproteobacteria,3ZNC3@590|Salmonella	1236|Gammaproteobacteria	S	Protein of unknown function (DUF1039)	-	-	-	-	-	-	-	-	-	-	-	-	DUF1039
FQ312003.1_134	127.79772550480003	183.60981008420416	166.52952398611697	218.94430444414849	171.15865396524092	156.13750681865963	90371.CY43_00675	0	1741	COG0653@1|root,COG0653@2|Bacteria,1MUJZ@1224|Proteobacteria,1RM9M@1236|Gammaproteobacteria,3ZKEU@590|Salmonella	1236|Gammaproteobacteria	U	Part of the Sec protein translocase complex. Interacts with the SecYEG preprotein conducting channel. Has a central role in coupling the hydrolysis of ATP to the transfer of proteins into and across the cell membrane, serving both as a receptor for the preprotein-SecB complex and as an ATP-driven molecular motor driving the stepwise translocation of polypeptide chains across the membrane	secA	GO:0000166,GO:0002790,GO:0003674,GO:0003824,GO:0005215,GO:0005488,GO:0005515,GO:0005524,GO:0005575,GO:0005622,GO:0005623,GO:0005737,GO:0005829,GO:0005886,GO:0005887,GO:0006457,GO:0006605,GO:0006810,GO:0006886,GO:0008104,GO:0008144,GO:0008150,GO:0008320,GO:0008565,GO:0009306,GO:0009987,GO:0015031,GO:0015399,GO:0015405,GO:0015440,GO:0015450,GO:0015462,GO:0015833,GO:0016020,GO:0016021,GO:0016462,GO:…	-	ko:K03070	ko02024,ko03060,ko03070,map02024,map03060,map03070	M00335	-	-	ko00000,ko00001,ko00002,ko02044	3.A.5.1,3.A.5.10,3.A.5.2,3.A.5.4	-	-	SEC-C,SecA_DEAD,SecA_PP_bind,SecA_SW
FQ312003.1_1340	0.8768473692512692	1.3534717373491403	0.6079450517590208	0.939235075195648	1.1844295178457334	0.8146959779220393	90371.CY43_07165	1.16e-50	160	2DIR2@1|root,303YJ@2|Bacteria,1QQWY@1224|Proteobacteria,1RTMH@1236|Gammaproteobacteria,3ZNBF@590|Salmonella	1236|Gammaproteobacteria	-	-	ssaI	-	-	-	-	-	-	-	-	-	-	-	-
FQ312003.1_1341	1.5643589347875664	1.945418743518275	0.9694174241779753	1.9810866296716723	1.4326052617567235	1.3698061412786031	90371.CY43_07170	6.339999999999999e-174	485	COG4669@1|root,COG4669@2|Bacteria,1REPZ@1224|Proteobacteria,1S5CY@1236|Gammaproteobacteria,3ZMY7@590|Salmonella	1236|Gammaproteobacteria	U	Secretory protein of YscJ/FliF family	ssaJ	-	-	ko:K03222	ko03070,map03070	M00332,M00542,M00660	-	-	ko00000,ko00001,ko00002,ko02044	3.A.6.1,3.A.6.3	-	-	YscJ_FliF
FQ312003.1_1342	1.7827881892042017	3.264786380250824	1.9623155493627085	1.6539449530370138	1.926699389564046	1.5337674333099771	220341.16502797	1.03e-53	171	2BDV3@1|root,31257@2|Bacteria,1RF7W@1224|Proteobacteria,1S5R2@1236|Gammaproteobacteria,3ZN78@590|Salmonella	1236|Gammaproteobacteria	S	Type III secretion system subunit	-	-	-	-	-	-	-	-	-	-	-	-	T3SS_LEE_assoc
FQ312003.1_1343	1.538682759489772	1.6939354502883355	0.8883458398949038	1.2301422225970056	1.56876233340824	1.4896917667627383	90371.CY43_07180	4.31e-155	436	COG1317@1|root,COG1317@2|Bacteria,1N3AD@1224|Proteobacteria,1SBAY@1236|Gammaproteobacteria,3ZMTS@590|Salmonella	1236|Gammaproteobacteria	NU	bacterial-type flagellum organization	ssaK	-	-	-	-	-	-	-	-	-	-	-	-
FQ312003.1_1344	6.1030150350557	10.292280321479371	6.611746194069234	10.228894910410098	7.9550340451568475	6.7258438349088925	90371.CY43_07185	3.5499999999999996e-232	639	2CEFS@1|root,2ZAF8@2|Bacteria,1R94H@1224|Proteobacteria,1SA8I@1236|Gammaproteobacteria,3ZMSA@590|Salmonella	1236|Gammaproteobacteria	S	HrpJ-like domain	ssaL	-	-	-	-	-	-	-	-	-	-	-	HrpJ,TyeA
FQ312003.1_1345	1.4277364838527948	0.914505634492481	1.5120814131967608	1.2138954557960129	1.2526265291860945	1.9687536147113733	90371.CY43_07190	1.3099999999999998e-88	259	2CKPH@1|root,32SCS@2|Bacteria,1N102@1224|Proteobacteria,1SA3B@1236|Gammaproteobacteria,3ZN99@590|Salmonella	1236|Gammaproteobacteria	-	-	ssaM	-	-	-	-	-	-	-	-	-	-	-	-
FQ312003.1_1346	1.8140919346470545	2.1889692144398807	1.2391748764106465	1.832364820592586	1.6624539231010524	1.6315171073683952	90371.CY43_07195	0	1256	COG4789@1|root,COG4789@2|Bacteria,1R346@1224|Proteobacteria,1T62Z@1236|Gammaproteobacteria,3ZN7D@590|Salmonella	1236|Gammaproteobacteria	U	FHIPEP family	ssaV	-	-	ko:K03230	ko03070,map03070	M00332,M00542,M00660	-	-	ko00000,ko00001,ko00002,ko02044	3.A.6.1,3.A.6.3	-	-	FHIPEP
FQ312003.1_1347	2.5676196193319254	3.219246533330928	2.0405654212456144	3.330034727605151	3.1728650318953098	2.5710475338913303	90371.CY43_07200	1.06e-305	859	COG1157@1|root,COG1157@2|Bacteria,1MUH6@1224|Proteobacteria,1RM9W@1236|Gammaproteobacteria,3ZMS8@590|Salmonella	1236|Gammaproteobacteria	NU	ATP synthase alpha/beta family, nucleotide-binding domain	ssaN	-	3.6.3.14	ko:K03224	ko03070,map03070	M00332,M00542,M00660	-	-	ko00000,ko00001,ko00002,ko01000,ko02044	3.A.6.1,3.A.6.3	-	-	ATP-synt_ab,ATP-synt_ab_N
FQ312003.1_1348	2.175233370937175	3.0136374852249936	1.4007845389857296	2.583700467314498	1.6937413675449058	1.3965027383329476	90371.CY43_07205	9.26e-68	207	2C0CD@1|root,303Y6@2|Bacteria,1QQWJ@1224|Proteobacteria,1RTM3@1236|Gammaproteobacteria,3ZN9T@590|Salmonella	1236|Gammaproteobacteria	-	-	ssaO	-	-	-	-	-	-	-	-	-	-	-	-
FQ312003.1_1349	1.5496146094136867	1.7994397585804112	1.0904262528518132	1.6905574304006135	1.902365688378634	1.3756648102778257	220341.16502790	2.5299999999999997e-87	256	2B0TU@1|root,31T6C@2|Bacteria,1QQVY@1224|Proteobacteria,1RTK8@1236|Gammaproteobacteria,3ZN0P@590|Salmonella	1236|Gammaproteobacteria	-	-	ssaP	-	-	-	-	-	-	-	-	-	-	-	-
FQ312003.1_135	15.391363621230358	20.346992867631947	15.477143645932749	21.267973862141655	18.33919753527886	22.648807426578152	90371.CY43_00680	7.089999999999999e-95	276	COG0494@1|root,COG0494@2|Bacteria,1RCZM@1224|Proteobacteria,1RS3S@1236|Gammaproteobacteria,3ZM82@590|Salmonella	1236|Gammaproteobacteria	L	NUDIX domain	mutT	GO:0000287,GO:0003674,GO:0003824,GO:0005488,GO:0006139,GO:0006259,GO:0006281,GO:0006725,GO:0006807,GO:0006950,GO:0006974,GO:0008150,GO:0008152,GO:0008413,GO:0009987,GO:0016462,GO:0016787,GO:0016817,GO:0016818,GO:0017110,GO:0030145,GO:0033554,GO:0034641,GO:0035539,GO:0043167,GO:0043169,GO:0043170,GO:0044237,GO:0044238,GO:0044260,GO:0044715,GO:0044716,GO:0046483,GO:0046872,GO:0046914,GO:0047429,GO:…	3.6.1.55	ko:K03574	-	-	-	-	ko00000,ko01000,ko03400	-	-	iE2348C_1286.E2348C_0104,iSDY_1059.SDY_0129	NUDIX,NUDIX_4,TMP-TENI
FQ312003.1_1350	6.435753355180139	8.646315382499749	5.205510332774457	6.356682727483869	6.972685197630972	7.15399335591604	90371.CY43_07215	9.959999999999999e-244	668	COG1886@1|root,COG1886@2|Bacteria,1RDN0@1224|Proteobacteria,1S55X@1236|Gammaproteobacteria,3ZN3Q@590|Salmonella	1236|Gammaproteobacteria	NU	Type III flagellar switch regulator (C-ring) FliN C-term	ssaQ	-	-	ko:K03225	ko03070,map03070	M00332,M00542,M00660	-	-	ko00000,ko00001,ko00002,ko02044	3.A.6.1	-	-	FliMN_C,SepQ
FQ312003.1_1351	3.929127382298594	6.353672142584383	3.2873844732600044	3.0845398721413466	4.511462743271882	4.152088418737498	90371.CY43_07220	5.6299999999999996e-142	402	COG4790@1|root,COG4790@2|Bacteria,1R34E@1224|Proteobacteria,1S0AZ@1236|Gammaproteobacteria,3ZMVP@590|Salmonella	1236|Gammaproteobacteria	U	FliP family	epaP	-	-	ko:K03226	ko03070,map03070	M00332,M00542,M00660	-	-	ko00000,ko00001,ko00002,ko02044	3.A.6.1,3.A.6.3	-	-	FliP
FQ312003.1_1352	2.198277662944391	4.398348080504692	0.902646181904797	3.873647036268094	3.8367047937683894	3.8941849509448723	90371.CY43_07225	2.51e-50	160	COG4794@1|root,COG4794@2|Bacteria,1N6RK@1224|Proteobacteria,1T0DM@1236|Gammaproteobacteria,3ZNCF@590|Salmonella	1236|Gammaproteobacteria	U	Bacterial export proteins, family 3	ssaS	-	-	ko:K03227	ko03070,map03070	M00332,M00542,M00660	-	-	ko00000,ko00001,ko00002,ko02044	3.A.6.1,3.A.6.3	-	-	Bac_export_3
FQ312003.1_1353	1.570840445395431	2.891428796879018	1.5068296532585543	2.1690067891402034	2.0943875448765357	1.7560214677700086	90371.CY43_07230	3.819999999999999e-180	502	COG4791@1|root,COG4791@2|Bacteria,1P9XW@1224|Proteobacteria,1S1EA@1236|Gammaproteobacteria,3ZN0R@590|Salmonella	1236|Gammaproteobacteria	U	Bacterial export proteins, family 1	epaR	-	-	ko:K03228	ko03070,map03070	M00332,M00542,M00660	-	-	ko00000,ko00001,ko00002,ko02044	3.A.6.1,3.A.6.3	-	-	Bac_export_1
FQ312003.1_1354	30.52912616548014	39.21826630295196	38.40679268542195	18.607395149843594	33.64779514493923	52.275266707749466	90371.CY43_07235	1.5699999999999997e-237	655	COG4792@1|root,COG4792@2|Bacteria,1QUEY@1224|Proteobacteria,1T1WF@1236|Gammaproteobacteria,3ZN75@590|Salmonella	1236|Gammaproteobacteria	U	FlhB HrpN YscU SpaS Family	ssaU	-	-	ko:K03229	ko03070,map03070	M00332,M00542,M00660	-	-	ko00000,ko00001,ko00002,ko02044	3.A.6.1,3.A.6.3	-	-	Bac_export_2
FQ312003.1_1355	27.535445567753467	60.93207624650197	41.2225224276999	49.29239887142538	36.45067411926443	36.87945572582244	220341.16502784	0	879	COG0534@1|root,COG0534@2|Bacteria,1MUAM@1224|Proteobacteria,1RP5M@1236|Gammaproteobacteria,3ZJTN@590|Salmonella	1236|Gammaproteobacteria	P	Multidrug efflux pump that functions probably as a Na( ) drug antiporter	mdtK	GO:0000302,GO:0003674,GO:0005215,GO:0005575,GO:0005623,GO:0005886,GO:0006810,GO:0006855,GO:0006857,GO:0006950,GO:0006979,GO:0008150,GO:0009987,GO:0015238,GO:0015833,GO:0015893,GO:0016020,GO:0022857,GO:0033554,GO:0034599,GO:0034614,GO:0035442,GO:0035672,GO:0035673,GO:0042221,GO:0042493,GO:0042886,GO:0042887,GO:0042891,GO:0042895,GO:0042938,GO:0044464,GO:0046677,GO:0050896,GO:0051179,GO:0051234,GO:…	-	ko:K03327	-	-	-	-	ko00000,ko02000	2.A.66.1	-	-	MatE
FQ312003.1_1356	29.196629017031793	38.67354435548987	31.699978902740266	40.97385587513795	32.85866378650394	32.645981549468836	90371.CY43_07255	1.99e-150	423	COG0307@1|root,COG0307@2|Bacteria,1MUMB@1224|Proteobacteria,1RMSY@1236|Gammaproteobacteria,3ZJAJ@590|Salmonella	1236|Gammaproteobacteria	H	Lumazine binding domain	ribE	GO:0003674,GO:0003824,GO:0004746,GO:0005575,GO:0005622,GO:0005623,GO:0005737,GO:0005829,GO:0006766,GO:0006767,GO:0006771,GO:0006807,GO:0008150,GO:0008152,GO:0009058,GO:0009110,GO:0009231,GO:0009987,GO:0016740,GO:0016765,GO:0017144,GO:0018130,GO:0034641,GO:0042364,GO:0042726,GO:0042727,GO:0044237,GO:0044249,GO:0044271,GO:0044281,GO:0044283,GO:0044424,GO:0044444,GO:0044464,GO:0046483,GO:0071704,GO:…	2.5.1.9	ko:K00793	ko00740,ko01100,ko01110,map00740,map01100,map01110	M00125	R00066	RC00958,RC00960	ko00000,ko00001,ko00002,ko01000	-	-	iECABU_c1320.ECABU_c19160,iECP_1309.ECP_1609,ic_1306.c2056	Lum_binding
FQ312003.1_1357	223.7434952148968	220.17437277386875	136.32903930116117	234.33867495367605	224.9118004491236	205.16480191623694	220341.16502782	9.62e-295	802	COG2230@1|root,COG2230@2|Bacteria,1MX3U@1224|Proteobacteria,1RNID@1236|Gammaproteobacteria,3ZK99@590|Salmonella	1236|Gammaproteobacteria	M	FtsJ-like methyltransferase	cfa	GO:0003674,GO:0003824,GO:0005575,GO:0005622,GO:0005623,GO:0005737,GO:0005829,GO:0006629,GO:0008150,GO:0008152,GO:0008168,GO:0008757,GO:0008825,GO:0009987,GO:0016740,GO:0016741,GO:0030258,GO:0032259,GO:0044237,GO:0044238,GO:0044255,GO:0044424,GO:0044444,GO:0044464,GO:0071704	2.1.1.79	ko:K00574	-	-	-	-	ko00000,ko01000	-	-	iEC55989_1330.EC55989_1829,iECIAI1_1343.ECIAI1_1713,iECO103_1326.ECO103_1803,iECSE_1348.ECSE_1785,iEcE24377_1341.EcE24377A_1875	CMAS
FQ312003.1_1358	6.6520714694747785	55.861989070393946	6.196901559660264	8.670361365073454	6.078781902442261	6.542000181975271	90371.CY43_07265	2.6099999999999996e-279	764	COG0477@1|root,COG2814@2|Bacteria,1N196@1224|Proteobacteria,1RPMD@1236|Gammaproteobacteria,3ZJZ7@590|Salmonella	1236|Gammaproteobacteria	EGP	Sugar (and other) transporter	ydhC	GO:0005575,GO:0005623,GO:0005886,GO:0016020,GO:0044464,GO:0071944	-	-	-	-	-	-	-	-	-	-	MFS_1
FQ312003.1_1359	2.417126540164308	4.146174377438622	2.8777054095959183	3.3328552129685867	2.708306948704025	3.193388866557786	90371.CY43_07270	2.61e-233	640	COG0583@1|root,COG0583@2|Bacteria,1P293@1224|Proteobacteria,1RPK0@1236|Gammaproteobacteria,3ZKBH@590|Salmonella	1236|Gammaproteobacteria	K	LysR substrate binding domain	ydhB	-	-	-	-	-	-	-	-	-	-	-	HTH_1,LysR_substrate
FQ312003.1_136	140.03047691273127	149.9331583652498	134.39292414525826	163.15177494763057	153.013731232558	171.5022465183621	220341.16501425	1.25e-41	136	COG3024@1|root,COG3024@2|Bacteria,1NGJ8@1224|Proteobacteria,1SC7M@1236|Gammaproteobacteria,3ZMIT@590|Salmonella	1236|Gammaproteobacteria	S	Inhibits all the catalytic activities of DNA gyrase by preventing its interaction with DNA. Acts by binding directly to the C-terminal domain of GyrB, which probably disrupts DNA binding by the gyrase	yacG	GO:0003674,GO:0004857,GO:0005488,GO:0008150,GO:0008270,GO:0008657,GO:0010911,GO:0030234,GO:0032780,GO:0042030,GO:0043086,GO:0043167,GO:0043169,GO:0043462,GO:0044092,GO:0046872,GO:0046914,GO:0050790,GO:0051336,GO:0051346,GO:0060589,GO:0060590,GO:0065007,GO:0065009,GO:0072586,GO:0098772,GO:2000371,GO:2000372	-	ko:K09862	-	-	-	-	ko00000	-	-	-	YacG
FQ312003.1_1360	27.768930838176686	74.54375320831666	53.60113146853917	44.70528300250404	35.940018389031344	41.01351891969757	90371.CY43_07275	5.809999999999999e-248	680	COG1609@1|root,COG1609@2|Bacteria,1MVUR@1224|Proteobacteria,1RN2K@1236|Gammaproteobacteria,3ZKKP@590|Salmonella	1236|Gammaproteobacteria	K	Is the main repressor of the genes involved in the de novo synthesis of purine nucleotides, regulating purB, purC, purEK, purF, purHD, purL, purMN and guaBA expression. PurR is allosterically activated to bind its cognate DNA by binding the purine corepressors, hypoxanthine or guanine, thereby effecting transcription repression	purR	GO:0001130,GO:0001131,GO:0001141,GO:0001217,GO:0002054,GO:0002057,GO:0002060,GO:0003674,GO:0003700,GO:0005488,GO:0005575,GO:0005622,GO:0005623,GO:0005737,GO:0005829,GO:0006140,GO:0006355,GO:0008150,GO:0009889,GO:0009890,GO:0009892,GO:0010468,GO:0010556,GO:0010558,GO:0010563,GO:0010605,GO:0010629,GO:0019219,GO:0019220,GO:0019222,GO:0030808,GO:0030809,GO:0031323,GO:0031324,GO:0031326,GO:0031327,GO:…	-	ko:K02529,ko:K03604	-	-	-	-	ko00000,ko03000	-	-	-	LacI,Peripla_BP_3
FQ312003.1_1361	241.49928206542958	301.67525373450576	212.78420882683224	254.50778569924768	241.59123272312806	249.90804442939793	1440052.EAKF1_ch4392	3.06e-7	47.4	2AUW7@1|root,31KJN@2|Bacteria,1QIEX@1224|Proteobacteria,1TG9A@1236|Gammaproteobacteria,3XQ59@561|Escherichia	1236|Gammaproteobacteria	-	-	-	-	-	-	-	-	-	-	-	-	-	-	-
FQ312003.1_1362	3157.3730348316967	1576.3292128340993	1434.931047219969	2926.5242331136824	3234.466306710655	2270.3768213769918	220341.16502778	2.03e-140	396	COG0605@1|root,COG0605@2|Bacteria,1MVW2@1224|Proteobacteria,1RP7X@1236|Gammaproteobacteria,3ZJGU@590|Salmonella	1236|Gammaproteobacteria	C	radicals which are normally produced within the cells and which are toxic to biological systems	sodB	GO:0000302,GO:0000303,GO:0000305,GO:0003674,GO:0003824,GO:0004784,GO:0005488,GO:0005506,GO:0005575,GO:0005622,GO:0005623,GO:0005737,GO:0006801,GO:0006950,GO:0006979,GO:0008150,GO:0008152,GO:0009636,GO:0009987,GO:0010035,GO:0016209,GO:0016491,GO:0016721,GO:0019430,GO:0033554,GO:0034599,GO:0034614,GO:0042221,GO:0043167,GO:0043169,GO:0044237,GO:0044424,GO:0044464,GO:0046872,GO:0046914,GO:0050896,GO:…	1.15.1.1	ko:K04564	ko04013,ko04068,ko04146,ko04211,ko04212,ko04213,ko05016,map04013,map04068,map04146,map04211,map04212,map04213,map05016	-	-	-	ko00000,ko00001,ko01000	-	-	iAF1260.b1656,iAPECO1_1312.APECO1_736,iB21_1397.B21_01616,iBWG_1329.BWG_1471,iE2348C_1286.E2348C_1742,iEC042_1314.EC042_1825,iEC55989_1330.EC55989_1824,iECABU_c1320.ECABU_c19090,iECBD_1354.ECBD_1987,iECB_1328.ECB_01626,iECDH10B_1368.ECDH10B_1790,iECDH1ME8569_1439.ECDH1ME8569_1601,iECD_1391.ECD_01626,iECED1_1282.ECED1_1855,iECH74115_1262.ECH74115_2368,iECIAI1_1343.ECIAI1_1708,iECO103_1326.ECO103_1…	Sod_Fe_C,Sod_Fe_N
FQ312003.1_1363	46.68680140928557	65.69731118370008	39.288220988240674	59.070121397778706	55.69780499241789	56.36339060216841	90371.CY43_07290	2.8799999999999995e-166	468	COG0791@1|root,COG0791@2|Bacteria,1N0EE@1224|Proteobacteria,1RP3P@1236|Gammaproteobacteria,3ZIZC@590|Salmonella	1236|Gammaproteobacteria	M	NlpC/P60 family	ydhO	GO:0000270,GO:0003674,GO:0003824,GO:0004175,GO:0006022,GO:0006508,GO:0006807,GO:0008150,GO:0008152,GO:0008233,GO:0009254,GO:0016787,GO:0019538,GO:0030203,GO:0043170,GO:0044238,GO:0070011,GO:0071704,GO:0140096,GO:1901135,GO:1901564	3.2.1.14	ko:K01183,ko:K19303	ko00520,ko01100,map00520,map01100	-	R01206,R02334	RC00467	ko00000,ko00001,ko01000,ko01002,ko01011	-	GH18	-	NLPC_P60
FQ312003.1_1364	2149.738656042959	2041.6338263910563	2327.348223845733	2266.936385705055	2172.5798147445776	1841.874613348756	220341.16502776	6.450000000000001e-79	234	COG0278@1|root,COG0278@2|Bacteria,1MZ4V@1224|Proteobacteria,1S640@1236|Gammaproteobacteria,3ZMDP@590|Salmonella	1236|Gammaproteobacteria	C	Glutaredoxin	grxD	GO:0003674,GO:0005488,GO:0005575,GO:0005622,GO:0005623,GO:0005737,GO:0005829,GO:0044424,GO:0044444,GO:0044464,GO:0048037,GO:0051536,GO:0051537,GO:0051540	-	ko:K07390	-	-	-	-	ko00000,ko03029,ko03110	-	-	iPC815.YPO2383,iYL1228.KPN_01992	Glutaredoxin
FQ312003.1_1365	53.784614735182046	114.7381321519945	73.60243574440773	89.0090640536779	59.38886583721985	69.87681975478635	220341.16502775	1.3e-156	439	COG0847@1|root,COG0847@2|Bacteria,1MUPK@1224|Proteobacteria,1RMMH@1236|Gammaproteobacteria,3ZJG7@590|Salmonella	1236|Gammaproteobacteria	L	Trims short 3' overhangs of a variety of RNA species, leaving a one or two nucleotide 3' overhang. Responsible for the end-turnover of tRNA specifically removes the terminal AMP residue from uncharged tRNA (tRNA-C-C-A). Also appears to be involved in tRNA biosynthesis	rnt	GO:0000287,GO:0003674,GO:0003824,GO:0004518,GO:0004527,GO:0004540,GO:0005488,GO:0005515,GO:0005575,GO:0005622,GO:0005623,GO:0005737,GO:0005829,GO:0006139,GO:0006396,GO:0006399,GO:0006725,GO:0006807,GO:0008033,GO:0008150,GO:0008152,GO:0008408,GO:0009987,GO:0010467,GO:0016070,GO:0016787,GO:0016788,GO:0031123,GO:0034470,GO:0034641,GO:0034660,GO:0042780,GO:0042802,GO:0043167,GO:0043169,GO:0043170,GO:…	-	ko:K03683	-	-	-	-	ko00000,ko01000,ko03016	-	-	-	RNase_T
FQ312003.1_1366	144.82210476599295	160.57453079478105	127.88050160920997	183.7818906004119	137.695527421677	139.37971325405366	220341.16502774	1.36e-94	275	COG0346@1|root,COG0346@2|Bacteria,1RCYX@1224|Proteobacteria,1S1Z9@1236|Gammaproteobacteria,3ZM8S@590|Salmonella	1236|Gammaproteobacteria	H	Catalyzes the conversion of hemimercaptal, formed from methylglyoxal and glutathione, to S-lactoylglutathione	gloA	GO:0003674,GO:0003824,GO:0004462,GO:0005488,GO:0005575,GO:0005622,GO:0005623,GO:0005737,GO:0005829,GO:0006081,GO:0006082,GO:0006089,GO:0006518,GO:0006575,GO:0006749,GO:0006790,GO:0006807,GO:0008150,GO:0008152,GO:0009056,GO:0009438,GO:0009987,GO:0016151,GO:0016829,GO:0016846,GO:0019243,GO:0019752,GO:0032787,GO:0034641,GO:0042180,GO:0042182,GO:0043167,GO:0043169,GO:0043436,GO:0043603,GO:0044237,GO:…	4.4.1.5	ko:K01759	ko00620,map00620	-	R02530	RC00004,RC00740	ko00000,ko00001,ko01000	-	-	iAPECO1_1312.APECO1_733,iECABU_c1320.ECABU_c19040,iECED1_1282.ECED1_1851,iECNA114_1301.ECNA114_1699,iECOK1_1307.ECOK1_1770,iECP_1309.ECP_1597,iECS88_1305.ECS88_1700,iECSF_1327.ECSF_1514,iLF82_1304.LF82_0861,iNRG857_1313.NRG857_08275,iUMN146_1321.UM146_08895,iUTI89_1310.UTI89_C1842,ic_1306.c2044	Glyoxalase
FQ312003.1_1367	32.00352587768854	33.382366426897136	22.935748166187818	41.80171517034875	33.59949875013091	34.621212272235525	90371.CY43_07310	7.3199999999999995e-270	738	COG1902@1|root,COG1902@2|Bacteria,1MVIX@1224|Proteobacteria,1RMFI@1236|Gammaproteobacteria,3ZJ51@590|Salmonella	1236|Gammaproteobacteria	C	NADH:flavin oxidoreductase / NADH oxidase family	nemA	GO:0000166,GO:0003674,GO:0003824,GO:0005488,GO:0005575,GO:0005622,GO:0005623,GO:0005737,GO:0005829,GO:0006725,GO:0006805,GO:0006807,GO:0008150,GO:0008152,GO:0008748,GO:0009056,GO:0009410,GO:0009987,GO:0010181,GO:0016491,GO:0016627,GO:0016628,GO:0016661,GO:0017144,GO:0018937,GO:0018973,GO:0018974,GO:0019326,GO:0019439,GO:0032553,GO:0034567,GO:0036094,GO:0042221,GO:0042537,GO:0043167,GO:0043168,GO:…	-	ko:K10680	ko00633,ko01120,map00633,map01120	-	R08014,R08017,R08042	RC00250	ko00000,ko00001,ko01000	-	-	-	Oxidored_FMN
FQ312003.1_1368	47.44093889909103	59.04865466897479	32.26055899833406	65.64813664507155	58.586858260378655	50.66890457061216	220341.16502772	7.029999999999999e-144	405	COG1309@1|root,COG1309@2|Bacteria,1RA4T@1224|Proteobacteria,1RNQH@1236|Gammaproteobacteria,3ZJ12@590|Salmonella	1236|Gammaproteobacteria	K	Bacterial transcriptional repressor C-terminal	nemR	GO:0000976,GO:0001067,GO:0003674,GO:0003676,GO:0003677,GO:0003690,GO:0003700,GO:0005488,GO:0005575,GO:0005622,GO:0005623,GO:0005737,GO:0005829,GO:0006355,GO:0008150,GO:0009889,GO:0009890,GO:0009892,GO:0010468,GO:0010556,GO:0010558,GO:0010605,GO:0010629,GO:0019219,GO:0019222,GO:0031323,GO:0031324,GO:0031326,GO:0031327,GO:0043565,GO:0044212,GO:0044424,GO:0044444,GO:0044464,GO:0045892,GO:0045934,GO:…	-	ko:K16137	-	-	-	-	ko00000,ko03000	-	-	-	TetR_C_13,TetR_N
FQ312003.1_1369	5.123419151844192	5.798116975110291	4.4135294266851774	4.861073180223838	4.488836945549732	4.7147146099868	90371.CY43_07320	1.66e-53	167	COG3313@1|root,COG3313@2|Bacteria,1NGD5@1224|Proteobacteria,1SCBM@1236|Gammaproteobacteria,3ZMM4@590|Salmonella	1236|Gammaproteobacteria	S	Protein of unknown function (DUF1289)	ydhL	-	-	ko:K06938	-	-	-	-	ko00000	-	-	-	DUF1289
FQ312003.1_137	45.00764459403108	58.31131238106708	45.95810479056226	54.13690083967596	55.251635021072374	59.0140012171371	220341.16501426	3.8299999999999993e-174	486	COG4582@1|root,COG4582@2|Bacteria,1MW69@1224|Proteobacteria,1RNPD@1236|Gammaproteobacteria,3ZK8J@590|Salmonella	1236|Gammaproteobacteria	D	Cell division factor that enhances FtsZ-ring assembly. Directly interacts with FtsZ and promotes bundling of FtsZ protofilaments, with a reduction in FtsZ GTPase activity	zapD	GO:0000003,GO:0000910,GO:0003674,GO:0005488,GO:0005515,GO:0005575,GO:0005622,GO:0005623,GO:0005737,GO:0005829,GO:0007049,GO:0008150,GO:0009987,GO:0019954,GO:0022402,GO:0022414,GO:0032153,GO:0032505,GO:0042802,GO:0043093,GO:0044424,GO:0044444,GO:0044464,GO:0051301	-	ko:K18778	-	-	-	-	ko00000,ko03036	-	-	-	ZapD
FQ312003.1_1370	90.12432279662447	68.28645608613711	67.63870074280169	90.56503411440228	90.30940942219748	77.13463065270561	90371.CY43_07325	1.4799999999999999e-217	600	COG4989@1|root,COG4989@2|Bacteria,1MY3G@1224|Proteobacteria,1RRIC@1236|Gammaproteobacteria,3ZIUQ@590|Salmonella	1236|Gammaproteobacteria	S	Aldo/keto reductase family	ydhF	GO:0005575,GO:0005622,GO:0005623,GO:0005737,GO:0005829,GO:0044424,GO:0044444,GO:0044464	-	-	-	-	-	-	-	-	-	-	Aldo_ket_red
FQ312003.1_1371	47.86663503503469	42.76479401343504	34.50280957255357	48.603369966779454	53.27217592891198	47.74750058580486	90371.CY43_07330	5.9499999999999995e-121	345	COG2032@1|root,COG2032@2|Bacteria,1RGV4@1224|Proteobacteria,1S6KW@1236|Gammaproteobacteria,3ZIQW@590|Salmonella	1236|Gammaproteobacteria	P	Destroys radicals which are normally produced within the cells and which are toxic to biological systems	sodC	GO:0000302,GO:0000303,GO:0000305,GO:0003674,GO:0003824,GO:0004784,GO:0005488,GO:0005507,GO:0005575,GO:0005576,GO:0005615,GO:0005623,GO:0006801,GO:0006950,GO:0006979,GO:0008150,GO:0008152,GO:0008270,GO:0009636,GO:0009987,GO:0010035,GO:0016209,GO:0016491,GO:0016721,GO:0019430,GO:0030288,GO:0030313,GO:0031975,GO:0033554,GO:0034599,GO:0034614,GO:0042221,GO:0042597,GO:0043167,GO:0043169,GO:0044237,GO:…	1.15.1.1	ko:K04565	ko04146,ko04213,ko05014,ko05016,ko05020,map04146,map04213,map05014,map05016,map05020	-	-	-	ko00000,ko00001,ko01000	-	-	iEcolC_1368.EcolC_1983	Sod_Cu
FQ312003.1_1372	11.590076836295735	13.702312245829702	8.48238198532688	13.731258548188029	13.200882180840633	13.460603522158394	90371.CY43_07335	0	1339	COG1289@1|root,COG1289@2|Bacteria,1MX9H@1224|Proteobacteria,1RMJ4@1236|Gammaproteobacteria,3ZJSY@590|Salmonella	1236|Gammaproteobacteria	U	Fusaric acid resistance protein-like	ydhK	GO:0005575,GO:0005623,GO:0005886,GO:0016020,GO:0044464,GO:0071944	-	ko:K03468	-	-	-	-	ko00000,ko02000	2.A.85.1.2	-	-	FUSC
FQ312003.1_1373	18.069141540490957	23.413466156759274	16.98544665747591	23.45278233525563	21.905933638621327	19.346750994223783	90371.CY43_07340	2.07e-202	560	COG1566@1|root,COG1566@2|Bacteria,1MWG0@1224|Proteobacteria,1RRE3@1236|Gammaproteobacteria,3ZJH4@590|Salmonella	1236|Gammaproteobacteria	V	Barrel-sandwich domain of CusB or HlyD membrane-fusion	ydhJ	GO:0003674,GO:0005215,GO:0006810,GO:0006855,GO:0008150,GO:0015238,GO:0015546,GO:0015893,GO:0015906,GO:0022857,GO:0042221,GO:0042493,GO:0042886,GO:0042887,GO:0042891,GO:0042895,GO:0042908,GO:0042910,GO:0045117,GO:0050896,GO:0051179,GO:0051234,GO:0055085,GO:0071702,GO:0071705,GO:0072348,GO:1901474,GO:1901682,GO:1902599	-	-	-	-	-	-	-	-	-	-	Biotin_lipoyl_2,HlyD_3,HlyD_D23
FQ312003.1_1374	40.72182508930212	33.53438002360093	30.07065583362888	39.21616211316168	45.317874415602525	43.860949564779006	90371.CY43_07345	1.05e-51	162	2E3ZD@1|root,32YWB@2|Bacteria,1NCAP@1224|Proteobacteria,1SD9Z@1236|Gammaproteobacteria,3ZMJN@590|Salmonella	1236|Gammaproteobacteria	S	Protein of unknown function (DUF1656)	ydhI	-	-	-	-	-	-	-	-	-	-	-	DUF1656
FQ312003.1_1375	1449.3569802586946	1719.756899560827	1641.3222223371688	2211.6909286400123	1608.9012154151085	1349.0464744054145	90371.CY43_07350	1.32e-94	276	COG1846@1|root,COG1846@2|Bacteria,1N78T@1224|Proteobacteria,1S26B@1236|Gammaproteobacteria,3ZM7N@590|Salmonella	1236|Gammaproteobacteria	K	Transcription regulator that can specifically activate or repress expression of target genes	slyA	GO:0001067,GO:0003674,GO:0003676,GO:0003677,GO:0003700,GO:0005488,GO:0006355,GO:0008150,GO:0009889,GO:0009890,GO:0009891,GO:0009892,GO:0009893,GO:0010468,GO:0010556,GO:0010557,GO:0010558,GO:0010604,GO:0010605,GO:0010628,GO:0010629,GO:0019219,GO:0019222,GO:0031323,GO:0031324,GO:0031325,GO:0031326,GO:0031327,GO:0031328,GO:0031333,GO:0031334,GO:0043254,GO:0044087,GO:0044089,GO:0044212,GO:0045892,GO:…	-	ko:K06075	-	-	-	-	ko00000,ko03000	-	-	-	MarR,MarR_2
FQ312003.1_1376	296.43345842274255	336.1694729512142	258.49610374175455	388.4411330555392	269.18815180531726	319.2553201964156	220341.16502764	1.37e-74	226	COG3133@1|root,COG3133@2|Bacteria,1RA1D@1224|Proteobacteria,1S202@1236|Gammaproteobacteria,3ZJ3T@590|Salmonella	1236|Gammaproteobacteria	M	Glycine zipper 2TM domain	slyB	GO:0005575,GO:0005623,GO:0009279,GO:0016020,GO:0019867,GO:0030312,GO:0030313,GO:0031975,GO:0044462,GO:0044464,GO:0071944	-	ko:K06077	-	-	-	-	ko00000	-	-	-	Rick_17kDa_Anti
FQ312003.1_1377	14.517408923035793	18.3435140882746	10.732366781885359	18.203709851285414	13.911104118343314	14.556227452108251	90371.CY43_07360	9.37e-277	756	COG2377@1|root,COG2377@2|Bacteria,1MV4E@1224|Proteobacteria,1RNTZ@1236|Gammaproteobacteria,3ZKEW@590|Salmonella	1236|Gammaproteobacteria	F	Catalyzes the specific phosphorylation of 1,6-anhydro-N- acetylmuramic acid (anhMurNAc) with the simultaneous cleavage of the 1,6-anhydro ring, generating MurNAc-6-P. Is required for the utilization of anhMurNAc either imported from the medium or derived from its own cell wall murein, and thus plays a role in cell wall recycling	anmK	GO:0003674,GO:0003824,GO:0006793,GO:0006796,GO:0008150,GO:0008152,GO:0009987,GO:0016301,GO:0016310,GO:0016740,GO:0016772,GO:0044237	2.7.1.170	ko:K09001	-	-	-	-	ko00000,ko01000	-	-	iECABU_c1320.ECABU_c18930,iECED1_1282.ECED1_1841,ic_1306.c2032	AnmK
FQ312003.1_1378	96.5354990995261	61.26648225926103	56.29322729694569	68.41928129021909	90.57213333137757	88.65490908009748	90371.CY43_07365	6.04e-75	224	COG3895@1|root,COG3895@2|Bacteria,1N4BY@1224|Proteobacteria,1S3XI@1236|Gammaproteobacteria,3ZMF5@590|Salmonella	1236|Gammaproteobacteria	S	Membrane-bound lysozyme-inhibitor of c-type lysozyme	mliC	GO:0003674,GO:0004857,GO:0005575,GO:0005623,GO:0008150,GO:0009279,GO:0016020,GO:0019867,GO:0030234,GO:0030312,GO:0030313,GO:0031975,GO:0043086,GO:0044092,GO:0044462,GO:0044464,GO:0050790,GO:0060241,GO:0065007,GO:0065009,GO:0071944,GO:0098772	-	-	-	-	-	-	-	-	-	-	MliC
FQ312003.1_1379	184.16836206417912	282.6320897601183	192.22705224883245	269.64102728811525	223.76777883949032	196.93127514372557	90371.CY43_07370	3.0699999999999998e-161	451	COG0259@1|root,COG0259@2|Bacteria,1NZUU@1224|Proteobacteria,1RMQ2@1236|Gammaproteobacteria,3ZK40@590|Salmonella	1236|Gammaproteobacteria	H	Catalyzes the oxidation of either pyridoxine 5'- phosphate (PNP) or pyridoxamine 5'-phosphate (PMP) into pyridoxal 5'-phosphate (PLP)	pdxH	GO:0000166,GO:0003674,GO:0003824,GO:0004733,GO:0005488,GO:0005515,GO:0005575,GO:0005622,GO:0005623,GO:0005737,GO:0005829,GO:0006081,GO:0006725,GO:0006732,GO:0006766,GO:0006767,GO:0006793,GO:0006796,GO:0006807,GO:0008144,GO:0008150,GO:0008152,GO:0008614,GO:0008615,GO:0009058,GO:0009108,GO:0009110,GO:0009443,GO:0009987,GO:0010181,GO:0016491,GO:0016638,GO:0016641,GO:0017144,GO:0018130,GO:0019438,GO:…	1.4.3.5	ko:K00275	ko00750,ko01100,ko01120,map00750,map01100,map01120	M00124	R00277,R00278,R01710,R01711	RC00048,RC00116	ko00000,ko00001,ko00002,ko01000	-	-	-	PNP_phzG_C,Putative_PNPOx
FQ312003.1_138	136.0461200707262	145.2968779391755	118.09372708767984	135.69920566563266	163.68957149698025	142.98347463980218	220341.16501427	5.489999999999999e-140	396	COG0237@1|root,COG0237@2|Bacteria,1RCXT@1224|Proteobacteria,1S3NR@1236|Gammaproteobacteria,3ZIZY@590|Salmonella	1236|Gammaproteobacteria	F	Catalyzes the phosphorylation of the 3'-hydroxyl group of dephosphocoenzyme A to form coenzyme A	coaE	GO:0003674,GO:0003824,GO:0004140,GO:0006139,GO:0006163,GO:0006164,GO:0006725,GO:0006732,GO:0006753,GO:0006793,GO:0006796,GO:0006807,GO:0008150,GO:0008152,GO:0009058,GO:0009108,GO:0009117,GO:0009150,GO:0009152,GO:0009165,GO:0009259,GO:0009260,GO:0009987,GO:0015936,GO:0015937,GO:0016301,GO:0016310,GO:0016740,GO:0016772,GO:0016773,GO:0018130,GO:0019438,GO:0019637,GO:0019693,GO:0033865,GO:0033866,GO:…	2.7.1.24	ko:K00859	ko00770,ko01100,map00770,map01100	M00120	R00130	RC00002,RC00078	ko00000,ko00001,ko00002,ko01000	-	-	iECP_1309.ECP_0104	CoaE
FQ312003.1_1380	225.91206023862222	448.2771003300457	324.6443064955834	387.6347554398946	294.2690539534548	283.80920185227376	220341.16502760	1.97e-305	853	COG0162@1|root,COG0162@2|Bacteria,1MVUQ@1224|Proteobacteria,1RPKC@1236|Gammaproteobacteria,3ZKQV@590|Salmonella	1236|Gammaproteobacteria	J	Catalyzes the attachment of tyrosine to tRNA(Tyr) in a two-step reaction tyrosine is first activated by ATP to form Tyr- AMP and then transferred to the acceptor end of tRNA(Tyr)	tyrS	GO:0003674,GO:0003824,GO:0004812,GO:0004831,GO:0005575,GO:0005622,GO:0005623,GO:0005737,GO:0005829,GO:0006082,GO:0006139,GO:0006399,GO:0006412,GO:0006418,GO:0006437,GO:0006518,GO:0006520,GO:0006725,GO:0006807,GO:0008150,GO:0008152,GO:0009058,GO:0009059,GO:0009987,GO:0010467,GO:0016070,GO:0016874,GO:0016875,GO:0019538,GO:0019752,GO:0034641,GO:0034645,GO:0034660,GO:0043038,GO:0043039,GO:0043043,GO:…	6.1.1.1	ko:K01866	ko00970,map00970	M00359,M00360	R02918	RC00055,RC00523	ko00000,ko00001,ko00002,ko01000,ko01007,ko03016,ko03029	-	-	iAF1260.b1637,iBWG_1329.BWG_1452,iECDH10B_1368.ECDH10B_1771,iECDH1ME8569_1439.ECDH1ME8569_1581,iECH74115_1262.ECH74115_2349,iECIAI39_1322.ECIAI39_1418,iECNA114_1301.ECNA114_1685,iECO103_1326.ECO103_1778,iECO111_1330.ECO111_2107,iECO26_1355.ECO26_2366,iECSE_1348.ECSE_1760,iECSF_1327.ECSF_1500,iECSP_1301.ECSP_2202,iECUMN_1333.ECUMN_1928,iECW_1372.ECW_m1805,iECs_1301.ECs2346,iEKO11_1354.EKO11_2137,i…	S4,tRNA-synt_1b
FQ312003.1_1381	114.02141186360895	195.03033830276954	142.33787971619688	201.4753995464346	146.6937869866862	143.77940564182174	90371.CY43_07380	5.5399999999999995e-207	572	COG2240@1|root,COG2240@2|Bacteria,1MVC9@1224|Proteobacteria,1RMIE@1236|Gammaproteobacteria,3ZIZG@590|Salmonella	1236|Gammaproteobacteria	H	Pyridoxal kinase involved in the salvage pathway of pyridoxal 5'-phosphate (PLP). Catalyzes the phosphorylation of pyridoxal to PLP	pdxY	GO:0003674,GO:0003824,GO:0005488,GO:0005515,GO:0005575,GO:0005622,GO:0005623,GO:0005737,GO:0005829,GO:0006081,GO:0006725,GO:0006732,GO:0006766,GO:0006767,GO:0006793,GO:0006796,GO:0006807,GO:0008150,GO:0008152,GO:0008478,GO:0009058,GO:0009108,GO:0009110,GO:0009443,GO:0009987,GO:0016301,GO:0016310,GO:0016740,GO:0016772,GO:0016773,GO:0017144,GO:0018130,GO:0019438,GO:0019637,GO:0034641,GO:0042364,GO:…	2.7.1.35	ko:K00868	ko00750,ko01100,map00750,map01100	-	R00174,R01909,R02493	RC00002,RC00017	ko00000,ko00001,ko01000	-	-	iE2348C_1286.E2348C_1723	Phos_pyr_kin
FQ312003.1_1382	226.02745826998822	243.96546577192532	141.17532686206187	270.7642103827167	227.76168553565057	227.53542692747354	90371.CY43_07385	2.8599999999999993e-144	406	COG0625@1|root,COG0625@2|Bacteria,1MY47@1224|Proteobacteria,1RRI3@1236|Gammaproteobacteria,3ZKX5@590|Salmonella	1236|Gammaproteobacteria	O	Glutathione S-transferase, C-terminal domain	gst	GO:0000302,GO:0003674,GO:0003824,GO:0004364,GO:0005575,GO:0005622,GO:0005623,GO:0005737,GO:0006950,GO:0006979,GO:0008150,GO:0009636,GO:0010035,GO:0016740,GO:0016765,GO:0042221,GO:0042493,GO:0042542,GO:0044424,GO:0044464,GO:0046677,GO:0050896,GO:1901700	2.5.1.18	ko:K00799	ko00480,ko00980,ko00982,ko00983,ko01524,ko05200,ko05204,ko05225,ko05418,map00480,map00980,map00982,map00983,map01524,map05200,map05204,map05225,map05418	-	R03522,R07002,R07003,R07004,R07023,R07024,R07025,R07026,R07069,R07070,R07083,R07084,R07091,R07092,R07093,R07094,R07100,R07113,R07116,R08280,R09409,R11905	RC00004,RC00069,RC00840,RC00948,RC01704,RC01705,RC01706,RC01758,RC01759,RC01765,RC01767,RC01769,RC02243,RC02527,RC02939,RC02940,RC02942,RC02943,RC02944	ko00000,ko00001,ko01000,ko02000	1.A.12.2.2,1.A.12.3.2	-	-	GST_C,GST_C_3,GST_N,GST_N_2,GST_N_3
FQ312003.1_1383	214.83133912263585	362.30508107627304	265.6169275719362	325.1553862293929	271.14114260880297	263.47260335069285	90371.CY43_07390	0	967	COG3104@1|root,COG3104@2|Bacteria,1MW6W@1224|Proteobacteria,1RM8P@1236|Gammaproteobacteria,3ZJQX@590|Salmonella	1236|Gammaproteobacteria	U	Proton-dependent permease that transports di- and tripeptides	dtpA	GO:0003674,GO:0005215,GO:0005575,GO:0005623,GO:0005886,GO:0005887,GO:0006810,GO:0006811,GO:0006812,GO:0006855,GO:0006857,GO:0008150,GO:0008324,GO:0015075,GO:0015077,GO:0015078,GO:0015238,GO:0015291,GO:0015293,GO:0015294,GO:0015295,GO:0015318,GO:0015333,GO:0015672,GO:0015833,GO:0015893,GO:0016020,GO:0016021,GO:0022804,GO:0022857,GO:0022890,GO:0031224,GO:0031226,GO:0034220,GO:0035442,GO:0035443,GO:…	-	ko:K03305	-	-	-	-	ko00000	2.A.17	-	iB21_1397.B21_01594,iBWG_1329.BWG_1449,iEC042_1314.EC042_1803,iECBD_1354.ECBD_2009,iECB_1328.ECB_01604,iECDH10B_1368.ECDH10B_1768,iECDH1ME8569_1439.ECDH1ME8569_1578,iECD_1391.ECD_01604,iECUMN_1333.ECUMN_1925,iETEC_1333.ETEC_1669,iEcDH1_1363.EcDH1_2006,iEcSMS35_1347.EcSMS35_1565,iEcolC_1368.EcolC_1995,iJO1366.b1634,iUMNK88_1353.UMNK88_2094,iY75_1357.Y75_RS08570	PTR2
FQ312003.1_1384	39.766545395036516	69.90544145590671	41.02552003092242	44.63942415620085	41.376961239350926	45.46788126132227	90371.CY43_07395	3.5899999999999994e-152	427	COG0177@1|root,COG0177@2|Bacteria,1MUYQ@1224|Proteobacteria,1RMHU@1236|Gammaproteobacteria,3ZKCS@590|Salmonella	1236|Gammaproteobacteria	L	DNA repair enzyme that has both DNA N-glycosylase activity and AP-lyase activity. The DNA N-glycosylase activity releases various damaged pyrimidines from DNA by cleaving the N- glycosidic bond, leaving an AP (apurinic apyrimidinic) site. The AP-lyase activity cleaves the phosphodiester bond 3' to the AP site by a beta-elimination, leaving a 3'-terminal unsaturated sugar and a product with a term…	nth	GO:0000702,GO:0000703,GO:0003674,GO:0003824,GO:0003906,GO:0005488,GO:0006139,GO:0006259,GO:0006281,GO:0006284,GO:0006285,GO:0006725,GO:0006807,GO:0006950,GO:0006974,GO:0008150,GO:0008152,GO:0009314,GO:0009411,GO:0009416,GO:0009628,GO:0009987,GO:0016787,GO:0016798,GO:0016799,GO:0019104,GO:0033554,GO:0034641,GO:0034644,GO:0043170,GO:0044237,GO:0044238,GO:0044260,GO:0046483,GO:0048037,GO:0050896,GO:…	4.2.99.18	ko:K10773	ko03410,map03410	-	-	-	ko00000,ko00001,ko01000,ko03400	-	-	-	EndIII_4Fe-2S,HhH-GPD
FQ312003.1_1385	15.515302764846131	54.92624803204406	31.129348350012886	29.376229261581006	20.231961845093238	22.17548228618494	220341.16502755	2.78e-154	434	COG4660@1|root,COG4660@2|Bacteria,1MW6N@1224|Proteobacteria,1RMEH@1236|Gammaproteobacteria,3ZITD@590|Salmonella	1236|Gammaproteobacteria	C	Rnf-Nqr subunit, membrane protein	rnfE	GO:0003674,GO:0003824,GO:0005575,GO:0005623,GO:0005886,GO:0008150,GO:0008152,GO:0016020,GO:0016021,GO:0016491,GO:0016651,GO:0031224,GO:0044425,GO:0044464,GO:0055114,GO:0071944	-	ko:K03613	-	-	-	-	ko00000	-	-	-	Rnf-Nqr
FQ312003.1_1386	17.135196672675633	54.90522225553014	27.977810043735463	29.281207223583927	20.565448704081064	22.38262010777978	90371.CY43_07405	3.89e-149	419	COG4659@1|root,COG4659@2|Bacteria,1RDEP@1224|Proteobacteria,1RPAD@1236|Gammaproteobacteria,3ZK64@590|Salmonella	1236|Gammaproteobacteria	C	Part of a membrane complex involved in electron transport. Required to maintain the reduced state of SoxR	rnfG	GO:0003674,GO:0003824,GO:0005575,GO:0005623,GO:0008150,GO:0008152,GO:0009279,GO:0016020,GO:0016491,GO:0016651,GO:0019867,GO:0030312,GO:0030313,GO:0031975,GO:0044462,GO:0044464,GO:0055114,GO:0071944	-	ko:K03612	-	-	-	-	ko00000	-	-	-	FMN_bind
FQ312003.1_1387	10.036580783484556	34.80089154090553	19.96943622964889	18.239949992160177	10.88762300500123	14.32416572944946	90371.CY43_07410	1.98e-256	702	COG4658@1|root,COG4658@2|Bacteria,1MVY6@1224|Proteobacteria,1RMEU@1236|Gammaproteobacteria,3ZKZP@590|Salmonella	1236|Gammaproteobacteria	C	NQR2, RnfD, RnfE family	rnfD	GO:0003674,GO:0003824,GO:0005575,GO:0005623,GO:0005886,GO:0008150,GO:0008152,GO:0016020,GO:0016491,GO:0016651,GO:0044464,GO:0055114,GO:0071944	-	ko:K03614	-	-	-	-	ko00000	-	-	-	NQR2_RnfD_RnfE
FQ312003.1_1388	8.83335984744996	40.21510399344401	20.764901502358345	20.914844495191893	12.222490646126985	13.259878713307288	90371.CY43_07415	0	1050	COG4656@1|root,COG4656@2|Bacteria,1QTUI@1224|Proteobacteria,1RMIM@1236|Gammaproteobacteria,3ZJUJ@590|Salmonella	1236|Gammaproteobacteria	C	RnfC Barrel sandwich hybrid domain	rnfC	GO:0003674,GO:0003824,GO:0008150,GO:0008152,GO:0016491,GO:0016651,GO:0055114	-	ko:K03615	-	-	-	-	ko00000	-	-	-	Complex1_51K,Fer4_10,Fer4_7,Fer4_8,RnfC_N,SLBB
FQ312003.1_1389	10.422277899846875	32.04798484335272	17.919073502107572	21.103779970888752	13.721212499924828	16.81369712188226	90371.CY43_07420	4.4e-130	370	COG2878@1|root,COG2878@2|Bacteria,1MUWU@1224|Proteobacteria,1RNSJ@1236|Gammaproteobacteria,3ZIYG@590|Salmonella	1236|Gammaproteobacteria	C	Putative Fe-S cluster	rnfB	GO:0003674,GO:0003824,GO:0008150,GO:0008152,GO:0016491,GO:0016651,GO:0055114	-	ko:K03616	-	-	-	-	ko00000	-	-	-	FeS,Fer4_21
FQ312003.1_139	75.654920791512	101.37870234498068	73.07380368290521	73.83900077331387	80.17652505906938	84.01955459906814	90371.CY43_00705	6.819999999999999e-250	686	COG0516@1|root,COG0516@2|Bacteria,1MUJM@1224|Proteobacteria,1RPZY@1236|Gammaproteobacteria,3ZK0C@590|Salmonella	1236|Gammaproteobacteria	F	Catalyzes the irreversible NADPH-dependent deamination of GMP to IMP. It functions in the conversion of nucleobase, nucleoside and nucleotide derivatives of G to A nucleotides, and in maintaining the intracellular balance of A and G nucleotides	guaC	GO:0003674,GO:0003824,GO:0003920,GO:0005488,GO:0005515,GO:0005575,GO:0005622,GO:0005623,GO:0005737,GO:0005829,GO:0006139,GO:0006163,GO:0006725,GO:0006753,GO:0006793,GO:0006796,GO:0006807,GO:0008150,GO:0008152,GO:0009117,GO:0009150,GO:0009259,GO:0009987,GO:0015949,GO:0015950,GO:0015951,GO:0016491,GO:0016651,GO:0016657,GO:0019637,GO:0019693,GO:0034641,GO:0042802,GO:0044237,GO:0044238,GO:0044281,GO:…	1.1.1.205,1.7.1.7	ko:K00088,ko:K00364	ko00230,ko00983,ko01100,ko01110,map00230,map00983,map01100,map01110	M00050	R01130,R01134,R08240	RC00143,RC00457,RC02207	ko00000,ko00001,ko00002,ko01000,ko04147	-	-	iEC042_1314.EC042_0103,iECIAI39_1322.ECIAI39_0105,iECUMN_1333.ECUMN_0102	IMPDH
FQ312003.1_1390	48.17381184782511	115.43977839787615	63.74242192094973	78.66924243347827	60.55240194967227	65.02450923205807	1197719.A464_1475	3.44e-123	352	COG4657@1|root,COG4657@2|Bacteria,1MU8X@1224|Proteobacteria,1RQDN@1236|Gammaproteobacteria,3ZKXC@590|Salmonella	1236|Gammaproteobacteria	C	Part of a membrane complex involved in electron transport. Required to maintain the reduced state of SoxR	rnfA	GO:0003674,GO:0003824,GO:0005575,GO:0005623,GO:0005886,GO:0008150,GO:0008152,GO:0016020,GO:0016491,GO:0016651,GO:0044464,GO:0055114,GO:0071944	-	ko:K03617	-	-	-	-	ko00000	-	-	-	Rnf-Nqr
FQ312003.1_1391	111.35008551564471	267.26463212143705	146.67545148443517	177.4545971440577	138.72762386674304	154.08968489913863	220341.16502749	2.66e-95	278	29D1G@1|root,2ZZZI@2|Bacteria,1RCYV@1224|Proteobacteria,1S3X8@1236|Gammaproteobacteria,3ZM5M@590|Salmonella	1236|Gammaproteobacteria	S	Protein of unknown function (DUF2569)	ydgK	GO:0005575,GO:0005623,GO:0005886,GO:0016020,GO:0044464,GO:0071944	-	-	-	-	-	-	-	-	-	-	DUF2569
FQ312003.1_1392	169.9140533581044	499.31728028406053	323.81625392988934	328.87422754715004	223.75081588976983	235.69750428584211	1197719.A464_1477	3.3199999999999996e-45	145	2CN5N@1|root,32S5U@2|Bacteria,1MZM3@1224|Proteobacteria,1S9B1@1236|Gammaproteobacteria,3ZMM6@590|Salmonella	1236|Gammaproteobacteria	K	Haemolysin expression modulating protein	cnu	GO:0006355,GO:0008150,GO:0009889,GO:0009891,GO:0009893,GO:0010468,GO:0010556,GO:0010557,GO:0010604,GO:0010628,GO:0019219,GO:0019222,GO:0031323,GO:0031325,GO:0031326,GO:0031328,GO:0031554,GO:0043243,GO:0043244,GO:0043900,GO:0043901,GO:0045893,GO:0045935,GO:0048518,GO:0048519,GO:0048522,GO:0048523,GO:0050789,GO:0050794,GO:0051128,GO:0051130,GO:0051171,GO:0051173,GO:0051252,GO:0051254,GO:0060255,GO:…	-	-	-	-	-	-	-	-	-	-	HHA
FQ312003.1_1393	40.58325771859261	46.917907267745136	34.432723980482145	54.96877622779337	44.98324671435511	43.00040894475962	220341.16502747	2.71e-257	705	COG0673@1|root,COG0673@2|Bacteria,1MU8F@1224|Proteobacteria,1RNKY@1236|Gammaproteobacteria,3ZK0G@590|Salmonella	1236|Gammaproteobacteria	S	Oxidoreductase family, C-terminal alpha/beta domain	ydgJ	-	1.1.1.371	ko:K16044	ko00562,ko01120,map00562,map01120	-	R09954	RC00182	ko00000,ko00001,ko01000	-	-	-	GFO_IDH_MocA,GFO_IDH_MocA_C
FQ312003.1_1394	42.09823373039393	57.56011942532985	49.38658836117668	70.8375560153377	47.80392309249446	49.67500083377682	90371.CY43_07450	1.07e-239	659	COG1816@1|root,COG1816@2|Bacteria,1MWBV@1224|Proteobacteria,1RNVI@1236|Gammaproteobacteria,3ZJ13@590|Salmonella	1236|Gammaproteobacteria	F	Adenosine/AMP deaminase	add	GO:0003674,GO:0003824,GO:0004000,GO:0005575,GO:0005622,GO:0005623,GO:0005737,GO:0005829,GO:0006139,GO:0006144,GO:0006152,GO:0006154,GO:0006163,GO:0006164,GO:0006725,GO:0006753,GO:0006793,GO:0006796,GO:0006807,GO:0006950,GO:0006974,GO:0008150,GO:0008152,GO:0009056,GO:0009058,GO:0009112,GO:0009113,GO:0009116,GO:0009117,GO:0009119,GO:0009123,GO:0009124,GO:0009126,GO:0009127,GO:0009156,GO:0009161,GO:…	3.5.4.4	ko:K01488	ko00230,ko01100,ko05340,map00230,map01100,map05340	-	R01560,R02556	RC00477	ko00000,ko00001,ko01000	-	-	iSFV_1184.SFV_1640,iSF_1195.SF1648,iSFxv_1172.SFxv_1849,iS_1188.S1780	A_deaminase
FQ312003.1_1395	55.988163050369714	81.3491421786118	51.011103964300865	94.54814411107118	63.87232526238385	57.320280896926995	90371.CY43_07460	0	971	COG5339@1|root,COG5339@2|Bacteria,1MYKE@1224|Proteobacteria,1RRAU@1236|Gammaproteobacteria,3ZKIA@590|Salmonella	1236|Gammaproteobacteria	S	Bacterial protein of unknown function (DUF945)	ydgA	GO:0003674,GO:0005488,GO:0005515,GO:0042802	-	-	-	-	-	-	-	-	-	-	DUF945
FQ312003.1_1396	50.02681460437859	72.04332320347223	57.05777162283213	105.03647255238141	61.84940628480745	55.145640865976	90371.CY43_07465	1.7700000000000002e-281	769	COG1482@1|root,COG1482@2|Bacteria,1MUD8@1224|Proteobacteria,1RQX8@1236|Gammaproteobacteria,3ZISM@590|Salmonella	1236|Gammaproteobacteria	G	Phosphomannose isomerase type I	manA	GO:0000032,GO:0000271,GO:0003674,GO:0003824,GO:0004476,GO:0005575,GO:0005622,GO:0005623,GO:0005737,GO:0005829,GO:0005975,GO:0005976,GO:0005996,GO:0006013,GO:0006056,GO:0006057,GO:0006139,GO:0006464,GO:0006486,GO:0006725,GO:0006807,GO:0008150,GO:0008152,GO:0009056,GO:0009058,GO:0009059,GO:0009100,GO:0009101,GO:0009225,GO:0009226,GO:0009242,GO:0009298,GO:0009987,GO:0016051,GO:0016052,GO:0016853,GO:…	5.3.1.8	ko:K01809	ko00051,ko00520,ko01100,ko01110,ko01130,map00051,map00520,map01100,map01110,map01130	M00114	R01819	RC00376	ko00000,ko00001,ko00002,ko01000	-	-	iAPECO1_1312.APECO1_696,iECOK1_1307.ECOK1_1731,iECS88_1305.ECS88_1659,iSFV_1184.SFV_1629,iSF_1195.SF1636,iSFxv_1172.SFxv_1833,iS_1188.S1767,iUMN146_1321.UM146_09090,iUTI89_1310.UTI89_C1801	PMI_typeI
FQ312003.1_1397	267.269220036496	88.78580477163717	83.81680092322725	156.6049874855357	245.03746705812688	190.21432148945664	90371.CY43_07470	0	1105	COG1838@1|root,COG1951@1|root,COG1838@2|Bacteria,COG1951@2|Bacteria,1MUV9@1224|Proteobacteria,1RN8U@1236|Gammaproteobacteria,3ZIZ6@590|Salmonella	1236|Gammaproteobacteria	C	Catalyzes the reversible hydration of fumarate to (S)- malate	fumA	GO:0003674,GO:0003824,GO:0004333,GO:0005488,GO:0005515,GO:0006082,GO:0006091,GO:0006099,GO:0006101,GO:0008150,GO:0008152,GO:0009060,GO:0009987,GO:0015980,GO:0016829,GO:0016835,GO:0016836,GO:0016853,GO:0016860,GO:0016862,GO:0016999,GO:0017144,GO:0019752,GO:0042802,GO:0043436,GO:0044237,GO:0044238,GO:0044281,GO:0045333,GO:0048037,GO:0050163,GO:0051536,GO:0051539,GO:0051540,GO:0055114,GO:0071704,GO:…	4.2.1.2	ko:K01676	ko00020,ko00620,ko00720,ko01100,ko01110,ko01120,ko01130,ko01200,map00020,map00620,map00720,map01100,map01110,map01120,map01130,map01200	M00009,M00011,M00173,M00374	R01082	RC00443	ko00000,ko00001,ko00002,ko01000	-	-	iEC55989_1330.EC55989_1778	Fumerase,Fumerase_C
FQ312003.1_1398	57.96427150453993	19.79419906173189	16.106879868475414	38.47222013389892	51.821732686558576	38.43385674467459	90371.CY43_07475	0	914	COG0114@1|root,COG0114@2|Bacteria,1MUQI@1224|Proteobacteria,1RNUS@1236|Gammaproteobacteria,3ZKKU@590|Salmonella	1236|Gammaproteobacteria	C	Involved in the TCA cycle. Catalyzes the stereospecific interconversion of fumarate to L-malate	fumC	GO:0003674,GO:0003824,GO:0004333,GO:0006082,GO:0006091,GO:0006099,GO:0006101,GO:0006106,GO:0006108,GO:0006950,GO:0006979,GO:0008150,GO:0008152,GO:0009060,GO:0009987,GO:0015980,GO:0016829,GO:0016835,GO:0016836,GO:0016999,GO:0017144,GO:0019752,GO:0043436,GO:0043648,GO:0044237,GO:0044238,GO:0044281,GO:0045333,GO:0050896,GO:0055114,GO:0071704,GO:0072350	4.2.1.2	ko:K01679	ko00020,ko00620,ko00720,ko01100,ko01110,ko01120,ko01130,ko01200,ko04934,ko05200,ko05211,map00020,map00620,map00720,map01100,map01110,map01120,map01130,map01200,map04934,map05200,map05211	M00009,M00011,M00173,M00376	R01082	RC00443	ko00000,ko00001,ko00002,ko01000	-	-	-	FumaraseC_C,Lyase_1
FQ312003.1_1399	22.541488973286544	14.92944790769889	12.052559992240667	20.64537731081924	21.44114381438463	18.540263350695863	90371.CY43_07480	2.7899999999999997e-223	615	28I61@1|root,2Z895@2|Bacteria,1NE22@1224|Proteobacteria,1RS77@1236|Gammaproteobacteria,3ZJIT@590|Salmonella	1236|Gammaproteobacteria	J	Trans-acting protein required for termination of DNA replication. Binds to DNA replication terminator sequences (terA to terF) to prevent the passage of replication forks. The termination efficiency will be affected by the affinity of this protein for the terminator sequence	tus	GO:0003674,GO:0003676,GO:0003677,GO:0005488,GO:0005575,GO:0005622,GO:0005623,GO:0005737,GO:0006139,GO:0006259,GO:0006260,GO:0006261,GO:0006274,GO:0006275,GO:0006725,GO:0006807,GO:0008150,GO:0008152,GO:0008156,GO:0009058,GO:0009059,GO:0009889,GO:0009890,GO:0009892,GO:0009987,GO:0010556,GO:0010558,GO:0010605,GO:0019219,GO:0019222,GO:0031323,GO:0031324,GO:0031326,GO:0031327,GO:0034641,GO:0034645,GO:…	-	ko:K10748	-	-	-	-	ko00000,ko03032	-	-	-	Ter
FQ312003.1_14	0.5199985913361408	0.5865153896423421	0.8835393670081352	0.7300137696814183	1.7857911416569117	NA	90371.CY43_00070	7.580000000000001e-73	219	2BFIP@1|root,329CK@2|Bacteria,1RIQQ@1224|Proteobacteria,1S841@1236|Gammaproteobacteria,3ZMBT@590|Salmonella	1236|Gammaproteobacteria	S	LydA holin phage, holin superfamily III	-	-	-	-	-	-	-	-	-	-	-	-	Phage_holin_3_3
FQ312003.1_140	2.6260800799429953	2.418288491052806	1.745119465616128	3.19672532342503	2.479396416002073	2.140170051460517	90371.CY43_00710	1.3599999999999999e-285	780	COG1459@1|root,COG1459@2|Bacteria,1MV4U@1224|Proteobacteria,1RNV0@1236|Gammaproteobacteria,3ZKRA@590|Salmonella	1236|Gammaproteobacteria	NU	Type II secretion system (T2SS), protein F	hofC	GO:0002790,GO:0005575,GO:0005623,GO:0005886,GO:0006810,GO:0008104,GO:0008150,GO:0009306,GO:0009987,GO:0015031,GO:0015628,GO:0015833,GO:0016020,GO:0032940,GO:0033036,GO:0042886,GO:0044464,GO:0045184,GO:0046903,GO:0051179,GO:0051234,GO:0055085,GO:0071702,GO:0071705,GO:0071806,GO:0071944,GO:0098776	-	ko:K02505,ko:K02653	-	-	-	-	ko00000,ko02035,ko02044	3.A.15.2	-	-	T2SSF
FQ312003.1_1400	8.011401338577617	14.140988686784535	9.969549866041243	12.302894080216117	9.357161518837849	8.83445215873243	90371.CY43_07485	2.8e-306	853	COG0642@1|root,COG2205@2|Bacteria,1N9SU@1224|Proteobacteria,1RMF5@1236|Gammaproteobacteria,3ZJ32@590|Salmonella	1236|Gammaproteobacteria	T	HAMP (Histidine kinases, Adenylyl cyclases, Methyl binding proteins, Phosphatases) domain	rstB	GO:0005575,GO:0005623,GO:0005886,GO:0006464,GO:0006468,GO:0006793,GO:0006796,GO:0006807,GO:0007154,GO:0007165,GO:0008150,GO:0008152,GO:0009987,GO:0016020,GO:0016310,GO:0018106,GO:0018193,GO:0018202,GO:0019538,GO:0023014,GO:0023052,GO:0036211,GO:0043170,GO:0043412,GO:0044237,GO:0044238,GO:0044260,GO:0044267,GO:0044464,GO:0046777,GO:0050789,GO:0050794,GO:0050896,GO:0051716,GO:0065007,GO:0071704,GO:…	2.7.13.3	ko:K07639	ko02020,map02020	M00446	-	-	ko00000,ko00001,ko00002,ko01000,ko01001,ko02022	-	-	-	HAMP,HATPase_c,HisKA
FQ312003.1_1401	2.0414575382376463	3.016125173377272	2.407176870601295	2.7617657542847067	2.211711753958945	2.4073675525908382	90371.CY43_07490	0	1123	COG1574@1|root,COG1574@2|Bacteria,1MWP2@1224|Proteobacteria,1RNB7@1236|Gammaproteobacteria,3ZJCA@590|Salmonella	1236|Gammaproteobacteria	S	Amidohydrolase family	-	-	-	-	-	-	-	-	-	-	-	-	Amidohydro_3
FQ312003.1_1402	5.563601999463052	9.12576367123209	5.480884856812493	6.767942910911127	5.831092356208678	7.485731445179699	90371.CY43_07495	5.920000000000001e-282	769	COG3203@1|root,COG3203@2|Bacteria,1MVRY@1224|Proteobacteria,1RNBS@1236|Gammaproteobacteria,3ZJVT@590|Salmonella	1236|Gammaproteobacteria	M	Gram-negative porin	ompN	GO:0003674,GO:0005215,GO:0005575,GO:0005623,GO:0006810,GO:0008150,GO:0008643,GO:0009279,GO:0015267,GO:0015288,GO:0016020,GO:0019867,GO:0022803,GO:0022829,GO:0022857,GO:0030312,GO:0030313,GO:0031975,GO:0034219,GO:0044462,GO:0044464,GO:0051179,GO:0051234,GO:0055085,GO:0071702,GO:0071944	-	ko:K09475,ko:K09476,ko:K11929,ko:K14062,ko:K16076	ko01501,ko02020,map01501,map02020	M00746	-	-	ko00000,ko00001,ko00002,ko01504,ko02000	1.B.1.1,1.B.1.1.1,1.B.1.1.2,1.B.1.1.3,1.B.1.1.4,1.B.1.1.5	-	iECO26_1355.ECO26_1980,iZ_1308.Z2333	Porin_1
FQ312003.1_1403	160.84242325969984	345.6882465165296	171.10559398168843	216.62245558814934	194.42273392198672	208.11775519240584	90371.CY43_07505	1.34e-172	481	COG0745@1|root,COG0745@2|Bacteria,1Q2S0@1224|Proteobacteria,1RQZZ@1236|Gammaproteobacteria,3ZKF7@590|Salmonella	1236|Gammaproteobacteria	K	Transcriptional regulatory protein, C terminal	rstA	-	-	ko:K07661	ko02020,map02020	M00446	-	-	ko00000,ko00001,ko00002,ko02022	-	-	-	Response_reg,Trans_reg_C
FQ312003.1_1404	22.481559304349624	33.772089918863685	24.406083655144045	38.644368224992824	28.054546905153128	28.20530709369226	220341.16502735	4.28e-73	219	COG3136@1|root,COG3136@2|Bacteria,1RH8C@1224|Proteobacteria,1S69X@1236|Gammaproteobacteria,3ZMB9@590|Salmonella	1236|Gammaproteobacteria	S	GlpM protein	ydgC	GO:0005575,GO:0005623,GO:0005886,GO:0016020,GO:0044464,GO:0071944	-	ko:K02442	-	-	-	-	ko00000	-	-	-	GlpM
FQ312003.1_1405	7.572160676848753	17.409616797162517	12.738197710417907	12.150120893234158	10.026259049587365	10.90392412441504	220341.16502734	0	867	COG0531@1|root,COG0531@2|Bacteria,1MUA2@1224|Proteobacteria,1RNND@1236|Gammaproteobacteria,3ZKRR@590|Salmonella	1236|Gammaproteobacteria	E	Amino acid permease	ydgI	GO:0005575,GO:0005623,GO:0005886,GO:0005887,GO:0016020,GO:0016021,GO:0031224,GO:0031226,GO:0044425,GO:0044459,GO:0044464,GO:0071944	-	ko:K03757,ko:K03758	-	-	-	-	ko00000,ko02000	2.A.3.2	-	iAPECO1_1312.APECO1_688,iECOK1_1307.ECOK1_1723,iECS88_1305.ECS88_1650,iUMN146_1321.UM146_09140,iUTI89_1310.UTI89_C1793	AA_permease_2
FQ312003.1_1406	286.629925389063	320.14106996818083	307.5285829986929	441.44012316557445	345.7924133897718	280.45111067095195	90371.CY43_07520	1.6499999999999998e-213	591	28I6Q@1|root,2Z89M@2|Bacteria,1MWCS@1224|Proteobacteria,1RN42@1236|Gammaproteobacteria,3ZJ8Z@590|Salmonella	1236|Gammaproteobacteria	S	Protein of unknown function (DUF1471)	ydgH	-	-	-	-	-	-	-	-	-	-	-	DUF1471
FQ312003.1_1407	80.67811906627327	79.81050837092026	69.75846993936203	147.27092847423796	99.61009792652686	87.06002040273825	220341.16502679	0	964	COG3288@1|root,COG3288@2|Bacteria,1MVXU@1224|Proteobacteria,1RN23@1236|Gammaproteobacteria,3ZJT1@590|Salmonella	1236|Gammaproteobacteria	C	The transhydrogenation between NADH and NADP is coupled to respiration and ATP hydrolysis and functions as a proton pump across the membrane	pntA	GO:0000166,GO:0003674,GO:0003824,GO:0005488,GO:0005515,GO:0005575,GO:0005623,GO:0005886,GO:0005887,GO:0006139,GO:0006725,GO:0006732,GO:0006733,GO:0006739,GO:0006740,GO:0006753,GO:0006793,GO:0006796,GO:0006807,GO:0008150,GO:0008152,GO:0008746,GO:0008750,GO:0009117,GO:0009987,GO:0016020,GO:0016021,GO:0016491,GO:0016651,GO:0016652,GO:0019362,GO:0019637,GO:0031224,GO:0031226,GO:0034641,GO:0036094,GO:…	1.6.1.2	ko:K00324	ko00760,ko01100,map00760,map01100	-	R00112	RC00001	ko00000,ko00001,ko01000	-	-	iEcE24377_1341.EcE24377A_1810	AlaDh_PNT_C,AlaDh_PNT_N,PNTB_4TM
FQ312003.1_1408	75.20328843762894	69.93429844680225	62.00278883450709	118.57545470449391	82.16233465277465	79.97058112207316	220341.16502678	4.5e-306	863	COG1282@1|root,COG1282@2|Bacteria,1MUP4@1224|Proteobacteria,1RMR4@1236|Gammaproteobacteria,3ZM2E@590|Salmonella	1236|Gammaproteobacteria	C	The transhydrogenation between NADH and NADP is coupled to respiration and ATP hydrolysis and functions as a proton pump across the membrane	pntB	GO:0000166,GO:0003674,GO:0003824,GO:0005488,GO:0005575,GO:0005623,GO:0005886,GO:0005887,GO:0006139,GO:0006725,GO:0006732,GO:0006733,GO:0006739,GO:0006740,GO:0006753,GO:0006793,GO:0006796,GO:0006807,GO:0008150,GO:0008152,GO:0008746,GO:0008750,GO:0009117,GO:0009987,GO:0016020,GO:0016021,GO:0016491,GO:0016651,GO:0016652,GO:0019362,GO:0019637,GO:0031224,GO:0031226,GO:0034641,GO:0036094,GO:0044237,GO:…	1.6.1.2	ko:K00325	ko00760,ko01100,map00760,map01100	-	R00112	RC00001	ko00000,ko00001,ko01000	-	-	iSBO_1134.SBO_1534,iYL1228.KPN_01527	PNTB
FQ312003.1_1409	46.161776356533466	63.27950205652079	44.56704442552037	56.33906227380286	55.926737042925545	52.42067943381983	220341.16502677	5.2099999999999996e-216	600	COG0628@1|root,COG0628@2|Bacteria,1MXXU@1224|Proteobacteria,1RQCM@1236|Gammaproteobacteria,3ZJVR@590|Salmonella	1236|Gammaproteobacteria	S	AI-2E family transporter	tqsA	GO:0003674,GO:0005215,GO:0005575,GO:0005623,GO:0005886,GO:0005887,GO:0006810,GO:0008150,GO:0009372,GO:0009987,GO:0015562,GO:0016020,GO:0016021,GO:0022857,GO:0031224,GO:0031226,GO:0044425,GO:0044459,GO:0044464,GO:0044764,GO:0051179,GO:0051234,GO:0051704,GO:0055085,GO:0071944	-	ko:K11744	-	-	-	-	ko00000	-	-	-	AI-2E_transport
FQ312003.1_141	2.625014889892706	1.5880624534781378	1.4432562509905984	3.399600359214394	2.3143162717860366	2.3943097527995567	90371.CY43_00715	0	903	COG2804@1|root,COG2804@2|Bacteria,1MU7V@1224|Proteobacteria,1RMBS@1236|Gammaproteobacteria,3ZJSN@590|Salmonella	1236|Gammaproteobacteria	NU	Type II secretion system (T2SS), protein E, N-terminal domain	hofB	-	-	ko:K02454,ko:K02504,ko:K02652	ko03070,ko05111,map03070,map05111	M00331	-	-	ko00000,ko00001,ko00002,ko02035,ko02044	3.A.15,3.A.15.2	-	-	T2SSE,T2SSE_N
FQ312003.1_1410	91.48025204847535	81.7998571461137	59.11661188834654	69.0391154978613	112.89948851667147	150.08650868186717	220341.16502676	4.11e-73	220	COG2076@1|root,COG2076@2|Bacteria,1RJKJ@1224|Proteobacteria,1S6SR@1236|Gammaproteobacteria,3ZMBS@590|Salmonella	1236|Gammaproteobacteria	U	Catalyzes the excretion of spermidine	mdtJ	GO:0003674,GO:0005215,GO:0005326,GO:0005575,GO:0005623,GO:0005886,GO:0005887,GO:0006810,GO:0006811,GO:0006812,GO:0006836,GO:0008150,GO:0008324,GO:0008519,GO:0015075,GO:0015101,GO:0015199,GO:0015203,GO:0015220,GO:0015291,GO:0015297,GO:0015606,GO:0015651,GO:0015695,GO:0015696,GO:0015697,GO:0015838,GO:0015846,GO:0015848,GO:0015871,GO:0016020,GO:0016021,GO:0022804,GO:0022857,GO:0031224,GO:0031226,GO:…	-	ko:K11743	-	M00711	-	-	ko00000,ko00002,ko02000	2.A.7.1.9	-	iAPECO1_1312.APECO1_683,iB21_1397.B21_01559,iBWG_1329.BWG_1415,iEC042_1314.EC042_1748,iEC55989_1330.EC55989_1765,iECBD_1354.ECBD_2046,iECB_1328.ECB_01569,iECDH10B_1368.ECDH10B_1733,iECDH1ME8569_1439.ECDH1ME8569_1543,iECD_1391.ECD_01569,iECED1_1282.ECED1_1769,iECH74115_1262.ECH74115_2310,iECIAI1_1343.ECIAI1_1650,iECNA114_1301.ECNA114_1647,iECO111_1330.ECO111_2069,iECO26_1355.ECO26_2304,iECOK1_1307…	Multi_Drug_Res
FQ312003.1_1411	20.861021018036446	25.694394110086424	12.080899950201248	18.97697502824387	30.084447535707437	45.85555617054252	220341.16502675	5.2400000000000004e-73	219	COG2076@1|root,COG2076@2|Bacteria,1RIBK@1224|Proteobacteria,1S68D@1236|Gammaproteobacteria,3ZMDW@590|Salmonella	1236|Gammaproteobacteria	U	Catalyzes the excretion of spermidine	mdtI	GO:0003674,GO:0005215,GO:0005326,GO:0005575,GO:0005623,GO:0005886,GO:0005887,GO:0006810,GO:0006811,GO:0006812,GO:0006836,GO:0008150,GO:0008324,GO:0008519,GO:0015075,GO:0015101,GO:0015199,GO:0015203,GO:0015220,GO:0015291,GO:0015297,GO:0015606,GO:0015651,GO:0015695,GO:0015696,GO:0015697,GO:0015838,GO:0015846,GO:0015848,GO:0015871,GO:0016020,GO:0016021,GO:0022804,GO:0022857,GO:0031224,GO:0031226,GO:…	-	ko:K11742	-	M00711	-	-	ko00000,ko00002,ko02000	2.A.7.1.9	-	-	Multi_Drug_Res
FQ312003.1_1412	16.695853689114735	13.518568985811328	8.90049509333361	16.891398814471852	17.16470803104974	21.44913553316736	220341.16502674	3.8999999999999997e-205	566	COG3591@1|root,COG3591@2|Bacteria,1PDS4@1224|Proteobacteria,1RQNX@1236|Gammaproteobacteria,3ZJN1@590|Salmonella	1236|Gammaproteobacteria	M	Trypsin	ydgD	-	-	ko:K04775	-	-	-	-	ko00000,ko01000,ko01002	-	-	-	Trypsin
FQ312003.1_1413	72.31368697714777	85.477866228568	41.82191386966505	97.05206118445378	80.54010307557674	96.59679993790427	90371.CY43_07560	1.89e-10	58.9	2DHUV@1|root,339VJ@2|Bacteria,1NPT1@1224|Proteobacteria,1SGUX@1236|Gammaproteobacteria,3ZMJ0@590|Salmonella	1236|Gammaproteobacteria	S	Required for growth and or survival at acidic conditions	asr	-	-	-	-	-	-	-	-	-	-	-	Asr
FQ312003.1_1414	379.71090880972446	377.87867043047817	179.317974652486	607.9691083488234	458.3155392079254	421.10258957388476	220341.16502671	4.29e-293	801	COG0477@1|root,COG2814@2|Bacteria,1MWFH@1224|Proteobacteria,1RPAT@1236|Gammaproteobacteria,3ZIUR@590|Salmonella	1236|Gammaproteobacteria	EGP	Sugar (and other) transporter	ynfM	GO:0005575,GO:0005623,GO:0005886,GO:0016020,GO:0044464,GO:0071944	-	ko:K08224	-	-	-	-	ko00000,ko02000	2.A.1.36	-	-	MFS_1,Sugar_tr
FQ312003.1_1415	18.439964055740624	15.793571556584835	10.51102318825358	24.719557564630776	19.042040547487293	19.402998684865047	90371.CY43_07575	2.45e-212	587	COG0583@1|root,COG0583@2|Bacteria,1MXRP@1224|Proteobacteria,1RQP1@1236|Gammaproteobacteria,3ZIV1@590|Salmonella	1236|Gammaproteobacteria	K	LysR substrate binding domain	ynfL	GO:0006355,GO:0008150,GO:0009889,GO:0010468,GO:0010556,GO:0019219,GO:0019222,GO:0031323,GO:0031326,GO:0050789,GO:0050794,GO:0051171,GO:0051252,GO:0060255,GO:0065007,GO:0080090,GO:1903506,GO:2000112,GO:2001141	-	-	-	-	-	-	-	-	-	-	HTH_1,LysR_substrate
FQ312003.1_1416	26.714194175690878	41.90561980284914	28.444143331459127	34.422759612791076	27.732450601693508	27.66083316655448	90371.CY43_07580	1.67e-289	791	COG1940@1|root,COG1940@2|Bacteria,1MX6M@1224|Proteobacteria,1RNZ1@1236|Gammaproteobacteria,3ZKIM@590|Salmonella	1236|Gammaproteobacteria	GK	ROK family	mlc	GO:0003674,GO:0003676,GO:0003677,GO:0005488,GO:0005515,GO:0005575,GO:0005622,GO:0005623,GO:0005737,GO:0006139,GO:0006351,GO:0006725,GO:0006807,GO:0008150,GO:0008152,GO:0009058,GO:0009059,GO:0009987,GO:0010467,GO:0016070,GO:0018130,GO:0019438,GO:0032774,GO:0034641,GO:0034645,GO:0034654,GO:0042802,GO:0043170,GO:0044237,GO:0044238,GO:0044249,GO:0044260,GO:0044271,GO:0044424,GO:0044464,GO:0046483,GO:…	-	ko:K15545	-	-	-	-	ko00000,ko03000	-	-	-	ROK
FQ312003.1_1417	132.60746642863165	136.86002819009823	114.71185276943919	179.46121516825343	135.66037864470533	151.8672773672036	90371.CY43_07585	5.639999999999999e-159	446	COG0132@1|root,COG0132@2|Bacteria,1NPX5@1224|Proteobacteria,1RRRI@1236|Gammaproteobacteria,3ZKA3@590|Salmonella	1236|Gammaproteobacteria	H	Catalyzes a mechanistically unusual reaction, the ATP- dependent insertion of CO2 between the N7 and N8 nitrogen atoms of 7,8-diaminopelargonic acid (DAPA) to form an ureido ring	ynfK	GO:0003674,GO:0003824,GO:0004141,GO:0005575,GO:0005622,GO:0005623,GO:0005737,GO:0005829,GO:0006082,GO:0006732,GO:0006766,GO:0006767,GO:0006768,GO:0006790,GO:0006807,GO:0008150,GO:0008152,GO:0009058,GO:0009102,GO:0009108,GO:0009110,GO:0009987,GO:0016053,GO:0016874,GO:0016879,GO:0016882,GO:0017144,GO:0018130,GO:0019752,GO:0032787,GO:0034641,GO:0042364,GO:0043436,GO:0043603,GO:0043604,GO:0044237,GO:…	6.3.3.3	ko:K01935	ko00780,ko01100,map00780,map01100	M00123,M00573,M00577	R03182	RC00868	ko00000,ko00001,ko00002,ko01000	-	-	-	AAA_26
FQ312003.1_1418	14.405698464880352	19.230758828421564	11.35482738825889	19.287507465463158	15.52532174173408	19.817860672599572	90371.CY43_07590	1.13e-288	790	COG0038@1|root,COG0038@2|Bacteria,1MV4K@1224|Proteobacteria,1RQZQ@1236|Gammaproteobacteria,3ZIRD@590|Salmonella	1236|Gammaproteobacteria	P	Probably acts as an electrical shunt for an outwardly- directed proton pump that is linked to amino acid decarboxylation, as part of the extreme acid resistance (XAR) response	clcB	GO:0005575,GO:0005623,GO:0005886,GO:0016020,GO:0044464,GO:0071944	-	ko:K03281	-	-	-	-	ko00000	2.A.49	-	iECH74115_1262.ECH74115_2303,iECP_1309.ECP_1536,iECSP_1301.ECSP_2156,iECW_1372.ECW_m1757,iG2583_1286.G2583_1986,iWFL_1372.ECW_m1757	CBS,Voltage_CLC
FQ312003.1_1419	18.658292688593928	16.868795607195402	11.609385763817176	19.899140124309195	19.220450305408058	16.42951041181538	90371.CY43_07595	3.9899999999999996e-278	760	COG0517@1|root,COG1125@1|root,COG0517@2|Bacteria,COG1125@2|Bacteria,1QTUC@1224|Proteobacteria,1RQWQ@1236|Gammaproteobacteria,3ZISG@590|Salmonella	1236|Gammaproteobacteria	P	Domain in cystathionine beta-synthase and other proteins.	opuBA	-	-	ko:K05847	ko02010,map02010	M00209	-	-	ko00000,ko00001,ko00002,ko02000	3.A.1.12	-	-	ABC_tran,CBS
FQ312003.1_142	6.1590605791064	4.929600805888155	5.673217780326944	6.789403367723801	8.252497920545695	7.262128708396904	220341.16501431	2.29e-100	291	COG4969@1|root,COG4969@2|Bacteria,1N7EQ@1224|Proteobacteria,1SCES@1236|Gammaproteobacteria,3ZJZE@590|Salmonella	1236|Gammaproteobacteria	NU	Prokaryotic N-terminal methylation motif	ppdD	GO:0005575,GO:0005623,GO:0009289,GO:0042995,GO:0044464	-	ko:K02650,ko:K02682	ko02020,map02020	-	-	-	ko00000,ko00001,ko02035,ko02044	3.A.15.2	-	-	N_methyl,Pilin
FQ312003.1_1420	5.692573109980249	6.147507875124354	4.2205913847489445	7.8327638885853945	5.851913134725119	5.223896103845727	90371.CY43_07600	2.29e-141	400	COG1174@1|root,COG1174@2|Bacteria,1MXA1@1224|Proteobacteria,1RQ1F@1236|Gammaproteobacteria,3ZJF6@590|Salmonella	1236|Gammaproteobacteria	P	Binding-protein-dependent transport system inner membrane component	opuCB	-	-	ko:K05846	ko02010,map02010	M00209	-	-	ko00000,ko00001,ko00002,ko02000	3.A.1.12	-	-	BPD_transp_1
FQ312003.1_1421	4.924817102205115	3.6877163400163444	2.2625356861799104	4.461224902463622	3.9525811113987688	4.044817177318428	90371.CY43_07605	2.76e-214	592	COG1732@1|root,COG1732@2|Bacteria,1MV9N@1224|Proteobacteria,1RPSP@1236|Gammaproteobacteria,3ZKU2@590|Salmonella	1236|Gammaproteobacteria	M	Substrate binding domain of ABC-type glycine betaine transport system	opuCC	-	-	ko:K05845	ko02010,map02010	M00209	-	-	ko00000,ko00001,ko00002,ko02000	3.A.1.12	-	-	OpuAC
FQ312003.1_1422	5.426450340309154	5.269000088789974	2.8863542021996786	6.236043428440426	5.549698319490301	4.9012343425215255	90371.CY43_07610	3.3699999999999993e-158	444	COG1174@1|root,COG1174@2|Bacteria,1R90M@1224|Proteobacteria,1RPRM@1236|Gammaproteobacteria,3ZKVA@590|Salmonella	1236|Gammaproteobacteria	P	Binding-protein-dependent transport system inner membrane component	opuCB2	-	-	ko:K05846	ko02010,map02010	M00209	-	-	ko00000,ko00001,ko00002,ko02000	3.A.1.12	-	-	BPD_transp_1
FQ312003.1_1423	61.09604291696995	60.38201723333508	50.3534689230293	75.39827023244803	74.76353834953227	66.7821548007808	90371.CY43_07615	6e-152	426	COG3381@1|root,COG3381@2|Bacteria,1RF2Y@1224|Proteobacteria,1S3Q8@1236|Gammaproteobacteria,3ZM17@590|Salmonella	1236|Gammaproteobacteria	S	Required for biogenesis assembly of DMSO reductase, but not for the interaction of the DmsA signal peptide with the Tat system. May be part of a chaperone cascade complex that facilitates a folding-maturation pathway for the substrate protein	dmsD	GO:0005575,GO:0005622,GO:0005623,GO:0005737,GO:0005886,GO:0009898,GO:0016020,GO:0019897,GO:0019898,GO:0031234,GO:0044424,GO:0044425,GO:0044459,GO:0044464,GO:0071944,GO:0098552,GO:0098562	-	-	-	-	-	-	-	-	-	-	Nitrate_red_del
FQ312003.1_1424	38.71195192218131	29.751361719827234	21.377678053664976	45.335217175612364	44.749419375119295	36.39339587258868	90371.CY43_07620	2.24e-201	558	COG3302@1|root,COG3302@2|Bacteria,1PA8U@1224|Proteobacteria,1RRGH@1236|Gammaproteobacteria,3ZKFT@590|Salmonella	1236|Gammaproteobacteria	S	DMSO reductase anchor subunit (DmsC)	dmsC	GO:0005575,GO:0005623,GO:0005886,GO:0016020,GO:0044464,GO:0071944	-	ko:K07308,ko:K07312	ko00920,map00920	-	R09501	RC02555	ko00000,ko00001,ko02000	5.A.3.3	-	iE2348C_1286.E2348C_1674,iECNA114_1301.ECNA114_1636,iECO103_1326.ECO103_1729,iECSF_1327.ECSF_1450	DmsC
FQ312003.1_1425	21.419641281031176	12.155958067624258	8.18681915337176	23.821654845014745	22.086653659624275	17.924882365703997	90371.CY43_07625	5.7799999999999996e-164	456	COG0437@1|root,COG0437@2|Bacteria,1MU5T@1224|Proteobacteria,1RPIC@1236|Gammaproteobacteria,3ZK0S@590|Salmonella	1236|Gammaproteobacteria	C	4Fe-4S binding domain	dmsB	GO:0003674,GO:0003824,GO:0005488,GO:0005575,GO:0005623,GO:0005886,GO:0006091,GO:0008150,GO:0008152,GO:0009061,GO:0009389,GO:0009390,GO:0009897,GO:0009986,GO:0009987,GO:0015980,GO:0016020,GO:0016491,GO:0016667,GO:0031224,GO:0031226,GO:0031233,GO:0031237,GO:0032991,GO:0044237,GO:0044425,GO:0044459,GO:0044464,GO:0045333,GO:0048037,GO:0051536,GO:0051539,GO:0051540,GO:0055114,GO:0071944,GO:0098552,GO:…	-	ko:K07307,ko:K07311	ko00920,map00920	-	R09501	RC02555	ko00000,ko00001,ko02000	5.A.3.3	-	-	Fer4_11,Fer4_3,Fer4_4
FQ312003.1_1426	16.56550262596203	11.439700565053611	9.363506555469804	21.72232720584719	20.06915877325253	16.3138922512243	90371.CY43_07630	0	1640	COG0243@1|root,COG0243@2|Bacteria,1NR6J@1224|Proteobacteria,1RMVE@1236|Gammaproteobacteria,3ZJ79@590|Salmonella	1236|Gammaproteobacteria	C	Molybdopterin oxidoreductase Fe4S4 domain	ynfF	GO:0003674,GO:0003824,GO:0008150,GO:0008152,GO:0016491,GO:0033797,GO:0055114	1.7.2.3,1.8.5.3,1.97.1.9	ko:K07306,ko:K07309,ko:K07310,ko:K07811,ko:K08351	ko00450,ko00780,ko00920,ko01100,ko02020,map00450,map00780,map00920,map01100,map02020	-	R07229,R09501,R10127	RC02420,RC02555,RC03056	ko00000,ko00001,ko01000,ko02000	5.A.3.3,5.A.3.4	-	iE2348C_1286.E2348C_1672	Molybdop_Fe4S4,Molybdopterin,Molydop_binding,TAT_signal
FQ312003.1_1427	36.49461290282953	23.54097782450482	22.7891127078608	39.028702018973995	36.52073235655803	32.521115119432054	90371.CY43_07635	0	1663	COG0243@1|root,COG0243@2|Bacteria,1NR6J@1224|Proteobacteria,1RMVE@1236|Gammaproteobacteria,3ZJYU@590|Salmonella	1236|Gammaproteobacteria	C	Molybdopterin oxidoreductase Fe4S4 domain	ynfE	GO:0003674,GO:0003824,GO:0008150,GO:0008152,GO:0016491,GO:0033797,GO:0055114	1.7.2.3,1.8.5.3,1.97.1.9	ko:K07306,ko:K07309,ko:K07310,ko:K07811,ko:K08351	ko00450,ko00780,ko00920,ko01100,ko02020,map00450,map00780,map00920,map01100,map02020	-	R07229,R09501,R10127	RC02420,RC02555,RC03056	ko00000,ko00001,ko01000,ko02000	5.A.3.3,5.A.3.4	-	iNRG857_1313.NRG857_07945,iSFV_1184.SFV_1557	Molybdop_Fe4S4,Molybdopterin,Molydop_binding
FQ312003.1_1428	100.63496744751838	79.407386772957	66.19080351257607	106.39584115790353	92.75308334964484	96.08483047784216	90371.CY43_07640	6.91e-63	192	2CTGV@1|root,32STG@2|Bacteria,1N0CU@1224|Proteobacteria,1S9NS@1236|Gammaproteobacteria,3ZMH0@590|Salmonella	1236|Gammaproteobacteria	S	Protein of unknown function (DUF1161)	ynfD	-	-	-	-	-	-	-	-	-	-	-	DUF1161
FQ312003.1_1429	54.2184820429222	49.72779578223016	36.145028443073564	58.343499954035416	52.95776516134829	58.96620183910459	90371.CY43_07645	4.9299999999999994e-164	459	28IUM@1|root,2Z8TA@2|Bacteria,1R524@1224|Proteobacteria,1RQH0@1236|Gammaproteobacteria,3ZKE7@590|Salmonella	1236|Gammaproteobacteria	M	Uncharacterised protein family (UPF0257)	ynfC	-	-	-	-	-	-	-	-	-	-	-	UPF0257
FQ312003.1_143	61.03626279377986	75.99972172434364	61.36274128524498	76.07430741302642	73.50433694092708	70.05018202828411	90371.CY43_00725	1.7199999999999997e-211	584	COG0157@1|root,COG0157@2|Bacteria,1MW0C@1224|Proteobacteria,1RMBU@1236|Gammaproteobacteria,3ZJ7Y@590|Salmonella	1236|Gammaproteobacteria	H	Quinolinate phosphoribosyl transferase, C-terminal domain	nadC	GO:0003674,GO:0003824,GO:0004514,GO:0005575,GO:0005622,GO:0005623,GO:0005737,GO:0005829,GO:0006082,GO:0006139,GO:0006520,GO:0006531,GO:0006725,GO:0006732,GO:0006733,GO:0006753,GO:0006793,GO:0006796,GO:0006807,GO:0008150,GO:0008152,GO:0009056,GO:0009058,GO:0009066,GO:0009108,GO:0009117,GO:0009165,GO:0009435,GO:0009987,GO:0016054,GO:0016740,GO:0016757,GO:0016763,GO:0017144,GO:0018130,GO:0019355,GO:…	2.4.2.19	ko:K00767	ko00760,ko01100,map00760,map01100	M00115	R03348	RC02877	ko00000,ko00001,ko00002,ko01000	-	-	iECP_1309.ECP_0109	QRPTase_C,QRPTase_N
FQ312003.1_1430	266.85960779832476	214.857653020956	179.20559277177608	275.91895337713805	264.1105007269785	248.38060735549846	90371.CY43_07650	8.65e-134	379	COG1670@1|root,COG1670@2|Bacteria,1PDMH@1224|Proteobacteria,1RPZ4@1236|Gammaproteobacteria,3ZJW4@590|Salmonella	1236|Gammaproteobacteria	J	Acetyltransferase (GNAT) domain	speG	GO:0000287,GO:0003674,GO:0003824,GO:0004145,GO:0005488,GO:0005515,GO:0006576,GO:0006595,GO:0006598,GO:0006807,GO:0008080,GO:0008150,GO:0008152,GO:0009056,GO:0009308,GO:0009310,GO:0009987,GO:0016043,GO:0016407,GO:0016410,GO:0016740,GO:0016746,GO:0016747,GO:0022607,GO:0034641,GO:0042402,GO:0042802,GO:0043167,GO:0043169,GO:0043933,GO:0044085,GO:0044106,GO:0044237,GO:0046872,GO:0051259,GO:0051260,GO:…	2.3.1.57	ko:K00657	ko00330,ko01100,ko04216,map00330,map01100,map04216	M00135	R01154	RC00004,RC00096	ko00000,ko00001,ko00002,ko01000	-	-	iAF1260.b1584,iB21_1397.B21_01543,iBWG_1329.BWG_1398,iECBD_1354.ECBD_2062,iECB_1328.ECB_01553,iECDH10B_1368.ECDH10B_1717,iECDH1ME8569_1439.ECDH1ME8569_1527,iECD_1391.ECD_01553,iECH74115_1262.ECH74115_2293,iECIAI1_1343.ECIAI1_1634,iECO103_1326.ECO103_1723,iECO111_1330.ECO111_2051,iECSE_1348.ECSE_1705,iECSP_1301.ECSP_2148,iECW_1372.ECW_m1749,iECs_1301.ECs2290,iEKO11_1354.EKO11_2194,iETEC_1333.ETEC_…	Acetyltransf_3
FQ312003.1_1431	354.7620012048301	308.8199666093909	230.54398984683561	359.75577922954	326.2340373065064	298.68967700246685	220341.16502655	2.36e-71	215	2CSJ8@1|root,32SRB@2|Bacteria,1N0YE@1224|Proteobacteria,1S9BH@1236|Gammaproteobacteria,3ZM9R@590|Salmonella	1236|Gammaproteobacteria	S	Protein of unknown function (DUF1283)	ynfB	GO:0005575,GO:0005623,GO:0009279,GO:0016020,GO:0019867,GO:0030312,GO:0030313,GO:0031975,GO:0044462,GO:0044464,GO:0071944	-	-	-	-	-	-	-	-	-	-	DUF1283
FQ312003.1_1432	24.37636354500913	23.443464402430717	21.80218617785051	24.025519271719126	24.49570190230679	26.557041901345304	90371.CY43_07660	1.1599999999999999e-74	223	COG1742@1|root,COG1742@2|Bacteria,1MZI8@1224|Proteobacteria,1SA4U@1236|Gammaproteobacteria,3ZMG1@590|Salmonella	1236|Gammaproteobacteria	S	Uncharacterised BCR, YnfA/UPF0060 family	ynfA	GO:0005575,GO:0005623,GO:0005886,GO:0005887,GO:0016020,GO:0016021,GO:0031224,GO:0031226,GO:0044425,GO:0044459,GO:0044464,GO:0071944	-	ko:K09771	-	-	-	-	ko00000,ko02000	2.A.7.26	-	-	UPF0060
FQ312003.1_1433	2.6701376331098086	3.3310260564438434	1.6489343357692918	3.7658681073333566	2.3684280564247975	2.6446115631380844	90371.CY43_07665	0	862	COG4948@1|root,COG4948@2|Bacteria,1MURK@1224|Proteobacteria,1RNRB@1236|Gammaproteobacteria,3ZIYV@590|Salmonella	1236|Gammaproteobacteria	M	Mandelate racemase / muconate lactonizing enzyme, N-terminal domain	rspA	GO:0000287,GO:0003674,GO:0003824,GO:0005488,GO:0005975,GO:0008150,GO:0008152,GO:0008927,GO:0009056,GO:0016052,GO:0016829,GO:0016835,GO:0016836,GO:0043167,GO:0043169,GO:0044238,GO:0046872,GO:0047929,GO:0071704,GO:1901575	4.2.1.8	ko:K08323	ko00040,ko01100,map00040,map01100	M00061	R05606	RC00543	ko00000,ko00001,ko00002,ko01000	-	-	-	MR_MLE_C,MR_MLE_N
FQ312003.1_1434	2.173672941449282	2.3354801063975246	1.4066948526391212	3.116394819525616	1.8914610480576601	2.4598743812906725	90371.CY43_07670	3.6499999999999995e-250	686	COG1063@1|root,COG1063@2|Bacteria,1MWX0@1224|Proteobacteria,1SYGT@1236|Gammaproteobacteria,3ZK2T@590|Salmonella	1236|Gammaproteobacteria	E	Alcohol dehydrogenase GroES-like domain	rspB	-	1.1.1.380	ko:K08322	ko00040,ko01100,map00040,map01100	-	R10848	RC00085	ko00000,ko00001,ko01000	-	-	-	ADH_N,ADH_zinc_N
FQ312003.1_1435	1.5841005325986346	2.3051398311118994	1.847000982159127	1.8743989496002549	1.9976209486082597	1.704617549811131	220341.16502651	7.24e-225	626	COG0477@1|root,COG0477@2|Bacteria,1MU46@1224|Proteobacteria,1RNC9@1236|Gammaproteobacteria,3ZKAJ@590|Salmonella	1236|Gammaproteobacteria	EGP	Sugar (and other) transporter	ydfJ	GO:0003674,GO:0005215,GO:0005216,GO:0005261,GO:0005267,GO:0005575,GO:0005623,GO:0005886,GO:0006810,GO:0006811,GO:0006812,GO:0006813,GO:0008150,GO:0008324,GO:0009987,GO:0015075,GO:0015077,GO:0015079,GO:0015267,GO:0015318,GO:0015672,GO:0016020,GO:0022803,GO:0022838,GO:0022857,GO:0022890,GO:0030001,GO:0034220,GO:0044464,GO:0046873,GO:0051179,GO:0051234,GO:0055085,GO:0071804,GO:0071805,GO:0071944,GO:…	-	ko:K08173	-	-	-	-	ko00000,ko02000	2.A.1.6	-	-	MFS_1,Sugar_tr
FQ312003.1_1436	0.8553760791826512	1.5497957893381626	0.604026392402458	1.7243472307164749	1.2269831650328027	0.9701154813505793	220341.16502651	5.3800000000000005e-79	247	COG0477@1|root,COG0477@2|Bacteria,1MU46@1224|Proteobacteria,1RNC9@1236|Gammaproteobacteria,3ZKAJ@590|Salmonella	1236|Gammaproteobacteria	EGP	Sugar (and other) transporter	ydfJ	GO:0003674,GO:0005215,GO:0005216,GO:0005261,GO:0005267,GO:0005575,GO:0005623,GO:0005886,GO:0006810,GO:0006811,GO:0006812,GO:0006813,GO:0008150,GO:0008324,GO:0009987,GO:0015075,GO:0015077,GO:0015079,GO:0015267,GO:0015318,GO:0015672,GO:0016020,GO:0022803,GO:0022838,GO:0022857,GO:0022890,GO:0030001,GO:0034220,GO:0044464,GO:0046873,GO:0051179,GO:0051234,GO:0055085,GO:0071804,GO:0071805,GO:0071944,GO:…	-	ko:K08173	-	-	-	-	ko00000,ko02000	2.A.1.6	-	-	MFS_1,Sugar_tr
FQ312003.1_1437	7.974633958787929	10.801528469573178	8.005533939564867	10.647261377584313	8.293541057642784	9.95535292445258	90371.CY43_07680	0	968	COG0246@1|root,COG0246@2|Bacteria,1MVZ7@1224|Proteobacteria,1RNIZ@1236|Gammaproteobacteria,3ZKIW@590|Salmonella	1236|Gammaproteobacteria	C	Mannitol dehydrogenase C-terminal domain	ydfI	GO:0003674,GO:0003824,GO:0008150,GO:0008152,GO:0016491,GO:0016614,GO:0016616,GO:0055114	1.1.1.57	ko:K00040	ko00040,ko01100,map00040,map01100	M00061	R02454	RC00085	ko00000,ko00001,ko00002,ko01000	-	-	-	Mannitol_dh,Mannitol_dh_C
FQ312003.1_1438	473.51641802018435	311.7642856001063	215.90120032640735	138.0180816456429	267.1266236300378	646.0260922840039	1197719.A464_1529	6.71e-41	134	2C4ZZ@1|root,3320I@2|Bacteria,1N7QH@1224|Proteobacteria,1SCDY@1236|Gammaproteobacteria,3ZMM9@590|Salmonella	1236|Gammaproteobacteria	S	YdfZ protein	ydfZ	-	-	-	-	-	-	-	-	-	-	-	YdfZ
FQ312003.1_1439	93.8083375267558	108.0334262281702	69.47797839462598	120.97351855337845	103.26003996167472	95.40374251789581	220341.16502648	2.3099999999999996e-161	452	COG1802@1|root,COG1802@2|Bacteria,1MWG2@1224|Proteobacteria,1RNYJ@1236|Gammaproteobacteria,3ZJI2@590|Salmonella	1236|Gammaproteobacteria	K	FCD domain	ydfH	GO:0003674,GO:0003676,GO:0003677,GO:0005488,GO:0006139,GO:0006351,GO:0006725,GO:0006807,GO:0008150,GO:0008152,GO:0009058,GO:0009059,GO:0009987,GO:0010467,GO:0016070,GO:0018130,GO:0019438,GO:0032774,GO:0034641,GO:0034645,GO:0034654,GO:0043170,GO:0044237,GO:0044238,GO:0044249,GO:0044260,GO:0044271,GO:0046483,GO:0071704,GO:0090304,GO:0097159,GO:0097659,GO:1901360,GO:1901362,GO:1901363,GO:1901576	-	ko:K22293	-	-	-	-	ko00000,ko03000	-	-	-	FCD,GntR
FQ312003.1_144	81.43249501020951	68.43416242874976	60.17338510017494	95.64201984473289	81.94812516064428	78.1899360192098	90371.CY43_00730	9.369999999999998e-143	401	COG3023@1|root,COG3023@2|Bacteria,1RDHU@1224|Proteobacteria,1S3PG@1236|Gammaproteobacteria,3ZJN5@590|Salmonella	1236|Gammaproteobacteria	V	N-acetylmuramoyl-L-alanine amidase	ampD	GO:0000270,GO:0003674,GO:0003824,GO:0005575,GO:0005622,GO:0005623,GO:0005737,GO:0006022,GO:0006026,GO:0006027,GO:0006807,GO:0008150,GO:0008152,GO:0008745,GO:0009056,GO:0009057,GO:0009253,GO:0009254,GO:0009392,GO:0016020,GO:0016787,GO:0016810,GO:0016811,GO:0019867,GO:0030203,GO:0043170,GO:0044424,GO:0044464,GO:0061783,GO:0071704,GO:1901135,GO:1901136,GO:1901564,GO:1901565,GO:1901575	3.5.1.28	ko:K01447,ko:K03806	-	-	R04112	RC00064,RC00141	ko00000,ko01000,ko01011	-	-	iAF1260.b0110,iB21_1397.B21_00108,iBWG_1329.BWG_0103,iEC55989_1330.EC55989_0103,iECBD_1354.ECBD_3509,iECB_1328.ECB_00109,iECDH10B_1368.ECDH10B_0090,iECDH1ME8569_1439.ECDH1ME8569_0104,iECD_1391.ECD_00109,iECIAI1_1343.ECIAI1_0107,iECO103_1326.ECO103_0110,iECO111_1330.ECO111_0111,iECO26_1355.ECO26_0112,iECSE_1348.ECSE_0110,iECW_1372.ECW_m0107,iEKO11_1354.EKO11_3806,iETEC_1333.ETEC_0106,iEcDH1_1363.E…	Amidase_2
FQ312003.1_1440	274.38935555170104	202.1620857145502	165.0178362156475	307.8353092511589	279.0350415550319	233.57437725965534	220341.16502647	1.8299999999999997e-177	494	COG4221@1|root,COG4221@2|Bacteria,1MUF8@1224|Proteobacteria,1RMKM@1236|Gammaproteobacteria,3ZK46@590|Salmonella	1236|Gammaproteobacteria	S	Belongs to the short-chain dehydrogenases reductases (SDR) family	ydfG	GO:0003674,GO:0003824,GO:0005575,GO:0005622,GO:0005623,GO:0005737,GO:0005829,GO:0006139,GO:0006206,GO:0006208,GO:0006212,GO:0006725,GO:0006807,GO:0008150,GO:0008152,GO:0009056,GO:0009112,GO:0009987,GO:0016491,GO:0016614,GO:0016616,GO:0017144,GO:0019860,GO:0031132,GO:0034641,GO:0035527,GO:0042737,GO:0044237,GO:0044238,GO:0044248,GO:0044270,GO:0044281,GO:0044424,GO:0044444,GO:0044464,GO:0046113,GO:…	1.1.1.381	ko:K16066	ko00240,ko00260,ko01100,map00240,map00260,map01100	-	R09289,R10851,R10852	RC00087,RC00525,RC03288	ko00000,ko00001,ko01000	-	-	-	adh_short
FQ312003.1_1441	14.98789826053917	13.42310152921063	10.84581504599949	19.8500963100876	15.158256925482002	14.422920432148711	90371.CY43_07700	0	1374	COG0339@1|root,COG0339@2|Bacteria,1MU1K@1224|Proteobacteria,1RMXI@1236|Gammaproteobacteria,3ZKRZ@590|Salmonella	1236|Gammaproteobacteria	E	Peptidase family M3	dcp	GO:0003674,GO:0003824,GO:0004180,GO:0005575,GO:0005622,GO:0005623,GO:0005737,GO:0005829,GO:0006508,GO:0006807,GO:0008150,GO:0008152,GO:0008233,GO:0008238,GO:0016787,GO:0019538,GO:0030288,GO:0030313,GO:0031975,GO:0042597,GO:0043170,GO:0044238,GO:0044424,GO:0044444,GO:0044464,GO:0070011,GO:0071704,GO:0140096,GO:1901564	3.4.15.5	ko:K01284	-	-	-	-	ko00000,ko01000,ko01002	-	-	-	Peptidase_M3
FQ312003.1_1442	14.18767672852778	14.880448753299914	5.633021800345649	12.261408657531257	13.206588975255062	20.40507101163295	220341.16502645	4.45e-16	71.6	COG3729@1|root,COG3729@2|Bacteria,1N767@1224|Proteobacteria,1SCA5@1236|Gammaproteobacteria,3ZMNV@590|Salmonella	1236|Gammaproteobacteria	S	Stress-induced bacterial acidophilic repeat motif	-	-	-	ko:K06884	-	-	-	-	ko00000	-	-	-	KGG
FQ312003.1_1443	4.019306860392578	4.594578228204007	2.3846567663969416	5.706536642182762	6.078228229384138	5.844848707672831	90371.CY43_07710	9.84e-121	345	COG1546@1|root,COG1546@2|Bacteria,1REN7@1224|Proteobacteria,1S531@1236|Gammaproteobacteria,3ZJQP@590|Salmonella	1236|Gammaproteobacteria	S	Competence-damaged protein	ydeJ	-	-	-	-	-	-	-	-	-	-	-	CinA
FQ312003.1_1444	26.383165587632288	25.28766537269616	14.865100796536813	26.979836641159967	26.95698819632036	25.04958925252908	90371.CY43_07715	8.329999999999999e-89	260	COG3111@1|root,COG3111@2|Bacteria,1REUG@1224|Proteobacteria,1S54G@1236|Gammaproteobacteria,3ZM5W@590|Salmonella	1236|Gammaproteobacteria	S	Bacterial OB fold (BOF) protein	ydeI	GO:0000302,GO:0006950,GO:0006979,GO:0008150,GO:0009636,GO:0009987,GO:0010035,GO:0033554,GO:0034599,GO:0034614,GO:0035690,GO:0042221,GO:0042493,GO:0042542,GO:0042710,GO:0044010,GO:0044011,GO:0044764,GO:0046677,GO:0050896,GO:0051703,GO:0051704,GO:0051716,GO:0070301,GO:0070887,GO:0071236,GO:0090605,GO:0090609,GO:0097237,GO:1901700,GO:1901701	-	-	-	-	-	-	-	-	-	-	BOF
FQ312003.1_1445	219.05455548588486	413.7559363750015	233.55866451302168	175.47981179675386	222.63054497695438	342.29026623041955	35703.DQ02_20540	1.56e-11	58.2	2ETZ7@1|root,30YHR@2|Bacteria,1PKDA@1224|Proteobacteria,1TM2C@1236|Gammaproteobacteria,3WZP9@544|Citrobacter	1236|Gammaproteobacteria	-	-	-	-	-	-	-	-	-	-	-	-	-	-	-
FQ312003.1_1446	26.15829494594758	25.147004197931818	16.806315808798104	27.454552263462396	28.806088002176974	25.321032685943408	90371.CY43_07725	3.3799999999999997e-272	746	COG0477@1|root,COG2814@2|Bacteria,1N0KT@1224|Proteobacteria,1RYZC@1236|Gammaproteobacteria,3ZKXX@590|Salmonella	1236|Gammaproteobacteria	EGP	Major Facilitator Superfamily	ydeE	GO:0003674,GO:0005215,GO:0005575,GO:0005623,GO:0005886,GO:0006810,GO:0006857,GO:0008150,GO:0015833,GO:0016020,GO:0022857,GO:0035442,GO:0035672,GO:0035673,GO:0042886,GO:0042887,GO:0042938,GO:0044464,GO:0051179,GO:0051234,GO:0055085,GO:0071702,GO:0071705,GO:0071916,GO:0071944,GO:1904680	-	-	-	-	-	-	-	-	-	-	MFS_1
FQ312003.1_1447	9.045755746008314	12.98769919844177	9.728064435341897	15.98669248113043	11.793988331288508	10.859608409086865	90371.CY43_07730	1.14e-199	555	COG0697@1|root,COG0697@2|Bacteria,1MVKG@1224|Proteobacteria,1RM8T@1236|Gammaproteobacteria,3ZKSV@590|Salmonella	1236|Gammaproteobacteria	EG	EamA-like transporter family	eamA	GO:0000101,GO:0003333,GO:0003674,GO:0005215,GO:0005575,GO:0005623,GO:0005886,GO:0006810,GO:0006811,GO:0006812,GO:0006820,GO:0006865,GO:0008150,GO:0015562,GO:0015711,GO:0015804,GO:0015849,GO:0016020,GO:0016021,GO:0022857,GO:0031224,GO:0032973,GO:0033228,GO:0034220,GO:0042883,GO:0044425,GO:0044464,GO:0046942,GO:0051179,GO:0051234,GO:0055085,GO:0071702,GO:0071705,GO:0071944,GO:0072348,GO:0098655,GO:…	-	ko:K03298,ko:K15268	-	-	-	-	ko00000,ko02000	2.A.7.3,2.A.7.3.2	-	iECIAI39_1322.ECIAI39_1835	EamA
FQ312003.1_1448	32.101154315866744	42.18440313451271	29.9193347160854	44.50685910825909	35.50139535163119	41.8385676596178	220341.16502640	1.0299999999999998e-43	142	2E68Q@1|root,330WV@2|Bacteria,1N7UE@1224|Proteobacteria,1SFHP@1236|Gammaproteobacteria,3ZMND@590|Salmonella	1236|Gammaproteobacteria	S	MarB protein	marB	GO:0005575,GO:0005623,GO:0030288,GO:0030313,GO:0031975,GO:0042597,GO:0044464	-	ko:K13630	-	-	-	-	ko00000	-	-	-	MarB
FQ312003.1_1449	32.37849023601736	45.21924181243447	28.89265463148415	47.52490264995831	43.07409210259225	50.12004921814016	220341.16502639	8.3e-89	261	COG2207@1|root,COG2207@2|Bacteria,1RAVT@1224|Proteobacteria,1S2T7@1236|Gammaproteobacteria,3ZM6X@590|Salmonella	1236|Gammaproteobacteria	K	Transcriptional activator of genes involved in the multiple antibiotic resistance (Mar) phenotype	marA	-	-	ko:K05804,ko:K13632	ko01503,map01503	M00647,M00746,M00767	-	-	ko00000,ko00001,ko00002,ko01504,ko03000,ko03036	-	-	-	HTH_18
FQ312003.1_145	45.741616195188435	35.96834465796839	36.49708835171085	53.108700385642116	48.6992868995901	47.89970891069892	90371.CY43_00735	8.799999999999999e-203	561	COG3725@1|root,COG3725@2|Bacteria,1MVMK@1224|Proteobacteria,1RQTI@1236|Gammaproteobacteria,3ZJUH@590|Salmonella	1236|Gammaproteobacteria	V	Regulatory signalling modulator protein AmpE	ampE	GO:0005575,GO:0005623,GO:0005886,GO:0005887,GO:0016020,GO:0016021,GO:0031224,GO:0031226,GO:0044425,GO:0044459,GO:0044464,GO:0071944	-	ko:K03807	-	-	-	-	ko00000	-	-	-	AmpE
FQ312003.1_1450	35.64353991373751	39.68989793324373	25.012350315747398	45.695133976804044	42.631790002856036	57.19052967007596	90371.CY43_07745	8.98e-102	294	COG1846@1|root,COG1846@2|Bacteria,1N7BV@1224|Proteobacteria,1S2AX@1236|Gammaproteobacteria,3ZM7E@590|Salmonella	1236|Gammaproteobacteria	K	Repressor of the marRAB operon which is involved in the activation of both antibiotic resistance and oxidative stress genes	marR	GO:0001067,GO:0003674,GO:0003676,GO:0003677,GO:0005488,GO:0006355,GO:0006950,GO:0008150,GO:0009266,GO:0009408,GO:0009628,GO:0009889,GO:0009890,GO:0009892,GO:0009987,GO:0010468,GO:0010556,GO:0010558,GO:0010605,GO:0010629,GO:0019219,GO:0019222,GO:0031323,GO:0031324,GO:0031326,GO:0031327,GO:0042221,GO:0044212,GO:0045892,GO:0045934,GO:0046677,GO:0048519,GO:0048523,GO:0050789,GO:0050794,GO:0050896,GO:…	-	ko:K03712	-	-	-	-	ko00000,ko03000	-	-	-	MarR,MarR_2
FQ312003.1_1451	31.955954505294233	32.00119478758426	21.403228207284293	35.70441016795768	30.970403905218426	31.023615841742288	220341.16502637	3.02e-149	421	COG2095@1|root,COG2095@2|Bacteria,1MV1C@1224|Proteobacteria,1RPM8@1236|Gammaproteobacteria,3ZM0R@590|Salmonella	1236|Gammaproteobacteria	U	MarC family integral membrane protein	marC	GO:0005575,GO:0005623,GO:0005886,GO:0005887,GO:0016020,GO:0016021,GO:0031224,GO:0031226,GO:0044425,GO:0044459,GO:0044464,GO:0071944	-	ko:K05595	-	-	-	-	ko00000,ko02000	2.A.95.1	-	-	MarC
FQ312003.1_1452	10.066551620622601	27.861956295932988	9.006773474005616	19.473053572285842	14.134488157946086	13.225239665689278	90371.CY43_07755	1.8500000000000001e-265	729	COG0477@1|root,COG2814@2|Bacteria,1MU9G@1224|Proteobacteria,1RPHV@1236|Gammaproteobacteria,3ZK2N@590|Salmonella	1236|Gammaproteobacteria	EGP	Involved in the efflux of sugars. The physiological role may be the reduction of the intracellular concentration of toxic sugars or sugar metabolites	sotB	GO:0005575,GO:0005623,GO:0005886,GO:0016020,GO:0044464,GO:0071944	-	ko:K03445,ko:K08159	-	-	-	-	ko00000,ko02000	2.A.1.2.15,2.A.1.2.18,2.A.1.2.26	-	iEcSMS35_1347.EcSMS35_1642,iSF_1195.SF1566	MFS_1
FQ312003.1_1453	6.529840623497067	8.128179129577646	5.328366395672376	8.393795274149928	6.674942113490764	7.915523186659422	90371.CY43_07760	3.3399999999999996e-210	580	COG0583@1|root,COG0583@2|Bacteria,1N8HZ@1224|Proteobacteria,1RR4Z@1236|Gammaproteobacteria,3ZKPS@590|Salmonella	1236|Gammaproteobacteria	K	LysR substrate binding domain	yneJ	GO:0006139,GO:0006351,GO:0006725,GO:0006807,GO:0008150,GO:0008152,GO:0009058,GO:0009059,GO:0009987,GO:0010467,GO:0016070,GO:0018130,GO:0019438,GO:0032774,GO:0034641,GO:0034645,GO:0034654,GO:0043170,GO:0044237,GO:0044238,GO:0044249,GO:0044260,GO:0044271,GO:0046483,GO:0071704,GO:0090304,GO:0097659,GO:1901360,GO:1901362,GO:1901576	-	-	-	-	-	-	-	-	-	-	HTH_1,LysR_substrate
FQ312003.1_1454	5.451176108870369	7.728189017582892	4.714852772219098	10.289901235378569	5.948030739164323	5.4873212970919	90371.CY43_07765	0	886	COG1012@1|root,COG1012@2|Bacteria,1MU1V@1224|Proteobacteria,1RMBQ@1236|Gammaproteobacteria,3ZISJ@590|Salmonella	1236|Gammaproteobacteria	C	Aldehyde dehydrogenase family	yneI	GO:0001505,GO:0003674,GO:0003824,GO:0004777,GO:0006082,GO:0006520,GO:0006525,GO:0006527,GO:0006576,GO:0006595,GO:0006598,GO:0006807,GO:0008150,GO:0008152,GO:0009013,GO:0009056,GO:0009063,GO:0009064,GO:0009065,GO:0009308,GO:0009310,GO:0009445,GO:0009447,GO:0009448,GO:0009450,GO:0009987,GO:0016054,GO:0016491,GO:0016620,GO:0016903,GO:0019752,GO:0032787,GO:0034641,GO:0042133,GO:0042135,GO:0042402,GO:…	1.2.1.16,1.2.1.20,1.2.1.24,1.2.1.79	ko:K00135,ko:K08324	ko00250,ko00310,ko00350,ko00650,ko00760,ko01100,ko01120,map00250,map00310,map00350,map00650,map00760,map01100,map01120	M00027	R00713,R00714,R02401	RC00080	ko00000,ko00001,ko00002,ko01000	-	-	iECUMN_1333.ECUMN_1793	Aldedh
FQ312003.1_1455	6.865996187219434	14.484790230933639	11.901823369605726	12.740511167168641	8.16285371446262	8.70932258827777	90371.CY43_07770	2.1199999999999995e-222	613	COG2066@1|root,COG2066@2|Bacteria,1MWB5@1224|Proteobacteria,1RMY9@1236|Gammaproteobacteria,3ZM3Y@590|Salmonella	1236|Gammaproteobacteria	E	Glutaminase	glsA	GO:0003674,GO:0003824,GO:0004359,GO:0006082,GO:0006520,GO:0006536,GO:0006537,GO:0006541,GO:0006543,GO:0006807,GO:0008150,GO:0008152,GO:0008652,GO:0009056,GO:0009058,GO:0009063,GO:0009064,GO:0009065,GO:0009084,GO:0009987,GO:0016053,GO:0016054,GO:0016787,GO:0016810,GO:0016811,GO:0019752,GO:0040008,GO:0043436,GO:0043648,GO:0043650,GO:0044237,GO:0044238,GO:0044248,GO:0044249,GO:0044281,GO:0044282,GO:…	3.5.1.2	ko:K01425	ko00220,ko00250,ko00471,ko01100,ko04724,ko04727,ko04964,ko05206,ko05230,map00220,map00250,map00471,map01100,map04724,map04727,map04964,map05206,map05230	-	R00256,R01579	RC00010,RC02798	ko00000,ko00001,ko01000	-	-	iB21_1397.B21_01492,iECBD_1354.ECBD_2118,iECB_1328.ECB_01481,iECD_1391.ECD_01481,iYL1228.KPN_01636	Glutaminase
FQ312003.1_1456	23.845743855540444	23.810817919070132	21.7657000343431	23.230085357333184	26.83779784887915	23.826202515989266	90371.CY43_07775	4.12e-86	253	2DMJC@1|root,32RYJ@2|Bacteria,1RGW8@1224|Proteobacteria,1S6NK@1236|Gammaproteobacteria,3ZM7B@590|Salmonella	1236|Gammaproteobacteria	S	Domain of unknown function (DUF4186)	yneG	-	-	-	-	-	-	-	-	-	-	-	DUF4186
FQ312003.1_1457	26.501595016494555	55.13328767851061	29.81808759619769	36.310544081755936	35.831628049335	33.14311996876887	220341.16502632	7.0599999999999994e-220	607	COG3781@1|root,COG3781@2|Bacteria,1MX91@1224|Proteobacteria,1S0QU@1236|Gammaproteobacteria,3ZJR3@590|Salmonella	1236|Gammaproteobacteria	S	Bestrophin, RFP-TM, chloride channel	yneE	GO:0005575,GO:0005623,GO:0005886,GO:0016020,GO:0044464,GO:0071944	-	ko:K08994	-	-	-	-	ko00000,ko02000	1.A.46.2	-	-	Bestrophin
FQ312003.1_1458	8.98338809015492	17.145080444859644	9.557501815117668	9.931862719507928	8.371485264424411	10.265450762930323	90371.CY43_07785	4.2600000000000004e-123	351	COG4319@1|root,COG4319@2|Bacteria,1NZFW@1224|Proteobacteria,1SSWG@1236|Gammaproteobacteria,3ZKU1@590|Salmonella	1236|Gammaproteobacteria	S	SnoaL-like domain	-	-	-	-	-	-	-	-	-	-	-	-	DUF4440
FQ312003.1_1459	5.991834195887069	6.403142857068031	3.7673381555151098	6.829240530486462	5.980550677079367	5.72375440621874	90371.CY43_07790	3.53e-276	754	COG3203@1|root,COG3203@2|Bacteria,1MVRY@1224|Proteobacteria,1RNBS@1236|Gammaproteobacteria,3ZM4U@590|Salmonella	1236|Gammaproteobacteria	M	Gram-negative porin	ompC	-	-	ko:K09475,ko:K09476,ko:K11929,ko:K14062,ko:K16076	ko01501,ko02020,map01501,map02020	M00746	-	-	ko00000,ko00001,ko00002,ko01504,ko02000	1.B.1.1,1.B.1.1.1,1.B.1.1.2,1.B.1.1.3,1.B.1.1.4,1.B.1.1.5	-	-	Porin_1
FQ312003.1_146	15.710581068100373	11.991544533173212	9.934776465875268	14.524747865116266	16.00793078796899	13.854848952084344	90371.CY43_00740	1.87e-254	694	COG3940@1|root,COG3940@2|Bacteria,1NKF0@1224|Proteobacteria,1RNIH@1236|Gammaproteobacteria,3ZJHD@590|Salmonella	1236|Gammaproteobacteria	G	Glycosyl hydrolases family 43	abf2	-	-	-	-	-	-	-	-	-	-	-	Glyco_hydro_43
FQ312003.1_1460	4.591533862908929	5.742587904146819	2.396321585368142	6.518413169581778	5.465219667377466	4.784724642262074	90371.CY43_07795	4.58e-78	232	COG0375@1|root,COG0375@2|Bacteria,1PTY6@1224|Proteobacteria,1SA2E@1236|Gammaproteobacteria,3ZMC7@590|Salmonella	1236|Gammaproteobacteria	C	Probably plays a role in a hydrogenase nickel cofactor insertion step	-	-	-	ko:K04651	-	-	-	-	ko00000,ko03110	-	-	-	HypA
FQ312003.1_1461	6.273465069539021	5.954198918974665	2.965039116345692	7.605813172774711	5.705096619010336	6.438842268569925	90371.CY43_07800	6.249999999999999e-213	588	COG0374@1|root,COG0374@2|Bacteria,1RD45@1224|Proteobacteria,1RTHB@1236|Gammaproteobacteria,3ZKEY@590|Salmonella	1236|Gammaproteobacteria	C	Belongs to the NiFe NiFeSe hydrogenase large subunit family	-	-	-	-	-	-	-	-	-	-	-	-	-
FQ312003.1_1462	8.194071514761408	9.667028167343839	5.140278416560882	11.132942543565484	8.697938869865032	7.838150415354747	90371.CY43_07805	6.46e-267	729	COG1773@1|root,COG1773@2|Bacteria,1MV2U@1224|Proteobacteria,1S2ZY@1236|Gammaproteobacteria,3ZJUE@590|Salmonella	1236|Gammaproteobacteria	C	Rubredoxin	hyaF2	-	-	ko:K03618	-	-	-	-	ko00000	-	-	-	HupH_C,Rubredoxin
FQ312003.1_1463	13.693755330636957	13.810007487731633	10.894931219147697	19.167762156669582	14.813915454260046	15.80890855117882	220341.16502628	5.98e-94	274	COG1999@1|root,COG1999@2|Bacteria,1QVWC@1224|Proteobacteria,1T2KJ@1236|Gammaproteobacteria,3ZM9A@590|Salmonella	1236|Gammaproteobacteria	S	Hydrogenase-1 expression protein HyaE	hyaE2	-	-	ko:K03619	-	-	-	-	ko00000	-	-	-	HyaE
FQ312003.1_1464	10.465298947932949	10.03044499192023	5.894380647743025	15.471176292462058	10.657059418940156	10.29213566692279	90371.CY43_07815	7.539999999999999e-66	200	COG0298@1|root,COG0298@2|Bacteria,1N9Z3@1224|Proteobacteria,1SCWQ@1236|Gammaproteobacteria,3ZMP3@590|Salmonella	1236|Gammaproteobacteria	O	Hydrogenase expression formation protein (HUPF HYPC)	-	-	-	ko:K04653	-	-	-	-	ko00000	-	-	-	HupF_HypC
FQ312003.1_1465	7.684098522675868	11.867220234724426	6.574825405426383	13.372498162649652	9.931080672820666	11.076621899893007	90371.CY43_07820	4.91e-141	398	COG0680@1|root,COG0680@2|Bacteria,1RE1C@1224|Proteobacteria,1S4H2@1236|Gammaproteobacteria,3ZKAR@590|Salmonella	1236|Gammaproteobacteria	E	Hydrogenase maturation protease	hyaD	-	-	ko:K03605	-	-	-	-	ko00000,ko01000,ko01002	-	-	-	HycI
FQ312003.1_1466	15.596826738233903	12.86621449421859	8.639578669126529	13.910884306015763	13.948927353902057	15.136812304840127	220341.16502625	1.3999999999999999e-171	478	COG1969@1|root,COG1969@2|Bacteria,1MU87@1224|Proteobacteria,1RNTH@1236|Gammaproteobacteria,3ZKGM@590|Salmonella	1236|Gammaproteobacteria	C	Prokaryotic cytochrome b561	hydC	-	-	ko:K03620	ko02020,map02020	-	-	-	ko00000,ko00001	-	-	-	Ni_hydr_CYTB
FQ312003.1_1467	8.142031656871964	6.591796280661715	3.6599079415705265	7.5869641598576765	7.438674906613271	7.387100590245608	90371.CY43_07830	0	1252	COG0374@1|root,COG0374@2|Bacteria,1MWFJ@1224|Proteobacteria,1RMC3@1236|Gammaproteobacteria,3ZM4W@590|Salmonella	1236|Gammaproteobacteria	C	Nickel-dependent hydrogenase	hydB	-	1.12.5.1,1.12.99.6	ko:K05922,ko:K06281	ko00633,ko01120,map00633,map01120	-	R08034	RC00250	ko00000,ko00001,ko01000	-	-	-	NiFeSe_Hases
FQ312003.1_1468	5.984139585110218	4.3944953057492855	2.08029796507848	5.706254778347031	5.445808781636716	4.579244591836698	90371.CY43_07835	3.25e-274	749	COG1740@1|root,COG1740@2|Bacteria,1MWAC@1224|Proteobacteria,1RNTJ@1236|Gammaproteobacteria,3ZK1N@590|Salmonella	1236|Gammaproteobacteria	C	NiFe/NiFeSe hydrogenase small subunit C-terminal	-	-	1.12.99.6	ko:K06282	ko00633,ko01120,map00633,map01120	-	R08034	RC00250	ko00000,ko00001,ko01000	-	-	-	NiFe_hyd_SSU_C,Oxidored_q6
FQ312003.1_1469	4.945419407025858	4.922124816813736	3.231397258120179	1.819173277477891	5.675961299457437	6.553974091255183	NA	NA	NA	NA	NA	NA	NA	NA	NA	NA	NA	NA	NA	NA	NA	NA	NA	NA	NA	NA
FQ312003.1_147	4.61904675593734	4.250572110597545	2.965724437206059	4.7917724355658615	5.271577647755729	4.771238516653302	90371.CY43_00745	0	931	COG2211@1|root,COG2211@2|Bacteria,1MVUM@1224|Proteobacteria,1RP5J@1236|Gammaproteobacteria,3ZIRG@590|Salmonella	1236|Gammaproteobacteria	G	MFS/sugar transport protein	yicJ	-	-	ko:K03292,ko:K11104	-	-	-	-	ko00000,ko02000	2.A.2,2.A.2.1	-	-	MFS_2
FQ312003.1_1470	22.35852312324046	23.056312703505988	17.290475157759282	20.360086006292498	22.40972306482397	25.692215109430663	90371.CY43_07845	4.06e-268	733	COG3049@1|root,COG3049@2|Bacteria,1N4JD@1224|Proteobacteria,1RZ9V@1236|Gammaproteobacteria,3ZJ4K@590|Salmonella	1236|Gammaproteobacteria	M	Linear amide C-N hydrolases, choloylglycine hydrolase family	-	-	3.5.1.24	ko:K01442	ko00120,ko00121,ko01100,map00120,map00121,map01100	-	R02797,R03975,R03977,R04486,R04487,R05835	RC00090,RC00096	ko00000,ko00001,ko01000	-	-	-	CBAH
FQ312003.1_1471	101.48211213561368	84.52649848019381	74.56655976149013	115.39974284887475	113.09215335601807	84.38449328634469	220341.16502622	2.51e-156	440	COG2186@1|root,COG2186@2|Bacteria,1QGMF@1224|Proteobacteria,1RUQH@1236|Gammaproteobacteria,3ZJNH@590|Salmonella	1236|Gammaproteobacteria	K	FCD domain	-	-	-	-	-	-	-	-	-	-	-	-	FCD,GntR
FQ312003.1_1472	21.213689390991043	17.96446436007883	14.740345059931936	22.553704496115557	23.69416414261365	22.74252284796306	90371.CY43_07855	2.9999999999999995e-250	686	COG1063@1|root,COG1063@2|Bacteria,1MWX0@1224|Proteobacteria,1RR1W@1236|Gammaproteobacteria,3ZIS0@590|Salmonella	1236|Gammaproteobacteria	E	Alcohol dehydrogenase GroES-like domain	-	-	-	-	-	-	-	-	-	-	-	-	ADH_N,ADH_zinc_N
FQ312003.1_1473	2.4719318758255295	1.9457905920719218	2.166253439661199	3.279978276760051	2.8014031610325163	2.920149300965436	90371.CY43_07860	5.12e-302	824	COG2271@1|root,COG2271@2|Bacteria,1P05X@1224|Proteobacteria,1RRNZ@1236|Gammaproteobacteria,3ZKNP@590|Salmonella	1236|Gammaproteobacteria	G	Major Facilitator Superfamily	-	-	-	ko:K08191	-	-	-	-	ko00000,ko02000	2.A.1.14.2	-	-	MFS_1
FQ312003.1_1474	3.0908420847654408	4.462206022248338	1.9105639277282398	3.8641053896098154	3.325593084235475	3.2099597586580577	220341.16502619	0	1026	COG4287@1|root,COG4287@2|Bacteria,1NP5V@1224|Proteobacteria,1RS87@1236|Gammaproteobacteria,3ZK30@590|Salmonella	1236|Gammaproteobacteria	S	PhoPQ-activated pathogenicity-related protein	pqaA	-	-	-	-	-	-	-	-	-	-	-	PhoPQ_related
FQ312003.1_1475	3.089131884971331	4.0222491910939535	2.9761404499770965	4.0748688491641785	3.2040588795910563	3.4697427575709763	90371.CY43_07870	1.49e-275	756	COG0477@1|root,COG0477@2|Bacteria,1R9KU@1224|Proteobacteria,1T2KK@1236|Gammaproteobacteria,3ZIR5@590|Salmonella	1236|Gammaproteobacteria	EGP	MFS_1 like family	-	-	-	ko:K08151	-	M00668	-	-	ko00000,ko00002,ko01504,ko02000	2.A.1.2.38,2.A.1.2.39,2.A.1.2.4,2.A.1.2.41,2.A.1.2.68,2.A.1.2.75	-	-	MFS_1
[truncated: 4,002 more rows]

## Sheet: 2F
Sample	PC1	PC2	Treatment
LM_17	-15.0325	-3.7536	Clomiphene
[truncated: 17 more rows]

## Sheet: 2G
orf	NT_ID	Species	mean_tpm_DMSO	mean_tpm_Floxuridine	mean_tpm_Simvastatin	seed_ortholog	evalue	score	eggnog_ogs	max_annot_lvl	cog_category	description	preferred_name	gos	ec	kegg_ko	kegg_pathway	kegg_module	kegg_reaction	kegg_rclass	brite	kegg_tc	cazy	bigg_reaction	pfams
[truncated: 68,533 more rows]
