# Supplementary material for: Non-antibiotics disrupt colonization resistance against enteropathogens
Source: Nature. 2025 Jul 16;644(8076):497–505. doi: 10.1038/s41586-025-09217-2 (PMC12350171; doi:10.1038/s41586-025-09217-2)
Supplement: Supplementary file 8 — Source Data Fig. 3 [file 41586_2025_9217_MOESM8_ESM.xlsx]

## Sheet: 3A
Drug	Concentration	Class	Lumi_20	OD_20	Lumi_21	OD_21
Acarbose	10	Antidiabetes	0.864229	1.04949	1.15495	1.02934
Acarbose	160	Antidiabetes	0.836711	1.16086	1.13089	0.98921
Acarbose	20	Antidiabetes	0.660462	1.08658	1.11137	1.00578
Acarbose	40	Antidiabetes	0.867371	1.17769	1.08084	1.00044
Acarbose	80	Antidiabetes	0.739267	1.1883	1.42147	1.00168
Amlodipine	10	Calcium Channel Blocker	-0.13151	1.00783	-0.09897	1.03506
Amlodipine	2.5	Calcium Channel Blocker	0.589798	1.0023	0.352516	1.00736
Amlodipine	20	Calcium Channel Blocker	0.177091	1.0005	0.002295	1.03889
Amlodipine	40	Calcium Channel Blocker	0.356437	1.00355	0.112625	1.02441
Amlodipine	5	Calcium Channel Blocker	-0.04757	1.00017	0.003327	0.984433
Aprepitant	10	Antiemetic	0.596153	1.03038	0.099365	1.00056
Aprepitant	160	Antiemetic	0.101515	1.06046	0.12963	1.0081
Aprepitant	20	Antiemetic	0.262048	1.01831	0.014624	0.981297
Aprepitant	40	Antiemetic	0.257256	1.04961	1.16572	0.788421
Aprepitant	80	Antiemetic	0.06824	1.06535	0.271967	1.0346
Benzbromarone	10	Inhibitor	1.05554	0.943435	1.10189	0.877018
Benzbromarone	160	Inhibitor	1.87981	0.724133	2.414	0.30099
Benzbromarone	20	Inhibitor	0.63232	0.935779	0.948718	0.859612
Benzbromarone	40	Inhibitor	0.923513	0.869595	1.30446	0.811986
Benzbromarone	80	Inhibitor	1.92527	0.71169	1.4635	0.687292
Chlorpromazine	10	Antipsychotic	0.785254	1.01431	0.496838	1.00511
Chlorpromazine	160	Antipsychotic	1.74452	0.631513	2.69458	0.81302
Chlorpromazine	20	Antipsychotic	0.514244	0.989429	0.086408	0.98341
Chlorpromazine	40	Antipsychotic	0.452346	1.02386	0.307519	0.940769
Chlorpromazine	80	Antipsychotic	0.863619	0.963113	1.579	0.927469
Chlorprothixene	10	Antipsychotic	0.349475	1.01691	0.43525	0.987546
Chlorprothixene	160	Antipsychotic	1.09413	0.637514	2.49371	0.480344
Chlorprothixene	20	Antipsychotic	0.112313	1.00024	0.337729	1.02115
Chlorprothixene	40	Antipsychotic	0.342362	1.01427	0.080828	0.990116
Chlorprothixene	80	Antipsychotic	0.909975	0.979963	0.73663	0.965025
Cilnidipine	10	Calcium Channel Blocker	-0.49513	1.06839	-0.47361	1.06084
Cilnidipine	2.5	Calcium Channel Blocker	0.472715	1.05882	-0.16254	1.02837
Cilnidipine	20	Calcium Channel Blocker	-0.2494	1.02258	-0.28347	1.035
Cilnidipine	40	Calcium Channel Blocker	0.042481	1.0436	-0.52337	0.993491
Cilnidipine	5	Calcium Channel Blocker	-0.29722	1.0706	-0.29391	1.00464
Clemizole	10	Antihistamine	0.616508	0.993737	0.419089	1.01504
Clemizole	160	Antihistamine	0.400562	0.979969	1.04433	0.963767
Clemizole	20	Antihistamine	0.31363	1.02414	0.397555	1.00017
Clemizole	40	Antihistamine	0.257852	1.05681	0.387551	1.03504
Clemizole	80	Antihistamine	0.190859	1.0278	0.620032	1.01696
Clindamycin	10	Antibiotic	3.85561	0.001948	2.12443	0.262732
Clindamycin	160	Antibiotic	2.2915	0.005626	4.468	0.061759
Clindamycin	20	Antibiotic	3.60766	0.003571	1.94341	0.272926
Clindamycin	40	Antibiotic	3.39243	0.001404	1.87391	0.237685
Clindamycin	80	Antibiotic	3.1663	0.002541	2.93476	0.157612
Clomifen	10	Estrogen Modulator	0.59252	0.98876	0.105004	0.947138
Clomifen	160	Estrogen Modulator	3.86349	0.013197	2.4529	0.334543
Clomifen	20	Estrogen Modulator	0.217575	0.965688	0.129818	0.954792
Clomifen	40	Estrogen Modulator	0.074898	0.857738	-0.07461	0.845311
Clomifen	80	Estrogen Modulator	1.59497	0.571478	1.99461	0.398204
Clotrimazole	10	Antifungal	-0.6136	1.01344	0.163345	1.03371
Clotrimazole	2.5	Antifungal	0.074608	1.01893	0.129708	0.96936
Clotrimazole	20	Antifungal	-0.23475	0.982763	-0.0136	1.00373
Clotrimazole	40	Antifungal	0.161078	0.965841	0.615131	0.975952
Clotrimazole	5	Antifungal	-0.16493	1.0195	0.395798	0.989007
Diacerein	10	Antiinflammatory	0.013232	1.00765	-0.25093	0.935997
Diacerein	160	Antiinflammatory	2.46324	0.29404	2.45252	0.283917
Diacerein	20	Antiinflammatory	-0.67298	1.01402	0.399943	0.912784
Diacerein	40	Antiinflammatory	-2.05178	0.954349	0.679581	0.728264
Diacerein	80	Antiinflammatory	-0.09716	0.816491	2.33945	0.337416
Dicumarol	10	Anticoagulant	0.172094	0.985336	-0.03023	0.958006
Dicumarol	2.5	Anticoagulant	0.236666	0.982245	0.437615	0.966341
Dicumarol	20	Anticoagulant	-0.01216	0.953707	0.087252	0.955654
Dicumarol	40	Anticoagulant	0.314135	0.963322	0.393075	0.962455
Dicumarol	5	Anticoagulant	0.085695	0.969239	0.205224	0.964776
Dienestrol	10	Estrogen Modulator	0.025929	0.976378	-0.26791	0.99665
Dienestrol	2.5	Estrogen Modulator	0.496336	0.992698	0.125992	0.981096
Dienestrol	20	Estrogen Modulator	0.135934	0.952642	0.332548	0.971741
Dienestrol	40	Estrogen Modulator	0.751535	0.98196	1.38031	0.894414
Dienestrol	5	Estrogen Modulator	-0.12353	0.988062	-0.18468	1.0292
Doxorubicin	10	Antibiotic	0.093697	0.964337	0.323861	0.978199
Doxorubicin	160	Antibiotic	-0.15138	0.921534	-0.40468	0.907164
Doxorubicin	20	Antibiotic	-0.17736	0.934893	-0.50298	0.949079
Doxorubicin	40	Antibiotic	-0.83271	0.89	-0.67619	0.917813
Doxorubicin	80	Antibiotic	-1.31007	0.887657	0.008416	0.88074
Doxycycline	10	Antibiotic	2.97213	0.017678	5.14747	0.061696
Doxycycline	160	Antibiotic	0.221911	0.006938	1.30212	0.064152
Doxycycline	20	Antibiotic	2.55891	0.001899	4.81403	0.059864
Doxycycline	40	Antibiotic	2.13116	0.006198	4.51226	0.064073
Doxycycline	80	Antibiotic	1.66333	0.006551	3.78021	0.065471
Erythromycin	10	Antibiotic	2.60468	0.390978	2.00947	0.734005
Erythromycin	160	Antibiotic	2.45824	0.329416	4.47385	0.408599
Erythromycin	20	Antibiotic	2.3441	0.33569	1.96905	0.6959
Erythromycin	40	Antibiotic	2.48584	0.355095	2.29347	0.608115
Erythromycin	80	Antibiotic	2.54657	0.330981	3.37287	0.495929
Ethopropazine	10	Antimuscarinic	0.492638	0.965125	0.654434	0.981149
Ethopropazine	160	Antimuscarinic	0.847304	0.915999	0.827333	0.969881
Ethopropazine	20	Antimuscarinic	0.187592	0.953959	0.486044	0.995054
Ethopropazine	40	Antimuscarinic	0.475491	0.948709	0.119129	0.997342
Ethopropazine	80	Antimuscarinic	0.154383	0.949561	0.48032	0.992111
Felodipine	10	Calcium Channel Blocker	-1.34463	1.04975	-0.71632	1.03436
Felodipine	2.5	Calcium Channel Blocker	-0.17885	1.01393	-0.11634	1.00325
Felodipine	20	Calcium Channel Blocker	-1.4015	0.991438	-1.08211	0.994228
Felodipine	40	Calcium Channel Blocker	-1.37621	1.03194	-0.59743	0.938776
Felodipine	5	Calcium Channel Blocker	-0.59825	1.01727	-0.71366	1.01229
Floxuridine	10	Anticancer	3.16835	0.949994	1.5157	0.992606
Floxuridine	160	Anticancer	0.721541	0.88347	2.20012	0.879983
Floxuridine	20	Anticancer	3.18483	0.885395	1.67655	0.907385
Floxuridine	40	Anticancer	2.41321	0.892915	1.88194	0.886315
Floxuridine	80	Anticancer	1.84474	0.852864	1.95701	0.881966
Fluconazole	10	Antifungal	-0.17768	0.966261	0.248256	0.936186
Fluconazole	160	Antifungal	-0.21445	0.960649	0.387945	1.03872
Fluconazole	20	Antifungal	-0.09268	0.969857	0.305825	1.02073
Fluconazole	40	Antifungal	-0.55054	1.00694	-0.31051	0.993282
Fluconazole	80	Antifungal	-0.37285	0.996952	-0.02912	0.989565
Ketoconazole	10	Antifungal	0.532422	0.948816	0.279137	0.94061
Ketoconazole	160	Antifungal	0.809954	0.55853	1.10445	0.731212
Ketoconazole	20	Antifungal	-0.13952	0.945594	-0.11972	0.979304
Ketoconazole	40	Antifungal	-0.06569	0.958116	-0.53185	0.953117
Ketoconazole	80	Antifungal	-0.21893	0.912036	0.147435	0.928216
L-Thyroxine	10	Hormone	-0.77886	1.03249	-0.15823	1.00734
L-Thyroxine	2.5	Hormone	0.056775	1.02284	0.2578	0.996351
L-Thyroxine	20	Hormone	-0.99403	1.03561	-0.40958	1.03207
L-Thyroxine	40	Hormone	-0.77162	1.0263	-0.71875	1.01584
L-Thyroxine	5	Hormone	-0.38934	1.03044	0.173562	0.999269
Lacidipine	10	Calcium Channel Blocker	-0.74305	1.02584	-0.3825	1.04364
Lacidipine	2.5	Calcium Channel Blocker	0.213053	1.01237	0.389894	1.0102
Lacidipine	20	Calcium Channel Blocker	-0.96481	0.997229	-0.31088	1.00348
Lacidipine	40	Calcium Channel Blocker	-0.42792	1.00443	-0.97268	0.963315
Lacidipine	5	Calcium Channel Blocker	-0.37395	1.02903	-0.12339	1.01272
Lansoprazole	10	Proton Pump Inhibitor	0.633898	0.9915	0.344508	0.934899
Lansoprazole	160	Proton Pump Inhibitor	1.06457	0.910975	0.069873	0.926112
Lansoprazole	20	Proton Pump Inhibitor	0.280657	0.962412	-0.02397	0.961825
Lansoprazole	40	Proton Pump Inhibitor	0.08958	1.01609	-0.27123	0.952467
Lansoprazole	80	Proton Pump Inhibitor	0.342439	0.969954	-0.44729	0.944876
Loratadine	10	Antihistamine	-0.69557	1.01021	-0.29716	1.01719
Loratadine	2.5	Antihistamine	0.069458	1.00543	0.533077	1.00398
Loratadine	20	Antihistamine	-0.68099	1.00744	-0.27564	1.01263
Loratadine	40	Antihistamine	-0.46688	0.956421	-0.00051	0.941131
Loratadine	5	Antihistamine	-0.30471	1.02039	0.241712	1.00845
Loxapine	10	Antipsychotic	1.11704	0.995173	0.547011	0.99322
Loxapine	160	Antipsychotic	1.28289	0.967628	1.02239	0.951386
Loxapine	20	Antipsychotic	0.391572	0.976177	0.30823	0.996148
Loxapine	40	Antipsychotic	0.490588	0.992983	0.136917	0.991353
Loxapine	80	Antipsychotic	0.673467	1.00614	0.378389	0.987368
Metformin	10	Antidiabetes	0.728869	0.989829	0.162163	1.01805
Metformin	160	Antidiabetes	0.098901	0.997738	0.243456	1.03072
Metformin	20	Antidiabetes	0.156652	0.992655	-0.11206	1.01436
Metformin	40	Antidiabetes	-0.27943	0.998722	-0.38775	1.01002
Metformin	80	Antidiabetes	-0.034	0.982554	-0.22108	1.0156
Methotrexate	10	Anticancer	0.993311	0.98031	0.26509	0.933619
Methotrexate	2.5	Anticancer	0.871228	0.97908	0.438659	0.930041
Methotrexate	20	Anticancer	1.53825	0.971178	0.383973	0.949625
Methotrexate	40	Anticancer	2.00643	0.867413	0.792753	0.801739
Methotrexate	5	Anticancer	0.429779	0.937947	0.589472	0.910469
Miconazole	10	Antifungal	0.539385	1.06962	0.702819	1.01755
Miconazole	160	Antifungal	1.37068	0.448727	2.03444	0.546883
Miconazole	20	Antifungal	0.095661	1.03706	0.346529	0.968533
Miconazole	40	Antifungal	-0.15513	0.940938	0.778027	0.892717
Miconazole	80	Antifungal	0.631719	0.743047	1.64806	0.70248
Niclosamide	10	Antihelminth	1.02896	1.01871	-0.18475	0.911744
Niclosamide	160	Antihelminth	1.29157	0.907651	0.105304	0.811191
Niclosamide	20	Antihelminth	0.64689	0.942094	-0.27022	0.900609
Niclosamide	40	Antihelminth	0.620785	0.923953	-0.55152	0.896809
Niclosamide	80	Antihelminth	0.641837	0.900775	0.267988	0.823486
Omeprazole	10	Proton Pump Inhibitor	0.654742	1.04075	-0.14627	0.981199
Omeprazole	160	Proton Pump Inhibitor	0.228376	0.923538	-0.59637	0.949587
Omeprazole	20	Proton Pump Inhibitor	-0.18364	1.00865	-0.37234	0.996532
Omeprazole	40	Proton Pump Inhibitor	0.124873	1.01941	-0.32857	1.00783
Omeprazole	80	Proton Pump Inhibitor	0.054272	0.992691	-0.51269	0.978709
Pentamidine isethionate	10	Antifungal	1.13557	1.05852	1.0961	0.985914
Pentamidine isethionate	160	Antifungal	1.22893	0.239537	2.96905	0.34931
Pentamidine isethionate	20	Antifungal	0.941661	1.0741	0.976989	0.947226
Pentamidine isethionate	40	Antifungal	0.570929	0.93854	2.33636	0.712255
Pentamidine isethionate	80	Antifungal	1.53156	0.409807	3.87537	0.552153
Promethazine	10	Antihistamine	0.47175	0.970306	0.08206	0.98708
Promethazine	160	Antihistamine	0.236718	0.971582	1.30811	0.949092
Promethazine	20	Antihistamine	0.121974	0.979314	0.571282	1.01243
Promethazine	40	Antihistamine	-0.0413	0.99561	-0.01373	0.989577
Promethazine	80	Antihistamine	-0.02145	0.992609	0.685276	0.991458
Protriptyline	10	Antipsychotic	0.549267	1.02874	0.16388	0.994603
Protriptyline	160	Antipsychotic	0.819794	0.965145	1.09286	0.956207
Protriptyline	20	Antipsychotic	0.213818	1.03818	0.468928	1.01572
Protriptyline	40	Antipsychotic	-0.01017	1.0213	0.259873	1.0123
Protriptyline	80	Antipsychotic	0.234025	1.00211	0.363828	0.991332
Sertindole	10	Antipsychotic	0.44689	0.998938	0.66462	1.01062
Sertindole	160	Antipsychotic	3.81444	0.013521	2.45788	0.45133
Sertindole	20	Antipsychotic	0.295676	0.983005	0.548173	0.991407
Sertindole	40	Antipsychotic	0.716436	1.02482	-0.05851	0.990418
Sertindole	80	Antipsychotic	1.6298	0.137799	0.86726	0.785612
Simvastatin	10	Statin	0.444071	0.987523	0.34498	0.977073
Simvastatin	160	Statin	1.52349	0.351694	1.97556	0.687247
Simvastatin	20	Statin	-0.06443	0.994376	-0.27918	0.989764
Simvastatin	40	Statin	0.060279	0.933549	0.122795	0.946374
Simvastatin	80	Statin	1.88951	0.610437	1.22202	0.843927
Streptozotocin	10	Anticancer	0.571648	1.01317	2.03823	0.909325
Streptozotocin	160	Anticancer	1.72899	0.759937	4.3059	0.889227
Streptozotocin	20	Anticancer	1.00577	0.983563	2.85235	0.921414
Streptozotocin	40	Anticancer	2.04507	0.845521	3.86487	0.871549
Streptozotocin	80	Anticancer	2.26667	0.84068	3.8548	0.859201
Tamoxifen	10	Anticancer	0.104987	0.981171	-0.04916	1.00182
Tamoxifen	2.5	Anticancer	0.50672	0.976555	0.050149	1.00222
Tamoxifen	20	Anticancer	-0.34018	0.961216	-0.26587	0.976889
Tamoxifen	40	Anticancer	0.392218	0.735775	0.531132	0.719429
Tamoxifen	5	Anticancer	0.079254	0.976523	0.076572	1.00707
Tazobactam	10	Antibiotic	0.837025	0.843064	1.26069	0.834061
Tazobactam	160	Antibiotic	2.21452	0.648978	4.91113	0.722134
Tazobactam	20	Antibiotic	1.09837	0.728005	1.58446	0.789767
Tazobactam	40	Antibiotic	1.70108	0.586359	1.91836	0.71647
Tazobactam	80	Antibiotic	1.58511	0.855402	2.36128	0.733258
Telmisartan	10	Inhibitor	-0.08933	0.979251	-0.58876	0.994091
Telmisartan	160	Inhibitor	-0.62226	0.956543	0.932419	0.955777
Telmisartan	20	Inhibitor	-0.79913	0.977329	-0.63633	0.966269
Telmisartan	40	Inhibitor	-1.1385	0.920935	-1.11077	0.931609
Telmisartan	80	Inhibitor	-0.96143	0.926783	-0.19814	0.891766
Terfenadine	10	Antihistamine	0.000525	0.977188	-0.19412	0.953274
Terfenadine	160	Antihistamine	3.35397	0.030104	2.72459	0.350103
Terfenadine	20	Antihistamine	-0.6688	0.924207	-0.27448	0.960355
Terfenadine	40	Antihistamine	-0.11269	0.746413	0.417386	0.86291
Terfenadine	80	Antihistamine	0.613854	0.657678	1.58461	0.541727
Thioguanosine	10	Anticancer	-0.11677	1.03298	-0.07148	1.02488
Thioguanosine	2.5	Anticancer	0.37793	1.01311	0.043969	1.00748
Thioguanosine	20	Anticancer	-0.41726	1.0493	0.017313	1.047
Thioguanosine	40	Anticancer	-0.56681	1.01617	0.291838	1.01481
Thioguanosine	5	Anticancer	-0.11072	0.993103	0.086211	1.00947
Tiratricol	10	Hormone	-0.44898	0.967011	-0.27264	0.984715
Tiratricol	160	Hormone	3.68291	0.17229	2.32824	0.564669
Tiratricol	20	Hormone	-0.07216	0.893775	-0.16875	0.943078
Tiratricol	40	Hormone	-0.02742	0.845705	0.904214	0.865412
Tiratricol	80	Hormone	1.55624	0.554382	1.22887	0.820608
Tobramycin	10	Antibiotic	0.705488	0.988576	0.130802	1.01142
Tobramycin	160	Antibiotic	-2.27617	1.00885	0.580723	0.99212
Tobramycin	20	Antibiotic	-0.16018	0.984502	0.32713	0.969043
Tobramycin	40	Antibiotic	-0.36371	0.975144	0.504764	0.971997
Tobramycin	80	Antibiotic	-0.38218	0.975413	2.1074	0.983351
Tolfenamic acid	10	Antiinflammatory	0.549884	0.991998	-0.02728	0.990891
Tolfenamic acid	160	Antiinflammatory	1.29134	0.836229	0.283308	0.864177
Tolfenamic acid	20	Antiinflammatory	0.074547	1.00343	-0.14687	0.971428
Tolfenamic acid	40	Antiinflammatory	0.238025	0.995613	-0.08376	0.961891
Tolfenamic acid	80	Antiinflammatory	0.316647	0.968241	-0.09896	0.923498
Tribenoside	10	Antiinflammatory	0.437676	1.00402	0.425241	0.994691
Tribenoside	160	Antiinflammatory	0.286155	0.925443	-0.56311	0.946633
Tribenoside	20	Antiinflammatory	-0.35002	0.970983	0.150415	0.955168
Tribenoside	40	Antiinflammatory	-0.1825	0.983282	-0.1195	0.975822
Tribenoside	80	Antiinflammatory	-0.11045	0.91458	-0.11787	0.944739
Zafirlukast	10	Antiinflammatory	-0.85659	1.02658	-0.92768	0.90435
Zafirlukast	160	Antiinflammatory	-1.3243	0.886765	0.564279	0.840721
Zafirlukast	20	Antiinflammatory	-1.1885	1.02227	0.479804	0.87589
Zafirlukast	40	Antiinflammatory	-1.15934	0.934589	0.346597	0.824946
Zafirlukast	80	Antiinflammatory	-1.38494	0.847647	0.307553	0.810412

## Sheet: 3B
Sample	Species	Treatment	Concentration	mean_relAbundOD
1365	Escherichia coli	DMSO	0	0.100504
2092	Escherichia coli	Clindamycin	20	0.253023
2093	Escherichia coli	Clindamycin	20	0.253023
2094	Escherichia coli	Clindamycin	20	0.253023
2095	Escherichia coli	Sertindole	160	0.301277
2096	Escherichia coli	Sertindole	160	0.301277
2097	Escherichia coli	Sertindole	160	0.301277
2101	Escherichia coli	Streptozotocin	40	0.0157928
2102	Escherichia coli	Streptozotocin	40	0.0157928
2103	Escherichia coli	Streptozotocin	40	0.0157928
2104	Escherichia coli	Erythromycin	160	0.0115412
2105	Escherichia coli	Erythromycin	160	0.0115412
2106	Escherichia coli	Erythromycin	160	0.0115412
2116	Escherichia coli	Doxycycline	20	0.00326681
2117	Escherichia coli	Doxycycline	20	0.00326681
2118	Escherichia coli	Doxycycline	20	0.00326681
2119	Escherichia coli	Tiratricol	160	0.288243
2120	Escherichia coli	Tiratricol	160	0.288243
2121	Escherichia coli	Tiratricol	160	0.288243
2131	Escherichia coli	DMSO	0	0.100504
2132	Escherichia coli	DMSO	0	0.100504

## Sheet: 3C
Subject	Correlation	Adjusted_P	Community_comparison
LM0128	0.67	7.2e-05	COM20
LM0129	0.42	0.0254	COM20
LM0130	0.82	1.552e-06	COM20
LM0131	0.47	0.0156	COM20
LM0132	0.35	0.0408	COM20
LM0133	0.7	3.265e-05	COM20
LM0134	0.73	1.032e-05	COM20
LM0135	0.74	9.03e-06	COM20
LM0128	0.64	0.0002108	COM21
LM0129	0.39	0.0201	COM21
LM0130	0.85	5.28e-07	COM21
LM0131	0.47	0.00992	COM21
LM0132	0.56	0.001794	COM21
LM0133	0.82	1.484e-06	COM21
LM0134	0.77	2.875e-06	COM21
LM0135	0.8	1.848e-06	COM21

## Sheet: 3D
SB WT paired with	WT_Counts	Tag_Counts	Replicate	Ratio_WT/Tag
WITS	270000000	190000000	1	1.42105
frdD	250000000	20000000	1	12.5
WITS	170000000	230000000	2	0.74
frdD	330000000	60000000	2	5.5
WITS	220000000	180000000	3	1.22
frdD	290000000	200000000	3	1,45
WITS	170000000	180000000	4	0.944
frdD	420000000	20000000	4	21
WITS	90000000	270000000	5	0.33
frdD	120000000	220000000	5	0.54
WITS	110000000	260000000	6	0.42
frdD	270000000	50000000	6	5.4

## Sheet: 3E
Community	Replicate	Total_Counts	Treatment	Mutant_Counts	WT_Counts	RatioWT
Com20	1	170000000	DMSO	50000000	120000000	2.4
Com20	2	60000000	DMSO	10000000	50000000	5
Com20	3	40000000	DMSO	19000000	21000000	1.10526
Com20	1	49000000	Streptozotocin	12000000	37000000	3.08333
Com20	2	90000000	Streptozotocin	30000000	60000000	2
Com20	3	90000000	Streptozotocin	30000000	60000000	2
Com20	1	700000000	Tiratricole	260000000	440000000	1.69231
Com20	2	250000000	Tiratricole	100000000	150000000	1.5
Com20	3	380000000	Tiratricole	230000000	150000000	0.652174
Com21	1	22000000	DMSO	8000000	14000000	1.75
Com21	2	4000000	DMSO	1000000	3000000	3
Com21	3	11000000	DMSO	5000000	6000000	1.2
Com21	1	42000000	Streptozotocin	7000000	35000000	5
Com21	2	100000000	Streptozotocin	50000000	50000000	1
Com21	3	100000000	Streptozotocin	50000000	50000000	1
Com21	1	370000000	Tiratricole	10000000	360000000	36
Com21	2	280000000	Tiratricole	10000000	270000000	27
Com21	3	390000000	Tiratricole	20000000	370000000	18.5
Com20	4	48000000	DMSO	23000000	25000000	1.08696
Com20	4	101000000	Streptozotocin	18000000	83000000	4.61111
Com20	4	440000000	Tiratricole	140000000	300000000	2.14286
Com20	5	42000000	DMSO	18000000	24000000	1.33333
Com20	5	103000000	Streptozotocin	20000000	83000000	4.15
Com20	5	400000000	Tiratricole	220000000	180000000	0.818182
Com20	6	81000000	DMSO	26000000	55000000	2.11538
Com20	6	65000000	Streptozotocin	15000000	50000000	3.33333
Com20	6	680000000	Tiratricole	230000000	450000000	1.95652
Com21	4	10500000	DMSO	4700000	5800000	1.23404
Com21	4	38000000	Streptozotocin	15000000	23000000	1.53333
Com21	4	147000000	Tiratricole	21000000	126000000	6
Com21	5	22000000	DMSO	12000000	10000000	0.833333
Com21	5	22000000	Streptozotocin	9000000	13000000	1.44444
Com21	5	134000000	Tiratricole	19000000	115000000	6.05263
Com21	6	11200000	DMSO	4500000	6700000	1.48889
Com21	6	128000000	Streptozotocin	51000000	77000000	1.5098
Com21	6	126000000	Tiratricole	17000000	109000000	6.41176
Donor2	1	4600000	DMSO	1700000	2900000	1.70588
Donor2	1	7800000	Streptozotocin	3400000	4400000	1.29412
Donor2	1	87000000	Tiratricole	12000000	75000000	6.25
Donor2	2	13000000	DMSO	5100000	7900000	1.54902
Donor2	2	9800000	Streptozotocin	4300000	5500000	1.27907
Donor2	2	68000000	Tiratricole	13000000	55000000	4.23077
Donor2	3	6800000	DMSO	3500000	3300000	0.942857
Donor2	3	6400000	Streptozotocin	3500000	2900000	0.828571
Donor2	3	55000000	Tiratricole	2000000	53000000	26.5
Donor2	4	10000000	Streptozotocin	4400000	5600000	1.27273
Donor2	4	78000000	Tiratricole	10000000	68000000	6.8
Donor2	5	9400000	DMSO	4600000	4800000	1.04348
Donor2	5	12200000	Streptozotocin	3200000	9000000	2.8125
Donor2	5	74000000	Tiratricole	30000000	44000000	1.46667
Donor2	6	10000000	DMSO	7000000	3000000	0.428571
Donor2	6	9600000	Streptozotocin	4000000	5600000	1.4
