# Supplementary material for: Non-antibiotics disrupt colonization resistance against enteropathogens
Source: Nature. 2025 Jul 16;644(8076):497–505. doi: 10.1038/s41586-025-09217-2 (PMC12350171; doi:10.1038/s41586-025-09217-2)
Supplement: Supplementary file 9 — Source Data Fig. 4 [file 41586_2025_9217_MOESM9_ESM.xlsx]

## Sheet: 4B
Mouse	Counts	Organ	Treatment
B230	1.82796e+06	Colon	DMSO
B231	5.2795e+06	Colon	DMSO
B232	1.12628e+07	Colon	Terfenadine
B234	9.06344e+07	Colon	Terfenadine
B235	197080292	Colon	Zafirlukast
B236	4.0795e+07	Colon	Zafirlukast
B237	4.54545e+06	Colon	Zafirlukast
B253	301205	Colon	DMSO
B254	517560	Colon	DMSO
B255	116822	Colon	DMSO
B256	811456	Colon	Zafirlukast
B257	4324.32	Colon	Zafirlukast
B258	6.07056e+06	Colon	Zafirlukast
B259	1.21569e+06	Colon	Zafirlukast
B260	1.68224e+07	Colon	Terfenadine
B261	1.45877e+07	Colon	Terfenadine
B262	6.42398e+06	Colon	Terfenadine
B263	1.14833e+07	Colon	Terfenadine
B269	1.13154e+07	Colon	Chlorpromazine
B270	7.10583e+07	Colon	Chlorpromazine
B271	2.04225e+06	Colon	Chlorpromazine
B272	6.99095e+06	Colon	Chlorpromazine
B273	5.47945e+07	Colon	Chlorpromazine
B312	9.95283e+06	Colon	DMSO
B313	311804	Colon	DMSO
B314	801105	Colon	DMSO
B315	1.19932e+06	Colon	Chlorpromazine
B316	1.50997e+06	Colon	Chlorpromazine
B317	1.36842e+07	Colon	Chlorpromazine
B318	2.63789e+07	Colon	Clotrimazole
B319	1.56863e+07	Colon	Clotrimazole
B320	4.10418e+07	Colon	Clotrimazole
B321	2.42353e+06	Colon	Clotrimazole
B322	4.92918e+06	Colon	Clotrimazole
B323	5.24155e+06	Colon	Clotrimazole
B324	14084507	Colon	Clotrimazole
B325	57793345	Colon	Terfenadine
B326	2.43478e+06	Colon	Zafirlukast

## Sheet: 4C
Mouse	Counts	Treatment
B230	3.7594e+06	DMSO
B231	6.57109e+06	DMSO
B232	1.22567e+07	Terfenadine
B233	4.63097e+07	Terfenadine
B234	8.55578e+07	Terfenadine
B235	24592888	Zafirlukast
B236	2.92772e+07	Zafirlukast
B237	5.6677e+06	Zafirlukast
B253	329437	DMSO
B254	679202	DMSO
B255	158814	DMSO
B256	1.28617e+06	Zafirlukast
B257	67643.7	Zafirlukast
B258	1.60499e+06	Zafirlukast
B259	2.85785e+06	Zafirlukast
B260	1.15741e+07	Terfenadine
B261	3.03332e+07	Terfenadine
B262	1.28601e+07	Terfenadine
B263	283688	Terfenadine
B269	54247697	Chlorpromazine
B270	2.47324e+07	Chlorpromazine
B271	1.6116e+06	Chlorpromazine
B272	1.42751e+07	Chlorpromazine
B273	27027027	Chlorpromazine
B312	4.23131e+06	DMSO
B313	579268	DMSO
B314	1.87568e+06	DMSO
B315	1.36805e+06	Chlorpromazine
B316	2.03894e+06	Chlorpromazine
B317	1.48492e+07	Chlorpromazine
B318	34620506	Clotrimazole
B319	3.57143e+07	Clotrimazole
B320	2.13178e+07	Clotrimazole
B321	2.65531e+06	Clotrimazole
B322	8.87574e+06	Clotrimazole
B323	7.45156e+06	Clotrimazole
B324	1.30841e+07	Clotrimazole
B325	3.91616e+07	Terfenadine
B326	3.87842e+06	Zafirlukast

## Sheet: 4D
Mouse	Counts	Treatment
B182	20	DMSO
B183	20	DMSO
B184	20	DMSO
B188	20	Chlorpromazine
B189	225.734	Chlorpromazine
B191	326.797	Clotrimazole
B192	337079	Clotrimazole
B193	3816.79	Clotrimazole
B194	1000	Clomifen
B196	44101.1	Clomifen
B200	20	DMSO
B202	172.117	DMSO
B215	925.926	Zafirlukast
B216	2105.26	Zafirlukast
B217	2597.4	Zafirlukast
B222	876289	Clomifen
B223	632184	Clomifen
B238	20	DMSO
B239	20	DMSO
B240	2103.79	Clotrimazole
B241	939144	Clotrimazole
B242	20	Clotrimazole
B243	368.732	Chlorpromazine
B244	1547.99	Chlorpromazine
B245	386.997	Chlorpromazine
B246	54970.8	Clomifen
B247	117096	Clomifen
B248	20	Clomifen
B249	20	Zafirlukast
B250	20	Zafirlukast
B251	362.319	Zafirlukast
B252	299.805	Zafirlukast
B274	233.59	DMSO
B276	20	Clotrimazole
B277	20	Clotrimazole
B278	547.345	Clotrimazole
B279	2200.83	Chlorpromazine
B280	627.943	Chlorpromazine
B281	346.861	Chlorpromazine
B282	5562.06	Chlorpromazine
B283	754.907	Clomifen
B284	10030.4	Clomifen
B285	1286.59	Zafirlukast
B286	477.555	Zafirlukast
B275	1107.42	DMSO
B306	7756.23	Terfenadine
B307	6185.57	Terfenadine
B308	2429.15	Terfenadine
B309	257246	Terfenadine
B310	2.13699e+06	Terfenadine
B311	566.572	Terfenadine
B209	239.808	Terfenadine
B210	2283.11	Terfenadine
B211	510.204	Terfenadine

## Sheet: 4E
Mouse	Counts	Treatment
B182	20	DMSO
B183	216.92	DMSO
B184	20	DMSO
B188	56.4334	Chlorpromazine
B189	108.225	Chlorpromazine
B191	20	Clotrimazole
B192	1.54917e+06	Clotrimazole
B193	370.096	Clotrimazole
B194	652.742	Clomifen
B196	20245.4	Clomifen
B200	20	DMSO
B202	20	DMSO
B215	1236.09	Zafirlukast
B216	3210.15	Zafirlukast
B217	6086.96	Zafirlukast
B222	85158.2	Clomifen
B223	35461	Clomifen
B238	20	DMSO
B239	88.4799	DMSO
B240	782.575	Clotrimazole
B241	295946	Clotrimazole
B242	20	Clotrimazole
B243	119.746	Chlorpromazine
B244	208.877	Chlorpromazine
B245	53.3134	Chlorpromazine
B246	735673	Clomifen
B247	63463.3	Clomifen
B248	20	Clomifen
B249	220.556	Zafirlukast
B250	20	Zafirlukast
B251	20	Zafirlukast
B252	2290.26	Zafirlukast
B274	20	DMSO
B276	20	Clotrimazole
B277	20	Clotrimazole
B278	579.262	Clotrimazole
B279	1834.69	Chlorpromazine
B280	374.588	Chlorpromazine
B281	172.458	Chlorpromazine
B282	262428	Chlorpromazine
B283	253.1	Clomifen
B284	2819.64	Clomifen
B285	474.699	Zafirlukast
B286	114.943	Zafirlukast
B275	728.568	DMSO
B306	3346.2	Terfenadine
B307	424.178	Terfenadine
B308	1405.98	Terfenadine
B309	87762.1	Terfenadine
B310	1.05925e+06	Terfenadine
B311	91.2409	Terfenadine
B209	353.001	Terfenadine
B210	2191.34	Terfenadine
B211	69.1085	Terfenadine

## Sheet: 4F
Mouse	Counts	Day	Treatment
B327	32100	1	DMSO
B328	405000	1	DMSO
B329	279000	1	DMSO
B330	6850	1	DMSO
B331	19900	1	DMSO
B344	117000	1	Terfenadine
B345	552000	1	Terfenadine
B346	658000	1	Terfenadine
B347	514000	1	Terfenadine
B327	263000000	4	DMSO
B328	26000000	4	DMSO
B329	131000000	4	DMSO
B330	6610000	4	DMSO
B331	27000000	4	DMSO
B344	28600000	4	Terfenadine
B345	196000000	4	Terfenadine
B346	699000000	4	Terfenadine
B347	27800000	4	Terfenadine
B370	17000	1	Terfenadine
B371	342000	1	Terfenadine
B372	279000	1	Terfenadine
B375	67000	1	DMSO
B376	140000	1	DMSO
B377	83800	1	DMSO
B370	177000000	4	Terfenadine
B371	366000000	4	Terfenadine
B375	2370000	4	DMSO
B376	336000000	4	DMSO
B377	8850000	4	DMSO

## Sheet: 4G
Mouse	Counts	Day	Treatment
B327	344000000	4	DMSO
B328	1630000000	4	DMSO
B329	620000000	4	DMSO
B330	13800000	4	DMSO
B331	1260000	4	DMSO
B344	20500000	4	Terfenadine
B345	1490000000	4	Terfenadine
B346	784000000	4	Terfenadine
B347	311000000	4	Terfenadine
B370	686000000	4	Terfenadine
B371	1090000000	4	Terfenadine
B375	14300000	4	DMSO
B376	6850000	4	DMSO
B377	66300000	4	DMSO

## Sheet: 4H
Mouse	Treatment	Lipocalin	Day	Replicate	Intestine	mg_feces
B327	DMSO	0	0	1	Colon	46.5
B328	DMSO	0.1	0	1	Colon	33.6
B329	DMSO	0	0	1	Colon	34.2
B330	DMSO	0.1	0	1	Colon	65.2
B331	DMSO	0.3	0	1	Colon	47.3
B375	DMSO	0.2	0	1	Colon	76
B376	DMSO	0	0	1	Colon	33.1
B377	DMSO	1	0	1	Colon	48.8
B327	DMSO	0	0	2	Colon	46.5
B328	DMSO	0.1	0	2	Colon	33.6
B329	DMSO	0	0	2	Colon	34.2
B330	DMSO	0.1	0	2	Colon	65.2
B331	DMSO	0.2	0	2	Colon	47.3
B375	DMSO	0.1	0	2	Colon	76
B376	DMSO	0	0	2	Colon	33.1
B377	DMSO	0.6	0	2	Colon	48.8
B327	DMSO	0.5	6	1	Colon	33.4
B328	DMSO	0.1	6	1	Colon	60.1
B329	DMSO	0.3	6	1	Colon	60.8
B330	DMSO	0.9	6	1	Colon	51
B331	DMSO	0.3	6	1	Colon	62
B375	DMSO	0.1	6	1	Colon	49.4
B376	DMSO	0.3	6	1	Colon	44.8
B377	DMSO	0.1	6	1	Colon	43.4
B327	DMSO	0.3	6	2	Colon	33.4
B328	DMSO	0.1	6	2	Colon	60.1
B329	DMSO	0.1	6	2	Colon	60.8
B330	DMSO	0.5	6	2	Colon	51
B331	DMSO	0.2	6	2	Colon	62
B375	DMSO	0.1	6	2	Colon	49.4
B376	DMSO	0.2	6	2	Colon	44.8
B377	DMSO	0.1	6	2	Colon	43.4
B327	DMSO	0.6	1	1	Colon	54.6
B328	DMSO	0.3	1	1	Colon	74
B329	DMSO	0.1	1	1	Colon	35.8
B330	DMSO	0.9	1	1	Colon	56.9
B331	DMSO	0.7	1	1	Colon	77
B375	DMSO	0.1	1	1	Colon	44.8
B376	DMSO	0.1	1	1	Colon	35.8
B377	DMSO	0.5	1	1	Colon	35.8
B327	DMSO	0.4	1	2	Colon	54.6
B328	DMSO	0.2	1	2	Colon	74
B329	DMSO	0.1	1	2	Colon	35.8
B330	DMSO	0.5	1	2	Colon	56.9
B331	DMSO	0.3	1	2	Colon	77
B375	DMSO	0.4	1	2	Colon	44.8
B376	DMSO	0.1	1	2	Colon	35.8
B377	DMSO	0.3	1	2	Colon	35.8
B327	DMSO	3	2	1	Colon	76.4
B328	DMSO	1.8	2	1	Colon	110.9
B329	DMSO	11.2	2	1	Colon	59.7
B330	DMSO	1.4	2	1	Colon	76
B331	DMSO	0.4	2	1	Colon	59
B375	DMSO	7.4	2	1	Colon	72
B376	DMSO	4.2	2	1	Colon	34
B377	DMSO	0	2	1	Colon	34.3
B327	DMSO	0.36	2	2	Colon	76.4
B328	DMSO	0.25	2	2	Colon	110.9
B329	DMSO	7.6	2	2	Colon	59.7
B330	DMSO	0.24	2	2	Colon	76
B331	DMSO	0.4	2	2	Colon	59
B375	DMSO	4.9	2	2	Colon	72
B376	DMSO	0.83	2	2	Colon	34
B377	DMSO	0.3	2	2	Colon	34.3
B327	DMSO	75.4	3	1	Colon	67.6
B328	DMSO	15.6	3	1	Colon	54.9
B329	DMSO	147.5	3	1	Colon	63
B330	DMSO	6.2	3	1	Colon	54.8
B331	DMSO	4.2	3	1	Colon	39.2
B375	DMSO	24.2	3	1	Colon	39.3
B376	DMSO	85.5	3	1	Colon	27.1
B377	DMSO	14.2	3	1	Colon	27.6
B327	DMSO	51.6	3	2	Colon	67.6
B328	DMSO	12.6	3	2	Colon	54.9
B329	DMSO	179	3	2	Colon	63
B330	DMSO	7.6	3	2	Colon	54.8
B331	DMSO	5.8	3	2	Colon	39.2
B375	DMSO	19.2	3	2	Colon	39.3
B376	DMSO	116.8	3	2	Colon	27.1
B377	DMSO	16	3	2	Colon	27.6
B327	DMSO	200.5	4	1	Colon	39.5
B328	DMSO	424	4	1	Colon	50
B329	DMSO	120	4	1	Colon	21.3
B330	DMSO	44.6	4	1	Colon	45.4
B331	DMSO	18.2	4	1	Colon	25.9
B375	DMSO	160	4	1	Colon	9.1
B376	DMSO	296	4	1	Colon	14.6
B377	DMSO	23.4	4	1	Colon	18.1
B327	DMSO	222	4	2	Colon	39.5
B328	DMSO	246	4	2	Colon	50
B329	DMSO	89	4	2	Colon	21.3
B330	DMSO	21.5	4	2	Colon	45.4
B331	DMSO	21.5	4	2	Colon	25.9
B375	DMSO	115.5	4	2	Colon	9.1
B376	DMSO	233.5	4	2	Colon	14.6
B377	DMSO	23	4	2	Colon	18.1
B327	DMSO	282.5	4	1	Cecum	36.3
B328	DMSO	762.2	4	1	Cecum	20
B329	DMSO	111.5	4	1	Cecum	10.8
B330	DMSO	69.8	4	1	Cecum	123.3
B331	DMSO	7.4	4	1	Cecum	79.5
B375	DMSO	129.4	4	1	Cecum	38
B376	DMSO	108.3	4	1	Cecum	36
B377	DMSO	80.3	4	1	Cecum	45.2
B327	DMSO	411	4	2	Cecum	36.3
B328	DMSO	882	4	2	Cecum	20
B329	DMSO	246.5	4	2	Cecum	10.8
B330	DMSO	106.5	4	2	Cecum	123.3
B331	DMSO	16.5	4	2	Cecum	79.5
B375	DMSO	285	4	2	Cecum	38
B376	DMSO	349	4	2	Cecum	36
B377	DMSO	176.5	4	2	Cecum	45.2
B344	Terfenadine	0.1	0	1	Colon	59.8
B345	Terfenadine	0.1	0	1	Colon	48.7
B346	Terfenadine	0.1	0	1	Colon	82.6
B347	Terfenadine	0.1	0	1	Colon	36
B370	Terfenadine	0	0	1	Colon	34.8
B371	Terfenadine	0.1	0	1	Colon	36.8
B344	Terfenadine	0.1	0	2	Colon	59.8
B345	Terfenadine	0.1	0	2	Colon	48.7
B346	Terfenadine	0.1	0	2	Colon	82.6
B347	Terfenadine	0.1	0	2	Colon	36
B370	Terfenadine	0	0	2	Colon	34.8
B371	Terfenadine	0	0	2	Colon	36.8
B344	Terfenadine	0.1	6	1	Colon	16.6
B345	Terfenadine	0.7	6	1	Colon	22.4
B346	Terfenadine	0.6	6	1	Colon	36.8
B347	Terfenadine	0.6	6	1	Colon	89.6
B370	Terfenadine	0.2	6	1	Colon	49.4
B371	Terfenadine	0.1	6	1	Colon	33.7
B344	Terfenadine	0	6	2	Colon	16.6
B345	Terfenadine	0.3	6	2	Colon	22.4
B346	Terfenadine	0.3	6	2	Colon	36.8
B347	Terfenadine	0.3	6	2	Colon	89.6
B370	Terfenadine	0.1	6	2	Colon	49.4
B371	Terfenadine	0.1	6	2	Colon	33.7
B344	Terfenadine	0.2	1	1	Colon	37.3
B345	Terfenadine	0.5	1	1	Colon	36.2
B346	Terfenadine	0.7	1	1	Colon	30.4
B347	Terfenadine	0.1	1	1	Colon	38.9
B370	Terfenadine	0.1	1	1	Colon	58.9
B371	Terfenadine	0.3	1	1	Colon	55.5
B344	Terfenadine	0.1	1	2	Colon	37.3
B345	Terfenadine	0.3	1	2	Colon	36.2
B346	Terfenadine	0.4	1	2	Colon	30.4
B347	Terfenadine	0	1	2	Colon	38.9
B370	Terfenadine	0.1	1	2	Colon	58.9
B371	Terfenadine	0.2	1	2	Colon	55.5
B344	Terfenadine	6.7	2	1	Colon	60.5
B345	Terfenadine	7.9	2	1	Colon	62.2
B346	Terfenadine	13	2	1	Colon	65.8
B347	Terfenadine	9.3	2	1	Colon	83.8
B370	Terfenadine	20.2	2	1	Colon	40.4
B371	Terfenadine	11	2	1	Colon	51.9
B344	Terfenadine	0.2	2	2	Colon	60.5
B345	Terfenadine	0.6	2	2	Colon	62.2
B346	Terfenadine	0.3	2	2	Colon	65.8
B347	Terfenadine	1.1	2	2	Colon	83.8
B370	Terfenadine	20.5	2	2	Colon	40.4
B371	Terfenadine	0.9	2	2	Colon	51.9
B344	Terfenadine	57.6	3	1	Colon	56.1
B345	Terfenadine	5.9	3	1	Colon	23.5
B346	Terfenadine	39	3	1	Colon	43.6
B347	Terfenadine	96	3	1	Colon	48
B370	Terfenadine	66.5	3	1	Colon	44.4
B371	Terfenadine	67.9	3	1	Colon	27.5
B344	Terfenadine	31.5	3	2	Colon	56.1
B345	Terfenadine	61.9	3	2	Colon	23.5
B346	Terfenadine	28.4	3	2	Colon	43.6
B347	Terfenadine	155.9	3	2	Colon	48
B370	Terfenadine	114.5	3	2	Colon	44.4
B371	Terfenadine	81.7	3	2	Colon	27.5
B344	Terfenadine	55.1	4	1	Colon	21
B345	Terfenadine	53	4	1	Colon	37.7
B346	Terfenadine	118.6	4	1	Colon	16.3
B347	Terfenadine	266.2	4	1	Colon	61.1
B370	Terfenadine	493.9	4	1	Colon	30
B371	Terfenadine	370.4	4	1	Colon	21.3
B344	Terfenadine	30.9	4	2	Colon	21
B345	Terfenadine	22.1	4	2	Colon	37.7
B346	Terfenadine	199.5	4	2	Colon	16.3
B347	Terfenadine	400.1	4	2	Colon	61.1
B370	Terfenadine	266.9	4	2	Colon	30
B371	Terfenadine	202.6	4	2	Colon	21.3
B344	Terfenadine	19.4	4	1	Cecum	29.3
B345	Terfenadine	162.8	4	1	Cecum	11.1
B346	Terfenadine	281.6	4	1	Cecum	8.8
B347	Terfenadine	183.4	4	1	Cecum	6.1
B370	Terfenadine	459	4	1	Cecum	22.6
B371	Terfenadine	348.6	4	1	Cecum	12.9
B344	Terfenadine	82.8	4	2	Cecum	29.3
B345	Terfenadine	282	4	2	Cecum	11.1
B346	Terfenadine	433.9	4	2	Cecum	8.8
B347	Terfenadine	271.7	4	2	Cecum	6.1
B370	Terfenadine	795	4	2	Cecum	22.6
B371	Terfenadine	681.6	4	2	Cecum	12.9

## Sheet: 4I
Mouse	Image	Staining	Treatment	Infection	Pathoscore
B327	AG HE B327	HE	DMSO 25%	infection	8
B328	AG HE B328	HE	DMSO 25%	infection	8
B329	AG HE B329	HE	DMSO 25%	infection	6
B330	AG HE B330	HE	DMSO 25%	infection	5
B331	AG HE B331	HE	DMSO 25%	infection	5
B344	AG HE B344	HE	Terfenadine	infection	10
B345	AG HE B345	HE	Terfenadine	infection	10
B346	AG HE B346	HE	Terfenadine	infection	11
B347	AG HE B347	HE	Terfenadine	infection	10
B352	AG HE B352	HE	DMSO 25%	no infection	1
B353	AG HE B353	HE	DMSO 25%	no infection	1
B354	AG HE B354	HE	DMSO 25%	no infection	1
B367	AG HE B367	HE	Terfenadine	no infection	1
B368	AG HE B368	HE	Terfenadine	no infection	1
B369	AG HE B369	HE	Terfenadine	no infection	1
B370	AG HE B370	HE	Terfenadine	infection	10
B371	AG HE B371	HE	Terfenadine	infection	11
B373	AG HE B373	HE	Terfenadine	no infection	0
B374	AG HE B374	HE	Terfenadine	no infection	1
B375	AG HE B375	HE	DMSO 25%	infection	7
B376	AG HE B376	HE	DMSO 25%	infection	6
B377	AG HE B377	HE	DMSO 25%	infection	7
B378	AG HE B378	HE	DMSO 25%	no infection	1
B379	AG HE B379	HE	DMSO 25%	no infection	1
B327	AG HE B327	HE	DMSO 25%	infection	10
B328	AG HE B328	HE	DMSO 25%	infection	10
B329	AG HE B329	HE	DMSO 25%	infection	6
B330	AG HE B330	HE	DMSO 25%	infection	5
B331	AG HE B331	HE	DMSO 25%	infection	5
B344	AG HE B344	HE	Terfenadine	infection	8
B345	AG HE B345	HE	Terfenadine	infection	9
B346	AG HE B346	HE	Terfenadine	infection	10
B347	AG HE B347	HE	Terfenadine	infection	10
B352	AG HE B352	HE	DMSO 25%	no infection	1
B353	AG HE B353	HE	DMSO 25%	no infection	1
B354	AG HE B354	HE	DMSO 25%	no infection	1
B367	AG HE B367	HE	Terfenadine	no infection	1
B368	AG HE B368	HE	Terfenadine	no infection	2
B369	AG HE B369	HE	Terfenadine	no infection	2
B370	AG HE B370	HE	Terfenadine	infection	8
B371	AG HE B371	HE	Terfenadine	infection	10
B373	AG HE B373	HE	Terfenadine	no infection	2
B374	AG HE B374	HE	Terfenadine	no infection	2
B375	AG HE B375	HE	DMSO 25%	infection	6
B376	AG HE B376	HE	DMSO 25%	infection	8
B377	AG HE B377	HE	DMSO 25%	infection	7
B378	AG HE B378	HE	DMSO 25%	no infection	1
B379	AG HE B379	HE	DMSO 25%	no infection	2
