# Supplementary material for: Non-antibiotics disrupt colonization resistance against enteropathogens
Source: Nature. 2025 Jul 16;644(8076):497–505. doi: 10.1038/s41586-025-09217-2 (PMC12350171; doi:10.1038/s41586-025-09217-2)
Supplement: Supplementary file 10 — Source Data Extended Data Fig. 1 [file 41586_2025_9217_MOESM10_ESM.xlsx]

## Sheet: ED1B
prestwick_ID	chemical_name	Species	AUC
Prestw-1014	Sertraline	Phocaeicola vulgatus	0.951605
Prestw-1019	Tribenoside	Phocaeicola vulgatus	0.915339
Prestw-1072	Lansoprazole	Phocaeicola vulgatus	0.73375
Prestw-1167	Diacerein	Phocaeicola vulgatus	0.158592
Prestw-1174	Acarbose	Phocaeicola vulgatus	0.686056
Prestw-1189	Montelukast	Phocaeicola vulgatus	0.983283
Prestw-1219	Amlodipine	Phocaeicola vulgatus	0.947652
Prestw-1229	Aripiprazole	Phocaeicola vulgatus	0.956784
Prestw-1297	Lacidipine	Phocaeicola vulgatus	0.987379
Prestw-132	Loxapine succinate	Phocaeicola vulgatus	0.145147
Prestw-1341	Sertindole	Phocaeicola vulgatus	0.674773
Prestw-1349	Tazobactam	Phocaeicola vulgatus	0.447048
Prestw-135	Methotrexate	Phocaeicola vulgatus	0.549298
Prestw-1350	Telmisartan	Phocaeicola vulgatus	0.860717
Prestw-1364	Zafirlukast	Phocaeicola vulgatus	0.703896
Prestw-137	Clindamycin hydrochloride	Phocaeicola vulgatus	0.0664985
Prestw-1376	Cilnidipine	Phocaeicola vulgatus	0.970875
Prestw-1378	Clarithromycin	Phocaeicola vulgatus	0.071419
Prestw-138	Terfenadine	Phocaeicola vulgatus	0.666156
Prestw-1399	Doxycycline hydrochloride	Phocaeicola vulgatus	0.0754484
Prestw-1405	Ethinylestradiol	Phocaeicola vulgatus	0.863239
Prestw-1415	Floxuridine	Phocaeicola vulgatus	0.16746
Prestw-1417	Fluconazole	Phocaeicola vulgatus	0.985899
Prestw-1432	Loratadine	Phocaeicola vulgatus	0.778221
Prestw-144	Loperamide hydrochloride	Phocaeicola vulgatus	0.700812
Prestw-1447	Nalidixic acid sodium salt	Phocaeicola vulgatus	0.961452
Prestw-146	Tamoxifen citrate	Phocaeicola vulgatus	0.536089
Prestw-151	Erythromycin	Phocaeicola vulgatus	0.0881184
Prestw-1600	Aprepitant	Phocaeicola vulgatus	0.186978
Prestw-202	Tiratricol, 3,3',5-triiodothyroacetic acid	Phocaeicola vulgatus	0.915279
Prestw-205	Tolfenamic acid	Phocaeicola vulgatus	0.796961
Prestw-221	Norfloxacin	Phocaeicola vulgatus	0.91092
Prestw-227	Clemizole hydrochloride	Phocaeicola vulgatus	0.755145
Prestw-267	Clotrimazole	Phocaeicola vulgatus	0.39749
Prestw-269	Clomipramine hydrochloride	Phocaeicola vulgatus	0.731987
Prestw-347	Thioguanosine	Phocaeicola vulgatus	1.0697
Prestw-348	Chlorprothixene hydrochloride	Phocaeicola vulgatus	0.501857
Prestw-370	Benzbromarone	Phocaeicola vulgatus	0.506756
Prestw-389	Ketoconazole	Phocaeicola vulgatus	0.836423
Prestw-397	Clomiphene citrate (Z,E)	Phocaeicola vulgatus	0.622387
Prestw-4	Metformin hydrochloride	Phocaeicola vulgatus	1.09678
Prestw-40	Niclosamide	Phocaeicola vulgatus	0.0483516
Prestw-403	Thyroxine (L)	Phocaeicola vulgatus	1.01321
Prestw-438	Doxorubicin hydrochloride	Phocaeicola vulgatus	0.861452
Prestw-478	Felodipine	Phocaeicola vulgatus	0.705614
Prestw-493	Omeprazole	Phocaeicola vulgatus	1.04455
Prestw-497	Vancomycin hydrochloride	Phocaeicola vulgatus	0.067661
Prestw-511	Fluoxetine hydrochloride	Phocaeicola vulgatus	1.05628
Prestw-544	Tobramycin	Phocaeicola vulgatus	1.0837
Prestw-553	Pentamidine isethionate	Phocaeicola vulgatus	0.244315
Prestw-64	Chlorpromazine hydrochloride	Phocaeicola vulgatus	0.457457
Prestw-660	Avermectin B1a	Phocaeicola vulgatus	0.977473
Prestw-67	Miconazole	Phocaeicola vulgatus	0.600189
Prestw-732	Streptozotocin	Phocaeicola vulgatus	0.129123
Prestw-785	Dicumarol	Phocaeicola vulgatus	0.824528
Prestw-798	Dienestrol	Phocaeicola vulgatus	0.286968
Prestw-81	Metronidazole	Phocaeicola vulgatus	0.151831
Prestw-834	Novobiocin sodium salt	Phocaeicola vulgatus	0.0985406
Prestw-840	Ethopropazine hydrochloride	Phocaeicola vulgatus	0.0970935
Prestw-865	Simvastatin	Phocaeicola vulgatus	0.954864
Prestw-888	Promethazine hydrochloride	Phocaeicola vulgatus	0.177655
Prestw-930	Protriptyline hydrochloride	Phocaeicola vulgatus	0.45925
Prestw-1014	Sertraline	Bacteroides uniformis	0.940857
Prestw-1019	Tribenoside	Bacteroides uniformis	0.962248
Prestw-1072	Lansoprazole	Bacteroides uniformis	0.856799
Prestw-1167	Diacerein	Bacteroides uniformis	0.205738
Prestw-1174	Acarbose	Bacteroides uniformis	0.731674
Prestw-1189	Montelukast	Bacteroides uniformis	0.992212
Prestw-1219	Amlodipine	Bacteroides uniformis	0.940763
Prestw-1229	Aripiprazole	Bacteroides uniformis	1.00206
Prestw-1297	Lacidipine	Bacteroides uniformis	1.01171
Prestw-132	Loxapine succinate	Bacteroides uniformis	0.530897
Prestw-1341	Sertindole	Bacteroides uniformis	0.604888
Prestw-1349	Tazobactam	Bacteroides uniformis	0.647489
Prestw-135	Methotrexate	Bacteroides uniformis	0.293937
Prestw-1350	Telmisartan	Bacteroides uniformis	0.919758
Prestw-1364	Zafirlukast	Bacteroides uniformis	0.781554
Prestw-137	Clindamycin hydrochloride	Bacteroides uniformis	0.110033
Prestw-1376	Cilnidipine	Bacteroides uniformis	0.932249
Prestw-1378	Clarithromycin	Bacteroides uniformis	0.155313
Prestw-138	Terfenadine	Bacteroides uniformis	0.741335
Prestw-1399	Doxycycline hydrochloride	Bacteroides uniformis	0.146876
Prestw-1405	Ethinylestradiol	Bacteroides uniformis	0.852727
Prestw-1415	Floxuridine	Bacteroides uniformis	0.314578
Prestw-1417	Fluconazole	Bacteroides uniformis	1.00904
Prestw-1432	Loratadine	Bacteroides uniformis	0.877755
Prestw-144	Loperamide hydrochloride	Bacteroides uniformis	0.792138
Prestw-1447	Nalidixic acid sodium salt	Bacteroides uniformis	1.00501
Prestw-146	Tamoxifen citrate	Bacteroides uniformis	0.748191
Prestw-151	Erythromycin	Bacteroides uniformis	0.182009
Prestw-1600	Aprepitant	Bacteroides uniformis	0.793878
Prestw-202	Tiratricol, 3,3',5-triiodothyroacetic acid	Bacteroides uniformis	0.936489
Prestw-205	Tolfenamic acid	Bacteroides uniformis	0.779737
Prestw-221	Norfloxacin	Bacteroides uniformis	0.709837
Prestw-227	Clemizole hydrochloride	Bacteroides uniformis	0.87641
Prestw-267	Clotrimazole	Bacteroides uniformis	0.491264
Prestw-269	Clomipramine hydrochloride	Bacteroides uniformis	0.846502
Prestw-347	Thioguanosine	Bacteroides uniformis	0.985121
Prestw-348	Chlorprothixene hydrochloride	Bacteroides uniformis	0.766173
Prestw-370	Benzbromarone	Bacteroides uniformis	0.680561
Prestw-389	Ketoconazole	Bacteroides uniformis	0.830352
Prestw-397	Clomiphene citrate (Z,E)	Bacteroides uniformis	0.826999
Prestw-4	Metformin hydrochloride	Bacteroides uniformis	1.11228
Prestw-40	Niclosamide	Bacteroides uniformis	0.0365718
Prestw-403	Thyroxine (L)	Bacteroides uniformis	0.974278
Prestw-438	Doxorubicin hydrochloride	Bacteroides uniformis	0.882141
Prestw-478	Felodipine	Bacteroides uniformis	0.78631
Prestw-493	Omeprazole	Bacteroides uniformis	1.04682
Prestw-497	Vancomycin hydrochloride	Bacteroides uniformis	0.722365
Prestw-511	Fluoxetine hydrochloride	Bacteroides uniformis	1.04855
Prestw-544	Tobramycin	Bacteroides uniformis	1.04743
Prestw-553	Pentamidine isethionate	Bacteroides uniformis	0.304854
Prestw-64	Chlorpromazine hydrochloride	Bacteroides uniformis	0.752631
Prestw-660	Avermectin B1a	Bacteroides uniformis	1.0005
Prestw-67	Miconazole	Bacteroides uniformis	0.778587
Prestw-732	Streptozotocin	Bacteroides uniformis	0.128613
Prestw-785	Dicumarol	Bacteroides uniformis	0.73163
Prestw-798	Dienestrol	Bacteroides uniformis	0.386996
Prestw-81	Metronidazole	Bacteroides uniformis	0.219151
Prestw-834	Novobiocin sodium salt	Bacteroides uniformis	0.0554013
Prestw-840	Ethopropazine hydrochloride	Bacteroides uniformis	0.440871
Prestw-865	Simvastatin	Bacteroides uniformis	0.978298
Prestw-888	Promethazine hydrochloride	Bacteroides uniformis	0.594886
Prestw-930	Protriptyline hydrochloride	Bacteroides uniformis	0.562605
Prestw-1014	Sertraline	Bacteroides fragilis	0.929642
Prestw-1019	Tribenoside	Bacteroides fragilis	0.917397
Prestw-1072	Lansoprazole	Bacteroides fragilis	0.928216
Prestw-1167	Diacerein	Bacteroides fragilis	0.270175
Prestw-1174	Acarbose	Bacteroides fragilis	0.822838
Prestw-1189	Montelukast	Bacteroides fragilis	0.904992
Prestw-1219	Amlodipine	Bacteroides fragilis	1.00156
Prestw-1229	Aripiprazole	Bacteroides fragilis	1.01052
Prestw-1297	Lacidipine	Bacteroides fragilis	1.02224
Prestw-132	Loxapine succinate	Bacteroides fragilis	0.804637
Prestw-1341	Sertindole	Bacteroides fragilis	0.508489
Prestw-1349	Tazobactam	Bacteroides fragilis	0.532152
Prestw-135	Methotrexate	Bacteroides fragilis	0.868212
Prestw-1350	Telmisartan	Bacteroides fragilis	0.929694
Prestw-1364	Zafirlukast	Bacteroides fragilis	0.618836
Prestw-137	Clindamycin hydrochloride	Bacteroides fragilis	0.245864
Prestw-1376	Cilnidipine	Bacteroides fragilis	0.941059
Prestw-1378	Clarithromycin	Bacteroides fragilis	0.193045
Prestw-138	Terfenadine	Bacteroides fragilis	0.810156
Prestw-1399	Doxycycline hydrochloride	Bacteroides fragilis	0.0600728
Prestw-1405	Ethinylestradiol	Bacteroides fragilis	0.925545
Prestw-1415	Floxuridine	Bacteroides fragilis	0.210174
Prestw-1417	Fluconazole	Bacteroides fragilis	1.01058
Prestw-1432	Loratadine	Bacteroides fragilis	0.911105
Prestw-144	Loperamide hydrochloride	Bacteroides fragilis	0.871763
Prestw-1447	Nalidixic acid sodium salt	Bacteroides fragilis	0.878088
Prestw-146	Tamoxifen citrate	Bacteroides fragilis	0.659519
Prestw-151	Erythromycin	Bacteroides fragilis	0.266236
Prestw-1600	Aprepitant	Bacteroides fragilis	0.497271
Prestw-202	Tiratricol, 3,3',5-triiodothyroacetic acid	Bacteroides fragilis	0.897655
Prestw-205	Tolfenamic acid	Bacteroides fragilis	0.744936
Prestw-221	Norfloxacin	Bacteroides fragilis	0.466371
Prestw-227	Clemizole hydrochloride	Bacteroides fragilis	0.95473
Prestw-267	Clotrimazole	Bacteroides fragilis	0.58297
Prestw-269	Clomipramine hydrochloride	Bacteroides fragilis	0.886913
Prestw-347	Thioguanosine	Bacteroides fragilis	0.972223
Prestw-348	Chlorprothixene hydrochloride	Bacteroides fragilis	0.8596
Prestw-370	Benzbromarone	Bacteroides fragilis	0.678604
Prestw-389	Ketoconazole	Bacteroides fragilis	0.885477
Prestw-397	Clomiphene citrate (Z,E)	Bacteroides fragilis	0.780302
Prestw-4	Metformin hydrochloride	Bacteroides fragilis	1.12284
Prestw-40	Niclosamide	Bacteroides fragilis	0.203808
Prestw-403	Thyroxine (L)	Bacteroides fragilis	1.00642
Prestw-438	Doxorubicin hydrochloride	Bacteroides fragilis	0.933757
Prestw-478	Felodipine	Bacteroides fragilis	0.408067
Prestw-493	Omeprazole	Bacteroides fragilis	1.02039
Prestw-497	Vancomycin hydrochloride	Bacteroides fragilis	0.599513
Prestw-511	Fluoxetine hydrochloride	Bacteroides fragilis	1.0158
Prestw-544	Tobramycin	Bacteroides fragilis	0.984263
Prestw-553	Pentamidine isethionate	Bacteroides fragilis	0.751468
Prestw-64	Chlorpromazine hydrochloride	Bacteroides fragilis	0.858504
Prestw-660	Avermectin B1a	Bacteroides fragilis	1.02202
Prestw-67	Miconazole	Bacteroides fragilis	0.849451
Prestw-732	Streptozotocin	Bacteroides fragilis	0.110752
Prestw-785	Dicumarol	Bacteroides fragilis	0.76814
Prestw-798	Dienestrol	Bacteroides fragilis	0.291864
Prestw-81	Metronidazole	Bacteroides fragilis	0.364638
Prestw-834	Novobiocin sodium salt	Bacteroides fragilis	0.760892
Prestw-840	Ethopropazine hydrochloride	Bacteroides fragilis	0.721929
Prestw-865	Simvastatin	Bacteroides fragilis	0.952174
Prestw-888	Promethazine hydrochloride	Bacteroides fragilis	0.815705
Prestw-930	Protriptyline hydrochloride	Bacteroides fragilis	0.796534
Prestw-1014	Sertraline	Bacteroides thetaiotaomicron	0.941027
Prestw-1019	Tribenoside	Bacteroides thetaiotaomicron	0.970682
Prestw-1072	Lansoprazole	Bacteroides thetaiotaomicron	0.942439
Prestw-1167	Diacerein	Bacteroides thetaiotaomicron	0.199654
Prestw-1174	Acarbose	Bacteroides thetaiotaomicron	0.829563
Prestw-1189	Montelukast	Bacteroides thetaiotaomicron	1.00841
Prestw-1219	Amlodipine	Bacteroides thetaiotaomicron	0.998433
Prestw-1229	Aripiprazole	Bacteroides thetaiotaomicron	0.988926
Prestw-1297	Lacidipine	Bacteroides thetaiotaomicron	0.952005
Prestw-132	Loxapine succinate	Bacteroides thetaiotaomicron	0.673557
Prestw-1341	Sertindole	Bacteroides thetaiotaomicron	0.839509
Prestw-1349	Tazobactam	Bacteroides thetaiotaomicron	0.8703
Prestw-135	Methotrexate	Bacteroides thetaiotaomicron	0.963335
Prestw-1350	Telmisartan	Bacteroides thetaiotaomicron	0.911855
Prestw-1364	Zafirlukast	Bacteroides thetaiotaomicron	0.845733
Prestw-137	Clindamycin hydrochloride	Bacteroides thetaiotaomicron	0.0607388
Prestw-1376	Cilnidipine	Bacteroides thetaiotaomicron	0.987385
Prestw-1378	Clarithromycin	Bacteroides thetaiotaomicron	0.0255756
Prestw-138	Terfenadine	Bacteroides thetaiotaomicron	0.803517
Prestw-1399	Doxycycline hydrochloride	Bacteroides thetaiotaomicron	0.0192175
Prestw-1405	Ethinylestradiol	Bacteroides thetaiotaomicron	0.955155
Prestw-1415	Floxuridine	Bacteroides thetaiotaomicron	0.100684
Prestw-1417	Fluconazole	Bacteroides thetaiotaomicron	1.07591
Prestw-1432	Loratadine	Bacteroides thetaiotaomicron	0.811996
Prestw-144	Loperamide hydrochloride	Bacteroides thetaiotaomicron	0.903637
Prestw-1447	Nalidixic acid sodium salt	Bacteroides thetaiotaomicron	0.975071
Prestw-146	Tamoxifen citrate	Bacteroides thetaiotaomicron	0.714556
Prestw-151	Erythromycin	Bacteroides thetaiotaomicron	0.0352149
Prestw-1600	Aprepitant	Bacteroides thetaiotaomicron	0.946696
Prestw-202	Tiratricol, 3,3',5-triiodothyroacetic acid	Bacteroides thetaiotaomicron	0.822186
Prestw-205	Tolfenamic acid	Bacteroides thetaiotaomicron	0.75972
Prestw-221	Norfloxacin	Bacteroides thetaiotaomicron	0.776797
Prestw-227	Clemizole hydrochloride	Bacteroides thetaiotaomicron	0.928967
Prestw-267	Clotrimazole	Bacteroides thetaiotaomicron	0.647419
Prestw-269	Clomipramine hydrochloride	Bacteroides thetaiotaomicron	0.828768
Prestw-347	Thioguanosine	Bacteroides thetaiotaomicron	0.896057
Prestw-348	Chlorprothixene hydrochloride	Bacteroides thetaiotaomicron	0.647054
Prestw-370	Benzbromarone	Bacteroides thetaiotaomicron	0.652598
Prestw-389	Ketoconazole	Bacteroides thetaiotaomicron	0.943169
Prestw-397	Clomiphene citrate (Z,E)	Bacteroides thetaiotaomicron	0.732003
Prestw-4	Metformin hydrochloride	Bacteroides thetaiotaomicron	1.03664
Prestw-40	Niclosamide	Bacteroides thetaiotaomicron	0.0554632
Prestw-403	Thyroxine (L)	Bacteroides thetaiotaomicron	1.02283
Prestw-438	Doxorubicin hydrochloride	Bacteroides thetaiotaomicron	0.821369
Prestw-478	Felodipine	Bacteroides thetaiotaomicron	0.770289
Prestw-493	Omeprazole	Bacteroides thetaiotaomicron	0.998353
Prestw-497	Vancomycin hydrochloride	Bacteroides thetaiotaomicron	0.470679
Prestw-511	Fluoxetine hydrochloride	Bacteroides thetaiotaomicron	1.0066
Prestw-544	Tobramycin	Bacteroides thetaiotaomicron	1.04827
Prestw-553	Pentamidine isethionate	Bacteroides thetaiotaomicron	0.246504
Prestw-64	Chlorpromazine hydrochloride	Bacteroides thetaiotaomicron	0.759996
Prestw-660	Avermectin B1a	Bacteroides thetaiotaomicron	1.04062
Prestw-67	Miconazole	Bacteroides thetaiotaomicron	0.866074
Prestw-732	Streptozotocin	Bacteroides thetaiotaomicron	0.420146
Prestw-785	Dicumarol	Bacteroides thetaiotaomicron	0.841509
Prestw-798	Dienestrol	Bacteroides thetaiotaomicron	0.700075
Prestw-81	Metronidazole	Bacteroides thetaiotaomicron	0.0880451
Prestw-834	Novobiocin sodium salt	Bacteroides thetaiotaomicron	0.897729
Prestw-840	Ethopropazine hydrochloride	Bacteroides thetaiotaomicron	0.406627
Prestw-865	Simvastatin	Bacteroides thetaiotaomicron	0.972279
Prestw-888	Promethazine hydrochloride	Bacteroides thetaiotaomicron	0.837108
Prestw-930	Protriptyline hydrochloride	Bacteroides thetaiotaomicron	0.665519
Prestw-1014	Sertraline	Thomasclavelia ramosa	1.03511
Prestw-1019	Tribenoside	Thomasclavelia ramosa	0.902704
Prestw-1072	Lansoprazole	Thomasclavelia ramosa	1.00525
Prestw-1167	Diacerein	Thomasclavelia ramosa	0.16051
Prestw-1174	Acarbose	Thomasclavelia ramosa	1.22353
Prestw-1189	Montelukast	Thomasclavelia ramosa	1.04518
Prestw-1219	Amlodipine	Thomasclavelia ramosa	1.04443
Prestw-1229	Aripiprazole	Thomasclavelia ramosa	1.27322
Prestw-1297	Lacidipine	Thomasclavelia ramosa	0.919295
Prestw-132	Loxapine succinate	Thomasclavelia ramosa	0.921053
Prestw-1341	Sertindole	Thomasclavelia ramosa	1.07902
Prestw-1349	Tazobactam	Thomasclavelia ramosa	0.970628
Prestw-135	Methotrexate	Thomasclavelia ramosa	0.161161
Prestw-1350	Telmisartan	Thomasclavelia ramosa	0.876787
Prestw-1364	Zafirlukast	Thomasclavelia ramosa	0.335728
Prestw-137	Clindamycin hydrochloride	Thomasclavelia ramosa	0.0318116
Prestw-1376	Cilnidipine	Thomasclavelia ramosa	0.939429
Prestw-1378	Clarithromycin	Thomasclavelia ramosa	0.0306318
Prestw-138	Terfenadine	Thomasclavelia ramosa	0.957638
Prestw-1399	Doxycycline hydrochloride	Thomasclavelia ramosa	0.0604662
Prestw-1405	Ethinylestradiol	Thomasclavelia ramosa	0.98273
Prestw-1415	Floxuridine	Thomasclavelia ramosa	0.323247
Prestw-1417	Fluconazole	Thomasclavelia ramosa	1.12437
Prestw-1432	Loratadine	Thomasclavelia ramosa	0.905826
Prestw-144	Loperamide hydrochloride	Thomasclavelia ramosa	0.939966
Prestw-1447	Nalidixic acid sodium salt	Thomasclavelia ramosa	0.953255
Prestw-146	Tamoxifen citrate	Thomasclavelia ramosa	0.825674
Prestw-151	Erythromycin	Thomasclavelia ramosa	0.0126534
Prestw-1600	Aprepitant	Thomasclavelia ramosa	1.02374
Prestw-202	Tiratricol, 3,3',5-triiodothyroacetic acid	Thomasclavelia ramosa	0.661832
Prestw-205	Tolfenamic acid	Thomasclavelia ramosa	0.880679
Prestw-221	Norfloxacin	Thomasclavelia ramosa	0.953125
Prestw-227	Clemizole hydrochloride	Thomasclavelia ramosa	0.478659
Prestw-267	Clotrimazole	Thomasclavelia ramosa	0.34195
Prestw-269	Clomipramine hydrochloride	Thomasclavelia ramosa	0.976436
Prestw-347	Thioguanosine	Thomasclavelia ramosa	0.950478
Prestw-348	Chlorprothixene hydrochloride	Thomasclavelia ramosa	0.971415
Prestw-370	Benzbromarone	Thomasclavelia ramosa	0.536488
Prestw-389	Ketoconazole	Thomasclavelia ramosa	0.904575
Prestw-397	Clomiphene citrate (Z,E)	Thomasclavelia ramosa	0.935481
Prestw-4	Metformin hydrochloride	Thomasclavelia ramosa	1.14043
Prestw-40	Niclosamide	Thomasclavelia ramosa	0.0944617
Prestw-403	Thyroxine (L)	Thomasclavelia ramosa	1.02594
Prestw-438	Doxorubicin hydrochloride	Thomasclavelia ramosa	0.241481
Prestw-478	Felodipine	Thomasclavelia ramosa	0.993705
Prestw-493	Omeprazole	Thomasclavelia ramosa	1.02007
Prestw-497	Vancomycin hydrochloride	Thomasclavelia ramosa	0.0412294
Prestw-511	Fluoxetine hydrochloride	Thomasclavelia ramosa	1.02941
Prestw-544	Tobramycin	Thomasclavelia ramosa	0.904831
Prestw-553	Pentamidine isethionate	Thomasclavelia ramosa	0.771088
Prestw-64	Chlorpromazine hydrochloride	Thomasclavelia ramosa	1.00922
Prestw-660	Avermectin B1a	Thomasclavelia ramosa	0.995985
Prestw-67	Miconazole	Thomasclavelia ramosa	0.143573
Prestw-732	Streptozotocin	Thomasclavelia ramosa	0.0245384
Prestw-785	Dicumarol	Thomasclavelia ramosa	0.855631
Prestw-798	Dienestrol	Thomasclavelia ramosa	0.981044
Prestw-81	Metronidazole	Thomasclavelia ramosa	0.184881
Prestw-834	Novobiocin sodium salt	Thomasclavelia ramosa	0.366351
Prestw-840	Ethopropazine hydrochloride	Thomasclavelia ramosa	0.987909
Prestw-865	Simvastatin	Thomasclavelia ramosa	1.01195
Prestw-888	Promethazine hydrochloride	Thomasclavelia ramosa	1.09543
Prestw-930	Protriptyline hydrochloride	Thomasclavelia ramosa	1.00801
Prestw-1014	Sertraline	Agathobacter rectalis	0.157389
Prestw-1019	Tribenoside	Agathobacter rectalis	0.816188
Prestw-1072	Lansoprazole	Agathobacter rectalis	0.348062
Prestw-1167	Diacerein	Agathobacter rectalis	0.0218955
Prestw-1174	Acarbose	Agathobacter rectalis	0.222356
Prestw-1189	Montelukast	Agathobacter rectalis	0.623116
Prestw-1219	Amlodipine	Agathobacter rectalis	0.85071
Prestw-1229	Aripiprazole	Agathobacter rectalis	0.833702
Prestw-1297	Lacidipine	Agathobacter rectalis	0.862458
Prestw-132	Loxapine succinate	Agathobacter rectalis	0.791779
Prestw-1341	Sertindole	Agathobacter rectalis	0.0795512
Prestw-1349	Tazobactam	Agathobacter rectalis	0.952586
Prestw-135	Methotrexate	Agathobacter rectalis	0.443496
Prestw-1350	Telmisartan	Agathobacter rectalis	0.902793
Prestw-1364	Zafirlukast	Agathobacter rectalis	0.690929
Prestw-137	Clindamycin hydrochloride	Agathobacter rectalis	0.0251204
Prestw-1378	Clarithromycin	Agathobacter rectalis	0.0121593
Prestw-138	Terfenadine	Agathobacter rectalis	0.352748
Prestw-1399	Doxycycline hydrochloride	Agathobacter rectalis	0.0213735
Prestw-1405	Ethinylestradiol	Agathobacter rectalis	0.978637
Prestw-1415	Floxuridine	Agathobacter rectalis	0.97782
Prestw-1417	Fluconazole	Agathobacter rectalis	0.766219
Prestw-1432	Loratadine	Agathobacter rectalis	0.416766
Prestw-144	Loperamide hydrochloride	Agathobacter rectalis	0.432105
Prestw-1447	Nalidixic acid sodium salt	Agathobacter rectalis	1.01973
Prestw-146	Tamoxifen citrate	Agathobacter rectalis	0.247036
Prestw-151	Erythromycin	Agathobacter rectalis	0.0225419
Prestw-1600	Aprepitant	Agathobacter rectalis	0.960855
Prestw-202	Tiratricol, 3,3',5-triiodothyroacetic acid	Agathobacter rectalis	1.22759
Prestw-205	Tolfenamic acid	Agathobacter rectalis	0.935271
Prestw-221	Norfloxacin	Agathobacter rectalis	0.755719
Prestw-227	Clemizole hydrochloride	Agathobacter rectalis	0.0128949
Prestw-267	Clotrimazole	Agathobacter rectalis	0.0130388
Prestw-269	Clomipramine hydrochloride	Agathobacter rectalis	0.58647
Prestw-347	Thioguanosine	Agathobacter rectalis	0.989047
Prestw-348	Chlorprothixene hydrochloride	Agathobacter rectalis	0.706098
Prestw-370	Benzbromarone	Agathobacter rectalis	0.543218
Prestw-389	Ketoconazole	Agathobacter rectalis	0.236062
Prestw-397	Clomiphene citrate (Z,E)	Agathobacter rectalis	0.418367
Prestw-4	Metformin hydrochloride	Agathobacter rectalis	1.0306
Prestw-40	Niclosamide	Agathobacter rectalis	0.498507
Prestw-403	Thyroxine (L)	Agathobacter rectalis	0.827863
Prestw-438	Doxorubicin hydrochloride	Agathobacter rectalis	0.99472
Prestw-478	Felodipine	Agathobacter rectalis	0.839445
Prestw-493	Omeprazole	Agathobacter rectalis	0.544484
Prestw-497	Vancomycin hydrochloride	Agathobacter rectalis	0.0156739
Prestw-511	Fluoxetine hydrochloride	Agathobacter rectalis	0.666993
Prestw-544	Tobramycin	Agathobacter rectalis	0.467728
Prestw-553	Pentamidine isethionate	Agathobacter rectalis	0.0193699
Prestw-64	Chlorpromazine hydrochloride	Agathobacter rectalis	0.720125
Prestw-660	Avermectin B1a	Agathobacter rectalis	0.320625
Prestw-67	Miconazole	Agathobacter rectalis	0.0115326
Prestw-732	Streptozotocin	Agathobacter rectalis	1.00699
Prestw-785	Dicumarol	Agathobacter rectalis	1.02158
Prestw-798	Dienestrol	Agathobacter rectalis	0.871194
Prestw-81	Metronidazole	Agathobacter rectalis	0.0153792
Prestw-834	Novobiocin sodium salt	Agathobacter rectalis	0.0141138
Prestw-840	Ethopropazine hydrochloride	Agathobacter rectalis	0.860298
Prestw-865	Simvastatin	Agathobacter rectalis	0.859444
Prestw-888	Promethazine hydrochloride	Agathobacter rectalis	0.894939
Prestw-930	Protriptyline hydrochloride	Agathobacter rectalis	0.894307
Prestw-1014	Sertraline	Roseburia intestinalis	0.612131
Prestw-1019	Tribenoside	Roseburia intestinalis	0.882834
Prestw-1072	Lansoprazole	Roseburia intestinalis	0.234547
Prestw-1167	Diacerein	Roseburia intestinalis	0.111439
Prestw-1174	Acarbose	Roseburia intestinalis	0.732072
Prestw-1189	Montelukast	Roseburia intestinalis	0.329451
Prestw-1219	Amlodipine	Roseburia intestinalis	1.28766
Prestw-1229	Aripiprazole	Roseburia intestinalis	0.708831
Prestw-1297	Lacidipine	Roseburia intestinalis	0.637496
Prestw-132	Loxapine succinate	Roseburia intestinalis	1.11078
Prestw-1341	Sertindole	Roseburia intestinalis	0.152387
Prestw-1349	Tazobactam	Roseburia intestinalis	0.896034
Prestw-135	Methotrexate	Roseburia intestinalis	0.942262
Prestw-1350	Telmisartan	Roseburia intestinalis	0.686
Prestw-1364	Zafirlukast	Roseburia intestinalis	0.400312
Prestw-137	Clindamycin hydrochloride	Roseburia intestinalis	0.0282532
Prestw-1378	Clarithromycin	Roseburia intestinalis	0.0445894
Prestw-138	Terfenadine	Roseburia intestinalis	0.0296643
Prestw-1399	Doxycycline hydrochloride	Roseburia intestinalis	0.110187
Prestw-1405	Ethinylestradiol	Roseburia intestinalis	0.888979
Prestw-1415	Floxuridine	Roseburia intestinalis	1.05144
Prestw-1417	Fluconazole	Roseburia intestinalis	0.929191
Prestw-1432	Loratadine	Roseburia intestinalis	0.264006
Prestw-144	Loperamide hydrochloride	Roseburia intestinalis	0.940041
Prestw-1447	Nalidixic acid sodium salt	Roseburia intestinalis	1.01009
Prestw-146	Tamoxifen citrate	Roseburia intestinalis	0.0699782
Prestw-151	Erythromycin	Roseburia intestinalis	0.0403775
Prestw-1600	Aprepitant	Roseburia intestinalis	0.2554
Prestw-202	Tiratricol, 3,3',5-triiodothyroacetic acid	Roseburia intestinalis	0.658234
Prestw-205	Tolfenamic acid	Roseburia intestinalis	1.01925
Prestw-221	Norfloxacin	Roseburia intestinalis	0.963663
Prestw-227	Clemizole hydrochloride	Roseburia intestinalis	0.0472174
Prestw-267	Clotrimazole	Roseburia intestinalis	0.0208709
Prestw-269	Clomipramine hydrochloride	Roseburia intestinalis	0.704241
Prestw-347	Thioguanosine	Roseburia intestinalis	1.01548
Prestw-348	Chlorprothixene hydrochloride	Roseburia intestinalis	0.727111
Prestw-370	Benzbromarone	Roseburia intestinalis	0.562151
Prestw-389	Ketoconazole	Roseburia intestinalis	0.26639
Prestw-397	Clomiphene citrate (Z,E)	Roseburia intestinalis	0.0331406
Prestw-4	Metformin hydrochloride	Roseburia intestinalis	1.07936
Prestw-40	Niclosamide	Roseburia intestinalis	0.0791677
Prestw-403	Thyroxine (L)	Roseburia intestinalis	0.825912
Prestw-438	Doxorubicin hydrochloride	Roseburia intestinalis	0.60332
Prestw-478	Felodipine	Roseburia intestinalis	0.503111
Prestw-493	Omeprazole	Roseburia intestinalis	0.25666
Prestw-497	Vancomycin hydrochloride	Roseburia intestinalis	0.0819222
Prestw-511	Fluoxetine hydrochloride	Roseburia intestinalis	0.999463
Prestw-544	Tobramycin	Roseburia intestinalis	0.0609062
Prestw-553	Pentamidine isethionate	Roseburia intestinalis	0.0510127
Prestw-64	Chlorpromazine hydrochloride	Roseburia intestinalis	1.00778
Prestw-660	Avermectin B1a	Roseburia intestinalis	0.229048
Prestw-67	Miconazole	Roseburia intestinalis	0.0872427
Prestw-732	Streptozotocin	Roseburia intestinalis	0.0487705
Prestw-785	Dicumarol	Roseburia intestinalis	1.00418
Prestw-798	Dienestrol	Roseburia intestinalis	0.577306
Prestw-81	Metronidazole	Roseburia intestinalis	0.0520705
Prestw-834	Novobiocin sodium salt	Roseburia intestinalis	0.0300679
Prestw-840	Ethopropazine hydrochloride	Roseburia intestinalis	0.971615
Prestw-865	Simvastatin	Roseburia intestinalis	0.500463
Prestw-888	Promethazine hydrochloride	Roseburia intestinalis	0.976709
Prestw-930	Protriptyline hydrochloride	Roseburia intestinalis	1.09398
Prestw-1014	Sertraline	Veillonella parvula	0.921749
Prestw-1019	Tribenoside	Veillonella parvula	0.968077
Prestw-1072	Lansoprazole	Veillonella parvula	1.02052
Prestw-1167	Diacerein	Veillonella parvula	0.178165
Prestw-1174	Acarbose	Veillonella parvula	1.0841
Prestw-1189	Montelukast	Veillonella parvula	1.07888
Prestw-1219	Amlodipine	Veillonella parvula	0.981325
Prestw-1229	Aripiprazole	Veillonella parvula	1.02809
Prestw-1297	Lacidipine	Veillonella parvula	0.986306
Prestw-132	Loxapine succinate	Veillonella parvula	0.975405
Prestw-1341	Sertindole	Veillonella parvula	1.09441
Prestw-1349	Tazobactam	Veillonella parvula	0.871509
Prestw-135	Methotrexate	Veillonella parvula	0.150823
Prestw-1350	Telmisartan	Veillonella parvula	1.06485
Prestw-1364	Zafirlukast	Veillonella parvula	0.915946
Prestw-137	Clindamycin hydrochloride	Veillonella parvula	0.00756367
Prestw-1376	Cilnidipine	Veillonella parvula	1.03349
Prestw-1378	Clarithromycin	Veillonella parvula	0.0153223
Prestw-138	Terfenadine	Veillonella parvula	0.801086
Prestw-1399	Doxycycline hydrochloride	Veillonella parvula	0.0149633
Prestw-1405	Ethinylestradiol	Veillonella parvula	1.04825
Prestw-1415	Floxuridine	Veillonella parvula	1.09181
Prestw-1417	Fluconazole	Veillonella parvula	1.0457
Prestw-1432	Loratadine	Veillonella parvula	0.930742
Prestw-144	Loperamide hydrochloride	Veillonella parvula	0.970883
Prestw-1447	Nalidixic acid sodium salt	Veillonella parvula	0.891032
Prestw-146	Tamoxifen citrate	Veillonella parvula	1.02503
Prestw-151	Erythromycin	Veillonella parvula	0.0156899
Prestw-1600	Aprepitant	Veillonella parvula	0.827325
Prestw-202	Tiratricol, 3,3',5-triiodothyroacetic acid	Veillonella parvula	0.97344
Prestw-205	Tolfenamic acid	Veillonella parvula	0.924552
Prestw-221	Norfloxacin	Veillonella parvula	0.0321754
Prestw-227	Clemizole hydrochloride	Veillonella parvula	0.961208
Prestw-267	Clotrimazole	Veillonella parvula	0.927165
Prestw-269	Clomipramine hydrochloride	Veillonella parvula	0.967476
Prestw-347	Thioguanosine	Veillonella parvula	0.927889
Prestw-348	Chlorprothixene hydrochloride	Veillonella parvula	0.909382
Prestw-370	Benzbromarone	Veillonella parvula	0.98751
Prestw-389	Ketoconazole	Veillonella parvula	0.998902
Prestw-397	Clomiphene citrate (Z,E)	Veillonella parvula	1.037
Prestw-4	Metformin hydrochloride	Veillonella parvula	1.02506
Prestw-40	Niclosamide	Veillonella parvula	0.0270939
Prestw-403	Thyroxine (L)	Veillonella parvula	1.02889
Prestw-438	Doxorubicin hydrochloride	Veillonella parvula	0.923351
Prestw-478	Felodipine	Veillonella parvula	0.950531
Prestw-493	Omeprazole	Veillonella parvula	0.987793
Prestw-497	Vancomycin hydrochloride	Veillonella parvula	0.989531
Prestw-511	Fluoxetine hydrochloride	Veillonella parvula	1.00686
Prestw-544	Tobramycin	Veillonella parvula	0.942434
Prestw-553	Pentamidine isethionate	Veillonella parvula	0.215605
Prestw-64	Chlorpromazine hydrochloride	Veillonella parvula	0.955257
Prestw-660	Avermectin B1a	Veillonella parvula	0.99607
Prestw-67	Miconazole	Veillonella parvula	1.00533
Prestw-732	Streptozotocin	Veillonella parvula	1.04558
Prestw-785	Dicumarol	Veillonella parvula	0.9884
Prestw-798	Dienestrol	Veillonella parvula	1.07268
Prestw-81	Metronidazole	Veillonella parvula	0.0291402
Prestw-834	Novobiocin sodium salt	Veillonella parvula	0.905846
Prestw-840	Ethopropazine hydrochloride	Veillonella parvula	0.983302
Prestw-865	Simvastatin	Veillonella parvula	0.959856
Prestw-888	Promethazine hydrochloride	Veillonella parvula	1.05176
Prestw-930	Protriptyline hydrochloride	Veillonella parvula	0.983384
Prestw-1014	Sertraline	Eggerthella lenta	0.980151
Prestw-1019	Tribenoside	Eggerthella lenta	0.988209
Prestw-1072	Lansoprazole	Eggerthella lenta	0.947775
Prestw-1167	Diacerein	Eggerthella lenta	0.282851
Prestw-1174	Acarbose	Eggerthella lenta	0.999359
Prestw-1189	Montelukast	Eggerthella lenta	1.01081
Prestw-1219	Amlodipine	Eggerthella lenta	1.00598
Prestw-1229	Aripiprazole	Eggerthella lenta	1.00072
Prestw-1297	Lacidipine	Eggerthella lenta	1.01981
Prestw-132	Loxapine succinate	Eggerthella lenta	0.978574
Prestw-1341	Sertindole	Eggerthella lenta	1.1455
Prestw-1349	Tazobactam	Eggerthella lenta	0.990518
Prestw-135	Methotrexate	Eggerthella lenta	0.986171
Prestw-1350	Telmisartan	Eggerthella lenta	0.973532
Prestw-1364	Zafirlukast	Eggerthella lenta	0.95109
Prestw-137	Clindamycin hydrochloride	Eggerthella lenta	0.0060884
Prestw-1376	Cilnidipine	Eggerthella lenta	0.977648
Prestw-1378	Clarithromycin	Eggerthella lenta	0.0309928
Prestw-138	Terfenadine	Eggerthella lenta	0.974499
Prestw-1399	Doxycycline hydrochloride	Eggerthella lenta	0.0100636
Prestw-1405	Ethinylestradiol	Eggerthella lenta	1.0239
Prestw-1415	Floxuridine	Eggerthella lenta	0.849315
Prestw-1417	Fluconazole	Eggerthella lenta	1.00066
Prestw-1432	Loratadine	Eggerthella lenta	1.01096
Prestw-144	Loperamide hydrochloride	Eggerthella lenta	1.02663
Prestw-1447	Nalidixic acid sodium salt	Eggerthella lenta	0.963589
Prestw-146	Tamoxifen citrate	Eggerthella lenta	0.97124
Prestw-151	Erythromycin	Eggerthella lenta	0.0596426
Prestw-1600	Aprepitant	Eggerthella lenta	0.999992
Prestw-202	Tiratricol, 3,3',5-triiodothyroacetic acid	Eggerthella lenta	0.875865
Prestw-205	Tolfenamic acid	Eggerthella lenta	0.986162
Prestw-221	Norfloxacin	Eggerthella lenta	0.27015
Prestw-227	Clemizole hydrochloride	Eggerthella lenta	0.984617
Prestw-267	Clotrimazole	Eggerthella lenta	0.92486
Prestw-269	Clomipramine hydrochloride	Eggerthella lenta	1.26749
Prestw-347	Thioguanosine	Eggerthella lenta	0.987949
Prestw-348	Chlorprothixene hydrochloride	Eggerthella lenta	0.91513
Prestw-370	Benzbromarone	Eggerthella lenta	0.905049
Prestw-389	Ketoconazole	Eggerthella lenta	0.939128
Prestw-397	Clomiphene citrate (Z,E)	Eggerthella lenta	0.983547
Prestw-4	Metformin hydrochloride	Eggerthella lenta	1.00075
Prestw-40	Niclosamide	Eggerthella lenta	0.0852168
Prestw-403	Thyroxine (L)	Eggerthella lenta	1.02209
Prestw-438	Doxorubicin hydrochloride	Eggerthella lenta	0.576034
Prestw-478	Felodipine	Eggerthella lenta	0.995022
Prestw-493	Omeprazole	Eggerthella lenta	1.00047
Prestw-497	Vancomycin hydrochloride	Eggerthella lenta	0.156127
Prestw-511	Fluoxetine hydrochloride	Eggerthella lenta	0.998601
Prestw-544	Tobramycin	Eggerthella lenta	0.249287
Prestw-553	Pentamidine isethionate	Eggerthella lenta	0.893405
Prestw-64	Chlorpromazine hydrochloride	Eggerthella lenta	0.966894
Prestw-660	Avermectin B1a	Eggerthella lenta	1.00301
Prestw-67	Miconazole	Eggerthella lenta	0.776247
Prestw-732	Streptozotocin	Eggerthella lenta	0.998854
Prestw-785	Dicumarol	Eggerthella lenta	0.992019
Prestw-798	Dienestrol	Eggerthella lenta	0.984045
Prestw-81	Metronidazole	Eggerthella lenta	0.0886069
Prestw-834	Novobiocin sodium salt	Eggerthella lenta	0.13756
Prestw-840	Ethopropazine hydrochloride	Eggerthella lenta	0.976943
Prestw-865	Simvastatin	Eggerthella lenta	1.00399
Prestw-888	Promethazine hydrochloride	Eggerthella lenta	0.981898
Prestw-930	Protriptyline hydrochloride	Eggerthella lenta	0.978312
Prestw-1014	Sertraline	Fusobacterium nucleatum	0.979384
Prestw-1019	Tribenoside	Fusobacterium nucleatum	0.846997
Prestw-1072	Lansoprazole	Fusobacterium nucleatum	0.820438
Prestw-1167	Diacerein	Fusobacterium nucleatum	0.160807
Prestw-1174	Acarbose	Fusobacterium nucleatum	1.01059
Prestw-1189	Montelukast	Fusobacterium nucleatum	1.03982
Prestw-1219	Amlodipine	Fusobacterium nucleatum	1.04878
Prestw-1229	Aripiprazole	Fusobacterium nucleatum	1.04876
Prestw-1297	Lacidipine	Fusobacterium nucleatum	1.03257
Prestw-132	Loxapine succinate	Fusobacterium nucleatum	1.01538
Prestw-1341	Sertindole	Fusobacterium nucleatum	0.838081
Prestw-1349	Tazobactam	Fusobacterium nucleatum	1.03881
Prestw-135	Methotrexate	Fusobacterium nucleatum	1.00201
Prestw-1350	Telmisartan	Fusobacterium nucleatum	0.952113
Prestw-1364	Zafirlukast	Fusobacterium nucleatum	0.987106
Prestw-137	Clindamycin hydrochloride	Fusobacterium nucleatum	0.101888
Prestw-1376	Cilnidipine	Fusobacterium nucleatum	1.00958
Prestw-1378	Clarithromycin	Fusobacterium nucleatum	0.380921
Prestw-138	Terfenadine	Fusobacterium nucleatum	0.965094
Prestw-1399	Doxycycline hydrochloride	Fusobacterium nucleatum	0.070795
Prestw-1405	Ethinylestradiol	Fusobacterium nucleatum	0.931475
Prestw-1415	Floxuridine	Fusobacterium nucleatum	1.0358
Prestw-1417	Fluconazole	Fusobacterium nucleatum	1.00792
Prestw-1432	Loratadine	Fusobacterium nucleatum	1.0108
Prestw-144	Loperamide hydrochloride	Fusobacterium nucleatum	1.01018
Prestw-1447	Nalidixic acid sodium salt	Fusobacterium nucleatum	0.952309
Prestw-146	Tamoxifen citrate	Fusobacterium nucleatum	0.91258
Prestw-151	Erythromycin	Fusobacterium nucleatum	0.446384
Prestw-1600	Aprepitant	Fusobacterium nucleatum	1.01748
Prestw-202	Tiratricol, 3,3',5-triiodothyroacetic acid	Fusobacterium nucleatum	0.921001
Prestw-205	Tolfenamic acid	Fusobacterium nucleatum	0.850628
Prestw-221	Norfloxacin	Fusobacterium nucleatum	0.760073
Prestw-227	Clemizole hydrochloride	Fusobacterium nucleatum	0.827142
Prestw-267	Clotrimazole	Fusobacterium nucleatum	0.984407
Prestw-269	Clomipramine hydrochloride	Fusobacterium nucleatum	0.961995
Prestw-347	Thioguanosine	Fusobacterium nucleatum	0.976901
Prestw-348	Chlorprothixene hydrochloride	Fusobacterium nucleatum	0.970482
Prestw-370	Benzbromarone	Fusobacterium nucleatum	0.82448
Prestw-389	Ketoconazole	Fusobacterium nucleatum	0.895227
Prestw-397	Clomiphene citrate (Z,E)	Fusobacterium nucleatum	0.945913
Prestw-4	Metformin hydrochloride	Fusobacterium nucleatum	1.07417
Prestw-40	Niclosamide	Fusobacterium nucleatum	0.581867
Prestw-403	Thyroxine (L)	Fusobacterium nucleatum	1.05171
Prestw-438	Doxorubicin hydrochloride	Fusobacterium nucleatum	0.897397
Prestw-478	Felodipine	Fusobacterium nucleatum	0.922774
Prestw-493	Omeprazole	Fusobacterium nucleatum	0.920682
Prestw-497	Vancomycin hydrochloride	Fusobacterium nucleatum	1.01987
Prestw-511	Fluoxetine hydrochloride	Fusobacterium nucleatum	1.07548
Prestw-544	Tobramycin	Fusobacterium nucleatum	0.954129
Prestw-553	Pentamidine isethionate	Fusobacterium nucleatum	0.0879023
Prestw-64	Chlorpromazine hydrochloride	Fusobacterium nucleatum	0.962548
Prestw-660	Avermectin B1a	Fusobacterium nucleatum	1.0182
Prestw-67	Miconazole	Fusobacterium nucleatum	0.974866
Prestw-732	Streptozotocin	Fusobacterium nucleatum	0.0750552
Prestw-785	Dicumarol	Fusobacterium nucleatum	0.848396
Prestw-798	Dienestrol	Fusobacterium nucleatum	0.874831
Prestw-81	Metronidazole	Fusobacterium nucleatum	0.0731487
Prestw-834	Novobiocin sodium salt	Fusobacterium nucleatum	0.437554
Prestw-840	Ethopropazine hydrochloride	Fusobacterium nucleatum	0.991571
Prestw-865	Simvastatin	Fusobacterium nucleatum	1.00298
Prestw-888	Promethazine hydrochloride	Fusobacterium nucleatum	1.03523
Prestw-930	Protriptyline hydrochloride	Fusobacterium nucleatum	0.997253
Prestw-1014	Sertraline	Enterocloster bolteae	0.956699
Prestw-1019	Tribenoside	Enterocloster bolteae	0.9414
Prestw-1072	Lansoprazole	Enterocloster bolteae	0.937177
Prestw-1167	Diacerein	Enterocloster bolteae	0.0509068
Prestw-1174	Acarbose	Enterocloster bolteae	1.01268
Prestw-1189	Montelukast	Enterocloster bolteae	0.854628
Prestw-1219	Amlodipine	Enterocloster bolteae	0.946852
Prestw-1229	Aripiprazole	Enterocloster bolteae	0.767167
Prestw-1297	Lacidipine	Enterocloster bolteae	0.955149
Prestw-132	Loxapine succinate	Enterocloster bolteae	0.967596
Prestw-1341	Sertindole	Enterocloster bolteae	1.10238
Prestw-1349	Tazobactam	Enterocloster bolteae	0.950274
Prestw-135	Methotrexate	Enterocloster bolteae	0.588396
Prestw-1350	Telmisartan	Enterocloster bolteae	0.989137
Prestw-1364	Zafirlukast	Enterocloster bolteae	0.893795
Prestw-137	Clindamycin hydrochloride	Enterocloster bolteae	0.0648438
Prestw-1378	Clarithromycin	Enterocloster bolteae	0.262668
Prestw-138	Terfenadine	Enterocloster bolteae	0.830246
Prestw-1399	Doxycycline hydrochloride	Enterocloster bolteae	0.0243787
Prestw-1405	Ethinylestradiol	Enterocloster bolteae	1.01858
Prestw-1415	Floxuridine	Enterocloster bolteae	0.86169
Prestw-1417	Fluconazole	Enterocloster bolteae	0.950511
Prestw-1432	Loratadine	Enterocloster bolteae	0.889251
Prestw-144	Loperamide hydrochloride	Enterocloster bolteae	1.00949
Prestw-1447	Nalidixic acid sodium salt	Enterocloster bolteae	1.10614
Prestw-146	Tamoxifen citrate	Enterocloster bolteae	0.902027
Prestw-151	Erythromycin	Enterocloster bolteae	0.308436
Prestw-1600	Aprepitant	Enterocloster bolteae	0.91904
Prestw-202	Tiratricol, 3,3',5-triiodothyroacetic acid	Enterocloster bolteae	0.936131
Prestw-205	Tolfenamic acid	Enterocloster bolteae	0.919626
Prestw-221	Norfloxacin	Enterocloster bolteae	0.638501
Prestw-227	Clemizole hydrochloride	Enterocloster bolteae	0.854167
Prestw-267	Clotrimazole	Enterocloster bolteae	0.465636
Prestw-269	Clomipramine hydrochloride	Enterocloster bolteae	0.929397
Prestw-347	Thioguanosine	Enterocloster bolteae	0.95927
Prestw-348	Chlorprothixene hydrochloride	Enterocloster bolteae	0.978401
Prestw-370	Benzbromarone	Enterocloster bolteae	0.670405
Prestw-389	Ketoconazole	Enterocloster bolteae	0.94484
Prestw-397	Clomiphene citrate (Z,E)	Enterocloster bolteae	0.873783
Prestw-4	Metformin hydrochloride	Enterocloster bolteae	1.12337
Prestw-40	Niclosamide	Enterocloster bolteae	0.720687
Prestw-438	Doxorubicin hydrochloride	Enterocloster bolteae	0.548498
Prestw-478	Felodipine	Enterocloster bolteae	0.94205
Prestw-493	Omeprazole	Enterocloster bolteae	1.06081
Prestw-497	Vancomycin hydrochloride	Enterocloster bolteae	0.0522581
Prestw-511	Fluoxetine hydrochloride	Enterocloster bolteae	0.985412
Prestw-544	Tobramycin	Enterocloster bolteae	1.00146
Prestw-553	Pentamidine isethionate	Enterocloster bolteae	0.902629
Prestw-64	Chlorpromazine hydrochloride	Enterocloster bolteae	0.967704
Prestw-660	Avermectin B1a	Enterocloster bolteae	0.979883
Prestw-67	Miconazole	Enterocloster bolteae	0.502621
Prestw-732	Streptozotocin	Enterocloster bolteae	0.0253763
Prestw-785	Dicumarol	Enterocloster bolteae	1.0123
Prestw-798	Dienestrol	Enterocloster bolteae	0.909259
Prestw-81	Metronidazole	Enterocloster bolteae	0.0269688
Prestw-834	Novobiocin sodium salt	Enterocloster bolteae	0.0344146
Prestw-840	Ethopropazine hydrochloride	Enterocloster bolteae	0.96196
Prestw-865	Simvastatin	Enterocloster bolteae	0.963935
Prestw-888	Promethazine hydrochloride	Enterocloster bolteae	0.99378
Prestw-930	Protriptyline hydrochloride	Enterocloster bolteae	1.0264
Prestw-1014	Sertraline	Sarcina perfringens	0.965592
Prestw-1019	Tribenoside	Sarcina perfringens	0.929034
Prestw-1072	Lansoprazole	Sarcina perfringens	0.821291
Prestw-1167	Diacerein	Sarcina perfringens	0.00710555
Prestw-1174	Acarbose	Sarcina perfringens	0.658018
Prestw-1189	Montelukast	Sarcina perfringens	0.420611
Prestw-1219	Amlodipine	Sarcina perfringens	1.0083
Prestw-1229	Aripiprazole	Sarcina perfringens	1.15688
Prestw-1297	Lacidipine	Sarcina perfringens	0.752105
Prestw-132	Loxapine succinate	Sarcina perfringens	0.981863
Prestw-1341	Sertindole	Sarcina perfringens	1.05559
Prestw-1349	Tazobactam	Sarcina perfringens	0.902143
Prestw-135	Methotrexate	Sarcina perfringens	0.654747
Prestw-1350	Telmisartan	Sarcina perfringens	0.778622
Prestw-1364	Zafirlukast	Sarcina perfringens	0.00827232
Prestw-137	Clindamycin hydrochloride	Sarcina perfringens	0.00667157
Prestw-1376	Cilnidipine	Sarcina perfringens	0.893326
Prestw-1378	Clarithromycin	Sarcina perfringens	0.0128019
Prestw-138	Terfenadine	Sarcina perfringens	0.797608
Prestw-1399	Doxycycline hydrochloride	Sarcina perfringens	0.0398886
Prestw-1405	Ethinylestradiol	Sarcina perfringens	0.966465
Prestw-1415	Floxuridine	Sarcina perfringens	0.0445593
Prestw-1417	Fluconazole	Sarcina perfringens	0.983593
Prestw-1432	Loratadine	Sarcina perfringens	0.680362
Prestw-144	Loperamide hydrochloride	Sarcina perfringens	0.989016
Prestw-1447	Nalidixic acid sodium salt	Sarcina perfringens	0.692699
Prestw-146	Tamoxifen citrate	Sarcina perfringens	0.820975
Prestw-151	Erythromycin	Sarcina perfringens	0.00495156
Prestw-1600	Aprepitant	Sarcina perfringens	0.922305
Prestw-202	Tiratricol, 3,3',5-triiodothyroacetic acid	Sarcina perfringens	0.502601
Prestw-205	Tolfenamic acid	Sarcina perfringens	0.873386
Prestw-221	Norfloxacin	Sarcina perfringens	0.0035055
Prestw-227	Clemizole hydrochloride	Sarcina perfringens	0.377394
Prestw-267	Clotrimazole	Sarcina perfringens	0.428315
Prestw-269	Clomipramine hydrochloride	Sarcina perfringens	0.975647
Prestw-347	Thioguanosine	Sarcina perfringens	0.664748
Prestw-348	Chlorprothixene hydrochloride	Sarcina perfringens	0.870729
Prestw-370	Benzbromarone	Sarcina perfringens	0.101888
Prestw-389	Ketoconazole	Sarcina perfringens	0.766256
Prestw-397	Clomiphene citrate (Z,E)	Sarcina perfringens	0.80497
Prestw-4	Metformin hydrochloride	Sarcina perfringens	1.16377
Prestw-40	Niclosamide	Sarcina perfringens	0.243269
Prestw-403	Thyroxine (L)	Sarcina perfringens	1.00626
Prestw-438	Doxorubicin hydrochloride	Sarcina perfringens	0.778953
Prestw-478	Felodipine	Sarcina perfringens	0.62748
Prestw-493	Omeprazole	Sarcina perfringens	0.891598
Prestw-497	Vancomycin hydrochloride	Sarcina perfringens	0.0084278
Prestw-511	Fluoxetine hydrochloride	Sarcina perfringens	0.731413
Prestw-544	Tobramycin	Sarcina perfringens	0.943551
Prestw-553	Pentamidine isethionate	Sarcina perfringens	0.00990746
Prestw-64	Chlorpromazine hydrochloride	Sarcina perfringens	0.642512
Prestw-660	Avermectin B1a	Sarcina perfringens	0.712481
Prestw-67	Miconazole	Sarcina perfringens	0.231497
Prestw-732	Streptozotocin	Sarcina perfringens	0.18089
Prestw-785	Dicumarol	Sarcina perfringens	0.811266
Prestw-798	Dienestrol	Sarcina perfringens	0.8219
Prestw-81	Metronidazole	Sarcina perfringens	0.00566314
Prestw-834	Novobiocin sodium salt	Sarcina perfringens	0.0690274
Prestw-840	Ethopropazine hydrochloride	Sarcina perfringens	0.993449
Prestw-865	Simvastatin	Sarcina perfringens	0.907041
Prestw-888	Promethazine hydrochloride	Sarcina perfringens	1.06162
Prestw-930	Protriptyline hydrochloride	Sarcina perfringens	0.98748
Prestw-1014	Sertraline	Lacrimispora saccharolytica	0.883671
Prestw-1019	Tribenoside	Lacrimispora saccharolytica	0.898012
Prestw-1072	Lansoprazole	Lacrimispora saccharolytica	1.04647
Prestw-1167	Diacerein	Lacrimispora saccharolytica	0.161436
Prestw-1174	Acarbose	Lacrimispora saccharolytica	1.17646
Prestw-1189	Montelukast	Lacrimispora saccharolytica	1.09615
Prestw-1219	Amlodipine	Lacrimispora saccharolytica	1.02902
Prestw-1229	Aripiprazole	Lacrimispora saccharolytica	0.990021
Prestw-1297	Lacidipine	Lacrimispora saccharolytica	1.08306
Prestw-132	Loxapine succinate	Lacrimispora saccharolytica	0.887109
Prestw-1341	Sertindole	Lacrimispora saccharolytica	0.983411
Prestw-1349	Tazobactam	Lacrimispora saccharolytica	0.971717
Prestw-135	Methotrexate	Lacrimispora saccharolytica	0.93684
Prestw-1350	Telmisartan	Lacrimispora saccharolytica	0.947339
Prestw-1364	Zafirlukast	Lacrimispora saccharolytica	0.852118
Prestw-137	Clindamycin hydrochloride	Lacrimispora saccharolytica	0.137955
Prestw-1376	Cilnidipine	Lacrimispora saccharolytica	0.95292
Prestw-1378	Clarithromycin	Lacrimispora saccharolytica	0.11544
Prestw-138	Terfenadine	Lacrimispora saccharolytica	0.847934
Prestw-1399	Doxycycline hydrochloride	Lacrimispora saccharolytica	0.0904637
Prestw-1405	Ethinylestradiol	Lacrimispora saccharolytica	0.980519
Prestw-1415	Floxuridine	Lacrimispora saccharolytica	0.965998
Prestw-1417	Fluconazole	Lacrimispora saccharolytica	1.0778
Prestw-1432	Loratadine	Lacrimispora saccharolytica	0.916625
Prestw-144	Loperamide hydrochloride	Lacrimispora saccharolytica	0.885587
Prestw-1447	Nalidixic acid sodium salt	Lacrimispora saccharolytica	0.956328
Prestw-146	Tamoxifen citrate	Lacrimispora saccharolytica	0.673098
Prestw-151	Erythromycin	Lacrimispora saccharolytica	0.113701
Prestw-1600	Aprepitant	Lacrimispora saccharolytica	0.987917
Prestw-202	Tiratricol, 3,3',5-triiodothyroacetic acid	Lacrimispora saccharolytica	0.702758
Prestw-205	Tolfenamic acid	Lacrimispora saccharolytica	0.898724
Prestw-221	Norfloxacin	Lacrimispora saccharolytica	0.782261
Prestw-227	Clemizole hydrochloride	Lacrimispora saccharolytica	0.627106
Prestw-267	Clotrimazole	Lacrimispora saccharolytica	0.529353
Prestw-269	Clomipramine hydrochloride	Lacrimispora saccharolytica	0.965042
Prestw-347	Thioguanosine	Lacrimispora saccharolytica	1.0101
Prestw-348	Chlorprothixene hydrochloride	Lacrimispora saccharolytica	0.971099
Prestw-370	Benzbromarone	Lacrimispora saccharolytica	0.685321
Prestw-389	Ketoconazole	Lacrimispora saccharolytica	0.930893
Prestw-397	Clomiphene citrate (Z,E)	Lacrimispora saccharolytica	0.763714
Prestw-4	Metformin hydrochloride	Lacrimispora saccharolytica	1.03467
Prestw-40	Niclosamide	Lacrimispora saccharolytica	0.76641
Prestw-403	Thyroxine (L)	Lacrimispora saccharolytica	0.730847
Prestw-438	Doxorubicin hydrochloride	Lacrimispora saccharolytica	0.740299
Prestw-478	Felodipine	Lacrimispora saccharolytica	0.829681
Prestw-493	Omeprazole	Lacrimispora saccharolytica	0.962088
Prestw-497	Vancomycin hydrochloride	Lacrimispora saccharolytica	0.0875722
Prestw-511	Fluoxetine hydrochloride	Lacrimispora saccharolytica	1.00853
Prestw-544	Tobramycin	Lacrimispora saccharolytica	0.725683
Prestw-553	Pentamidine isethionate	Lacrimispora saccharolytica	0.224625
Prestw-64	Chlorpromazine hydrochloride	Lacrimispora saccharolytica	0.857713
Prestw-660	Avermectin B1a	Lacrimispora saccharolytica	0.978286
Prestw-67	Miconazole	Lacrimispora saccharolytica	0.431308
Prestw-732	Streptozotocin	Lacrimispora saccharolytica	0.278392
Prestw-785	Dicumarol	Lacrimispora saccharolytica	0.845334
Prestw-798	Dienestrol	Lacrimispora saccharolytica	0.847668
Prestw-81	Metronidazole	Lacrimispora saccharolytica	0.257229
Prestw-834	Novobiocin sodium salt	Lacrimispora saccharolytica	0.766294
Prestw-840	Ethopropazine hydrochloride	Lacrimispora saccharolytica	1.00475
Prestw-865	Simvastatin	Lacrimispora saccharolytica	0.919462
Prestw-888	Promethazine hydrochloride	Lacrimispora saccharolytica	1.03987
Prestw-930	Protriptyline hydrochloride	Lacrimispora saccharolytica	1.00093
Prestw-1014	Sertraline	Streptococcus salivarius	0.968042
Prestw-1019	Tribenoside	Streptococcus salivarius	0.964917
Prestw-1072	Lansoprazole	Streptococcus salivarius	0.997089
Prestw-1167	Diacerein	Streptococcus salivarius	0.776877
Prestw-1174	Acarbose	Streptococcus salivarius	0.977141
Prestw-1189	Montelukast	Streptococcus salivarius	0.495056
Prestw-1219	Amlodipine	Streptococcus salivarius	1.04336
Prestw-1229	Aripiprazole	Streptococcus salivarius	1.01092
Prestw-1297	Lacidipine	Streptococcus salivarius	0.880841
Prestw-132	Loxapine succinate	Streptococcus salivarius	0.999713
Prestw-1341	Sertindole	Streptococcus salivarius	0.99986
Prestw-1349	Tazobactam	Streptococcus salivarius	1.0027
Prestw-135	Methotrexate	Streptococcus salivarius	0.16096
Prestw-1350	Telmisartan	Streptococcus salivarius	0.90549
Prestw-1364	Zafirlukast	Streptococcus salivarius	0.24854
Prestw-137	Clindamycin hydrochloride	Streptococcus salivarius	0.0237541
Prestw-1376	Cilnidipine	Streptococcus salivarius	0.961893
Prestw-1378	Clarithromycin	Streptococcus salivarius	0.0153353
Prestw-138	Terfenadine	Streptococcus salivarius	0.957899
Prestw-1399	Doxycycline hydrochloride	Streptococcus salivarius	0.0220459
Prestw-1405	Ethinylestradiol	Streptococcus salivarius	1.04556
Prestw-1415	Floxuridine	Streptococcus salivarius	0.053192
Prestw-1417	Fluconazole	Streptococcus salivarius	1.03453
Prestw-1432	Loratadine	Streptococcus salivarius	0.965652
Prestw-144	Loperamide hydrochloride	Streptococcus salivarius	0.983595
Prestw-1447	Nalidixic acid sodium salt	Streptococcus salivarius	0.96396
Prestw-146	Tamoxifen citrate	Streptococcus salivarius	0.795256
Prestw-151	Erythromycin	Streptococcus salivarius	0.0200455
Prestw-1600	Aprepitant	Streptococcus salivarius	0.990971
Prestw-202	Tiratricol, 3,3',5-triiodothyroacetic acid	Streptococcus salivarius	0.821014
Prestw-205	Tolfenamic acid	Streptococcus salivarius	0.972025
Prestw-221	Norfloxacin	Streptococcus salivarius	0.746303
Prestw-227	Clemizole hydrochloride	Streptococcus salivarius	0.940528
Prestw-267	Clotrimazole	Streptococcus salivarius	0.884952
Prestw-269	Clomipramine hydrochloride	Streptococcus salivarius	0.96709
Prestw-347	Thioguanosine	Streptococcus salivarius	0.991084
Prestw-348	Chlorprothixene hydrochloride	Streptococcus salivarius	0.941526
Prestw-370	Benzbromarone	Streptococcus salivarius	0.465316
Prestw-389	Ketoconazole	Streptococcus salivarius	0.971675
Prestw-397	Clomiphene citrate (Z,E)	Streptococcus salivarius	0.884026
Prestw-4	Metformin hydrochloride	Streptococcus salivarius	0.983688
Prestw-40	Niclosamide	Streptococcus salivarius	0.0303655
Prestw-403	Thyroxine (L)	Streptococcus salivarius	1.01362
Prestw-438	Doxorubicin hydrochloride	Streptococcus salivarius	0.064256
Prestw-478	Felodipine	Streptococcus salivarius	0.868147
Prestw-493	Omeprazole	Streptococcus salivarius	0.952746
Prestw-497	Vancomycin hydrochloride	Streptococcus salivarius	0.0160568
Prestw-511	Fluoxetine hydrochloride	Streptococcus salivarius	1.04821
Prestw-544	Tobramycin	Streptococcus salivarius	0.683048
Prestw-553	Pentamidine isethionate	Streptococcus salivarius	0.724216
Prestw-64	Chlorpromazine hydrochloride	Streptococcus salivarius	0.985062
Prestw-660	Avermectin B1a	Streptococcus salivarius	0.908701
Prestw-67	Miconazole	Streptococcus salivarius	0.902771
Prestw-732	Streptozotocin	Streptococcus salivarius	1.03951
Prestw-785	Dicumarol	Streptococcus salivarius	0.827515
Prestw-798	Dienestrol	Streptococcus salivarius	0.926234
Prestw-81	Metronidazole	Streptococcus salivarius	1.01003
Prestw-834	Novobiocin sodium salt	Streptococcus salivarius	0.0204945
Prestw-840	Ethopropazine hydrochloride	Streptococcus salivarius	0.966669
Prestw-865	Simvastatin	Streptococcus salivarius	0.941843
Prestw-888	Promethazine hydrochloride	Streptococcus salivarius	1.03008
Prestw-930	Protriptyline hydrochloride	Streptococcus salivarius	0.972359
Prestw-1014	Sertraline	Ruminococcus_B gnavus	0.840759
Prestw-1019	Tribenoside	Ruminococcus_B gnavus	0.884675
Prestw-1072	Lansoprazole	Ruminococcus_B gnavus	0.914575
Prestw-1167	Diacerein	Ruminococcus_B gnavus	0.238819
Prestw-1174	Acarbose	Ruminococcus_B gnavus	1.00016
Prestw-1189	Montelukast	Ruminococcus_B gnavus	0.716088
Prestw-1219	Amlodipine	Ruminococcus_B gnavus	1.0551
Prestw-1229	Aripiprazole	Ruminococcus_B gnavus	1.00676
Prestw-1297	Lacidipine	Ruminococcus_B gnavus	0.955653
Prestw-132	Loxapine succinate	Ruminococcus_B gnavus	0.978727
Prestw-1341	Sertindole	Ruminococcus_B gnavus	0.985372
Prestw-1349	Tazobactam	Ruminococcus_B gnavus	0.9819
Prestw-135	Methotrexate	Ruminococcus_B gnavus	0.677157
Prestw-1350	Telmisartan	Ruminococcus_B gnavus	0.983807
Prestw-1364	Zafirlukast	Ruminococcus_B gnavus	0.465728
Prestw-137	Clindamycin hydrochloride	Ruminococcus_B gnavus	0.0297825
Prestw-1376	Cilnidipine	Ruminococcus_B gnavus	0.847016
Prestw-1378	Clarithromycin	Ruminococcus_B gnavus	0.0415668
Prestw-138	Terfenadine	Ruminococcus_B gnavus	0.651457
Prestw-1399	Doxycycline hydrochloride	Ruminococcus_B gnavus	0.0332619
Prestw-1405	Ethinylestradiol	Ruminococcus_B gnavus	1.02872
Prestw-1415	Floxuridine	Ruminococcus_B gnavus	0.201375
Prestw-1417	Fluconazole	Ruminococcus_B gnavus	1.01848
Prestw-1432	Loratadine	Ruminococcus_B gnavus	0.859458
Prestw-144	Loperamide hydrochloride	Ruminococcus_B gnavus	1.42057
Prestw-1447	Nalidixic acid sodium salt	Ruminococcus_B gnavus	1.01241
Prestw-146	Tamoxifen citrate	Ruminococcus_B gnavus	0.389148
Prestw-151	Erythromycin	Ruminococcus_B gnavus	0.0241173
Prestw-1600	Aprepitant	Ruminococcus_B gnavus	0.953711
Prestw-202	Tiratricol, 3,3',5-triiodothyroacetic acid	Ruminococcus_B gnavus	0.87031
Prestw-205	Tolfenamic acid	Ruminococcus_B gnavus	0.921452
Prestw-221	Norfloxacin	Ruminococcus_B gnavus	0.778926
Prestw-227	Clemizole hydrochloride	Ruminococcus_B gnavus	0.258117
Prestw-267	Clotrimazole	Ruminococcus_B gnavus	0.190211
Prestw-269	Clomipramine hydrochloride	Ruminococcus_B gnavus	0.921784
Prestw-347	Thioguanosine	Ruminococcus_B gnavus	0.944078
Prestw-348	Chlorprothixene hydrochloride	Ruminococcus_B gnavus	0.928696
Prestw-370	Benzbromarone	Ruminococcus_B gnavus	0.514364
Prestw-389	Ketoconazole	Ruminococcus_B gnavus	0.882177
Prestw-397	Clomiphene citrate (Z,E)	Ruminococcus_B gnavus	0.637803
Prestw-4	Metformin hydrochloride	Ruminococcus_B gnavus	1.04866
Prestw-40	Niclosamide	Ruminococcus_B gnavus	0.6067
Prestw-403	Thyroxine (L)	Ruminococcus_B gnavus	1.057
Prestw-438	Doxorubicin hydrochloride	Ruminococcus_B gnavus	0.832624
Prestw-478	Felodipine	Ruminococcus_B gnavus	0.916146
Prestw-493	Omeprazole	Ruminococcus_B gnavus	0.984757
Prestw-497	Vancomycin hydrochloride	Ruminococcus_B gnavus	0.0403125
Prestw-511	Fluoxetine hydrochloride	Ruminococcus_B gnavus	1.05292
Prestw-544	Tobramycin	Ruminococcus_B gnavus	0.90686
Prestw-553	Pentamidine isethionate	Ruminococcus_B gnavus	0.0765084
Prestw-64	Chlorpromazine hydrochloride	Ruminococcus_B gnavus	0.970986
Prestw-660	Avermectin B1a	Ruminococcus_B gnavus	0.904194
Prestw-67	Miconazole	Ruminococcus_B gnavus	0.00969904
Prestw-732	Streptozotocin	Ruminococcus_B gnavus	0.0383175
Prestw-785	Dicumarol	Ruminococcus_B gnavus	0.850023
Prestw-798	Dienestrol	Ruminococcus_B gnavus	0.162857
Prestw-81	Metronidazole	Ruminococcus_B gnavus	0.007782
Prestw-834	Novobiocin sodium salt	Ruminococcus_B gnavus	0.221542
Prestw-840	Ethopropazine hydrochloride	Ruminococcus_B gnavus	0.95157
Prestw-865	Simvastatin	Ruminococcus_B gnavus	0.891382
Prestw-888	Promethazine hydrochloride	Ruminococcus_B gnavus	1.01485
Prestw-930	Protriptyline hydrochloride	Ruminococcus_B gnavus	1.00497
Prestw-1014	Sertraline	Bariatricus comes	0.975472
Prestw-1019	Tribenoside	Bariatricus comes	0.970059
Prestw-1072	Lansoprazole	Bariatricus comes	0.624222
Prestw-1167	Diacerein	Bariatricus comes	0.00840845
Prestw-1174	Acarbose	Bariatricus comes	0.971219
Prestw-1189	Montelukast	Bariatricus comes	0.765446
Prestw-1219	Amlodipine	Bariatricus comes	0.956953
Prestw-1229	Aripiprazole	Bariatricus comes	0.914237
Prestw-1297	Lacidipine	Bariatricus comes	0.897273
Prestw-132	Loxapine succinate	Bariatricus comes	1.00296
Prestw-1341	Sertindole	Bariatricus comes	1.00975
Prestw-1349	Tazobactam	Bariatricus comes	0.963321
Prestw-135	Methotrexate	Bariatricus comes	1.00533
Prestw-1350	Telmisartan	Bariatricus comes	0.894882
Prestw-1364	Zafirlukast	Bariatricus comes	0.783835
Prestw-137	Clindamycin hydrochloride	Bariatricus comes	0.0114751
Prestw-1378	Clarithromycin	Bariatricus comes	0.016693
Prestw-138	Terfenadine	Bariatricus comes	0.754726
Prestw-1399	Doxycycline hydrochloride	Bariatricus comes	0.0156056
Prestw-1405	Ethinylestradiol	Bariatricus comes	1.02799
Prestw-1415	Floxuridine	Bariatricus comes	0.994859
Prestw-1417	Fluconazole	Bariatricus comes	0.999214
Prestw-1432	Loratadine	Bariatricus comes	0.744575
Prestw-144	Loperamide hydrochloride	Bariatricus comes	1.00628
Prestw-1447	Nalidixic acid sodium salt	Bariatricus comes	0.999902
Prestw-146	Tamoxifen citrate	Bariatricus comes	0.60141
Prestw-151	Erythromycin	Bariatricus comes	0.00951763
Prestw-1600	Aprepitant	Bariatricus comes	0.915634
Prestw-202	Tiratricol, 3,3',5-triiodothyroacetic acid	Bariatricus comes	0.893882
Prestw-205	Tolfenamic acid	Bariatricus comes	0.960921
Prestw-221	Norfloxacin	Bariatricus comes	0.814116
Prestw-227	Clemizole hydrochloride	Bariatricus comes	0.0187727
Prestw-267	Clotrimazole	Bariatricus comes	0.00941428
Prestw-269	Clomipramine hydrochloride	Bariatricus comes	0.955106
Prestw-347	Thioguanosine	Bariatricus comes	1.0072
Prestw-348	Chlorprothixene hydrochloride	Bariatricus comes	0.961245
Prestw-370	Benzbromarone	Bariatricus comes	0.844374
Prestw-389	Ketoconazole	Bariatricus comes	0.893114
Prestw-397	Clomiphene citrate (Z,E)	Bariatricus comes	0.886839
Prestw-4	Metformin hydrochloride	Bariatricus comes	0.997933
Prestw-40	Niclosamide	Bariatricus comes	0.706915
Prestw-403	Thyroxine (L)	Bariatricus comes	0.928891
Prestw-438	Doxorubicin hydrochloride	Bariatricus comes	0.820452
Prestw-478	Felodipine	Bariatricus comes	0.817706
Prestw-493	Omeprazole	Bariatricus comes	0.87771
Prestw-497	Vancomycin hydrochloride	Bariatricus comes	0.0177445
Prestw-511	Fluoxetine hydrochloride	Bariatricus comes	0.997554
Prestw-544	Tobramycin	Bariatricus comes	0.88866
Prestw-553	Pentamidine isethionate	Bariatricus comes	0.0161194
Prestw-64	Chlorpromazine hydrochloride	Bariatricus comes	0.990187
Prestw-660	Avermectin B1a	Bariatricus comes	0.884386
Prestw-67	Miconazole	Bariatricus comes	0.0138108
Prestw-732	Streptozotocin	Bariatricus comes	0.38113
Prestw-785	Dicumarol	Bariatricus comes	1.00389
Prestw-798	Dienestrol	Bariatricus comes	0.0702559
Prestw-81	Metronidazole	Bariatricus comes	0.0051749
Prestw-834	Novobiocin sodium salt	Bariatricus comes	0.142742
Prestw-840	Ethopropazine hydrochloride	Bariatricus comes	0.951646
Prestw-865	Simvastatin	Bariatricus comes	0.954175
Prestw-888	Promethazine hydrochloride	Bariatricus comes	0.959496
Prestw-930	Protriptyline hydrochloride	Bariatricus comes	0.993245
Prestw-1014	Sertraline	Parabacteroides merdae	1.01595
Prestw-1019	Tribenoside	Parabacteroides merdae	0.87679
Prestw-1072	Lansoprazole	Parabacteroides merdae	0.988433
Prestw-1167	Diacerein	Parabacteroides merdae	0.140938
Prestw-1174	Acarbose	Parabacteroides merdae	0.990437
Prestw-1189	Montelukast	Parabacteroides merdae	0.873281
Prestw-1219	Amlodipine	Parabacteroides merdae	1.01803
Prestw-1229	Aripiprazole	Parabacteroides merdae	0.91034
Prestw-1297	Lacidipine	Parabacteroides merdae	1.00627
Prestw-132	Loxapine succinate	Parabacteroides merdae	0.329074
Prestw-1341	Sertindole	Parabacteroides merdae	0.74445
Prestw-1349	Tazobactam	Parabacteroides merdae	0.820546
Prestw-135	Methotrexate	Parabacteroides merdae	1.00539
Prestw-1350	Telmisartan	Parabacteroides merdae	0.902854
Prestw-1364	Zafirlukast	Parabacteroides merdae	0.859076
Prestw-137	Clindamycin hydrochloride	Parabacteroides merdae	0.0343272
Prestw-1376	Cilnidipine	Parabacteroides merdae	0.842178
Prestw-1378	Clarithromycin	Parabacteroides merdae	0.0543981
Prestw-138	Terfenadine	Parabacteroides merdae	0.807019
Prestw-1399	Doxycycline hydrochloride	Parabacteroides merdae	0.0366375
Prestw-1405	Ethinylestradiol	Parabacteroides merdae	0.911792
Prestw-1415	Floxuridine	Parabacteroides merdae	0.981929
Prestw-1417	Fluconazole	Parabacteroides merdae	1.01012
Prestw-1432	Loratadine	Parabacteroides merdae	0.877179
Prestw-144	Loperamide hydrochloride	Parabacteroides merdae	0.868312
Prestw-1447	Nalidixic acid sodium salt	Parabacteroides merdae	0.991881
Prestw-146	Tamoxifen citrate	Parabacteroides merdae	0.710371
Prestw-151	Erythromycin	Parabacteroides merdae	0.0408591
Prestw-1600	Aprepitant	Parabacteroides merdae	0.931176
Prestw-202	Tiratricol, 3,3',5-triiodothyroacetic acid	Parabacteroides merdae	0.848754
Prestw-205	Tolfenamic acid	Parabacteroides merdae	0.779163
Prestw-221	Norfloxacin	Parabacteroides merdae	0.915973
Prestw-227	Clemizole hydrochloride	Parabacteroides merdae	0.951281
Prestw-267	Clotrimazole	Parabacteroides merdae	0.661987
Prestw-269	Clomipramine hydrochloride	Parabacteroides merdae	0.880583
Prestw-347	Thioguanosine	Parabacteroides merdae	1.01437
Prestw-348	Chlorprothixene hydrochloride	Parabacteroides merdae	0.785743
Prestw-370	Benzbromarone	Parabacteroides merdae	0.711202
Prestw-389	Ketoconazole	Parabacteroides merdae	0.923436
Prestw-397	Clomiphene citrate (Z,E)	Parabacteroides merdae	0.838718
Prestw-4	Metformin hydrochloride	Parabacteroides merdae	1.00768
Prestw-40	Niclosamide	Parabacteroides merdae	0.0184433
Prestw-403	Thyroxine (L)	Parabacteroides merdae	1.04717
Prestw-438	Doxorubicin hydrochloride	Parabacteroides merdae	0.897785
Prestw-478	Felodipine	Parabacteroides merdae	0.708236
Prestw-493	Omeprazole	Parabacteroides merdae	0.956568
Prestw-497	Vancomycin hydrochloride	Parabacteroides merdae	0.557708
Prestw-511	Fluoxetine hydrochloride	Parabacteroides merdae	1.04031
Prestw-544	Tobramycin	Parabacteroides merdae	1.03244
Prestw-553	Pentamidine isethionate	Parabacteroides merdae	0.251762
Prestw-64	Chlorpromazine hydrochloride	Parabacteroides merdae	0.816945
Prestw-660	Avermectin B1a	Parabacteroides merdae	0.881716
Prestw-67	Miconazole	Parabacteroides merdae	0.760344
Prestw-732	Streptozotocin	Parabacteroides merdae	0.84669
Prestw-785	Dicumarol	Parabacteroides merdae	0.842785
Prestw-798	Dienestrol	Parabacteroides merdae	0.643836
Prestw-81	Metronidazole	Parabacteroides merdae	0.112237
Prestw-834	Novobiocin sodium salt	Parabacteroides merdae	0.0849262
Prestw-840	Ethopropazine hydrochloride	Parabacteroides merdae	0.0141379
Prestw-865	Simvastatin	Parabacteroides merdae	0.886138
Prestw-888	Promethazine hydrochloride	Parabacteroides merdae	0.175613
Prestw-930	Protriptyline hydrochloride	Parabacteroides merdae	0.844184
Prestw-1014	Sertraline	Streptococcus parasanguinis	0.970106
Prestw-1019	Tribenoside	Streptococcus parasanguinis	0.861841
Prestw-1072	Lansoprazole	Streptococcus parasanguinis	0.952978
Prestw-1167	Diacerein	Streptococcus parasanguinis	0.610366
Prestw-1174	Acarbose	Streptococcus parasanguinis	0.997788
Prestw-1189	Montelukast	Streptococcus parasanguinis	0.86911
Prestw-1219	Amlodipine	Streptococcus parasanguinis	1.05602
Prestw-1229	Aripiprazole	Streptococcus parasanguinis	1.13224
Prestw-1297	Lacidipine	Streptococcus parasanguinis	0.860422
Prestw-132	Loxapine succinate	Streptococcus parasanguinis	0.961793
Prestw-1341	Sertindole	Streptococcus parasanguinis	0.972874
Prestw-1349	Tazobactam	Streptococcus parasanguinis	0.907744
Prestw-135	Methotrexate	Streptococcus parasanguinis	0.0778298
Prestw-1350	Telmisartan	Streptococcus parasanguinis	0.856542
Prestw-1364	Zafirlukast	Streptococcus parasanguinis	0.627452
Prestw-137	Clindamycin hydrochloride	Streptococcus parasanguinis	0.0429517
Prestw-1376	Cilnidipine	Streptococcus parasanguinis	0.776278
Prestw-1378	Clarithromycin	Streptococcus parasanguinis	0.065799
Prestw-138	Terfenadine	Streptococcus parasanguinis	0.944955
Prestw-1399	Doxycycline hydrochloride	Streptococcus parasanguinis	0.0471078
Prestw-1405	Ethinylestradiol	Streptococcus parasanguinis	0.942705
Prestw-1415	Floxuridine	Streptococcus parasanguinis	0.125716
Prestw-1417	Fluconazole	Streptococcus parasanguinis	0.950581
Prestw-1432	Loratadine	Streptococcus parasanguinis	0.871649
Prestw-144	Loperamide hydrochloride	Streptococcus parasanguinis	0.894313
Prestw-1447	Nalidixic acid sodium salt	Streptococcus parasanguinis	0.935961
Prestw-146	Tamoxifen citrate	Streptococcus parasanguinis	0.928522
Prestw-151	Erythromycin	Streptococcus parasanguinis	0.0344742
Prestw-1600	Aprepitant	Streptococcus parasanguinis	0.966736
Prestw-202	Tiratricol, 3,3',5-triiodothyroacetic acid	Streptococcus parasanguinis	0.835715
Prestw-205	Tolfenamic acid	Streptococcus parasanguinis	0.878546
Prestw-221	Norfloxacin	Streptococcus parasanguinis	0.623969
Prestw-227	Clemizole hydrochloride	Streptococcus parasanguinis	0.953003
Prestw-267	Clotrimazole	Streptococcus parasanguinis	0.921025
Prestw-269	Clomipramine hydrochloride	Streptococcus parasanguinis	0.95009
Prestw-347	Thioguanosine	Streptococcus parasanguinis	0.968644
Prestw-348	Chlorprothixene hydrochloride	Streptococcus parasanguinis	0.994813
Prestw-370	Benzbromarone	Streptococcus parasanguinis	0.680828
Prestw-389	Ketoconazole	Streptococcus parasanguinis	0.947607
Prestw-397	Clomiphene citrate (Z,E)	Streptococcus parasanguinis	0.909539
Prestw-4	Metformin hydrochloride	Streptococcus parasanguinis	1.09832
Prestw-40	Niclosamide	Streptococcus parasanguinis	0.0460029
Prestw-403	Thyroxine (L)	Streptococcus parasanguinis	1.04212
Prestw-438	Doxorubicin hydrochloride	Streptococcus parasanguinis	0.0605941
Prestw-478	Felodipine	Streptococcus parasanguinis	0.826977
Prestw-493	Omeprazole	Streptococcus parasanguinis	1.0498
Prestw-497	Vancomycin hydrochloride	Streptococcus parasanguinis	0.038477
Prestw-511	Fluoxetine hydrochloride	Streptococcus parasanguinis	1.12751
Prestw-544	Tobramycin	Streptococcus parasanguinis	0.590415
Prestw-553	Pentamidine isethionate	Streptococcus parasanguinis	0.575676
Prestw-64	Chlorpromazine hydrochloride	Streptococcus parasanguinis	1.02441
Prestw-660	Avermectin B1a	Streptococcus parasanguinis	0.892868
Prestw-67	Miconazole	Streptococcus parasanguinis	0.751999
Prestw-732	Streptozotocin	Streptococcus parasanguinis	0.837079
Prestw-785	Dicumarol	Streptococcus parasanguinis	0.636332
Prestw-798	Dienestrol	Streptococcus parasanguinis	0.857671
Prestw-81	Metronidazole	Streptococcus parasanguinis	1.10955
Prestw-834	Novobiocin sodium salt	Streptococcus parasanguinis	0.0864443
Prestw-840	Ethopropazine hydrochloride	Streptococcus parasanguinis	0.968105
Prestw-865	Simvastatin	Streptococcus parasanguinis	0.925555
Prestw-888	Promethazine hydrochloride	Streptococcus parasanguinis	1.00234
Prestw-930	Protriptyline hydrochloride	Streptococcus parasanguinis	0.982023
Prestw-1014	Sertraline	Collinsella aerofaciens	0.879176
Prestw-1019	Tribenoside	Collinsella aerofaciens	0.865283
Prestw-1072	Lansoprazole	Collinsella aerofaciens	0.904698
Prestw-1167	Diacerein	Collinsella aerofaciens	0.314614
Prestw-1174	Acarbose	Collinsella aerofaciens	1.1468
Prestw-1189	Montelukast	Collinsella aerofaciens	1.08035
Prestw-1219	Amlodipine	Collinsella aerofaciens	0.969709
Prestw-1229	Aripiprazole	Collinsella aerofaciens	1.10313
Prestw-1297	Lacidipine	Collinsella aerofaciens	0.984423
Prestw-132	Loxapine succinate	Collinsella aerofaciens	0.972135
Prestw-1341	Sertindole	Collinsella aerofaciens	1.08961
Prestw-1349	Tazobactam	Collinsella aerofaciens	0.751428
Prestw-135	Methotrexate	Collinsella aerofaciens	0.968601
Prestw-1350	Telmisartan	Collinsella aerofaciens	1.0947
Prestw-1364	Zafirlukast	Collinsella aerofaciens	0.842379
Prestw-137	Clindamycin hydrochloride	Collinsella aerofaciens	0.0277091
Prestw-1376	Cilnidipine	Collinsella aerofaciens	0.989642
Prestw-1378	Clarithromycin	Collinsella aerofaciens	0.0355436
Prestw-138	Terfenadine	Collinsella aerofaciens	0.770493
Prestw-1399	Doxycycline hydrochloride	Collinsella aerofaciens	0.023724
Prestw-1405	Ethinylestradiol	Collinsella aerofaciens	1.10513
Prestw-1415	Floxuridine	Collinsella aerofaciens	1.14827
Prestw-1417	Fluconazole	Collinsella aerofaciens	1.07199
Prestw-1432	Loratadine	Collinsella aerofaciens	0.550618
Prestw-144	Loperamide hydrochloride	Collinsella aerofaciens	0.955066
Prestw-1447	Nalidixic acid sodium salt	Collinsella aerofaciens	0.873066
Prestw-146	Tamoxifen citrate	Collinsella aerofaciens	0.667344
Prestw-151	Erythromycin	Collinsella aerofaciens	0.0199328
Prestw-1600	Aprepitant	Collinsella aerofaciens	0.808587
Prestw-202	Tiratricol, 3,3',5-triiodothyroacetic acid	Collinsella aerofaciens	0.834642
Prestw-205	Tolfenamic acid	Collinsella aerofaciens	0.914413
Prestw-221	Norfloxacin	Collinsella aerofaciens	0.0437611
Prestw-227	Clemizole hydrochloride	Collinsella aerofaciens	0.422211
Prestw-267	Clotrimazole	Collinsella aerofaciens	0.282242
Prestw-269	Clomipramine hydrochloride	Collinsella aerofaciens	0.876668
Prestw-347	Thioguanosine	Collinsella aerofaciens	0.860183
Prestw-348	Chlorprothixene hydrochloride	Collinsella aerofaciens	0.709667
Prestw-370	Benzbromarone	Collinsella aerofaciens	0.788297
Prestw-389	Ketoconazole	Collinsella aerofaciens	0.732408
Prestw-397	Clomiphene citrate (Z,E)	Collinsella aerofaciens	0.681271
Prestw-4	Metformin hydrochloride	Collinsella aerofaciens	1.07855
Prestw-40	Niclosamide	Collinsella aerofaciens	0.017938
Prestw-403	Thyroxine (L)	Collinsella aerofaciens	1.07642
Prestw-438	Doxorubicin hydrochloride	Collinsella aerofaciens	0.150008
Prestw-478	Felodipine	Collinsella aerofaciens	0.978004
Prestw-493	Omeprazole	Collinsella aerofaciens	0.841052
Prestw-497	Vancomycin hydrochloride	Collinsella aerofaciens	0.0324526
Prestw-511	Fluoxetine hydrochloride	Collinsella aerofaciens	0.915459
Prestw-544	Tobramycin	Collinsella aerofaciens	0.0947798
Prestw-553	Pentamidine isethionate	Collinsella aerofaciens	0.532556
Prestw-64	Chlorpromazine hydrochloride	Collinsella aerofaciens	0.938237
Prestw-660	Avermectin B1a	Collinsella aerofaciens	1.02705
Prestw-67	Miconazole	Collinsella aerofaciens	0.127356
Prestw-732	Streptozotocin	Collinsella aerofaciens	0.436913
Prestw-785	Dicumarol	Collinsella aerofaciens	0.930333
Prestw-798	Dienestrol	Collinsella aerofaciens	1.14361
Prestw-81	Metronidazole	Collinsella aerofaciens	0.0232581
Prestw-834	Novobiocin sodium salt	Collinsella aerofaciens	0.029738
Prestw-840	Ethopropazine hydrochloride	Collinsella aerofaciens	0.85935
Prestw-865	Simvastatin	Collinsella aerofaciens	1.00849
Prestw-888	Promethazine hydrochloride	Collinsella aerofaciens	1.03178
Prestw-930	Protriptyline hydrochloride	Collinsella aerofaciens	0.934069
Prestw-1014	Sertraline	Dorea formicigenerans	0.918452
Prestw-1019	Tribenoside	Dorea formicigenerans	0.902294
Prestw-1072	Lansoprazole	Dorea formicigenerans	0.336877
Prestw-1167	Diacerein	Dorea formicigenerans	0.0551708
Prestw-1174	Acarbose	Dorea formicigenerans	1.1069
Prestw-1189	Montelukast	Dorea formicigenerans	0.904162
Prestw-1219	Amlodipine	Dorea formicigenerans	0.992205
Prestw-1229	Aripiprazole	Dorea formicigenerans	0.893859
Prestw-1297	Lacidipine	Dorea formicigenerans	0.99656
Prestw-132	Loxapine succinate	Dorea formicigenerans	0.966249
Prestw-1341	Sertindole	Dorea formicigenerans	0.990504
Prestw-1349	Tazobactam	Dorea formicigenerans	0.842797
Prestw-135	Methotrexate	Dorea formicigenerans	0.89529
Prestw-1350	Telmisartan	Dorea formicigenerans	1.0652
Prestw-1364	Zafirlukast	Dorea formicigenerans	0.888713
Prestw-137	Clindamycin hydrochloride	Dorea formicigenerans	0.0215973
Prestw-1376	Cilnidipine	Dorea formicigenerans	0.963728
Prestw-1378	Clarithromycin	Dorea formicigenerans	0.0294919
Prestw-138	Terfenadine	Dorea formicigenerans	0.81033
Prestw-1399	Doxycycline hydrochloride	Dorea formicigenerans	0.0346513
Prestw-1405	Ethinylestradiol	Dorea formicigenerans	1.01421
Prestw-1415	Floxuridine	Dorea formicigenerans	1.10289
Prestw-1417	Fluconazole	Dorea formicigenerans	1.03709
Prestw-1432	Loratadine	Dorea formicigenerans	0.224472
Prestw-144	Loperamide hydrochloride	Dorea formicigenerans	0.951693
Prestw-1447	Nalidixic acid sodium salt	Dorea formicigenerans	0.940291
Prestw-146	Tamoxifen citrate	Dorea formicigenerans	0.845235
Prestw-151	Erythromycin	Dorea formicigenerans	0.0281033
Prestw-1600	Aprepitant	Dorea formicigenerans	0.875342
Prestw-202	Tiratricol, 3,3',5-triiodothyroacetic acid	Dorea formicigenerans	0.886638
Prestw-205	Tolfenamic acid	Dorea formicigenerans	0.981273
Prestw-221	Norfloxacin	Dorea formicigenerans	0.858483
Prestw-227	Clemizole hydrochloride	Dorea formicigenerans	0.139898
Prestw-267	Clotrimazole	Dorea formicigenerans	0.129261
Prestw-269	Clomipramine hydrochloride	Dorea formicigenerans	0.91241
Prestw-347	Thioguanosine	Dorea formicigenerans	0.92625
Prestw-348	Chlorprothixene hydrochloride	Dorea formicigenerans	0.903022
Prestw-370	Benzbromarone	Dorea formicigenerans	0.833334
Prestw-389	Ketoconazole	Dorea formicigenerans	0.251715
Prestw-397	Clomiphene citrate (Z,E)	Dorea formicigenerans	0.804363
Prestw-4	Metformin hydrochloride	Dorea formicigenerans	1.07395
Prestw-40	Niclosamide	Dorea formicigenerans	0.807604
Prestw-403	Thyroxine (L)	Dorea formicigenerans	1.04595
Prestw-438	Doxorubicin hydrochloride	Dorea formicigenerans	0.782113
Prestw-478	Felodipine	Dorea formicigenerans	0.935169
Prestw-493	Omeprazole	Dorea formicigenerans	0.422296
Prestw-497	Vancomycin hydrochloride	Dorea formicigenerans	0.0576455
Prestw-511	Fluoxetine hydrochloride	Dorea formicigenerans	0.625079
Prestw-544	Tobramycin	Dorea formicigenerans	0.981848
Prestw-553	Pentamidine isethionate	Dorea formicigenerans	0.157801
Prestw-64	Chlorpromazine hydrochloride	Dorea formicigenerans	1.01686
Prestw-660	Avermectin B1a	Dorea formicigenerans	0.945149
Prestw-67	Miconazole	Dorea formicigenerans	0.0548137
Prestw-732	Streptozotocin	Dorea formicigenerans	1.02763
Prestw-785	Dicumarol	Dorea formicigenerans	0.964429
Prestw-798	Dienestrol	Dorea formicigenerans	0.75327
Prestw-81	Metronidazole	Dorea formicigenerans	0.0188985
Prestw-834	Novobiocin sodium salt	Dorea formicigenerans	0.197007
Prestw-840	Ethopropazine hydrochloride	Dorea formicigenerans	0.990793
Prestw-865	Simvastatin	Dorea formicigenerans	0.920687
Prestw-888	Promethazine hydrochloride	Dorea formicigenerans	1.05678
Prestw-930	Protriptyline hydrochloride	Dorea formicigenerans	0.964329
