# Supplementary material for: Non-antibiotics disrupt colonization resistance against enteropathogens
Source: Nature. 2025 Jul 16;644(8076):497–505. doi: 10.1038/s41586-025-09217-2 (PMC12350171; doi:10.1038/s41586-025-09217-2)
Supplement: Supplementary file 11 — Source Data Extended Data Fig. 2 [file 41586_2025_9217_MOESM11_ESM.xlsx]

## Sheet: ED2A
Circles
drug	compound_cat	Gammaproteobacteria	Band	Prop
Clarithromycin	Antibacterial	Gut Commensal	< 1.25	89.4737
Clarithromycin	Antibacterial	Gut Commensal	2.5-5	5.26316
Clarithromycin	Antibacterial	Gut Commensal	20-40	5.26316
Clarithromycin	Antibacterial	Pathogen	< 1.25	20
Clarithromycin	Antibacterial	Pathogen	2.5-5	20
Clarithromycin	Antibacterial	Pathogen	2025-10-05	20
Clarithromycin	Antibacterial	Pathogen	20-40	20
Clarithromycin	Antibacterial	Pathogen	> 160	20
Clindamycin	Antibacterial	Gut Commensal	< 1.25	94.7368
Clindamycin	Antibacterial	Gut Commensal	20-40	5.26316
Clindamycin	Antibacterial	Pathogen	2.5-5	40
Clindamycin	Antibacterial	Pathogen	2025-10-05	20
Clindamycin	Antibacterial	Pathogen	10-20	20
Clindamycin	Antibacterial	Pathogen	20-40	20
Doxycycline	Antibacterial	Gut Commensal	< 1.25	78.9474
Doxycycline	Antibacterial	Gut Commensal	20-40	21.0526
Doxycycline	Antibacterial	Pathogen	< 1.25	20
Doxycycline	Antibacterial	Pathogen	20-40	60
Doxycycline	Antibacterial	Pathogen	> 160	20
Erythromycin	Antibacterial	Gut Commensal	< 1.25	84.2105
Erythromycin	Antibacterial	Gut Commensal	1.25-2.5	5.26316
Erythromycin	Antibacterial	Gut Commensal	2.5-5	5.26316
Erythromycin	Antibacterial	Gut Commensal	10-20	5.26316
Erythromycin	Antibacterial	Pathogen	< 1.25	20
Erythromycin	Antibacterial	Pathogen	2025-10-05	20
Erythromycin	Antibacterial	Pathogen	10-20	20
Erythromycin	Antibacterial	Pathogen	20-40	40
Metronidazol	Antibacterial	Gut Commensal	< 1.25	84.2105
Metronidazol	Antibacterial	Gut Commensal	80-160	5.26316
Metronidazol	Antibacterial	Gut Commensal	> 160	10.5263
Metronidazol	Antibacterial	Pathogen	80-160	40
Metronidazol	Antibacterial	Pathogen	> 160	60
Novobiocin	Antibacterial	Gut Commensal	< 1.25	57.8947
Novobiocin	Antibacterial	Gut Commensal	2.5-5	26.3158
Novobiocin	Antibacterial	Gut Commensal	2025-10-05	5.26316
Novobiocin	Antibacterial	Gut Commensal	10-20	10.5263
Novobiocin	Antibacterial	Pathogen	< 1.25	20
Novobiocin	Antibacterial	Pathogen	1.25-2.5	20
Novobiocin	Antibacterial	Pathogen	10-20	40
Novobiocin	Antibacterial	Pathogen	20-40	20
Vancomycin	Antibacterial	Gut Commensal	< 1.25	57.8947
Vancomycin	Antibacterial	Gut Commensal	1.25-2.5	10.5263
Vancomycin	Antibacterial	Gut Commensal	2025-10-05	10.5263
Vancomycin	Antibacterial	Gut Commensal	10-20	5.26316
Vancomycin	Antibacterial	Gut Commensal	20-40	5.26316
Vancomycin	Antibacterial	Gut Commensal	80-160	5.26316
Vancomycin	Antibacterial	Gut Commensal	> 160	5.26316
Vancomycin	Antibacterial	Pathogen	> 160	100
Streptozotocin	Non-antibacterial	Gut Commensal	< 1.25	26.3158
Streptozotocin	Non-antibacterial	Gut Commensal	1.25-2.5	15.7895
Streptozotocin	Non-antibacterial	Gut Commensal	2025-10-05	5.26316
Streptozotocin	Non-antibacterial	Gut Commensal	10-20	21.0526
Streptozotocin	Non-antibacterial	Gut Commensal	20-40	10.5263
Streptozotocin	Non-antibacterial	Gut Commensal	> 160	21.0526
Streptozotocin	Non-antibacterial	Pathogen	1.25-2.5	80
Streptozotocin	Non-antibacterial	Pathogen	2025-10-05	20
Niclosamide	Non-antibacterial	Gut Commensal	< 1.25	36.8421
Niclosamide	Non-antibacterial	Gut Commensal	1.25-2.5	10.5263
Niclosamide	Non-antibacterial	Gut Commensal	2.5-5	10.5263
Niclosamide	Non-antibacterial	Gut Commensal	2025-10-05	5.26316
Niclosamide	Non-antibacterial	Gut Commensal	10-20	21.0526
Niclosamide	Non-antibacterial	Gut Commensal	40-80	5.26316
Niclosamide	Non-antibacterial	Gut Commensal	> 80	10.5263
Niclosamide	Non-antibacterial	Pathogen	< 1.25	20
Niclosamide	Non-antibacterial	Pathogen	> 20	20
Niclosamide	Non-antibacterial	Pathogen	> 40	20
Niclosamide	Non-antibacterial	Pathogen	> 160	40
Cilnidipine	Non-antibacterial	Gut Commensal	> 5	5.26316
Cilnidipine	Non-antibacterial	Gut Commensal	> 10	63.1579
Cilnidipine	Non-antibacterial	Gut Commensal	> 20	21.0526
Cilnidipine	Non-antibacterial	Gut Commensal	> 40	10.5263
Cilnidipine	Non-antibacterial	Pathogen	> 5	40
Cilnidipine	Non-antibacterial	Pathogen	> 10	60
Diacerein	Non-antibacterial	Gut Commensal	< 1.25	21.0526
Diacerein	Non-antibacterial	Gut Commensal	1.25-2.5	31.5789
Diacerein	Non-antibacterial	Gut Commensal	2.5-5	5.26316
Diacerein	Non-antibacterial	Gut Commensal	2025-10-05	26.3158
Diacerein	Non-antibacterial	Gut Commensal	10-20	10.5263
Diacerein	Non-antibacterial	Gut Commensal	> 160	5.26316
Diacerein	Non-antibacterial	Pathogen	20-40	20
Diacerein	Non-antibacterial	Pathogen	80-160	20
Diacerein	Non-antibacterial	Pathogen	> 160	60
Avermectin B1	Non-antibacterial	Gut Commensal	1.25-2.5	5.26316
Avermectin B1	Non-antibacterial	Gut Commensal	2.5-5	5.26316
Avermectin B1	Non-antibacterial	Gut Commensal	2025-10-05	42.1053
Avermectin B1	Non-antibacterial	Gut Commensal	10-20	21.0526
Avermectin B1	Non-antibacterial	Gut Commensal	20-40	10.5263
Avermectin B1	Non-antibacterial	Gut Commensal	> 40	5.26316
Avermectin B1	Non-antibacterial	Gut Commensal	40-80	5.26316
Avermectin B1	Non-antibacterial	Gut Commensal	> 160	5.26316
Avermectin B1	Non-antibacterial	Pathogen	> 10	40
Avermectin B1	Non-antibacterial	Pathogen	> 20	40
Avermectin B1	Non-antibacterial	Pathogen	> 80	20
Floxuridine	Non-antibacterial	Gut Commensal	< 1.25	42.1053
Floxuridine	Non-antibacterial	Gut Commensal	1.25-2.5	5.26316
Floxuridine	Non-antibacterial	Gut Commensal	2025-10-05	5.26316
Floxuridine	Non-antibacterial	Gut Commensal	40-80	10.5263
Floxuridine	Non-antibacterial	Gut Commensal	80-160	5.26316
Floxuridine	Non-antibacterial	Gut Commensal	> 160	31.5789
Floxuridine	Non-antibacterial	Pathogen	2.5-5	20
Floxuridine	Non-antibacterial	Pathogen	2025-10-05	20
Floxuridine	Non-antibacterial	Pathogen	10-20	40
Floxuridine	Non-antibacterial	Pathogen	20-40	20
Pentamidine Isothionate	Non-antibacterial	Gut Commensal	< 1.25	10.5263
Pentamidine Isothionate	Non-antibacterial	Gut Commensal	1.25-2.5	10.5263
Pentamidine Isothionate	Non-antibacterial	Gut Commensal	2.5-5	15.7895
Pentamidine Isothionate	Non-antibacterial	Gut Commensal	2025-10-05	26.3158
Pentamidine Isothionate	Non-antibacterial	Gut Commensal	10-20	15.7895
Pentamidine Isothionate	Non-antibacterial	Gut Commensal	20-40	5.26316
Pentamidine Isothionate	Non-antibacterial	Gut Commensal	40-80	5.26316
Pentamidine Isothionate	Non-antibacterial	Gut Commensal	> 160	10.5263
Pentamidine Isothionate	Non-antibacterial	Pathogen	> 80	20
Pentamidine Isothionate	Non-antibacterial	Pathogen	80-160	40
Pentamidine Isothionate	Non-antibacterial	Pathogen	> 160	40
Montelukast	Non-antibacterial	Gut Commensal	2.5-5	10.5263
Montelukast	Non-antibacterial	Gut Commensal	2025-10-05	15.7895
Montelukast	Non-antibacterial	Gut Commensal	> 10	10.5263
Montelukast	Non-antibacterial	Gut Commensal	> 20	5.26316
Montelukast	Non-antibacterial	Gut Commensal	> 40	10.5263
Montelukast	Non-antibacterial	Gut Commensal	> 80	42.1053
Montelukast	Non-antibacterial	Gut Commensal	> 160	5.26316
Montelukast	Non-antibacterial	Pathogen	> 10	40
Montelukast	Non-antibacterial	Pathogen	> 20	60
Norfloxacin	Antibacterial	Gut Commensal	< 1.25	5.26316
Norfloxacin	Antibacterial	Gut Commensal	1.25-2.5	5.26316
Norfloxacin	Antibacterial	Gut Commensal	2025-10-05	21.0526
Norfloxacin	Antibacterial	Gut Commensal	10-20	26.3158
Norfloxacin	Antibacterial	Gut Commensal	20-40	15.7895
Norfloxacin	Antibacterial	Gut Commensal	40-80	15.7895
Norfloxacin	Antibacterial	Gut Commensal	80-160	10.5263
Norfloxacin	Antibacterial	Pathogen	< 1.25	60
Norfloxacin	Antibacterial	Pathogen	2025-10-05	40
Benzbromarone	Non-antibacterial	Gut Commensal	2025-10-05	26.3158
Benzbromarone	Non-antibacterial	Gut Commensal	10-20	36.8421
Benzbromarone	Non-antibacterial	Gut Commensal	20-40	26.3158
Benzbromarone	Non-antibacterial	Gut Commensal	40-80	5.26316
Benzbromarone	Non-antibacterial	Gut Commensal	> 160	5.26316
Benzbromarone	Non-antibacterial	Pathogen	80-160	20
Benzbromarone	Non-antibacterial	Pathogen	> 160	80
Felodipine	Non-antibacterial	Gut Commensal	2025-10-05	10.5263
Felodipine	Non-antibacterial	Gut Commensal	10-20	42.1053
Felodipine	Non-antibacterial	Gut Commensal	20-40	26.3158
Felodipine	Non-antibacterial	Gut Commensal	> 40	21.0526
Felodipine	Non-antibacterial	Pathogen	> 20	40
Felodipine	Non-antibacterial	Pathogen	> 80	60
Clomifen	Non-antibacterial	Gut Commensal	2025-10-05	10.5263
Clomifen	Non-antibacterial	Gut Commensal	10-20	10.5263
Clomifen	Non-antibacterial	Gut Commensal	20-40	57.8947
Clomifen	Non-antibacterial	Gut Commensal	40-80	15.7895
Clomifen	Non-antibacterial	Gut Commensal	> 160	5.26316
Clomifen	Non-antibacterial	Pathogen	> 40	20
Clomifen	Non-antibacterial	Pathogen	40-80	20
Clomifen	Non-antibacterial	Pathogen	> 80	40
Clomifen	Non-antibacterial	Pathogen	> 160	20
Dienestrol	Non-antibacterial	Gut Commensal	2.5-5	5.26316
Dienestrol	Non-antibacterial	Gut Commensal	2025-10-05	15.7895
Dienestrol	Non-antibacterial	Gut Commensal	10-20	15.7895
Dienestrol	Non-antibacterial	Gut Commensal	20-40	36.8421
Dienestrol	Non-antibacterial	Gut Commensal	> 40	26.3158
Dienestrol	Non-antibacterial	Pathogen	20-40	20
Dienestrol	Non-antibacterial	Pathogen	> 40	80
Lacidipine	Non-antibacterial	Gut Commensal	10-20	5.26316
Lacidipine	Non-antibacterial	Gut Commensal	> 20	31.5789
Lacidipine	Non-antibacterial	Gut Commensal	20-40	5.26316
Lacidipine	Non-antibacterial	Gut Commensal	> 40	57.8947
Lacidipine	Non-antibacterial	Pathogen	> 20	60
Lacidipine	Non-antibacterial	Pathogen	> 40	40
Methotrexate	Non-antibacterial	Gut Commensal	< 1.25	10.5263
Methotrexate	Non-antibacterial	Gut Commensal	2.5-5	5.26316
Methotrexate	Non-antibacterial	Gut Commensal	2025-10-05	15.7895
Methotrexate	Non-antibacterial	Gut Commensal	10-20	15.7895
Methotrexate	Non-antibacterial	Gut Commensal	20-40	10.5263
Methotrexate	Non-antibacterial	Gut Commensal	> 40	5.26316
Methotrexate	Non-antibacterial	Gut Commensal	40-80	15.7895
Methotrexate	Non-antibacterial	Gut Commensal	> 80	21.0526
Methotrexate	Non-antibacterial	Pathogen	20-40	20
Methotrexate	Non-antibacterial	Pathogen	> 80	80
Miconazole	Non-antibacterial	Gut Commensal	1.25-2.5	5.26316
Miconazole	Non-antibacterial	Gut Commensal	2.5-5	15.7895
Miconazole	Non-antibacterial	Gut Commensal	2025-10-05	15.7895
Miconazole	Non-antibacterial	Gut Commensal	20-40	10.5263
Miconazole	Non-antibacterial	Gut Commensal	> 40	5.26316
Miconazole	Non-antibacterial	Gut Commensal	40-80	10.5263
Miconazole	Non-antibacterial	Gut Commensal	> 80	10.5263
Miconazole	Non-antibacterial	Gut Commensal	80-160	5.26316
Miconazole	Non-antibacterial	Gut Commensal	> 160	21.0526
Miconazole	Non-antibacterial	Pathogen	> 40	60
Miconazole	Non-antibacterial	Pathogen	80-160	20
Miconazole	Non-antibacterial	Pathogen	> 160	20
Sertindole	Non-antibacterial	Gut Commensal	10-20	31.5789
Sertindole	Non-antibacterial	Gut Commensal	20-40	36.8421
Sertindole	Non-antibacterial	Gut Commensal	40-80	26.3158
Sertindole	Non-antibacterial	Gut Commensal	> 160	5.26316
Sertindole	Non-antibacterial	Pathogen	40-80	20
Sertindole	Non-antibacterial	Pathogen	> 80	40
Sertindole	Non-antibacterial	Pathogen	80-160	20
Sertindole	Non-antibacterial	Pathogen	> 160	20
Tamoxifen	Non-antibacterial	Gut Commensal	2.5-5	5.26316
Tamoxifen	Non-antibacterial	Gut Commensal	10-20	10.5263
Tamoxifen	Non-antibacterial	Gut Commensal	20-40	21.0526
Tamoxifen	Non-antibacterial	Gut Commensal	> 40	63.1579
Tamoxifen	Non-antibacterial	Pathogen	> 40	100
Thioguanosine	Non-antibacterial	Gut Commensal	1.25-2.5	5.26316
Thioguanosine	Non-antibacterial	Gut Commensal	> 40	94.7368
Thioguanosine	Non-antibacterial	Pathogen	1.25-2.5	20
Thioguanosine	Non-antibacterial	Pathogen	10-20	20
Thioguanosine	Non-antibacterial	Pathogen	> 40	60
Tobramycin	Antibacterial	Gut Commensal	2.5-5	10.5263
Tobramycin	Antibacterial	Gut Commensal	2025-10-05	15.7895
Tobramycin	Antibacterial	Gut Commensal	10-20	15.7895
Tobramycin	Antibacterial	Gut Commensal	20-40	10.5263
Tobramycin	Antibacterial	Gut Commensal	40-80	5.26316
Tobramycin	Antibacterial	Gut Commensal	80-160	5.26316
Tobramycin	Antibacterial	Gut Commensal	> 160	36.8421
Tobramycin	Antibacterial	Pathogen	10-20	20
Tobramycin	Antibacterial	Pathogen	20-40	40
Tobramycin	Antibacterial	Pathogen	80-160	40
Tribenoside	Non-antibacterial	Gut Commensal	> 20	10.5263
Tribenoside	Non-antibacterial	Gut Commensal	> 40	63.1579
Tribenoside	Non-antibacterial	Gut Commensal	> 80	26.3158
Tribenoside	Non-antibacterial	Pathogen	> 40	80
Tribenoside	Non-antibacterial	Pathogen	80-160	20
Clotrimazole	Non-antibacterial	Gut Commensal	2.5-5	5.26316
Clotrimazole	Non-antibacterial	Gut Commensal	2025-10-05	15.7895
Clotrimazole	Non-antibacterial	Gut Commensal	10-20	10.5263
Clotrimazole	Non-antibacterial	Gut Commensal	20-40	15.7895
Clotrimazole	Non-antibacterial	Gut Commensal	> 40	10.5263
Clotrimazole	Non-antibacterial	Gut Commensal	40-80	26.3158
Clotrimazole	Non-antibacterial	Gut Commensal	> 80	15.7895
Clotrimazole	Non-antibacterial	Pathogen	> 20	20
Clotrimazole	Non-antibacterial	Pathogen	> 80	80
Amlodipine	Non-antibacterial	Gut Commensal	20-40	21.0526
Amlodipine	Non-antibacterial	Gut Commensal	40-80	52.6316
Amlodipine	Non-antibacterial	Gut Commensal	> 80	26.3158
Amlodipine	Non-antibacterial	Pathogen	> 80	100
Chlorpromazine	Non-antibacterial	Gut Commensal	20-40	26.3158
Chlorpromazine	Non-antibacterial	Gut Commensal	40-80	42.1053
Chlorpromazine	Non-antibacterial	Gut Commensal	80-160	26.3158
Chlorpromazine	Non-antibacterial	Gut Commensal	> 160	5.26316
Chlorpromazine	Non-antibacterial	Pathogen	80-160	60
Chlorpromazine	Non-antibacterial	Pathogen	> 160	40
Dicumarol	Non-antibacterial	Gut Commensal	2025-10-05	5.26316
Dicumarol	Non-antibacterial	Gut Commensal	10-20	26.3158
Dicumarol	Non-antibacterial	Gut Commensal	20-40	10.5263
Dicumarol	Non-antibacterial	Gut Commensal	> 40	5.26316
Dicumarol	Non-antibacterial	Gut Commensal	40-80	21.0526
Dicumarol	Non-antibacterial	Gut Commensal	> 80	31.5789
Dicumarol	Non-antibacterial	Pathogen	40-80	20
Dicumarol	Non-antibacterial	Pathogen	> 80	80
Dienogest	Non-antibacterial	Gut Commensal	> 80	100
Dienogest	Non-antibacterial	Pathogen	> 80	100
Ethinylestradiol	Non-antibacterial	Gut Commensal	> 80	100
Ethinylestradiol	Non-antibacterial	Pathogen	20-40	20
Ethinylestradiol	Non-antibacterial	Pathogen	> 80	80
Ethopropazine	Non-antibacterial	Gut Commensal	< 1.25	10.5263
Ethopropazine	Non-antibacterial	Gut Commensal	1.25-2.5	5.26316
Ethopropazine	Non-antibacterial	Gut Commensal	2025-10-05	10.5263
Ethopropazine	Non-antibacterial	Gut Commensal	40-80	5.26316
Ethopropazine	Non-antibacterial	Gut Commensal	> 80	63.1579
Ethopropazine	Non-antibacterial	Gut Commensal	> 160	5.26316
Ethopropazine	Non-antibacterial	Pathogen	> 80	100
Ketoconazole	Non-antibacterial	Gut Commensal	20-40	31.5789
Ketoconazole	Non-antibacterial	Gut Commensal	40-80	42.1053
Ketoconazole	Non-antibacterial	Gut Commensal	> 80	5.26316
Ketoconazole	Non-antibacterial	Gut Commensal	80-160	5.26316
Ketoconazole	Non-antibacterial	Gut Commensal	> 160	15.7895
Ketoconazole	Non-antibacterial	Pathogen	> 80	40
Ketoconazole	Non-antibacterial	Pathogen	> 160	60
Loperamide	Non-antibacterial	Gut Commensal	20-40	10.5263
Loperamide	Non-antibacterial	Gut Commensal	40-80	42.1053
Loperamide	Non-antibacterial	Gut Commensal	> 80	42.1053
Loperamide	Non-antibacterial	Gut Commensal	> 160	5.26316
Loperamide	Non-antibacterial	Pathogen	> 80	100
Sertraline	Non-antibacterial	Gut Commensal	2025-10-05	5.26316
Sertraline	Non-antibacterial	Gut Commensal	20-40	10.5263
Sertraline	Non-antibacterial	Gut Commensal	40-80	42.1053
Sertraline	Non-antibacterial	Gut Commensal	80-160	36.8421
Sertraline	Non-antibacterial	Gut Commensal	> 160	5.26316
Sertraline	Non-antibacterial	Pathogen	40-80	40
Sertraline	Non-antibacterial	Pathogen	80-160	40
Sertraline	Non-antibacterial	Pathogen	> 160	20
Simvastatin	Non-antibacterial	Gut Commensal	10-20	21.0526
Simvastatin	Non-antibacterial	Gut Commensal	20-40	36.8421
Simvastatin	Non-antibacterial	Gut Commensal	40-80	21.0526
Simvastatin	Non-antibacterial	Gut Commensal	> 80	15.7895
Simvastatin	Non-antibacterial	Gut Commensal	> 160	5.26316
Simvastatin	Non-antibacterial	Pathogen	> 80	100
Tazobactam	Antibacterial	Gut Commensal	2.5-5	10.5263
Tazobactam	Antibacterial	Gut Commensal	2025-10-05	15.7895
Tazobactam	Antibacterial	Gut Commensal	10-20	15.7895
Tazobactam	Antibacterial	Gut Commensal	20-40	10.5263
Tazobactam	Antibacterial	Gut Commensal	40-80	15.7895
Tazobactam	Antibacterial	Gut Commensal	80-160	21.0526
Tazobactam	Antibacterial	Gut Commensal	> 160	10.5263
Tazobactam	Antibacterial	Pathogen	80-160	40
Tazobactam	Antibacterial	Pathogen	> 160	60
Terfenadine	Non-antibacterial	Gut Commensal	2025-10-05	5.26316
Terfenadine	Non-antibacterial	Gut Commensal	10-20	15.7895
Terfenadine	Non-antibacterial	Gut Commensal	20-40	10.5263
Terfenadine	Non-antibacterial	Gut Commensal	40-80	57.8947
Terfenadine	Non-antibacterial	Gut Commensal	> 80	5.26316
Terfenadine	Non-antibacterial	Gut Commensal	> 160	5.26316
Terfenadine	Non-antibacterial	Pathogen	> 40	40
Terfenadine	Non-antibacterial	Pathogen	> 80	40
Terfenadine	Non-antibacterial	Pathogen	> 160	20
Tiratricol	Non-antibacterial	Gut Commensal	2025-10-05	5.26316
Tiratricol	Non-antibacterial	Gut Commensal	10-20	31.5789
Tiratricol	Non-antibacterial	Gut Commensal	20-40	21.0526
Tiratricol	Non-antibacterial	Gut Commensal	40-80	31.5789
Tiratricol	Non-antibacterial	Gut Commensal	80-160	5.26316
Tiratricol	Non-antibacterial	Gut Commensal	> 160	5.26316
Tiratricol	Non-antibacterial	Pathogen	40-80	20
Tiratricol	Non-antibacterial	Pathogen	> 160	80
Zafirlukast	Non-antibacterial	Gut Commensal	2025-10-05	15.7895
Zafirlukast	Non-antibacterial	Gut Commensal	10-20	21.0526
Zafirlukast	Non-antibacterial	Gut Commensal	20-40	15.7895
Zafirlukast	Non-antibacterial	Gut Commensal	40-80	36.8421
Zafirlukast	Non-antibacterial	Gut Commensal	> 80	5.26316
Zafirlukast	Non-antibacterial	Gut Commensal	> 160	5.26316
Zafirlukast	Non-antibacterial	Pathogen	> 80	80
Zafirlukast	Non-antibacterial	Pathogen	> 160	20
Telmisartan	Non-antibacterial	Gut Commensal	20-40	10.5263
Telmisartan	Non-antibacterial	Gut Commensal	> 80	31.5789
Telmisartan	Non-antibacterial	Gut Commensal	> 160	57.8947
Telmisartan	Non-antibacterial	Pathogen	> 40	80
Telmisartan	Non-antibacterial	Pathogen	> 160	20
Acarbose	Non-antibacterial	Gut Commensal	2025-10-05	5.26316
Acarbose	Non-antibacterial	Gut Commensal	10-20	5.26316
Acarbose	Non-antibacterial	Gut Commensal	20-40	10.5263
Acarbose	Non-antibacterial	Gut Commensal	> 160	78.9474
Acarbose	Non-antibacterial	Pathogen	> 160	100
Aprepitant	Non-antibacterial	Gut Commensal	> 80	5.26316
Aprepitant	Non-antibacterial	Gut Commensal	> 160	94.7368
Aprepitant	Non-antibacterial	Pathogen	> 80	20
Aprepitant	Non-antibacterial	Pathogen	> 160	80
Aripiprazole	Non-antibacterial	Gut Commensal	> 80	10.5263
Aripiprazole	Non-antibacterial	Gut Commensal	> 160	89.4737
Aripiprazole	Non-antibacterial	Pathogen	> 40	20
Aripiprazole	Non-antibacterial	Pathogen	> 80	20
Aripiprazole	Non-antibacterial	Pathogen	> 160	60
Chlorprothixene	Non-antibacterial	Gut Commensal	20-40	26.3158
Chlorprothixene	Non-antibacterial	Gut Commensal	40-80	26.3158
Chlorprothixene	Non-antibacterial	Gut Commensal	80-160	31.5789
Chlorprothixene	Non-antibacterial	Gut Commensal	> 160	15.7895
Chlorprothixene	Non-antibacterial	Pathogen	10-20	20
Chlorprothixene	Non-antibacterial	Pathogen	80-160	40
Chlorprothixene	Non-antibacterial	Pathogen	> 160	40
Clemizole	Non-antibacterial	Gut Commensal	1.25-2.5	15.7895
Clemizole	Non-antibacterial	Gut Commensal	2.5-5	5.26316
Clemizole	Non-antibacterial	Gut Commensal	2025-10-05	10.5263
Clemizole	Non-antibacterial	Gut Commensal	10-20	5.26316
Clemizole	Non-antibacterial	Gut Commensal	40-80	5.26316
Clemizole	Non-antibacterial	Gut Commensal	80-160	26.3158
Clemizole	Non-antibacterial	Gut Commensal	> 160	31.5789
Clemizole	Non-antibacterial	Pathogen	40-80	20
Clemizole	Non-antibacterial	Pathogen	> 160	80
Clomipramin	Non-antibacterial	Gut Commensal	10-20	5.26316
Clomipramin	Non-antibacterial	Gut Commensal	20-40	10.5263
Clomipramin	Non-antibacterial	Gut Commensal	40-80	31.5789
Clomipramin	Non-antibacterial	Gut Commensal	80-160	47.3684
Clomipramin	Non-antibacterial	Gut Commensal	> 160	5.26316
Clomipramin	Non-antibacterial	Pathogen	80-160	60
Clomipramin	Non-antibacterial	Pathogen	> 160	40
Doxorubicin	Non-antibacterial	Gut Commensal	2.5-5	5.26316
Doxorubicin	Non-antibacterial	Gut Commensal	2025-10-05	10.5263
Doxorubicin	Non-antibacterial	Gut Commensal	10-20	15.7895
Doxorubicin	Non-antibacterial	Gut Commensal	20-40	21.0526
Doxorubicin	Non-antibacterial	Gut Commensal	40-80	5.26316
Doxorubicin	Non-antibacterial	Gut Commensal	80-160	5.26316
Doxorubicin	Non-antibacterial	Gut Commensal	> 160	36.8421
Doxorubicin	Non-antibacterial	Pathogen	> 160	100
Duloxetin	Non-antibacterial	Gut Commensal	40-80	31.5789
Duloxetin	Non-antibacterial	Gut Commensal	80-160	47.3684
Duloxetin	Non-antibacterial	Gut Commensal	> 160	21.0526
Duloxetin	Non-antibacterial	Pathogen	40-80	40
Duloxetin	Non-antibacterial	Pathogen	80-160	40
Duloxetin	Non-antibacterial	Pathogen	> 160	20
Fluconazole	Non-antibacterial	Gut Commensal	20-40	5.26316
Fluconazole	Non-antibacterial	Gut Commensal	80-160	5.26316
Fluconazole	Non-antibacterial	Gut Commensal	> 160	89.4737
Fluconazole	Non-antibacterial	Pathogen	> 160	100
Fluoxetine	Non-antibacterial	Gut Commensal	20-40	10.5263
Fluoxetine	Non-antibacterial	Gut Commensal	40-80	36.8421
Fluoxetine	Non-antibacterial	Gut Commensal	80-160	31.5789
Fluoxetine	Non-antibacterial	Gut Commensal	> 160	21.0526
Fluoxetine	Non-antibacterial	Pathogen	80-160	60
Fluoxetine	Non-antibacterial	Pathogen	> 160	40
L-Thyroxin	Non-antibacterial	Gut Commensal	> 40	5.26316
L-Thyroxin	Non-antibacterial	Gut Commensal	40-80	5.26316
L-Thyroxin	Non-antibacterial	Gut Commensal	> 160	89.4737
L-Thyroxin	Non-antibacterial	Pathogen	> 160	100
Lansoprazole	Non-antibacterial	Gut Commensal	> 80	5.26316
Lansoprazole	Non-antibacterial	Gut Commensal	80-160	15.7895
Lansoprazole	Non-antibacterial	Gut Commensal	> 160	78.9474
Lansoprazole	Non-antibacterial	Pathogen	> 160	100
Loratadine	Non-antibacterial	Gut Commensal	20-40	5.26316
Loratadine	Non-antibacterial	Gut Commensal	> 40	10.5263
Loratadine	Non-antibacterial	Gut Commensal	40-80	5.26316
Loratadine	Non-antibacterial	Gut Commensal	> 80	5.26316
Loratadine	Non-antibacterial	Gut Commensal	> 160	73.6842
Loratadine	Non-antibacterial	Pathogen	> 40	40
Loratadine	Non-antibacterial	Pathogen	> 80	20
Loratadine	Non-antibacterial	Pathogen	> 160	40
Loxapine	Non-antibacterial	Gut Commensal	2025-10-05	10.5263
Loxapine	Non-antibacterial	Gut Commensal	20-40	10.5263
Loxapine	Non-antibacterial	Gut Commensal	> 40	5.26316
Loxapine	Non-antibacterial	Gut Commensal	40-80	5.26316
Loxapine	Non-antibacterial	Gut Commensal	80-160	36.8421
Loxapine	Non-antibacterial	Gut Commensal	> 160	31.5789
Loxapine	Non-antibacterial	Pathogen	40-80	20
Loxapine	Non-antibacterial	Pathogen	> 160	80
Metamizol	Non-antibacterial	Gut Commensal	> 160	100
Metamizol	Non-antibacterial	Pathogen	> 160	100
Metformin	Non-antibacterial	Gut Commensal	> 160	100
Metformin	Non-antibacterial	Pathogen	> 160	100
Nalidixic Acid	Antibacterial	Gut Commensal	2.5-5	5.26316
Nalidixic Acid	Antibacterial	Gut Commensal	10-20	5.26316
Nalidixic Acid	Antibacterial	Gut Commensal	40-80	5.26316
Nalidixic Acid	Antibacterial	Gut Commensal	80-160	26.3158
Nalidixic Acid	Antibacterial	Gut Commensal	> 160	57.8947
Nalidixic Acid	Antibacterial	Pathogen	< 1.25	20
Nalidixic Acid	Antibacterial	Pathogen	1.25-2.5	40
Nalidixic Acid	Antibacterial	Pathogen	2.5-5	20
Nalidixic Acid	Antibacterial	Pathogen	> 160	20
Omeprazole	Non-antibacterial	Gut Commensal	> 160	100
Omeprazole	Non-antibacterial	Pathogen	> 160	100
Promethazine	Non-antibacterial	Gut Commensal	2025-10-05	5.26316
Promethazine	Non-antibacterial	Gut Commensal	10-20	5.26316
Promethazine	Non-antibacterial	Gut Commensal	40-80	5.26316
Promethazine	Non-antibacterial	Gut Commensal	80-160	42.1053
Promethazine	Non-antibacterial	Gut Commensal	> 160	42.1053
Promethazine	Non-antibacterial	Pathogen	80-160	40
Promethazine	Non-antibacterial	Pathogen	> 160	60
Protriptyline	Non-antibacterial	Gut Commensal	20-40	5.26316
Protriptyline	Non-antibacterial	Gut Commensal	40-80	5.26316
Protriptyline	Non-antibacterial	Gut Commensal	80-160	10.5263
Protriptyline	Non-antibacterial	Gut Commensal	> 160	78.9474
Protriptyline	Non-antibacterial	Pathogen	80-160	20
Protriptyline	Non-antibacterial	Pathogen	> 160	80
Tolfenamic acid	Non-antibacterial	Gut Commensal	20-40	10.5263
Tolfenamic acid	Non-antibacterial	Gut Commensal	40-80	26.3158
Tolfenamic acid	Non-antibacterial	Gut Commensal	80-160	26.3158
Tolfenamic acid	Non-antibacterial	Gut Commensal	> 160	36.8421
Tolfenamic acid	Non-antibacterial	Pathogen	40-80	20
Tolfenamic acid	Non-antibacterial	Pathogen	> 160	80
Heatmap
Gammaproteobacteria	Band	Cum_inhibition
Gut Commensal	< 1.25	10.9312
Gut Commensal	1.25-2.5	12.9555
Gut Commensal	2.5-5	15.3846
Gut Commensal	> 5	15.4656
Gut Commensal	2025-10-05	21.5385
Gut Commensal	> 10	22.6721
Gut Commensal	10-20	30.4453
Gut Commensal	> 20	31.498
Gut Commensal	20-40	41.7814
Gut Commensal	> 40	47.9352
Gut Commensal	40-80	59.5142
Gut Commensal	> 80	68.4211
Gut Commensal	80-160	75.8704
Gut Commensal	> 160	100
Pathogen	< 1.25	2.76923
Pathogen	1.25-2.5	5.23077
Pathogen	2.5-5	6.76923
Pathogen	> 5	7.38462
Pathogen	2025-10-05	9.53846
Pathogen	> 10	11.6923
Pathogen	10-20	14.4615
Pathogen	> 20	18.1538
Pathogen	20-40	22.7692
Pathogen	> 40	32.6154
Pathogen	40-80	36
Pathogen	> 80	54.7692
Pathogen	80-160	64.3077
Pathogen	> 160	100

## Sheet: ED2B
prestwick_ID	Pathogen	property	value	chemical_name
Prestw-1	No Pathogens inhibited	mol. weight (log10)	2.18217	Azaguanine-8
Prestw-1	No Pathogens inhibited	XLogP	-0.9	Azaguanine-8
Prestw-1	No Pathogens inhibited	TPSA (log10)	2.02119	Azaguanine-8
Prestw-1	No Pathogens inhibited	complexity (log10)	2.49554	Azaguanine-8
Prestw-1	No Pathogens inhibited	volume	100.9	Azaguanine-8
Prestw-101	No Pathogens inhibited	mol. weight (log10)	2.42704	R(-) Apomorphine hydrochloride hemihydrate
Prestw-101	No Pathogens inhibited	XLogP	2.3	R(-) Apomorphine hydrochloride hemihydrate
Prestw-101	No Pathogens inhibited	TPSA (log10)	1.65031	R(-) Apomorphine hydrochloride hemihydrate
Prestw-101	No Pathogens inhibited	complexity (log10)	2.57287	R(-) Apomorphine hydrochloride hemihydrate
Prestw-101	No Pathogens inhibited	volume	208.2	R(-) Apomorphine hydrochloride hemihydrate
Prestw-1013	No Pathogens inhibited	mol. weight (log10)	2.52305	Deptropine citrate
Prestw-1013	No Pathogens inhibited	XLogP	4.8	Deptropine citrate
Prestw-1013	No Pathogens inhibited	TPSA (log10)	1.13033	Deptropine citrate
Prestw-1013	No Pathogens inhibited	complexity (log10)	2.63043	Deptropine citrate
Prestw-1013	No Pathogens inhibited	volume	271.7	Deptropine citrate
Prestw-1014	No Pathogens inhibited	mol. weight (log10)	2.48605	Sertraline
Prestw-1014	No Pathogens inhibited	XLogP	4.8	Sertraline
Prestw-1014	No Pathogens inhibited	TPSA (log10)	1.11394	Sertraline
Prestw-1014	No Pathogens inhibited	complexity (log10)	2.50786	Sertraline
Prestw-1014	No Pathogens inhibited	volume	229.9	Sertraline
Prestw-1015	No Pathogens inhibited	mol. weight (log10)	2.27915	Ethamsylate
Prestw-1015	No Pathogens inhibited	XLogP	-0.1	Ethamsylate
Prestw-1015	No Pathogens inhibited	TPSA (log10)	2.01703	Ethamsylate
Prestw-1015	No Pathogens inhibited	complexity (log10)	2.38202	Ethamsylate
Prestw-1015	No Pathogens inhibited	volume	127.8	Ethamsylate
Prestw-1019	No Pathogens inhibited	mol. weight (log10)	2.67995	Tribenoside
Prestw-1019	No Pathogens inhibited	XLogP	3.9	Tribenoside
Prestw-1019	No Pathogens inhibited	TPSA (log10)	1.82866	Tribenoside
Prestw-1019	No Pathogens inhibited	complexity (log10)	2.74429	Tribenoside
Prestw-1019	No Pathogens inhibited	volume	382.3	Tribenoside
Prestw-102	Up to 3 Pathogens inhibited	mol. weight (log10)	2.49663	Amoxapine
Prestw-102	Up to 3 Pathogens inhibited	XLogP	2.6	Amoxapine
Prestw-102	Up to 3 Pathogens inhibited	TPSA (log10)	1.57864	Amoxapine
Prestw-102	Up to 3 Pathogens inhibited	complexity (log10)	2.62737	Amoxapine
Prestw-102	Up to 3 Pathogens inhibited	volume	233.7	Amoxapine
Prestw-1024	Up to 3 Pathogens inhibited	mol. weight (log10)	2.45832	Nifurtimox
Prestw-1024	Up to 3 Pathogens inhibited	XLogP	1.3	Nifurtimox
Prestw-1024	Up to 3 Pathogens inhibited	TPSA (log10)	2.07188	Nifurtimox
Prestw-1024	Up to 3 Pathogens inhibited	complexity (log10)	2.66932	Nifurtimox
Prestw-1024	Up to 3 Pathogens inhibited	volume	203.8	Nifurtimox
Prestw-103	No Pathogens inhibited	mol. weight (log10)	2.45848	Cyproheptadine hydrochloride
Prestw-103	No Pathogens inhibited	XLogP	4.7	Cyproheptadine hydrochloride
Prestw-103	No Pathogens inhibited	TPSA (log10)	0.623249	Cyproheptadine hydrochloride
Prestw-103	No Pathogens inhibited	complexity (log10)	2.62634	Cyproheptadine hydrochloride
Prestw-103	No Pathogens inhibited	volume	235.4	Cyproheptadine hydrochloride
Prestw-1031	No Pathogens inhibited	mol. weight (log10)	2.69934	Halofantrine hydrochloride
Prestw-1031	No Pathogens inhibited	XLogP	8.6	Halofantrine hydrochloride
Prestw-1031	No Pathogens inhibited	TPSA (log10)	1.38917	Halofantrine hydrochloride
Prestw-1031	No Pathogens inhibited	complexity (log10)	2.76641	Halofantrine hydrochloride
Prestw-1031	No Pathogens inhibited	volume	374.1	Halofantrine hydrochloride
Prestw-1039	Up to 3 Pathogens inhibited	mol. weight (log10)	2.62379	Levocabastine hydrochloride
Prestw-1039	Up to 3 Pathogens inhibited	XLogP	2.5	Levocabastine hydrochloride
Prestw-1039	Up to 3 Pathogens inhibited	TPSA (log10)	1.81491	Levocabastine hydrochloride
Prestw-1039	Up to 3 Pathogens inhibited	complexity (log10)	2.83315	Levocabastine hydrochloride
Prestw-1039	Up to 3 Pathogens inhibited	volume	332.4	Levocabastine hydrochloride
Prestw-104	No Pathogens inhibited	mol. weight (log10)	2.5282	Famotidine
Prestw-104	No Pathogens inhibited	XLogP	-0.6	Famotidine
Prestw-104	No Pathogens inhibited	TPSA (log10)	2.3784	Famotidine
Prestw-104	No Pathogens inhibited	complexity (log10)	2.67117	Famotidine
Prestw-104	No Pathogens inhibited	volume	231.3	Famotidine
Prestw-1040	No Pathogens inhibited	mol. weight (log10)	2.58265	Pyrvinium pamoate
Prestw-1040	No Pathogens inhibited	XLogP	5.9	Pyrvinium pamoate
Prestw-1040	No Pathogens inhibited	TPSA (log10)	1.11394	Pyrvinium pamoate
Prestw-1040	No Pathogens inhibited	complexity (log10)	2.74194	Pyrvinium pamoate
Prestw-1040	No Pathogens inhibited	volume	317.2	Pyrvinium pamoate
Prestw-1041	No Pathogens inhibited	mol. weight (log10)	2.3879	Etomidate
Prestw-1041	No Pathogens inhibited	XLogP	3	Etomidate
Prestw-1041	No Pathogens inhibited	TPSA (log10)	1.65418	Etomidate
Prestw-1041	No Pathogens inhibited	complexity (log10)	2.44248	Etomidate
Prestw-1041	No Pathogens inhibited	volume	197.6	Etomidate
Prestw-1044	No Pathogens inhibited	mol. weight (log10)	2.68893	Prednicarbate
Prestw-1044	No Pathogens inhibited	XLogP	4.2	Prednicarbate
Prestw-1044	No Pathogens inhibited	TPSA (log10)	2.06819	Prednicarbate
Prestw-1044	No Pathogens inhibited	complexity (log10)	2.99211	Prednicarbate
Prestw-1045	No Pathogens inhibited	mol. weight (log10)	2.64125	Sertaconazole nitrate
Prestw-1045	No Pathogens inhibited	XLogP	6.3	Sertaconazole nitrate
Prestw-1045	No Pathogens inhibited	TPSA (log10)	1.75051	Sertaconazole nitrate
Prestw-1045	No Pathogens inhibited	complexity (log10)	2.68842	Sertaconazole nitrate
Prestw-1045	No Pathogens inhibited	volume	312.2	Sertaconazole nitrate
Prestw-1051	No Pathogens inhibited	mol. weight (log10)	2.63095	Moricizine hydrochloride
Prestw-1051	No Pathogens inhibited	XLogP	3	Moricizine hydrochloride
Prestw-1051	No Pathogens inhibited	TPSA (log10)	1.98856	Moricizine hydrochloride
Prestw-1051	No Pathogens inhibited	complexity (log10)	2.77887	Moricizine hydrochloride
Prestw-1051	No Pathogens inhibited	volume	326.6	Moricizine hydrochloride
Prestw-1052	No Pathogens inhibited	mol. weight (log10)	2.75658	Iopanoic acid
Prestw-1052	No Pathogens inhibited	XLogP	3.9	Iopanoic acid
Prestw-1052	No Pathogens inhibited	TPSA (log10)	1.80821	Iopanoic acid
Prestw-1052	No Pathogens inhibited	complexity (log10)	2.44248	Iopanoic acid
Prestw-1052	No Pathogens inhibited	volume	235.9	Iopanoic acid
Prestw-1056	No Pathogens inhibited	mol. weight (log10)	2.47158	Trifluridine
Prestw-1056	No Pathogens inhibited	XLogP	-0.5	Trifluridine
Prestw-1056	No Pathogens inhibited	TPSA (log10)	2.00043	Trifluridine
Prestw-1056	No Pathogens inhibited	complexity (log10)	2.66652	Trifluridine
Prestw-1056	No Pathogens inhibited	volume	195.8	Trifluridine
Prestw-106	No Pathogens inhibited	mol. weight (log10)	2.32464	Nicorandil
Prestw-106	No Pathogens inhibited	XLogP	0.8	Nicorandil
Prestw-106	No Pathogens inhibited	TPSA (log10)	1.99123	Nicorandil
Prestw-106	No Pathogens inhibited	complexity (log10)	2.35793	Nicorandil
Prestw-106	No Pathogens inhibited	volume	155.2	Nicorandil
Prestw-1060	No Pathogens inhibited	mol. weight (log10)	2.46734	Oxaprozin
Prestw-1060	No Pathogens inhibited	XLogP	4.2	Oxaprozin
Prestw-1060	No Pathogens inhibited	TPSA (log10)	1.80821	Oxaprozin
Prestw-1060	No Pathogens inhibited	complexity (log10)	2.55751	Oxaprozin
Prestw-1060	No Pathogens inhibited	volume	234.6	Oxaprozin
Prestw-1066	No Pathogens inhibited	mol. weight (log10)	2.53204	Methantheline bromide
Prestw-1066	No Pathogens inhibited	XLogP	3.3	Methantheline bromide
Prestw-1066	No Pathogens inhibited	TPSA (log10)	1.56229	Methantheline bromide
Prestw-1066	No Pathogens inhibited	complexity (log10)	2.62941	Methantheline bromide
Prestw-1066	No Pathogens inhibited	volume	275.9	Methantheline bromide
Prestw-1068	No Pathogens inhibited	mol. weight (log10)	2.60164	Thiethylperazine dimalate
Prestw-1068	No Pathogens inhibited	XLogP	5.4	Thiethylperazine dimalate
Prestw-1068	No Pathogens inhibited	TPSA (log10)	1.78746	Thiethylperazine dimalate
Prestw-1068	No Pathogens inhibited	complexity (log10)	2.65801	Thiethylperazine dimalate
Prestw-1068	No Pathogens inhibited	volume	316.1	Thiethylperazine dimalate
Prestw-1072	No Pathogens inhibited	mol. weight (log10)	2.56745	Lansoprazole
Prestw-1072	No Pathogens inhibited	XLogP	2.8	Lansoprazole
Prestw-1072	No Pathogens inhibited	TPSA (log10)	1.94498	Lansoprazole
Prestw-1072	No Pathogens inhibited	complexity (log10)	2.68124	Lansoprazole
Prestw-1072	No Pathogens inhibited	volume	264	Lansoprazole
Prestw-1080	No Pathogens inhibited	mol. weight (log10)	2.42379	Methiazole
Prestw-1080	No Pathogens inhibited	XLogP	2.8	Methiazole
Prestw-1080	No Pathogens inhibited	TPSA (log10)	1.96988	Methiazole
Prestw-1080	No Pathogens inhibited	complexity (log10)	2.47857	Methiazole
Prestw-1080	No Pathogens inhibited	volume	202	Methiazole
Prestw-1091	No Pathogens inhibited	mol. weight (log10)	2.48324	Spaglumic acid
Prestw-1091	No Pathogens inhibited	XLogP	-2.1	Spaglumic acid
Prestw-1091	No Pathogens inhibited	TPSA (log10)	2.233	Spaglumic acid
Prestw-1091	No Pathogens inhibited	complexity (log10)	2.65128	Spaglumic acid
Prestw-1091	No Pathogens inhibited	volume	221.2	Spaglumic acid
Prestw-110	No Pathogens inhibited	mol. weight (log10)	2.54693	Acenocoumarol
Prestw-110	No Pathogens inhibited	XLogP	3.2	Acenocoumarol
Prestw-110	No Pathogens inhibited	TPSA (log10)	2.05308	Acenocoumarol
Prestw-110	No Pathogens inhibited	complexity (log10)	2.78817	Acenocoumarol
Prestw-110	No Pathogens inhibited	volume	265.1	Acenocoumarol
Prestw-1102	No Pathogens inhibited	mol. weight (log10)	2.70041	Fexofenadine HCl
Prestw-1102	No Pathogens inhibited	XLogP	3	Fexofenadine HCl
Prestw-1102	No Pathogens inhibited	TPSA (log10)	1.91381	Fexofenadine HCl
Prestw-1102	No Pathogens inhibited	complexity (log10)	2.83123	Fexofenadine HCl
Prestw-1102	No Pathogens inhibited	volume	402.9	Fexofenadine HCl
Prestw-1104	No Pathogens inhibited	mol. weight (log10)	2.41945	Clonixin Lysinate
Prestw-1104	No Pathogens inhibited	XLogP	3.8	Clonixin Lysinate
Prestw-1104	No Pathogens inhibited	TPSA (log10)	1.80072	Clonixin Lysinate
Prestw-1104	No Pathogens inhibited	complexity (log10)	2.47857	Clonixin Lysinate
Prestw-1104	No Pathogens inhibited	volume	195.1	Clonixin Lysinate
Prestw-1114	No Pathogens inhibited	mol. weight (log10)	2.82662	Saquinavir mesylate
Prestw-1114	No Pathogens inhibited	XLogP	4.2	Saquinavir mesylate
Prestw-1114	No Pathogens inhibited	TPSA (log10)	2.22531	Saquinavir mesylate
Prestw-1114	No Pathogens inhibited	complexity (log10)	3.0569	Saquinavir mesylate
Prestw-1125	No Pathogens inhibited	mol. weight (log10)	2.63259	Oxiconazole Nitrate
Prestw-1125	No Pathogens inhibited	XLogP	6.1	Oxiconazole Nitrate
Prestw-1125	No Pathogens inhibited	TPSA (log10)	1.60638	Oxiconazole Nitrate
Prestw-1125	No Pathogens inhibited	complexity (log10)	2.68215	Oxiconazole Nitrate
Prestw-1125	No Pathogens inhibited	volume	301.5	Oxiconazole Nitrate
Prestw-1130	No Pathogens inhibited	mol. weight (log10)	2.58195	Azelastine HCl
Prestw-1130	No Pathogens inhibited	XLogP	4.4	Azelastine HCl
Prestw-1130	No Pathogens inhibited	TPSA (log10)	1.56703	Azelastine HCl
Prestw-1130	No Pathogens inhibited	complexity (log10)	2.74663	Azelastine HCl
Prestw-1130	No Pathogens inhibited	volume	296.5	Azelastine HCl
Prestw-115	No Pathogens inhibited	mol. weight (log10)	2.57503	Haloperidol
Prestw-115	No Pathogens inhibited	XLogP	3.2	Haloperidol
Prestw-115	No Pathogens inhibited	TPSA (log10)	1.61805	Haloperidol
Prestw-115	No Pathogens inhibited	complexity (log10)	2.65418	Haloperidol
Prestw-115	No Pathogens inhibited	volume	289.9	Haloperidol
Prestw-1152	No Pathogens inhibited	mol. weight (log10)	2.6721	Nefazodone HCl
Prestw-1152	No Pathogens inhibited	XLogP	4.3	Nefazodone HCl
Prestw-1152	No Pathogens inhibited	TPSA (log10)	1.72099	Nefazodone HCl
Prestw-1152	No Pathogens inhibited	complexity (log10)	2.81224	Nefazodone HCl
Prestw-1152	No Pathogens inhibited	volume	366.6	Nefazodone HCl
Prestw-1161	No Pathogens inhibited	mol. weight (log10)	2.51652	Stanozolol
Prestw-1161	No Pathogens inhibited	XLogP	4.5	Stanozolol
Prestw-1161	No Pathogens inhibited	TPSA (log10)	1.6981	Stanozolol
Prestw-1161	No Pathogens inhibited	complexity (log10)	2.73078	Stanozolol
Prestw-1167	Up to 3 Pathogens inhibited	mol. weight (log10)	2.56619	Diacerein
Prestw-1167	Up to 3 Pathogens inhibited	XLogP	1.9	Diacerein
Prestw-1167	Up to 3 Pathogens inhibited	TPSA (log10)	2.09691	Diacerein
Prestw-1167	Up to 3 Pathogens inhibited	complexity (log10)	2.83442	Diacerein
Prestw-1167	Up to 3 Pathogens inhibited	volume	265.2	Diacerein
Prestw-117	No Pathogens inhibited	mol. weight (log10)	2.439	Chlorpheniramine maleate
Prestw-117	No Pathogens inhibited	XLogP	3.4	Chlorpheniramine maleate
Prestw-117	No Pathogens inhibited	TPSA (log10)	1.233	Chlorpheniramine maleate
Prestw-117	No Pathogens inhibited	complexity (log10)	2.3962	Chlorpheniramine maleate
Prestw-117	No Pathogens inhibited	volume	220.1	Chlorpheniramine maleate
Prestw-1174	No Pathogens inhibited	mol. weight (log10)	2.80997	Acarbose
Prestw-1174	No Pathogens inhibited	XLogP	-8.5	Acarbose
Prestw-1174	No Pathogens inhibited	TPSA (log10)	2.50786	Acarbose
Prestw-1174	No Pathogens inhibited	complexity (log10)	2.98318	Acarbose
Prestw-1174	No Pathogens inhibited	volume	441.4	Acarbose
Prestw-1182	No Pathogens inhibited	mol. weight (log10)	2.40434	Tizanidine HCl
Prestw-1182	No Pathogens inhibited	XLogP	1.1	Tizanidine HCl
Prestw-1182	No Pathogens inhibited	TPSA (log10)	1.96095	Tizanidine HCl
Prestw-1182	No Pathogens inhibited	complexity (log10)	2.47712	Tizanidine HCl
Prestw-1182	No Pathogens inhibited	volume	177.7	Tizanidine HCl
Prestw-1183	No Pathogens inhibited	mol. weight (log10)	2.28814	Temozolomide
Prestw-1183	No Pathogens inhibited	XLogP	-1.1	Temozolomide
Prestw-1183	No Pathogens inhibited	TPSA (log10)	2.02938	Temozolomide
Prestw-1183	No Pathogens inhibited	complexity (log10)	2.49831	Temozolomide
Prestw-1183	No Pathogens inhibited	volume	135.1	Temozolomide
Prestw-1184	No Pathogens inhibited	mol. weight (log10)	2.58851	Tioconazole
Prestw-1184	No Pathogens inhibited	XLogP	5.3	Tioconazole
Prestw-1184	No Pathogens inhibited	TPSA (log10)	1.75051	Tioconazole
Prestw-1184	No Pathogens inhibited	complexity (log10)	2.57864	Tioconazole
Prestw-1184	No Pathogens inhibited	volume	271.7	Tioconazole
Prestw-1188	No Pathogens inhibited	mol. weight (log10)	2.61588	Ziprasidone Hydrochloride
Prestw-1188	No Pathogens inhibited	XLogP	4	Ziprasidone Hydrochloride
Prestw-1188	No Pathogens inhibited	TPSA (log10)	1.89042	Ziprasidone Hydrochloride
Prestw-1188	No Pathogens inhibited	complexity (log10)	2.75815	Ziprasidone Hydrochloride
Prestw-1188	No Pathogens inhibited	volume	309.3	Ziprasidone Hydrochloride
Prestw-1189	No Pathogens inhibited	mol. weight (log10)	2.76803	Montelukast
Prestw-1189	No Pathogens inhibited	XLogP	7.7	Montelukast
Prestw-1189	No Pathogens inhibited	TPSA (log10)	1.98543	Montelukast
Prestw-1189	No Pathogens inhibited	complexity (log10)	2.94988	Montelukast
Prestw-1189	No Pathogens inhibited	volume	463.3	Montelukast
Prestw-1194	Up to 3 Pathogens inhibited	mol. weight (log10)	2.18233	Thimerosal
Prestw-1194	Up to 3 Pathogens inhibited	XLogP	2.7	Thimerosal
Prestw-1194	Up to 3 Pathogens inhibited	TPSA (log10)	1.89873	Thimerosal
Prestw-1194	Up to 3 Pathogens inhibited	complexity (log10)	2.38739	Thimerosal
Prestw-1194	Up to 3 Pathogens inhibited	volume	116.5	Thimerosal
Prestw-1195	No Pathogens inhibited	mol. weight (log10)	2.62878	Toltrazuril
Prestw-1195	No Pathogens inhibited	XLogP	4.4	Toltrazuril
Prestw-1195	No Pathogens inhibited	TPSA (log10)	2.02119	Toltrazuril
Prestw-1195	No Pathogens inhibited	complexity (log10)	2.81624	Toltrazuril
Prestw-1195	No Pathogens inhibited	volume	302.2	Toltrazuril
Prestw-1197	No Pathogens inhibited	mol. weight (log10)	2.60848	Toremifene
Prestw-1197	No Pathogens inhibited	XLogP	7.2	Toremifene
Prestw-1197	No Pathogens inhibited	TPSA (log10)	1.13033	Toremifene
Prestw-1197	No Pathogens inhibited	complexity (log10)	2.68395	Toremifene
Prestw-1197	No Pathogens inhibited	volume	332	Toremifene
Prestw-1203	Up to 3 Pathogens inhibited	mol. weight (log10)	2.1142	5-fluorouracil
Prestw-1203	Up to 3 Pathogens inhibited	XLogP	-0.9	5-fluorouracil
Prestw-1203	Up to 3 Pathogens inhibited	TPSA (log10)	1.77232	5-fluorouracil
Prestw-1203	Up to 3 Pathogens inhibited	complexity (log10)	2.29885	5-fluorouracil
Prestw-1203	Up to 3 Pathogens inhibited	volume	87.4	5-fluorouracil
Prestw-1211	No Pathogens inhibited	mol. weight (log10)	2.60275	Alfacalcidol
Prestw-1211	No Pathogens inhibited	XLogP	6.8	Alfacalcidol
Prestw-1211	No Pathogens inhibited	TPSA (log10)	1.61805	Alfacalcidol
Prestw-1211	No Pathogens inhibited	complexity (log10)	2.80821	Alfacalcidol
Prestw-1219	No Pathogens inhibited	mol. weight (log10)	2.61159	Amlodipine
Prestw-1219	No Pathogens inhibited	XLogP	3	Amlodipine
Prestw-1219	No Pathogens inhibited	TPSA (log10)	2.00389	Amlodipine
Prestw-1219	No Pathogens inhibited	complexity (log10)	2.8109	Amlodipine
Prestw-1219	No Pathogens inhibited	volume	309.6	Amlodipine
Prestw-1223	No Pathogens inhibited	mol. weight (log10)	2.38087	Anethole-trithione
Prestw-1223	No Pathogens inhibited	XLogP	2.8	Anethole-trithione
Prestw-1223	No Pathogens inhibited	TPSA (log10)	1.96802	Anethole-trithione
Prestw-1223	No Pathogens inhibited	complexity (log10)	2.40483	Anethole-trithione
Prestw-1223	No Pathogens inhibited	volume	176.4	Anethole-trithione
Prestw-1224	No Pathogens inhibited	mol. weight (log10)	2.35455	Anthralin
Prestw-1224	No Pathogens inhibited	XLogP	3.2	Anthralin
Prestw-1224	No Pathogens inhibited	TPSA (log10)	1.76716	Anthralin
Prestw-1224	No Pathogens inhibited	complexity (log10)	2.45788	Anthralin
Prestw-1224	No Pathogens inhibited	volume	172	Anthralin
Prestw-1229	No Pathogens inhibited	mol. weight (log10)	2.65165	Aripiprazole
Prestw-1229	No Pathogens inhibited	XLogP	4.6	Aripiprazole
Prestw-1229	No Pathogens inhibited	TPSA (log10)	1.66087	Aripiprazole
Prestw-1229	No Pathogens inhibited	complexity (log10)	2.74741	Aripiprazole
Prestw-1229	No Pathogens inhibited	volume	337.2	Aripiprazole
Prestw-1231	Up to 3 Pathogens inhibited	mol. weight (log10)	2.45601	Asenapine maleate
Prestw-1231	Up to 3 Pathogens inhibited	XLogP	3.8	Asenapine maleate
Prestw-1231	Up to 3 Pathogens inhibited	TPSA (log10)	1.13033	Asenapine maleate
Prestw-1231	Up to 3 Pathogens inhibited	complexity (log10)	2.55991	Asenapine maleate
Prestw-1231	Up to 3 Pathogens inhibited	volume	217.5	Asenapine maleate
Prestw-1233	More than 3 Pathogens inhibited	mol. weight (log10)	2.99897	Auranofin
Prestw-1233	More than 3 Pathogens inhibited	TPSA (log10)	2.06446	Auranofin
Prestw-1233	More than 3 Pathogens inhibited	complexity (log10)	2.82995	Auranofin
Prestw-1241	No Pathogens inhibited	mol. weight (log10)	2.49191	Bifonazole
Prestw-1241	No Pathogens inhibited	XLogP	4.8	Bifonazole
Prestw-1241	No Pathogens inhibited	TPSA (log10)	1.27416	Bifonazole
Prestw-1241	No Pathogens inhibited	complexity (log10)	2.55871	Bifonazole
Prestw-1241	No Pathogens inhibited	volume	258.7	Bifonazole
Prestw-1242	No Pathogens inhibited	mol. weight (log10)	2.59487	Erlotinib
Prestw-1242	No Pathogens inhibited	XLogP	3.3	Erlotinib
Prestw-1242	No Pathogens inhibited	TPSA (log10)	1.8791	Erlotinib
Prestw-1242	No Pathogens inhibited	complexity (log10)	2.72016	Erlotinib
Prestw-1242	No Pathogens inhibited	volume	308.9	Erlotinib
Prestw-1244	No Pathogens inhibited	mol. weight (log10)	2.74164	Bosentan
Prestw-1244	No Pathogens inhibited	XLogP	3.8	Bosentan
Prestw-1244	No Pathogens inhibited	TPSA (log10)	2.19033	Bosentan
Prestw-1244	No Pathogens inhibited	complexity (log10)	2.92376	Bosentan
Prestw-1244	No Pathogens inhibited	volume	414.9	Bosentan
Prestw-1246	Up to 3 Pathogens inhibited	mol. weight (log10)	2.57534	Bromhexine hydrochloride
Prestw-1246	Up to 3 Pathogens inhibited	XLogP	4.3	Bromhexine hydrochloride
Prestw-1246	Up to 3 Pathogens inhibited	TPSA (log10)	1.48144	Bromhexine hydrochloride
Prestw-1246	Up to 3 Pathogens inhibited	complexity (log10)	2.40824	Bromhexine hydrochloride
Prestw-1246	Up to 3 Pathogens inhibited	volume	226.1	Bromhexine hydrochloride
Prestw-125	No Pathogens inhibited	mol. weight (log10)	2.60635	Perphenazine
Prestw-125	No Pathogens inhibited	XLogP	4.2	Perphenazine
Prestw-125	No Pathogens inhibited	TPSA (log10)	1.74974	Perphenazine
Prestw-125	No Pathogens inhibited	complexity (log10)	2.66558	Perphenazine
Prestw-125	No Pathogens inhibited	volume	308.9	Perphenazine
Prestw-1252	No Pathogens inhibited	mol. weight (log10)	2.5017	Butenafine Hydrochloride
Prestw-1252	No Pathogens inhibited	XLogP	6.3	Butenafine Hydrochloride
Prestw-1252	No Pathogens inhibited	TPSA (log10)	0.623249	Butenafine Hydrochloride
Prestw-1252	No Pathogens inhibited	complexity (log10)	2.57287	Butenafine Hydrochloride
Prestw-1252	No Pathogens inhibited	volume	270.5	Butenafine Hydrochloride
Prestw-1254	No Pathogens inhibited	mol. weight (log10)	2.51825	Fentiazac
Prestw-1254	No Pathogens inhibited	XLogP	5.2	Fentiazac
Prestw-1254	No Pathogens inhibited	TPSA (log10)	1.89982	Fentiazac
Prestw-1254	No Pathogens inhibited	complexity (log10)	2.58092	Fentiazac
Prestw-1254	No Pathogens inhibited	volume	247	Fentiazac
Prestw-126	No Pathogens inhibited	mol. weight (log10)	2.57785	Mefloquine hydrochloride
Prestw-126	No Pathogens inhibited	XLogP	3.6	Mefloquine hydrochloride
Prestw-126	No Pathogens inhibited	TPSA (log10)	1.66464	Mefloquine hydrochloride
Prestw-126	No Pathogens inhibited	complexity (log10)	2.68395	Mefloquine hydrochloride
Prestw-126	No Pathogens inhibited	volume	259.4	Mefloquine hydrochloride
Prestw-1262	No Pathogens inhibited	mol. weight (log10)	2.60903	Carvedilol
Prestw-1262	No Pathogens inhibited	XLogP	4.2	Carvedilol
Prestw-1262	No Pathogens inhibited	TPSA (log10)	1.8848	Carvedilol
Prestw-1262	No Pathogens inhibited	complexity (log10)	2.70586	Carvedilol
Prestw-1262	No Pathogens inhibited	volume	321.6	Carvedilol
Prestw-1266	No Pathogens inhibited	mol. weight (log10)	2.42028	Gemcitabine
Prestw-1266	No Pathogens inhibited	XLogP	-1.5	Gemcitabine
Prestw-1266	No Pathogens inhibited	TPSA (log10)	2.03743	Gemcitabine
Prestw-1266	No Pathogens inhibited	complexity (log10)	2.62941	Gemcitabine
Prestw-1266	No Pathogens inhibited	volume	176.8	Gemcitabine
Prestw-1269	No Pathogens inhibited	mol. weight (log10)	2.55798	Haloprogin
Prestw-1269	No Pathogens inhibited	XLogP	4.6	Haloprogin
Prestw-1269	No Pathogens inhibited	TPSA (log10)	1.0086	Haloprogin
Prestw-1269	No Pathogens inhibited	complexity (log10)	2.3927	Haloprogin
Prestw-1269	No Pathogens inhibited	volume	190.2	Haloprogin
Prestw-127	No Pathogens inhibited	mol. weight (log10)	2.61923	Isoconazole
Prestw-127	No Pathogens inhibited	XLogP	5.3	Isoconazole
Prestw-127	No Pathogens inhibited	TPSA (log10)	1.44716	Isoconazole
Prestw-127	No Pathogens inhibited	complexity (log10)	2.60959	Isoconazole
Prestw-127	No Pathogens inhibited	volume	291.7	Isoconazole
Prestw-1270	No Pathogens inhibited	mol. weight (log10)	2.65021	Gefitinib
Prestw-1270	No Pathogens inhibited	XLogP	4.1	Gefitinib
Prestw-1270	No Pathogens inhibited	TPSA (log10)	1.84323	Gefitinib
Prestw-1270	No Pathogens inhibited	complexity (log10)	2.7364	Gefitinib
Prestw-1270	No Pathogens inhibited	volume	331.7	Gefitinib
Prestw-1288	No Pathogens inhibited	mol. weight (log10)	2.52948	Idebenone
Prestw-1288	No Pathogens inhibited	XLogP	4.3	Idebenone
Prestw-1288	No Pathogens inhibited	TPSA (log10)	1.86806	Idebenone
Prestw-1288	No Pathogens inhibited	complexity (log10)	2.7007	Idebenone
Prestw-1288	No Pathogens inhibited	volume	277	Idebenone
Prestw-1291	No Pathogens inhibited	mol. weight (log10)	2.38076	Imiquimod
Prestw-1291	No Pathogens inhibited	XLogP	2.6	Imiquimod
Prestw-1291	No Pathogens inhibited	TPSA (log10)	1.76118	Imiquimod
Prestw-1291	No Pathogens inhibited	complexity (log10)	2.46835	Imiquimod
Prestw-1291	No Pathogens inhibited	volume	189.9	Imiquimod
Prestw-1297	No Pathogens inhibited	mol. weight (log10)	2.65853	Lacidipine
Prestw-1297	No Pathogens inhibited	XLogP	4.5	Lacidipine
Prestw-1297	No Pathogens inhibited	TPSA (log10)	1.96332	Lacidipine
Prestw-1297	No Pathogens inhibited	complexity (log10)	2.9058	Lacidipine
Prestw-1297	No Pathogens inhibited	volume	361.1	Lacidipine
Prestw-1314	No Pathogens inhibited	mol. weight (log10)	2.55198	Pioglitazone
Prestw-1314	No Pathogens inhibited	XLogP	3.8	Pioglitazone
Prestw-1314	No Pathogens inhibited	TPSA (log10)	1.97589	Pioglitazone
Prestw-1314	No Pathogens inhibited	complexity (log10)	2.66839	Pioglitazone
Prestw-1314	No Pathogens inhibited	volume	279.3	Pioglitazone
Prestw-1317	No Pathogens inhibited	mol. weight (log10)	2.6826	Pranlukast
Prestw-1317	No Pathogens inhibited	XLogP	4.2	Pranlukast
Prestw-1317	No Pathogens inhibited	TPSA (log10)	2.07918	Pranlukast
Prestw-1317	No Pathogens inhibited	complexity (log10)	2.89098	Pranlukast
Prestw-1317	No Pathogens inhibited	volume	372.2	Pranlukast
Prestw-132	No Pathogens inhibited	mol. weight (log10)	2.51562	Loxapine succinate
Prestw-132	No Pathogens inhibited	XLogP	3.1	Loxapine succinate
Prestw-132	No Pathogens inhibited	TPSA (log10)	1.46389	Loxapine succinate
Prestw-132	No Pathogens inhibited	complexity (log10)	2.65321	Loxapine succinate
Prestw-132	No Pathogens inhibited	volume	247.6	Loxapine succinate
Prestw-1323	No Pathogens inhibited	mol. weight (log10)	2.58377	Quetiapine hemifumarate
Prestw-1323	No Pathogens inhibited	XLogP	2.1	Quetiapine hemifumarate
Prestw-1323	No Pathogens inhibited	TPSA (log10)	1.87274	Quetiapine hemifumarate
Prestw-1323	No Pathogens inhibited	complexity (log10)	2.69548	Quetiapine hemifumarate
Prestw-1323	No Pathogens inhibited	volume	298.6	Quetiapine hemifumarate
Prestw-133	Up to 3 Pathogens inhibited	mol. weight (log10)	2.57392	Hydroxyzine dihydrochloride
Prestw-133	Up to 3 Pathogens inhibited	XLogP	3.7	Hydroxyzine dihydrochloride
Prestw-133	Up to 3 Pathogens inhibited	TPSA (log10)	1.56703	Hydroxyzine dihydrochloride
Prestw-133	Up to 3 Pathogens inhibited	complexity (log10)	2.57519	Hydroxyzine dihydrochloride
Prestw-133	Up to 3 Pathogens inhibited	volume	293.7	Hydroxyzine dihydrochloride
Prestw-1340	No Pathogens inhibited	mol. weight (log10)	2.2676	Secnidazole
Prestw-1340	No Pathogens inhibited	XLogP	0.2	Secnidazole
Prestw-1340	No Pathogens inhibited	TPSA (log10)	1.92891	Secnidazole
Prestw-1340	No Pathogens inhibited	complexity (log10)	2.2878	Secnidazole
Prestw-1340	No Pathogens inhibited	volume	137.3	Secnidazole
Prestw-1341	No Pathogens inhibited	mol. weight (log10)	2.64438	Sertindole
Prestw-1341	No Pathogens inhibited	XLogP	4.1	Sertindole
Prestw-1341	No Pathogens inhibited	TPSA (log10)	1.61805	Sertindole
Prestw-1341	No Pathogens inhibited	complexity (log10)	2.79449	Sertindole
Prestw-1341	No Pathogens inhibited	volume	335.8	Sertindole
Prestw-1346	No Pathogens inhibited	mol. weight (log10)	2.47041	Sumatriptan succinate
Prestw-1346	No Pathogens inhibited	XLogP	0.9	Sumatriptan succinate
Prestw-1346	No Pathogens inhibited	TPSA (log10)	1.87274	Sumatriptan succinate
Prestw-1346	No Pathogens inhibited	complexity (log10)	2.60746	Sumatriptan succinate
Prestw-1346	No Pathogens inhibited	volume	228.4	Sumatriptan succinate
Prestw-135	Up to 3 Pathogens inhibited	mol. weight (log10)	2.65748	Methotrexate
Prestw-135	Up to 3 Pathogens inhibited	XLogP	-1.8	Methotrexate
Prestw-135	Up to 3 Pathogens inhibited	TPSA (log10)	2.32634	Methotrexate
Prestw-135	Up to 3 Pathogens inhibited	complexity (log10)	2.84757	Methotrexate
Prestw-135	Up to 3 Pathogens inhibited	volume	331.9	Methotrexate
Prestw-1350	No Pathogens inhibited	mol. weight (log10)	2.71148	Telmisartan
Prestw-1350	No Pathogens inhibited	XLogP	6.9	Telmisartan
Prestw-1350	No Pathogens inhibited	TPSA (log10)	1.86864	Telmisartan
Prestw-1350	No Pathogens inhibited	complexity (log10)	2.9196	Telmisartan
Prestw-1350	No Pathogens inhibited	volume	412.9	Telmisartan
Prestw-1351	No Pathogens inhibited	mol. weight (log10)	2.53958	Tenatoprazole
Prestw-1351	No Pathogens inhibited	XLogP	1.8	Tenatoprazole
Prestw-1351	No Pathogens inhibited	TPSA (log10)	2.04139	Tenatoprazole
Prestw-1351	No Pathogens inhibited	complexity (log10)	2.65801	Tenatoprazole
Prestw-1351	No Pathogens inhibited	volume	261.7	Tenatoprazole
Prestw-1356	No Pathogens inhibited	mol. weight (log10)	2.68896	Vardenafil
Prestw-1356	No Pathogens inhibited	XLogP	2.5	Vardenafil
Prestw-1356	No Pathogens inhibited	TPSA (log10)	2.07555	Vardenafil
Prestw-1356	No Pathogens inhibited	complexity (log10)	2.93146	Vardenafil
Prestw-1356	No Pathogens inhibited	volume	370.6	Vardenafil
Prestw-1359	No Pathogens inhibited	mol. weight (log10)	2.7465	Vecuronium bromide
Prestw-1359	No Pathogens inhibited	XLogP	6.5	Vecuronium bromide
Prestw-1359	No Pathogens inhibited	TPSA (log10)	1.75435	Vecuronium bromide
Prestw-1359	No Pathogens inhibited	complexity (log10)	2.98137	Vecuronium bromide
Prestw-136	No Pathogens inhibited	mol. weight (log10)	2.66141	Astemizole
Prestw-136	No Pathogens inhibited	XLogP	6	Astemizole
Prestw-136	No Pathogens inhibited	TPSA (log10)	1.63649	Astemizole
Prestw-136	No Pathogens inhibited	complexity (log10)	2.77743	Astemizole
Prestw-136	No Pathogens inhibited	volume	367.3	Astemizole
Prestw-1364	No Pathogens inhibited	mol. weight (log10)	2.76018	Zafirlukast
Prestw-1364	No Pathogens inhibited	XLogP	5.5	Zafirlukast
Prestw-1364	No Pathogens inhibited	TPSA (log10)	2.09691	Zafirlukast
Prestw-1364	No Pathogens inhibited	complexity (log10)	3.00432	Zafirlukast
Prestw-1364	No Pathogens inhibited	volume	440.7	Zafirlukast
Prestw-1365	No Pathogens inhibited	mol. weight (log10)	2.37345	Zileuton
Prestw-1365	No Pathogens inhibited	XLogP	1.6	Zileuton
Prestw-1365	No Pathogens inhibited	TPSA (log10)	1.98137	Zileuton
Prestw-1365	No Pathogens inhibited	complexity (log10)	2.43933	Zileuton
Prestw-1365	No Pathogens inhibited	volume	178.3	Zileuton
Prestw-1368	No Pathogens inhibited	mol. weight (log10)	2.52095	Zotepine
Prestw-1368	No Pathogens inhibited	XLogP	4.8	Zotepine
Prestw-1368	No Pathogens inhibited	TPSA (log10)	1.58883	Zotepine
Prestw-1368	No Pathogens inhibited	complexity (log10)	2.60314	Zotepine
Prestw-1368	No Pathogens inhibited	volume	255.1	Zotepine
Prestw-1371	Up to 3 Pathogens inhibited	mol. weight (log10)	2.58135	Celecoxib
Prestw-1371	Up to 3 Pathogens inhibited	XLogP	3.4	Celecoxib
Prestw-1371	Up to 3 Pathogens inhibited	TPSA (log10)	1.94151	Celecoxib
Prestw-1371	Up to 3 Pathogens inhibited	complexity (log10)	2.76118	Celecoxib
Prestw-1371	Up to 3 Pathogens inhibited	volume	273.5	Celecoxib
Prestw-1376	No Pathogens inhibited	mol. weight (log10)	2.69242	Cilnidipine
Prestw-1376	No Pathogens inhibited	XLogP	4.4	Cilnidipine
Prestw-1376	No Pathogens inhibited	TPSA (log10)	2.08279	Cilnidipine
Prestw-1376	No Pathogens inhibited	complexity (log10)	2.95231	Cilnidipine
Prestw-1376	No Pathogens inhibited	volume	384	Cilnidipine
Prestw-138	No Pathogens inhibited	mol. weight (log10)	2.67364	Terfenadine
Prestw-138	No Pathogens inhibited	XLogP	6.6	Terfenadine
Prestw-138	No Pathogens inhibited	TPSA (log10)	1.65031	Terfenadine
Prestw-138	No Pathogens inhibited	complexity (log10)	2.76492	Terfenadine
Prestw-138	No Pathogens inhibited	volume	390.3	Terfenadine
Prestw-1400	No Pathogens inhibited	mol. weight (log10)	2.49924	Efavirenz
Prestw-1400	No Pathogens inhibited	XLogP	4	Efavirenz
Prestw-1400	No Pathogens inhibited	TPSA (log10)	1.59439	Efavirenz
Prestw-1400	No Pathogens inhibited	complexity (log10)	2.71517	Efavirenz
Prestw-1400	No Pathogens inhibited	volume	218.7	Efavirenz
Prestw-1403	No Pathogens inhibited	mol. weight (log10)	2.48471	Entacapone
Prestw-1403	No Pathogens inhibited	XLogP	2.1	Entacapone
Prestw-1403	No Pathogens inhibited	TPSA (log10)	2.11727	Entacapone
Prestw-1403	No Pathogens inhibited	complexity (log10)	2.69897	Entacapone
Prestw-1403	No Pathogens inhibited	volume	231	Entacapone
Prestw-1407	No Pathogens inhibited	mol. weight (log10)	2.56742	Etofenamate
Prestw-1407	No Pathogens inhibited	XLogP	4.7	Etofenamate
Prestw-1407	No Pathogens inhibited	TPSA (log10)	1.83759	Etofenamate
Prestw-1407	No Pathogens inhibited	complexity (log10)	2.63649	Etofenamate
Prestw-1407	No Pathogens inhibited	volume	272.2	Etofenamate
Prestw-1409	No Pathogens inhibited	mol. weight (log10)	2.54959	Etretinate
Prestw-1409	No Pathogens inhibited	XLogP	6.8	Etretinate
Prestw-1409	No Pathogens inhibited	TPSA (log10)	1.56229	Etretinate
Prestw-1409	No Pathogens inhibited	complexity (log10)	2.75435	Etretinate
Prestw-1409	No Pathogens inhibited	volume	302.9	Etretinate
Prestw-1410	No Pathogens inhibited	mol. weight (log10)	2.47188	Exemestane
Prestw-1410	No Pathogens inhibited	XLogP	3.1	Exemestane
Prestw-1410	No Pathogens inhibited	TPSA (log10)	1.54531	Exemestane
Prestw-1410	No Pathogens inhibited	complexity (log10)	2.81491	Exemestane
Prestw-1410	No Pathogens inhibited	volume	238.9	Exemestane
Prestw-1415	More than 3 Pathogens inhibited	mol. weight (log10)	2.39127	Floxuridine
Prestw-1415	More than 3 Pathogens inhibited	XLogP	-1.2	Floxuridine
Prestw-1415	More than 3 Pathogens inhibited	TPSA (log10)	2.00043	Floxuridine
Prestw-1415	More than 3 Pathogens inhibited	complexity (log10)	2.58659	Floxuridine
Prestw-1415	More than 3 Pathogens inhibited	volume	170.7	Floxuridine
Prestw-143	More than 3 Pathogens inhibited	mol. weight (log10)	2.70368	Chlorhexidine
Prestw-143	More than 3 Pathogens inhibited	XLogP	0.1	Chlorhexidine
Prestw-143	More than 3 Pathogens inhibited	TPSA (log10)	2.25285	Chlorhexidine
Prestw-143	More than 3 Pathogens inhibited	complexity (log10)	2.81224	Chlorhexidine
Prestw-143	More than 3 Pathogens inhibited	volume	378.2	Chlorhexidine
Prestw-1432	No Pathogens inhibited	mol. weight (log10)	2.58307	Loratadine
Prestw-1432	No Pathogens inhibited	XLogP	5.2	Loratadine
Prestw-1432	No Pathogens inhibited	TPSA (log10)	1.63749	Loratadine
Prestw-1432	No Pathogens inhibited	complexity (log10)	2.75511	Loratadine
Prestw-1432	No Pathogens inhibited	volume	293.6	Loratadine
Prestw-144	No Pathogens inhibited	mol. weight (log10)	2.67947	Loperamide hydrochloride
Prestw-144	No Pathogens inhibited	XLogP	5	Loperamide hydrochloride
Prestw-144	No Pathogens inhibited	TPSA (log10)	1.66276	Loperamide hydrochloride
Prestw-144	No Pathogens inhibited	complexity (log10)	2.79449	Loperamide hydrochloride
Prestw-144	No Pathogens inhibited	volume	376.5	Loperamide hydrochloride
Prestw-1443	No Pathogens inhibited	mol. weight (log10)	2.58267	Misoprostol
Prestw-1443	No Pathogens inhibited	XLogP	3.7	Misoprostol
Prestw-1443	No Pathogens inhibited	TPSA (log10)	1.9284	Misoprostol
Prestw-1443	No Pathogens inhibited	complexity (log10)	2.68753	Misoprostol
Prestw-1443	No Pathogens inhibited	volume	318.4	Misoprostol
Prestw-1444	No Pathogens inhibited	mol. weight (log10)	2.50521	Mitotane
Prestw-1444	No Pathogens inhibited	XLogP	6.2	Mitotane
Prestw-1444	No Pathogens inhibited	TPSA (log10)	0	Mitotane
Prestw-1444	No Pathogens inhibited	complexity (log10)	2.39445	Mitotane
Prestw-1444	No Pathogens inhibited	volume	211.9	Mitotane
Prestw-1452	No Pathogens inhibited	mol. weight (log10)	2.56761	Norgestimate
Prestw-1452	No Pathogens inhibited	XLogP	4.1	Norgestimate
Prestw-1452	No Pathogens inhibited	TPSA (log10)	1.77743	Norgestimate
Prestw-1452	No Pathogens inhibited	complexity (log10)	2.87157	Norgestimate
Prestw-1452	No Pathogens inhibited	volume	291.5	Norgestimate
Prestw-146	No Pathogens inhibited	mol. weight (log10)	2.56998	Tamoxifen citrate
Prestw-146	No Pathogens inhibited	XLogP	7.1	Tamoxifen citrate
Prestw-146	No Pathogens inhibited	TPSA (log10)	1.13033	Tamoxifen citrate
Prestw-146	No Pathogens inhibited	complexity (log10)	2.66558	Tamoxifen citrate
Prestw-146	No Pathogens inhibited	volume	316.2	Tamoxifen citrate
Prestw-1467	No Pathogens inhibited	mol. weight (log10)	2.64497	Troglitazone
Prestw-1467	No Pathogens inhibited	XLogP	5.1	Troglitazone
Prestw-1467	No Pathogens inhibited	TPSA (log10)	2.04532	Troglitazone
Prestw-1467	No Pathogens inhibited	complexity (log10)	2.83315	Troglitazone
Prestw-1467	No Pathogens inhibited	volume	339.2	Troglitazone
Prestw-1469	No Pathogens inhibited	mol. weight (log10)	2.18235	Mercaptopurine
Prestw-1469	No Pathogens inhibited	XLogP	0	Mercaptopurine
Prestw-1469	No Pathogens inhibited	TPSA (log10)	1.93551	Mercaptopurine
Prestw-1469	No Pathogens inhibited	complexity (log10)	2.27875	Mercaptopurine
Prestw-1469	No Pathogens inhibited	volume	107.2	Mercaptopurine
Prestw-1472	Up to 3 Pathogens inhibited	mol. weight (log10)	2.60949	Hexachlorophene
Prestw-1472	Up to 3 Pathogens inhibited	XLogP	7.5	Hexachlorophene
Prestw-1472	Up to 3 Pathogens inhibited	TPSA (log10)	1.61805	Hexachlorophene
Prestw-1472	Up to 3 Pathogens inhibited	complexity (log10)	2.51587	Hexachlorophene
Prestw-1472	Up to 3 Pathogens inhibited	volume	253.5	Hexachlorophene
Prestw-1473	No Pathogens inhibited	mol. weight (log10)	2.55206	Estradiol Valerate
Prestw-1473	No Pathogens inhibited	XLogP	6	Estradiol Valerate
Prestw-1473	No Pathogens inhibited	TPSA (log10)	1.67669	Estradiol Valerate
Prestw-1473	No Pathogens inhibited	complexity (log10)	2.71433	Estradiol Valerate
Prestw-1473	No Pathogens inhibited	volume	285.8	Estradiol Valerate
Prestw-1479	More than 3 Pathogens inhibited	mol. weight (log10)	2.46171	Triclosan
Prestw-1479	More than 3 Pathogens inhibited	XLogP	5	Triclosan
Prestw-1479	More than 3 Pathogens inhibited	TPSA (log10)	1.4843	Triclosan
Prestw-1479	More than 3 Pathogens inhibited	complexity (log10)	2.4014	Triclosan
Prestw-1479	More than 3 Pathogens inhibited	volume	198.5	Triclosan
Prestw-1480	No Pathogens inhibited	mol. weight (log10)	2.26294	Racepinephrine HCl
Prestw-1480	No Pathogens inhibited	XLogP	-1.4	Racepinephrine HCl
Prestw-1480	No Pathogens inhibited	TPSA (log10)	1.86747	Racepinephrine HCl
Prestw-1480	No Pathogens inhibited	complexity (log10)	2.18752	Racepinephrine HCl
Prestw-1480	No Pathogens inhibited	volume	142.7	Racepinephrine HCl
Prestw-1483	No Pathogens inhibited	mol. weight (log10)	2.4552	Fludarabine
Prestw-1483	No Pathogens inhibited	XLogP	-0.6	Fludarabine
Prestw-1483	No Pathogens inhibited	TPSA (log10)	2.14922	Fludarabine
Prestw-1483	No Pathogens inhibited	complexity (log10)	2.56467	Fludarabine
Prestw-1483	No Pathogens inhibited	volume	196	Fludarabine
Prestw-1484	No Pathogens inhibited	mol. weight (log10)	2.45589	Cladribine
Prestw-1484	No Pathogens inhibited	XLogP	0.8	Cladribine
Prestw-1484	No Pathogens inhibited	TPSA (log10)	2.07918	Cladribine
Prestw-1484	No Pathogens inhibited	complexity (log10)	2.52892	Cladribine
Prestw-1484	No Pathogens inhibited	volume	196.6	Cladribine
Prestw-1492	No Pathogens inhibited	mol. weight (log10)	2.40839	Lamotrigine
Prestw-1492	No Pathogens inhibited	XLogP	1.4	Lamotrigine
Prestw-1492	No Pathogens inhibited	TPSA (log10)	1.96237	Lamotrigine
Prestw-1492	No Pathogens inhibited	complexity (log10)	2.38382	Lamotrigine
Prestw-1492	No Pathogens inhibited	volume	172.7	Lamotrigine
Prestw-1495	No Pathogens inhibited	mol. weight (log10)	2.55563	Rabeprazole Sodium salt
Prestw-1495	No Pathogens inhibited	XLogP	1.9	Rabeprazole Sodium salt
Prestw-1495	No Pathogens inhibited	TPSA (log10)	1.98811	Rabeprazole Sodium salt
Prestw-1495	No Pathogens inhibited	complexity (log10)	2.64345	Rabeprazole Sodium salt
Prestw-1495	No Pathogens inhibited	volume	276.9	Rabeprazole Sodium salt
Prestw-1508	No Pathogens inhibited	mol. weight (log10)	2.58498	Ibutilide fumarate
Prestw-1508	No Pathogens inhibited	XLogP	4	Ibutilide fumarate
Prestw-1508	No Pathogens inhibited	TPSA (log10)	1.89763	Ibutilide fumarate
Prestw-1508	No Pathogens inhibited	complexity (log10)	2.6464	Ibutilide fumarate
Prestw-1508	No Pathogens inhibited	volume	312.9	Ibutilide fumarate
Prestw-1512	No Pathogens inhibited	mol. weight (log10)	2.45687	Abacavir Sulfate
Prestw-1512	No Pathogens inhibited	XLogP	0.9	Abacavir Sulfate
Prestw-1512	No Pathogens inhibited	TPSA (log10)	2.01284	Abacavir Sulfate
Prestw-1512	No Pathogens inhibited	complexity (log10)	2.617	Abacavir Sulfate
Prestw-1512	No Pathogens inhibited	volume	216.4	Abacavir Sulfate
Prestw-1514	No Pathogens inhibited	mol. weight (log10)	2.62997	Darifenacin hydrobromide
Prestw-1514	No Pathogens inhibited	XLogP	4.6	Darifenacin hydrobromide
Prestw-1514	No Pathogens inhibited	TPSA (log10)	1.75282	Darifenacin hydrobromide
Prestw-1514	No Pathogens inhibited	complexity (log10)	2.78319	Darifenacin hydrobromide
Prestw-1514	No Pathogens inhibited	volume	339.3	Darifenacin hydrobromide
Prestw-1515	No Pathogens inhibited	mol. weight (log10)	2.34884	Fadrozole hydrochloride
Prestw-1515	No Pathogens inhibited	XLogP	2.1	Fadrozole hydrochloride
Prestw-1515	No Pathogens inhibited	TPSA (log10)	1.62941	Fadrozole hydrochloride
Prestw-1515	No Pathogens inhibited	complexity (log10)	2.49276	Fadrozole hydrochloride
Prestw-1515	No Pathogens inhibited	volume	179.9	Fadrozole hydrochloride
Prestw-153	Up to 3 Pathogens inhibited	mol. weight (log10)	2.37333	Didanosine
Prestw-153	Up to 3 Pathogens inhibited	XLogP	-1.2	Didanosine
Prestw-153	Up to 3 Pathogens inhibited	TPSA (log10)	1.95279	Didanosine
Prestw-153	Up to 3 Pathogens inhibited	complexity (log10)	2.54158	Didanosine
Prestw-153	Up to 3 Pathogens inhibited	volume	169.1	Didanosine
Prestw-155	No Pathogens inhibited	mol. weight (log10)	2.93141	Paclitaxel
Prestw-155	No Pathogens inhibited	XLogP	2.5	Paclitaxel
Prestw-155	No Pathogens inhibited	TPSA (log10)	2.34635	Paclitaxel
Prestw-155	No Pathogens inhibited	complexity (log10)	3.25285	Paclitaxel
Prestw-156	No Pathogens inhibited	mol. weight (log10)	2.94205	Ivermectin
Prestw-156	No Pathogens inhibited	XLogP	4.1	Ivermectin
Prestw-156	No Pathogens inhibited	TPSA (log10)	2.233	Ivermectin
Prestw-156	No Pathogens inhibited	complexity (log10)	3.22531	Ivermectin
Prestw-1600	No Pathogens inhibited	mol. weight (log10)	2.72789	Aprepitant
Prestw-1600	No Pathogens inhibited	XLogP	4.2	Aprepitant
Prestw-1600	No Pathogens inhibited	TPSA (log10)	1.88195	Aprepitant
Prestw-1600	No Pathogens inhibited	complexity (log10)	2.90849	Aprepitant
Prestw-1600	No Pathogens inhibited	volume	369.4	Aprepitant
Prestw-1601	No Pathogens inhibited	mol. weight (log10)	2.70886	Pinaverium bromide
Prestw-1601	No Pathogens inhibited	XLogP	5.4	Pinaverium bromide
Prestw-1601	No Pathogens inhibited	TPSA (log10)	1.57864	Pinaverium bromide
Prestw-1601	No Pathogens inhibited	complexity (log10)	2.77525	Pinaverium bromide
Prestw-1601	No Pathogens inhibited	volume	375.4	Pinaverium bromide
Prestw-1602	No Pathogens inhibited	mol. weight (log10)	2.46568	Indatraline hydrochloride
Prestw-1602	No Pathogens inhibited	XLogP	4.4	Indatraline hydrochloride
Prestw-1602	No Pathogens inhibited	TPSA (log10)	1.11394	Indatraline hydrochloride
Prestw-1602	No Pathogens inhibited	complexity (log10)	2.48996	Indatraline hydrochloride
Prestw-1602	No Pathogens inhibited	volume	219.6	Indatraline hydrochloride
Prestw-1603	No Pathogens inhibited	mol. weight (log10)	2.35833	Pemirolast potassium
Prestw-1603	No Pathogens inhibited	XLogP	-0.3	Pemirolast potassium
Prestw-1603	No Pathogens inhibited	TPSA (log10)	1.94498	Pemirolast potassium
Prestw-1603	No Pathogens inhibited	complexity (log10)	2.68931	Pemirolast potassium
Prestw-1603	No Pathogens inhibited	volume	167.8	Pemirolast potassium
Prestw-167	No Pathogens inhibited	mol. weight (log10)	2.36958	Riluzole hydrochloride
Prestw-167	No Pathogens inhibited	XLogP	3.6	Riluzole hydrochloride
Prestw-167	No Pathogens inhibited	TPSA (log10)	1.88874	Riluzole hydrochloride
Prestw-167	No Pathogens inhibited	complexity (log10)	2.37658	Riluzole hydrochloride
Prestw-167	No Pathogens inhibited	volume	155.7	Riluzole hydrochloride
Prestw-174	Up to 3 Pathogens inhibited	mol. weight (log10)	2.44938	Alverine citrate salt
Prestw-174	Up to 3 Pathogens inhibited	XLogP	5.3	Alverine citrate salt
Prestw-174	Up to 3 Pathogens inhibited	TPSA (log10)	0.623249	Alverine citrate salt
Prestw-174	Up to 3 Pathogens inhibited	complexity (log10)	2.33041	Alverine citrate salt
Prestw-174	Up to 3 Pathogens inhibited	volume	246.7	Alverine citrate salt
Prestw-18	Up to 3 Pathogens inhibited	mol. weight (log10)	2.54912	Idoxuridine
Prestw-18	Up to 3 Pathogens inhibited	XLogP	-1	Idoxuridine
Prestw-18	Up to 3 Pathogens inhibited	TPSA (log10)	2.00043	Idoxuridine
Prestw-18	Up to 3 Pathogens inhibited	complexity (log10)	2.58659	Idoxuridine
Prestw-18	Up to 3 Pathogens inhibited	volume	191.3	Idoxuridine
Prestw-194	No Pathogens inhibited	mol. weight (log10)	2.48899	Nimesulide
Prestw-194	No Pathogens inhibited	XLogP	2.6	Nimesulide
Prestw-194	No Pathogens inhibited	TPSA (log10)	2.04532	Nimesulide
Prestw-194	No Pathogens inhibited	complexity (log10)	2.65321	Nimesulide
Prestw-194	No Pathogens inhibited	volume	224	Nimesulide
Prestw-199	No Pathogens inhibited	mol. weight (log10)	2.34304	Prilocaine hydrochloride
Prestw-199	No Pathogens inhibited	XLogP	2.1	Prilocaine hydrochloride
Prestw-199	No Pathogens inhibited	TPSA (log10)	1.62428	Prilocaine hydrochloride
Prestw-199	No Pathogens inhibited	complexity (log10)	2.33846	Prilocaine hydrochloride
Prestw-199	No Pathogens inhibited	volume	185.5	Prilocaine hydrochloride
Prestw-202	No Pathogens inhibited	mol. weight (log10)	2.79374	Tiratricol, 3,3',5-triiodothyroacetic acid
Prestw-202	No Pathogens inhibited	XLogP	4.5	Tiratricol, 3,3',5-triiodothyroacetic acid
Prestw-202	No Pathogens inhibited	TPSA (log10)	1.83123	Tiratricol, 3,3',5-triiodothyroacetic acid
Prestw-202	No Pathogens inhibited	complexity (log10)	2.55145	Tiratricol, 3,3',5-triiodothyroacetic acid
Prestw-202	No Pathogens inhibited	volume	270.9	Tiratricol, 3,3',5-triiodothyroacetic acid
Prestw-203	No Pathogens inhibited	mol. weight (log10)	2.44906	Flufenamic acid
Prestw-203	No Pathogens inhibited	XLogP	5.2	Flufenamic acid
Prestw-203	No Pathogens inhibited	TPSA (log10)	1.70157	Flufenamic acid
Prestw-203	No Pathogens inhibited	complexity (log10)	2.53908	Flufenamic acid
Prestw-203	No Pathogens inhibited	volume	203.1	Flufenamic acid
Prestw-205	Up to 3 Pathogens inhibited	mol. weight (log10)	2.41781	Tolfenamic acid
Prestw-205	Up to 3 Pathogens inhibited	XLogP	5.2	Tolfenamic acid
Prestw-205	Up to 3 Pathogens inhibited	TPSA (log10)	1.70157	Tolfenamic acid
Prestw-205	Up to 3 Pathogens inhibited	complexity (log10)	2.47422	Tolfenamic acid
Prestw-205	Up to 3 Pathogens inhibited	volume	197.6	Tolfenamic acid
Prestw-206	No Pathogens inhibited	mol. weight (log10)	2.47003	Meclofenamic acid sodium salt monohydrate
Prestw-206	No Pathogens inhibited	XLogP	5.8	Meclofenamic acid sodium salt monohydrate
Prestw-206	No Pathogens inhibited	TPSA (log10)	1.72591	Meclofenamic acid sodium salt monohydrate
Prestw-206	No Pathogens inhibited	complexity (log10)	2.50651	Meclofenamic acid sodium salt monohydrate
Prestw-206	No Pathogens inhibited	volume	213.3	Meclofenamic acid sodium salt monohydrate
Prestw-210	No Pathogens inhibited	mol. weight (log10)	2.47618	Fenbendazole
Prestw-210	No Pathogens inhibited	XLogP	3.6	Fenbendazole
Prestw-210	No Pathogens inhibited	TPSA (log10)	1.96988	Fenbendazole
Prestw-210	No Pathogens inhibited	complexity (log10)	2.55991	Fenbendazole
Prestw-210	No Pathogens inhibited	volume	227.4	Fenbendazole
Prestw-218	No Pathogens inhibited	mol. weight (log10)	2.40531	Fenbufen
Prestw-218	No Pathogens inhibited	XLogP	3.2	Fenbufen
Prestw-218	No Pathogens inhibited	TPSA (log10)	1.74351	Fenbufen
Prestw-218	No Pathogens inhibited	complexity (log10)	2.49136	Fenbufen
Prestw-218	No Pathogens inhibited	volume	205.8	Fenbufen
Prestw-227	No Pathogens inhibited	mol. weight (log10)	2.513	Clemizole hydrochloride
Prestw-227	No Pathogens inhibited	XLogP	4	Clemizole hydrochloride
Prestw-227	No Pathogens inhibited	TPSA (log10)	1.34439	Clemizole hydrochloride
Prestw-227	No Pathogens inhibited	complexity (log10)	2.57634	Clemizole hydrochloride
Prestw-227	No Pathogens inhibited	volume	256	Clemizole hydrochloride
Prestw-243	No Pathogens inhibited	mol. weight (log10)	2.34883	Bufexamac
Prestw-243	No Pathogens inhibited	XLogP	1.9	Bufexamac
Prestw-243	No Pathogens inhibited	TPSA (log10)	1.77525	Bufexamac
Prestw-243	No Pathogens inhibited	complexity (log10)	2.30103	Bufexamac
Prestw-243	No Pathogens inhibited	volume	180.3	Bufexamac
Prestw-247	No Pathogens inhibited	mol. weight (log10)	2.42379	Albendazole
Prestw-247	No Pathogens inhibited	XLogP	2.9	Albendazole
Prestw-247	No Pathogens inhibited	TPSA (log10)	1.96988	Albendazole
Prestw-247	No Pathogens inhibited	complexity (log10)	2.46389	Albendazole
Prestw-247	No Pathogens inhibited	volume	202.3	Albendazole
Prestw-259	No Pathogens inhibited	mol. weight (log10)	2.48164	Ethacrynic acid
Prestw-259	No Pathogens inhibited	XLogP	3.8	Ethacrynic acid
Prestw-259	No Pathogens inhibited	TPSA (log10)	1.81023	Ethacrynic acid
Prestw-259	No Pathogens inhibited	complexity (log10)	2.5682	Ethacrynic acid
Prestw-259	No Pathogens inhibited	volume	218.5	Ethacrynic acid
Prestw-267	No Pathogens inhibited	mol. weight (log10)	2.53761	Clotrimazole
Prestw-267	No Pathogens inhibited	XLogP	5	Clotrimazole
Prestw-267	No Pathogens inhibited	TPSA (log10)	1.27416	Clotrimazole
Prestw-267	No Pathogens inhibited	complexity (log10)	2.5977	Clotrimazole
Prestw-267	No Pathogens inhibited	volume	265.5	Clotrimazole
Prestw-269	No Pathogens inhibited	mol. weight (log10)	2.49811	Clomipramine hydrochloride
Prestw-269	No Pathogens inhibited	XLogP	5.2	Clomipramine hydrochloride
Prestw-269	No Pathogens inhibited	TPSA (log10)	0.875061	Clomipramine hydrochloride
Prestw-269	No Pathogens inhibited	complexity (log10)	2.53908	Clomipramine hydrochloride
Prestw-269	No Pathogens inhibited	volume	251	Clomipramine hydrochloride
Prestw-270	No Pathogens inhibited	mol. weight (log10)	2.49893	Fendiline hydrochloride
Prestw-270	No Pathogens inhibited	XLogP	5.5	Fendiline hydrochloride
Prestw-270	No Pathogens inhibited	TPSA (log10)	1.11394	Fendiline hydrochloride
Prestw-270	No Pathogens inhibited	complexity (log10)	2.48144	Fendiline hydrochloride
Prestw-270	No Pathogens inhibited	volume	268.6	Fendiline hydrochloride
Prestw-272	Up to 3 Pathogens inhibited	mol. weight (log10)	2.55363	Indomethacin
Prestw-272	Up to 3 Pathogens inhibited	XLogP	4.3	Indomethacin
Prestw-272	Up to 3 Pathogens inhibited	TPSA (log10)	1.84198	Indomethacin
Prestw-272	Up to 3 Pathogens inhibited	complexity (log10)	2.70415	Indomethacin
Prestw-272	Up to 3 Pathogens inhibited	volume	268.6	Indomethacin
Prestw-275	No Pathogens inhibited	mol. weight (log10)	2.5573	Fenofibrate
Prestw-275	No Pathogens inhibited	XLogP	5.2	Fenofibrate
Prestw-275	No Pathogens inhibited	TPSA (log10)	1.72916	Fenofibrate
Prestw-275	No Pathogens inhibited	complexity (log10)	2.66087	Fenofibrate
Prestw-275	No Pathogens inhibited	volume	279.9	Fenofibrate
Prestw-278	No Pathogens inhibited	mol. weight (log10)	2.56645	Cinnarizine
Prestw-278	No Pathogens inhibited	XLogP	5.8	Cinnarizine
Prestw-278	No Pathogens inhibited	TPSA (log10)	0.875061	Cinnarizine
Prestw-278	No Pathogens inhibited	complexity (log10)	2.63246	Cinnarizine
Prestw-278	No Pathogens inhibited	volume	307.8	Cinnarizine
Prestw-286	No Pathogens inhibited	mol. weight (log10)	2.44324	Perhexiline maleate
Prestw-286	No Pathogens inhibited	XLogP	6.8	Perhexiline maleate
Prestw-286	No Pathogens inhibited	TPSA (log10)	1.11394	Perhexiline maleate
Prestw-286	No Pathogens inhibited	complexity (log10)	2.38917	Perhexiline maleate
Prestw-286	No Pathogens inhibited	volume	231.6	Perhexiline maleate
Prestw-288	No Pathogens inhibited	mol. weight (log10)	2.59711	Spiperone
Prestw-288	No Pathogens inhibited	XLogP	3	Spiperone
Prestw-288	No Pathogens inhibited	TPSA (log10)	1.72916	Spiperone
Prestw-288	No Pathogens inhibited	complexity (log10)	2.76118	Spiperone
Prestw-288	No Pathogens inhibited	volume	309.3	Spiperone
Prestw-291	No Pathogens inhibited	mol. weight (log10)	2.49588	Dantrolene sodium salt
Prestw-291	No Pathogens inhibited	XLogP	2.7	Dantrolene sodium salt
Prestw-291	No Pathogens inhibited	TPSA (log10)	2.10721	Dantrolene sodium salt
Prestw-291	No Pathogens inhibited	complexity (log10)	2.72916	Dantrolene sodium salt
Prestw-291	No Pathogens inhibited	volume	230.8	Dantrolene sodium salt
Prestw-292	No Pathogens inhibited	mol. weight (log10)	2.57038	Trazodone hydrochloride
Prestw-292	No Pathogens inhibited	XLogP	2.8	Trazodone hydrochloride
Prestw-292	No Pathogens inhibited	TPSA (log10)	1.63749	Trazodone hydrochloride
Prestw-292	No Pathogens inhibited	complexity (log10)	2.78604	Trazodone hydrochloride
Prestw-292	No Pathogens inhibited	volume	283.7	Trazodone hydrochloride
Prestw-293	No Pathogens inhibited	mol. weight (log10)	2.57148	Glafenine hydrochloride
Prestw-293	No Pathogens inhibited	XLogP	3.5	Glafenine hydrochloride
Prestw-293	No Pathogens inhibited	TPSA (log10)	1.96708	Glafenine hydrochloride
Prestw-293	No Pathogens inhibited	complexity (log10)	2.66932	Glafenine hydrochloride
Prestw-293	No Pathogens inhibited	volume	276.2	Glafenine hydrochloride
Prestw-294	No Pathogens inhibited	mol. weight (log10)	2.4675	Pimethixene maleate
Prestw-294	No Pathogens inhibited	XLogP	3.9	Pimethixene maleate
Prestw-294	No Pathogens inhibited	TPSA (log10)	1.46982	Pimethixene maleate
Prestw-294	No Pathogens inhibited	complexity (log10)	2.58206	Pimethixene maleate
Prestw-294	No Pathogens inhibited	volume	235	Pimethixene maleate
Prestw-297	No Pathogens inhibited	mol. weight (log10)	2.49053	Benzydamine hydrochloride
Prestw-297	No Pathogens inhibited	XLogP	3.9	Benzydamine hydrochloride
Prestw-297	No Pathogens inhibited	TPSA (log10)	1.49554	Benzydamine hydrochloride
Prestw-297	No Pathogens inhibited	complexity (log10)	2.53656	Benzydamine hydrochloride
Prestw-297	No Pathogens inhibited	volume	253.7	Benzydamine hydrochloride
Prestw-299	No Pathogens inhibited	mol. weight (log10)	2.63306	Mifepristone
Prestw-299	No Pathogens inhibited	XLogP	3.8	Mifepristone
Prestw-299	No Pathogens inhibited	TPSA (log10)	1.61805	Mifepristone
Prestw-299	No Pathogens inhibited	complexity (log10)	2.96426	Mifepristone
Prestw-299	No Pathogens inhibited	volume	349.5	Mifepristone
Prestw-304	No Pathogens inhibited	mol. weight (log10)	2.5817	Econazole nitrate
Prestw-304	No Pathogens inhibited	XLogP	5.3	Econazole nitrate
Prestw-304	No Pathogens inhibited	TPSA (log10)	1.44716	Econazole nitrate
Prestw-304	No Pathogens inhibited	complexity (log10)	2.57864	Econazole nitrate
Prestw-304	No Pathogens inhibited	volume	276.6	Econazole nitrate
Prestw-308	No Pathogens inhibited	mol. weight (log10)	2.66422	Pimozide
Prestw-308	No Pathogens inhibited	XLogP	6.3	Pimozide
Prestw-308	No Pathogens inhibited	TPSA (log10)	1.56348	Pimozide
Prestw-308	No Pathogens inhibited	complexity (log10)	2.80072	Pimozide
Prestw-308	No Pathogens inhibited	volume	362.6	Pimozide
Prestw-309	No Pathogens inhibited	mol. weight (log10)	2.55128	Amodiaquin dihydrochloride dihydrate
Prestw-309	No Pathogens inhibited	XLogP	2.6	Amodiaquin dihydrochloride dihydrate
Prestw-309	No Pathogens inhibited	TPSA (log10)	1.69373	Amodiaquin dihydrochloride dihydrate
Prestw-309	No Pathogens inhibited	complexity (log10)	2.60853	Amodiaquin dihydrochloride dihydrate
Prestw-309	No Pathogens inhibited	volume	276.4	Amodiaquin dihydrochloride dihydrate
Prestw-312	No Pathogens inhibited	mol. weight (log10)	2.60907	Flunarizine dihydrochloride
Prestw-312	No Pathogens inhibited	XLogP	6	Flunarizine dihydrochloride
Prestw-312	No Pathogens inhibited	TPSA (log10)	0.995635	Flunarizine dihydrochloride
Prestw-312	No Pathogens inhibited	complexity (log10)	2.68753	Flunarizine dihydrochloride
Prestw-312	No Pathogens inhibited	volume	327.5	Flunarizine dihydrochloride
Prestw-313	No Pathogens inhibited	mol. weight (log10)	2.61012	Trifluoperazine dihydrochloride
Prestw-313	No Pathogens inhibited	XLogP	5	Trifluoperazine dihydrochloride
Prestw-313	No Pathogens inhibited	TPSA (log10)	1.5563	Trifluoperazine dihydrochloride
Prestw-313	No Pathogens inhibited	complexity (log10)	2.70757	Trifluoperazine dihydrochloride
Prestw-313	No Pathogens inhibited	volume	308.1	Trifluoperazine dihydrochloride
Prestw-318	No Pathogens inhibited	mol. weight (log10)	2.60201	Quinacrine dihydrochloride dihydrate
Prestw-318	No Pathogens inhibited	XLogP	6	Quinacrine dihydrochloride dihydrate
Prestw-318	No Pathogens inhibited	TPSA (log10)	1.58433	Quinacrine dihydrochloride dihydrate
Prestw-318	No Pathogens inhibited	complexity (log10)	2.6637	Quinacrine dihydrochloride dihydrate
Prestw-318	No Pathogens inhibited	volume	317.6	Quinacrine dihydrochloride dihydrate
Prestw-319	No Pathogens inhibited	mol. weight (log10)	2.53017	Clofilium tosylate
Prestw-319	No Pathogens inhibited	XLogP	7.2	Clofilium tosylate
Prestw-319	No Pathogens inhibited	TPSA (log10)	0	Clofilium tosylate
Prestw-319	No Pathogens inhibited	complexity (log10)	2.42651	Clofilium tosylate
Prestw-319	No Pathogens inhibited	volume	290	Clofilium tosylate
Prestw-32	No Pathogens inhibited	mol. weight (log10)	2.36969	Epirizole
Prestw-32	No Pathogens inhibited	XLogP	1.3	Epirizole
Prestw-32	No Pathogens inhibited	TPSA (log10)	1.80003	Epirizole
Prestw-32	No Pathogens inhibited	complexity (log10)	2.40483	Epirizole
Prestw-32	No Pathogens inhibited	volume	179.9	Epirizole
Prestw-320	No Pathogens inhibited	mol. weight (log10)	2.641	Fluphenazine dihydrochloride
Prestw-320	No Pathogens inhibited	XLogP	4.4	Fluphenazine dihydrochloride
Prestw-320	No Pathogens inhibited	TPSA (log10)	1.74974	Fluphenazine dihydrochloride
Prestw-320	No Pathogens inhibited	complexity (log10)	2.7356	Fluphenazine dihydrochloride
Prestw-320	No Pathogens inhibited	volume	329.1	Fluphenazine dihydrochloride
Prestw-328	Up to 3 Pathogens inhibited	mol. weight (log10)	2.22681	Zoxazolamine
Prestw-328	Up to 3 Pathogens inhibited	XLogP	2.5	Zoxazolamine
Prestw-328	Up to 3 Pathogens inhibited	TPSA (log10)	1.72428	Zoxazolamine
Prestw-328	Up to 3 Pathogens inhibited	complexity (log10)	2.19033	Zoxazolamine
Prestw-328	Up to 3 Pathogens inhibited	volume	119.9	Zoxazolamine
Prestw-333	More than 3 Pathogens inhibited	mol. weight (log10)	2.4269	Zidovudine, AZT
Prestw-333	More than 3 Pathogens inhibited	XLogP	0	Zidovudine, AZT
Prestw-333	More than 3 Pathogens inhibited	TPSA (log10)	1.97405	Zidovudine, AZT
Prestw-333	More than 3 Pathogens inhibited	complexity (log10)	2.68485	Zidovudine, AZT
Prestw-333	More than 3 Pathogens inhibited	volume	193.1	Zidovudine, AZT
Prestw-338	No Pathogens inhibited	mol. weight (log10)	2.44912	N6-methyladenosine
Prestw-338	No Pathogens inhibited	XLogP	-0.4	N6-methyladenosine
Prestw-338	No Pathogens inhibited	TPSA (log10)	2.1038	N6-methyladenosine
Prestw-338	No Pathogens inhibited	complexity (log10)	2.54283	N6-methyladenosine
Prestw-338	No Pathogens inhibited	volume	196.6	N6-methyladenosine
Prestw-344	Up to 3 Pathogens inhibited	mol. weight (log10)	2.43484	Clorgyline hydrochloride
Prestw-344	Up to 3 Pathogens inhibited	XLogP	4.2	Clorgyline hydrochloride
Prestw-344	Up to 3 Pathogens inhibited	TPSA (log10)	1.13033	Clorgyline hydrochloride
Prestw-344	Up to 3 Pathogens inhibited	complexity (log10)	2.41996	Clorgyline hydrochloride
Prestw-344	Up to 3 Pathogens inhibited	volume	206.9	Clorgyline hydrochloride
Prestw-347	Up to 3 Pathogens inhibited	mol. weight (log10)	2.47612	Thioguanosine
Prestw-347	Up to 3 Pathogens inhibited	XLogP	-1.2	Thioguanosine
Prestw-347	Up to 3 Pathogens inhibited	TPSA (log10)	2.233	Thioguanosine
Prestw-347	Up to 3 Pathogens inhibited	complexity (log10)	2.65225	Thioguanosine
Prestw-347	Up to 3 Pathogens inhibited	volume	206.3	Thioguanosine
Prestw-348	Up to 3 Pathogens inhibited	mol. weight (log10)	2.49949	Chlorprothixene hydrochloride
Prestw-348	Up to 3 Pathogens inhibited	XLogP	5.2	Chlorprothixene hydrochloride
Prestw-348	Up to 3 Pathogens inhibited	TPSA (log10)	1.46982	Chlorprothixene hydrochloride
Prestw-348	Up to 3 Pathogens inhibited	complexity (log10)	2.58092	Chlorprothixene hydrochloride
Prestw-348	Up to 3 Pathogens inhibited	volume	246.5	Chlorprothixene hydrochloride
Prestw-355	No Pathogens inhibited	mol. weight (log10)	2.55204	Hycanthone
Prestw-355	No Pathogens inhibited	XLogP	2.7	Hycanthone
Prestw-355	No Pathogens inhibited	TPSA (log10)	1.89708	Hycanthone
Prestw-355	No Pathogens inhibited	complexity (log10)	2.6464	Hycanthone
Prestw-355	No Pathogens inhibited	volume	280.4	Hycanthone
Prestw-364	No Pathogens inhibited	mol. weight (log10)	2.60586	Metergoline
Prestw-364	No Pathogens inhibited	XLogP	3.8	Metergoline
Prestw-364	No Pathogens inhibited	TPSA (log10)	1.67669	Metergoline
Prestw-364	No Pathogens inhibited	complexity (log10)	2.78319	Metergoline
Prestw-364	No Pathogens inhibited	volume	320.7	Metergoline
Prestw-365	No Pathogens inhibited	mol. weight (log10)	2.58377	Brinzolamide
Prestw-365	No Pathogens inhibited	XLogP	-0.3	Brinzolamide
Prestw-365	No Pathogens inhibited	TPSA (log10)	2.21748	Brinzolamide
Prestw-365	No Pathogens inhibited	complexity (log10)	2.7767	Brinzolamide
Prestw-365	No Pathogens inhibited	volume	267	Brinzolamide
Prestw-367	Up to 3 Pathogens inhibited	mol. weight (log10)	2.54576	Benfluorex hydrochloride
Prestw-367	Up to 3 Pathogens inhibited	XLogP	4.6	Benfluorex hydrochloride
Prestw-367	Up to 3 Pathogens inhibited	TPSA (log10)	1.59439	Benfluorex hydrochloride
Prestw-367	Up to 3 Pathogens inhibited	complexity (log10)	2.61066	Benfluorex hydrochloride
Prestw-367	Up to 3 Pathogens inhibited	volume	268.7	Benfluorex hydrochloride
Prestw-368	No Pathogens inhibited	mol. weight (log10)	2.56412	Bepridil hydrochloride
Prestw-368	No Pathogens inhibited	XLogP	5.3	Bepridil hydrochloride
Prestw-368	No Pathogens inhibited	TPSA (log10)	1.22272	Bepridil hydrochloride
Prestw-368	No Pathogens inhibited	complexity (log10)	2.58206	Bepridil hydrochloride
Prestw-368	No Pathogens inhibited	volume	310.5	Bepridil hydrochloride
Prestw-369	Up to 3 Pathogens inhibited	mol. weight (log10)	2.54456	Meloxicam
Prestw-369	Up to 3 Pathogens inhibited	XLogP	3.5	Meloxicam
Prestw-369	Up to 3 Pathogens inhibited	TPSA (log10)	2.14613	Meloxicam
Prestw-369	Up to 3 Pathogens inhibited	complexity (log10)	2.79796	Meloxicam
Prestw-369	Up to 3 Pathogens inhibited	volume	248.2	Meloxicam
Prestw-37	Up to 3 Pathogens inhibited	mol. weight (log10)	2.3957	Pyrimethamine
Prestw-37	Up to 3 Pathogens inhibited	XLogP	2.7	Pyrimethamine
Prestw-37	Up to 3 Pathogens inhibited	TPSA (log10)	1.89653	Pyrimethamine
Prestw-37	Up to 3 Pathogens inhibited	complexity (log10)	2.38561	Pyrimethamine
Prestw-37	Up to 3 Pathogens inhibited	volume	187	Pyrimethamine
Prestw-370	No Pathogens inhibited	mol. weight (log10)	2.62745	Benzbromarone
Prestw-370	No Pathogens inhibited	XLogP	5.7	Benzbromarone
Prestw-370	No Pathogens inhibited	TPSA (log10)	1.71096	Benzbromarone
Prestw-370	No Pathogens inhibited	complexity (log10)	2.60746	Benzbromarone
Prestw-370	No Pathogens inhibited	volume	256.5	Benzbromarone
Prestw-373	Up to 3 Pathogens inhibited	mol. weight (log10)	2.65748	Amethopterin (R,S)
Prestw-373	Up to 3 Pathogens inhibited	XLogP	-1.8	Amethopterin (R,S)
Prestw-373	Up to 3 Pathogens inhibited	TPSA (log10)	2.32634	Amethopterin (R,S)
Prestw-373	Up to 3 Pathogens inhibited	complexity (log10)	2.84757	Amethopterin (R,S)
Prestw-373	Up to 3 Pathogens inhibited	volume	331.9	Amethopterin (R,S)
Prestw-375	Up to 3 Pathogens inhibited	mol. weight (log10)	2.55212	Methiothepin maleate
Prestw-375	Up to 3 Pathogens inhibited	XLogP	4.2	Methiothepin maleate
Prestw-375	Up to 3 Pathogens inhibited	TPSA (log10)	1.76418	Methiothepin maleate
Prestw-375	Up to 3 Pathogens inhibited	complexity (log10)	2.61278	Methiothepin maleate
Prestw-375	Up to 3 Pathogens inhibited	volume	279.9	Methiothepin maleate
Prestw-381	No Pathogens inhibited	mol. weight (log10)	2.69163	Lidoflazine
Prestw-381	No Pathogens inhibited	XLogP	6	Lidoflazine
Prestw-381	No Pathogens inhibited	TPSA (log10)	1.56348	Lidoflazine
Prestw-381	No Pathogens inhibited	complexity (log10)	2.79449	Lidoflazine
Prestw-381	No Pathogens inhibited	volume	394.3	Lidoflazine
Prestw-382	No Pathogens inhibited	mol. weight (log10)	2.48774	Betaxolol hydrochloride
Prestw-382	No Pathogens inhibited	XLogP	2.8	Betaxolol hydrochloride
Prestw-382	No Pathogens inhibited	TPSA (log10)	1.71349	Betaxolol hydrochloride
Prestw-382	No Pathogens inhibited	complexity (log10)	2.45637	Betaxolol hydrochloride
Prestw-382	No Pathogens inhibited	volume	256	Betaxolol hydrochloride
Prestw-383	No Pathogens inhibited	mol. weight (log10)	2.68172	Nicardipine hydrochloride
Prestw-383	No Pathogens inhibited	XLogP	3.8	Nicardipine hydrochloride
Prestw-383	No Pathogens inhibited	TPSA (log10)	2.06446	Nicardipine hydrochloride
Prestw-383	No Pathogens inhibited	complexity (log10)	2.93247	Nicardipine hydrochloride
Prestw-383	No Pathogens inhibited	volume	374.4	Nicardipine hydrochloride
Prestw-386	No Pathogens inhibited	mol. weight (log10)	2.65376	GBR 12909 dihydrochloride
Prestw-386	No Pathogens inhibited	XLogP	5.6	GBR 12909 dihydrochloride
Prestw-386	No Pathogens inhibited	TPSA (log10)	1.22272	GBR 12909 dihydrochloride
Prestw-386	No Pathogens inhibited	complexity (log10)	2.69723	GBR 12909 dihydrochloride
Prestw-386	No Pathogens inhibited	volume	363.8	GBR 12909 dihydrochloride
Prestw-388	Up to 3 Pathogens inhibited	mol. weight (log10)	2.6596	Dequalinium dichloride
Prestw-388	Up to 3 Pathogens inhibited	XLogP	7.3	Dequalinium dichloride
Prestw-388	Up to 3 Pathogens inhibited	TPSA (log10)	1.7839	Dequalinium dichloride
Prestw-388	Up to 3 Pathogens inhibited	complexity (log10)	2.72591	Dequalinium dichloride
Prestw-388	Up to 3 Pathogens inhibited	volume	374.8	Dequalinium dichloride
Prestw-389	No Pathogens inhibited	mol. weight (log10)	2.72545	Ketoconazole
Prestw-389	No Pathogens inhibited	XLogP	4.3	Ketoconazole
Prestw-389	No Pathogens inhibited	TPSA (log10)	1.84572	Ketoconazole
Prestw-389	No Pathogens inhibited	complexity (log10)	2.86629	Ketoconazole
Prestw-389	No Pathogens inhibited	volume	390.3	Ketoconazole
Prestw-396	No Pathogens inhibited	mol. weight (log10)	2.76979	Etoposide
Prestw-396	No Pathogens inhibited	XLogP	0.6	Etoposide
Prestw-396	No Pathogens inhibited	TPSA (log10)	2.20952	Etoposide
Prestw-396	No Pathogens inhibited	complexity (log10)	2.98632	Etoposide
Prestw-397	No Pathogens inhibited	mol. weight (log10)	2.60848	Clomiphene citrate (Z,E)
Prestw-397	No Pathogens inhibited	XLogP	7.2	Clomiphene citrate (Z,E)
Prestw-397	No Pathogens inhibited	TPSA (log10)	1.13033	Clomiphene citrate (Z,E)
Prestw-397	No Pathogens inhibited	complexity (log10)	2.68215	Clomiphene citrate (Z,E)
Prestw-397	No Pathogens inhibited	volume	330.2	Clomiphene citrate (Z,E)
Prestw-399	No Pathogens inhibited	mol. weight (log10)	2.57281	Prochlorperazine dimaleate
Prestw-399	No Pathogens inhibited	XLogP	4.9	Prochlorperazine dimaleate
Prestw-399	No Pathogens inhibited	TPSA (log10)	1.5563	Prochlorperazine dimaleate
Prestw-399	No Pathogens inhibited	complexity (log10)	2.63246	Prochlorperazine dimaleate
Prestw-399	No Pathogens inhibited	volume	287.8	Prochlorperazine dimaleate
Prestw-40	Up to 3 Pathogens inhibited	mol. weight (log10)	2.51471	Niclosamide
Prestw-40	Up to 3 Pathogens inhibited	XLogP	4	Niclosamide
Prestw-40	Up to 3 Pathogens inhibited	TPSA (log10)	1.98318	Niclosamide
Prestw-40	Up to 3 Pathogens inhibited	complexity (log10)	2.60638	Niclosamide
Prestw-40	Up to 3 Pathogens inhibited	volume	226.1	Niclosamide
Prestw-401	No Pathogens inhibited	mol. weight (log10)	2.53717	Testosterone propionate
Prestw-401	No Pathogens inhibited	XLogP	4.4	Testosterone propionate
Prestw-401	No Pathogens inhibited	TPSA (log10)	1.64738	Testosterone propionate
Prestw-401	No Pathogens inhibited	complexity (log10)	2.79309	Testosterone propionate
Prestw-403	No Pathogens inhibited	mol. weight (log10)	2.89035	Thyroxine (L)
Prestw-403	No Pathogens inhibited	XLogP	2.4	Thyroxine (L)
Prestw-403	No Pathogens inhibited	TPSA (log10)	1.9722	Thyroxine (L)
Prestw-403	No Pathogens inhibited	complexity (log10)	2.62325	Thyroxine (L)
Prestw-403	No Pathogens inhibited	volume	318.8	Thyroxine (L)
Prestw-408	No Pathogens inhibited	mol. weight (log10)	2.61466	Butoconazole nitrate
Prestw-408	No Pathogens inhibited	XLogP	6.4	Butoconazole nitrate
Prestw-408	No Pathogens inhibited	TPSA (log10)	1.64444	Butoconazole nitrate
Prestw-408	No Pathogens inhibited	complexity (log10)	2.5832	Butoconazole nitrate
Prestw-408	No Pathogens inhibited	volume	299.8	Butoconazole nitrate
Prestw-409	No Pathogens inhibited	mol. weight (log10)	2.81045	Amiodarone hydrochloride
Prestw-409	No Pathogens inhibited	XLogP	7.6	Amiodarone hydrochloride
Prestw-409	No Pathogens inhibited	TPSA (log10)	1.65225	Amiodarone hydrochloride
Prestw-409	No Pathogens inhibited	complexity (log10)	2.73799	Amiodarone hydrochloride
Prestw-409	No Pathogens inhibited	volume	379.6	Amiodarone hydrochloride
Prestw-421	No Pathogens inhibited	mol. weight (log10)	2.52835	Suloctidil
Prestw-421	No Pathogens inhibited	XLogP	5.8	Suloctidil
Prestw-421	No Pathogens inhibited	TPSA (log10)	1.7679	Suloctidil
Prestw-421	No Pathogens inhibited	complexity (log10)	2.44248	Suloctidil
Prestw-421	No Pathogens inhibited	volume	287.8	Suloctidil
Prestw-435	No Pathogens inhibited	mol. weight (log10)	3.08013	Cyclosporin A
Prestw-435	No Pathogens inhibited	XLogP	7.5	Cyclosporin A
Prestw-435	No Pathogens inhibited	TPSA (log10)	2.44716	Cyclosporin A
Prestw-435	No Pathogens inhibited	complexity (log10)	3.36736	Cyclosporin A
Prestw-437	No Pathogens inhibited	mol. weight (log10)	2.89262	Digoxin
Prestw-437	No Pathogens inhibited	XLogP	1.3	Digoxin
Prestw-437	No Pathogens inhibited	TPSA (log10)	2.30963	Digoxin
Prestw-437	No Pathogens inhibited	complexity (log10)	3.16137	Digoxin
Prestw-438	Up to 3 Pathogens inhibited	mol. weight (log10)	2.73602	Doxorubicin hydrochloride
Prestw-438	Up to 3 Pathogens inhibited	XLogP	1.3	Doxorubicin hydrochloride
Prestw-438	Up to 3 Pathogens inhibited	TPSA (log10)	2.32015	Doxorubicin hydrochloride
Prestw-438	Up to 3 Pathogens inhibited	complexity (log10)	2.98989	Doxorubicin hydrochloride
Prestw-445	Up to 3 Pathogens inhibited	mol. weight (log10)	2.43994	Cyclobenzaprine hydrochloride
Prestw-445	Up to 3 Pathogens inhibited	XLogP	5.2	Cyclobenzaprine hydrochloride
Prestw-445	Up to 3 Pathogens inhibited	TPSA (log10)	0.623249	Cyclobenzaprine hydrochloride
Prestw-445	Up to 3 Pathogens inhibited	complexity (log10)	2.56229	Cyclobenzaprine hydrochloride
Prestw-445	Up to 3 Pathogens inhibited	volume	232.7	Cyclobenzaprine hydrochloride
Prestw-447	No Pathogens inhibited	mol. weight (log10)	2.55926	Hydrocortisone base
Prestw-447	No Pathogens inhibited	XLogP	1.6	Hydrocortisone base
Prestw-447	No Pathogens inhibited	TPSA (log10)	1.98137	Hydrocortisone base
Prestw-447	No Pathogens inhibited	complexity (log10)	2.83506	Hydrocortisone base
Prestw-45	No Pathogens inhibited	mol. weight (log10)	2.36031	Naproxen
Prestw-45	No Pathogens inhibited	XLogP	4	Naproxen
Prestw-45	No Pathogens inhibited	TPSA (log10)	1.70243	Naproxen
Prestw-45	No Pathogens inhibited	complexity (log10)	2.43297	Naproxen
Prestw-45	No Pathogens inhibited	volume	183	Naproxen
Prestw-455	No Pathogens inhibited	mol. weight (log10)	2.4415	Mebhydroline 1,5-naphtalenedisulfonate
Prestw-455	No Pathogens inhibited	XLogP	3.5	Mebhydroline 1,5-naphtalenedisulfonate
Prestw-455	No Pathogens inhibited	TPSA (log10)	0.963788	Mebhydroline 1,5-naphtalenedisulfonate
Prestw-455	No Pathogens inhibited	complexity (log10)	2.54407	Mebhydroline 1,5-naphtalenedisulfonate
Prestw-455	No Pathogens inhibited	volume	227.1	Mebhydroline 1,5-naphtalenedisulfonate
Prestw-457	No Pathogens inhibited	mol. weight (log10)	2.59212	Meclozine dihydrochloride
Prestw-457	No Pathogens inhibited	XLogP	5.8	Meclozine dihydrochloride
Prestw-457	No Pathogens inhibited	TPSA (log10)	0.875061	Meclozine dihydrochloride
Prestw-457	No Pathogens inhibited	complexity (log10)	2.65128	Meclozine dihydrochloride
Prestw-457	No Pathogens inhibited	volume	313.7	Meclozine dihydrochloride
Prestw-469	More than 3 Pathogens inhibited	mol. weight (log10)	2.33082	Niridazole
Prestw-469	More than 3 Pathogens inhibited	XLogP	0.9	Niridazole
Prestw-469	More than 3 Pathogens inhibited	TPSA (log10)	2.07918	Niridazole
Prestw-469	More than 3 Pathogens inhibited	complexity (log10)	2.42813	Niridazole
Prestw-469	More than 3 Pathogens inhibited	volume	147.3	Niridazole
Prestw-478	No Pathogens inhibited	mol. weight (log10)	2.58462	Felodipine
Prestw-478	No Pathogens inhibited	XLogP	3.9	Felodipine
Prestw-478	No Pathogens inhibited	TPSA (log10)	1.8169	Felodipine
Prestw-478	No Pathogens inhibited	complexity (log10)	2.78817	Felodipine
Prestw-478	No Pathogens inhibited	volume	282.5	Felodipine
Prestw-48	No Pathogens inhibited	mol. weight (log10)	2.49064	Dicyclomine hydrochloride
Prestw-48	No Pathogens inhibited	XLogP	5.5	Dicyclomine hydrochloride
Prestw-48	No Pathogens inhibited	TPSA (log10)	1.4843	Dicyclomine hydrochloride
Prestw-48	No Pathogens inhibited	complexity (log10)	2.51322	Dicyclomine hydrochloride
Prestw-48	No Pathogens inhibited	volume	254.7	Dicyclomine hydrochloride
Prestw-487	No Pathogens inhibited	mol. weight (log10)	2.72224	Daunorubicin hydrochloride
Prestw-487	No Pathogens inhibited	XLogP	1.8	Daunorubicin hydrochloride
Prestw-487	No Pathogens inhibited	TPSA (log10)	2.27184	Daunorubicin hydrochloride
Prestw-487	No Pathogens inhibited	complexity (log10)	2.98227	Daunorubicin hydrochloride
Prestw-491	No Pathogens inhibited	mol. weight (log10)	2.49062	Metixene hydrochloride
Prestw-491	No Pathogens inhibited	XLogP	4.9	Metixene hydrochloride
Prestw-491	No Pathogens inhibited	TPSA (log10)	1.46982	Metixene hydrochloride
Prestw-491	No Pathogens inhibited	complexity (log10)	2.54283	Metixene hydrochloride
Prestw-491	No Pathogens inhibited	volume	251	Metixene hydrochloride
Prestw-492	More than 3 Pathogens inhibited	mol. weight (log10)	2.29696	Nitrofural
Prestw-492	More than 3 Pathogens inhibited	XLogP	0.2	Nitrofural
Prestw-492	More than 3 Pathogens inhibited	TPSA (log10)	2.1038	Nitrofural
Prestw-492	More than 3 Pathogens inhibited	complexity (log10)	2.41664	Nitrofural
Prestw-492	More than 3 Pathogens inhibited	volume	139.7	Nitrofural
Prestw-493	No Pathogens inhibited	mol. weight (log10)	2.53834	Omeprazole
Prestw-493	No Pathogens inhibited	XLogP	2.2	Omeprazole
Prestw-493	No Pathogens inhibited	TPSA (log10)	1.98811	Omeprazole
Prestw-493	No Pathogens inhibited	complexity (log10)	2.6561	Omeprazole
Prestw-493	No Pathogens inhibited	volume	263.2	Omeprazole
Prestw-498	No Pathogens inhibited	mol. weight (log10)	2.45076	Artemisinin
Prestw-498	No Pathogens inhibited	XLogP	2.8	Artemisinin
Prestw-498	No Pathogens inhibited	TPSA (log10)	1.74036	Artemisinin
Prestw-498	No Pathogens inhibited	complexity (log10)	2.65514	Artemisinin
Prestw-509	No Pathogens inhibited	mol. weight (log10)	2.62358	Bromperidol
Prestw-509	No Pathogens inhibited	XLogP	3.3	Bromperidol
Prestw-509	No Pathogens inhibited	TPSA (log10)	1.61805	Bromperidol
Prestw-509	No Pathogens inhibited	complexity (log10)	2.65418	Bromperidol
Prestw-509	No Pathogens inhibited	volume	297.4	Bromperidol
Prestw-51	No Pathogens inhibited	mol. weight (log10)	2.41067	Trichlorfon
Prestw-51	No Pathogens inhibited	XLogP	0.5	Trichlorfon
Prestw-51	No Pathogens inhibited	TPSA (log10)	1.75435	Trichlorfon
Prestw-51	No Pathogens inhibited	complexity (log10)	2.26245	Trichlorfon
Prestw-51	No Pathogens inhibited	volume	156.8	Trichlorfon
Prestw-512	No Pathogens inhibited	mol. weight (log10)	2.91442	Iohexol
Prestw-512	No Pathogens inhibited	XLogP	-3	Iohexol
Prestw-512	No Pathogens inhibited	TPSA (log10)	2.3032	Iohexol
Prestw-512	No Pathogens inhibited	complexity (log10)	2.81491	Iohexol
Prestw-512	No Pathogens inhibited	volume	410.5	Iohexol
Prestw-513	No Pathogens inhibited	mol. weight (log10)	2.41724	Norcyclobenzaprine
Prestw-513	No Pathogens inhibited	XLogP	4.7	Norcyclobenzaprine
Prestw-513	No Pathogens inhibited	TPSA (log10)	1.11394	Norcyclobenzaprine
Prestw-513	No Pathogens inhibited	complexity (log10)	2.53148	Norcyclobenzaprine
Prestw-513	No Pathogens inhibited	volume	220.2	Norcyclobenzaprine
Prestw-515	No Pathogens inhibited	mol. weight (log10)	2.15576	Trimethadione
Prestw-515	No Pathogens inhibited	XLogP	0.3	Trimethadione
Prestw-515	No Pathogens inhibited	TPSA (log10)	1.67761	Trimethadione
Prestw-515	No Pathogens inhibited	complexity (log10)	2.29447	Trimethadione
Prestw-515	No Pathogens inhibited	volume	109.2	Trimethadione
Prestw-527	Up to 3 Pathogens inhibited	mol. weight (log10)	2.52681	Tenoxicam
Prestw-527	Up to 3 Pathogens inhibited	XLogP	2.3	Tenoxicam
Prestw-527	Up to 3 Pathogens inhibited	TPSA (log10)	2.14613	Tenoxicam
Prestw-527	Up to 3 Pathogens inhibited	complexity (log10)	2.77743	Tenoxicam
Prestw-527	Up to 3 Pathogens inhibited	volume	235.6	Tenoxicam
Prestw-529	No Pathogens inhibited	mol. weight (log10)	2.58723	Mesoridazine besylate
Prestw-529	No Pathogens inhibited	XLogP	4.5	Mesoridazine besylate
Prestw-529	No Pathogens inhibited	TPSA (log10)	1.83948	Mesoridazine besylate
Prestw-529	No Pathogens inhibited	complexity (log10)	2.7007	Mesoridazine besylate
Prestw-529	No Pathogens inhibited	volume	301.5	Mesoridazine besylate
Prestw-53	No Pathogens inhibited	mol. weight (log10)	2.54706	Triflupromazine hydrochloride
Prestw-53	No Pathogens inhibited	XLogP	5.2	Triflupromazine hydrochloride
Prestw-53	No Pathogens inhibited	TPSA (log10)	1.51587	Triflupromazine hydrochloride
Prestw-53	No Pathogens inhibited	complexity (log10)	2.61909	Triflupromazine hydrochloride
Prestw-53	No Pathogens inhibited	volume	266.6	Triflupromazine hydrochloride
Prestw-534	No Pathogens inhibited	mol. weight (log10)	2.56447	Atovaquone
Prestw-534	No Pathogens inhibited	XLogP	5.2	Atovaquone
Prestw-534	No Pathogens inhibited	TPSA (log10)	1.74351	Atovaquone
Prestw-534	No Pathogens inhibited	complexity (log10)	2.77452	Atovaquone
Prestw-534	No Pathogens inhibited	volume	280.8	Atovaquone
Prestw-538	No Pathogens inhibited	mol. weight (log10)	2.34682	Phenindione
Prestw-538	No Pathogens inhibited	XLogP	2.9	Phenindione
Prestw-538	No Pathogens inhibited	TPSA (log10)	1.54531	Phenindione
Prestw-538	No Pathogens inhibited	complexity (log10)	2.48287	Phenindione
Prestw-538	No Pathogens inhibited	volume	179.9	Phenindione
Prestw-547	No Pathogens inhibited	mol. weight (log10)	2.38423	Molsidomine
Prestw-547	No Pathogens inhibited	XLogP	2.2	Molsidomine
Prestw-547	No Pathogens inhibited	TPSA (log10)	1.94448	Molsidomine
Prestw-547	No Pathogens inhibited	complexity (log10)	2.43136	Molsidomine
Prestw-547	No Pathogens inhibited	volume	178.3	Molsidomine
Prestw-551	No Pathogens inhibited	mol. weight (log10)	2.53097	Hexetidine
Prestw-551	No Pathogens inhibited	XLogP	5.7	Hexetidine
Prestw-551	No Pathogens inhibited	TPSA (log10)	1.52504	Hexetidine
Prestw-551	No Pathogens inhibited	complexity (log10)	2.46538	Hexetidine
Prestw-551	No Pathogens inhibited	volume	296	Hexetidine
Prestw-553	No Pathogens inhibited	mol. weight (log10)	2.53201	Pentamidine isethionate
Prestw-553	No Pathogens inhibited	XLogP	2.6	Pentamidine isethionate
Prestw-553	No Pathogens inhibited	TPSA (log10)	2.07555	Pentamidine isethionate
Prestw-553	No Pathogens inhibited	complexity (log10)	2.57519	Pentamidine isethionate
Prestw-553	No Pathogens inhibited	volume	274.9	Pentamidine isethionate
Prestw-559	Up to 3 Pathogens inhibited	mol. weight (log10)	2.6207	DO 897/99
Prestw-559	Up to 3 Pathogens inhibited	XLogP	4.8	DO 897/99
Prestw-559	Up to 3 Pathogens inhibited	TPSA (log10)	1.66087	DO 897/99
Prestw-559	Up to 3 Pathogens inhibited	complexity (log10)	2.73957	DO 897/99
Prestw-559	Up to 3 Pathogens inhibited	volume	338.7	DO 897/99
Prestw-560	No Pathogens inhibited	mol. weight (log10)	2.51783	Prenylamine lactate
Prestw-560	No Pathogens inhibited	XLogP	6	Prenylamine lactate
Prestw-560	No Pathogens inhibited	TPSA (log10)	1.11394	Prenylamine lactate
Prestw-560	No Pathogens inhibited	complexity (log10)	2.49969	Prenylamine lactate
Prestw-560	No Pathogens inhibited	volume	281.5	Prenylamine lactate
Prestw-572	No Pathogens inhibited	mol. weight (log10)	2.7172	Mometasone furoate
Prestw-572	No Pathogens inhibited	XLogP	3.9	Mometasone furoate
Prestw-572	No Pathogens inhibited	TPSA (log10)	1.97681	Mometasone furoate
Prestw-572	No Pathogens inhibited	complexity (log10)	3.0086	Mometasone furoate
Prestw-574	No Pathogens inhibited	mol. weight (log10)	2.26051	Dacarbazine
Prestw-574	No Pathogens inhibited	XLogP	-0.3	Dacarbazine
Prestw-574	No Pathogens inhibited	TPSA (log10)	1.98408	Dacarbazine
Prestw-574	No Pathogens inhibited	complexity (log10)	2.48001	Dacarbazine
Prestw-574	No Pathogens inhibited	volume	137.5	Dacarbazine
Prestw-576	No Pathogens inhibited	mol. weight (log10)	2.51382	Acetopromazine maleate salt
Prestw-576	No Pathogens inhibited	XLogP	4.2	Acetopromazine maleate salt
Prestw-576	No Pathogens inhibited	TPSA (log10)	1.69723	Acetopromazine maleate salt
Prestw-576	No Pathogens inhibited	complexity (log10)	2.617	Acetopromazine maleate salt
Prestw-576	No Pathogens inhibited	volume	262.1	Acetopromazine maleate salt
Prestw-58	No Pathogens inhibited	mol. weight (log10)	2.66991	Oxethazaine
Prestw-58	No Pathogens inhibited	XLogP	3.8	Oxethazaine
Prestw-58	No Pathogens inhibited	TPSA (log10)	1.81358	Oxethazaine
Prestw-58	No Pathogens inhibited	complexity (log10)	2.76716	Oxethazaine
Prestw-58	No Pathogens inhibited	volume	383.3	Oxethazaine
Prestw-607	Up to 3 Pathogens inhibited	mol. weight (log10)	2.46892	Eburnamonine (-)
Prestw-607	Up to 3 Pathogens inhibited	XLogP	3	Eburnamonine (-)
Prestw-607	Up to 3 Pathogens inhibited	TPSA (log10)	1.4183	Eburnamonine (-)
Prestw-607	Up to 3 Pathogens inhibited	complexity (log10)	2.69197	Eburnamonine (-)
Prestw-607	Up to 3 Pathogens inhibited	volume	231.5	Eburnamonine (-)
Prestw-616	No Pathogens inhibited	mol. weight (log10)	2.74568	Demecarium bromide
Prestw-616	No Pathogens inhibited	XLogP	6.6	Demecarium bromide
Prestw-616	No Pathogens inhibited	TPSA (log10)	1.77887	Demecarium bromide
Prestw-616	No Pathogens inhibited	complexity (log10)	2.83632	Demecarium bromide
Prestw-627	No Pathogens inhibited	mol. weight (log10)	2.64483	Folic acid
Prestw-627	No Pathogens inhibited	XLogP	-1.1	Folic acid
Prestw-627	No Pathogens inhibited	TPSA (log10)	2.32222	Folic acid
Prestw-627	No Pathogens inhibited	complexity (log10)	2.8848	Folic acid
Prestw-627	No Pathogens inhibited	volume	319.5	Folic acid
Prestw-630	Up to 3 Pathogens inhibited	mol. weight (log10)	2.43518	Dimethisoquin hydrochloride
Prestw-630	Up to 3 Pathogens inhibited	XLogP	4.2	Dimethisoquin hydrochloride
Prestw-630	Up to 3 Pathogens inhibited	TPSA (log10)	1.4216	Dimethisoquin hydrochloride
Prestw-630	Up to 3 Pathogens inhibited	complexity (log10)	2.43136	Dimethisoquin hydrochloride
Prestw-630	Up to 3 Pathogens inhibited	volume	229.4	Dimethisoquin hydrochloride
Prestw-64	Up to 3 Pathogens inhibited	mol. weight (log10)	2.50361	Chlorpromazine hydrochloride
Prestw-64	Up to 3 Pathogens inhibited	XLogP	5.2	Chlorpromazine hydrochloride
Prestw-64	Up to 3 Pathogens inhibited	TPSA (log10)	1.51587	Chlorpromazine hydrochloride
Prestw-64	Up to 3 Pathogens inhibited	complexity (log10)	2.5302	Chlorpromazine hydrochloride
Prestw-64	Up to 3 Pathogens inhibited	volume	245.9	Chlorpromazine hydrochloride
Prestw-660	No Pathogens inhibited	mol. weight (log10)	2.94105	Avermectin B1a
Prestw-660	No Pathogens inhibited	XLogP	3.8	Avermectin B1a
Prestw-660	No Pathogens inhibited	TPSA (log10)	2.233	Avermectin B1a
Prestw-660	No Pathogens inhibited	complexity (log10)	3.23805	Avermectin B1a
Prestw-67	No Pathogens inhibited	mol. weight (log10)	2.61923	Miconazole
Prestw-67	No Pathogens inhibited	XLogP	5.3	Miconazole
Prestw-67	No Pathogens inhibited	TPSA (log10)	1.44716	Miconazole
Prestw-67	No Pathogens inhibited	complexity (log10)	2.62014	Miconazole
Prestw-67	No Pathogens inhibited	volume	292.2	Miconazole
Prestw-688	No Pathogens inhibited	mol. weight (log10)	2.5446	Estropipate
Prestw-688	No Pathogens inhibited	XLogP	2.5	Estropipate
Prestw-688	No Pathogens inhibited	TPSA (log10)	1.95424	Estropipate
Prestw-688	No Pathogens inhibited	complexity (log10)	2.79518	Estropipate
Prestw-688	No Pathogens inhibited	volume	260.9	Estropipate
Prestw-693	Up to 3 Pathogens inhibited	mol. weight (log10)	2.45396	Promazine hydrochloride
Prestw-693	Up to 3 Pathogens inhibited	XLogP	4.5	Promazine hydrochloride
Prestw-693	Up to 3 Pathogens inhibited	TPSA (log10)	1.51587	Promazine hydrochloride
Prestw-693	Up to 3 Pathogens inhibited	complexity (log10)	2.45484	Promazine hydrochloride
Prestw-693	Up to 3 Pathogens inhibited	volume	230	Promazine hydrochloride
Prestw-699	No Pathogens inhibited	mol. weight (log10)	2.43195	Hexestrol
Prestw-699	No Pathogens inhibited	XLogP	5.2	Hexestrol
Prestw-699	No Pathogens inhibited	TPSA (log10)	1.61805	Hexestrol
Prestw-699	No Pathogens inhibited	complexity (log10)	2.37107	Hexestrol
Prestw-699	No Pathogens inhibited	volume	225.7	Hexestrol
Prestw-70	No Pathogens inhibited	mol. weight (log10)	2.48772	Tolnaftate
Prestw-70	No Pathogens inhibited	XLogP	5.5	Tolnaftate
Prestw-70	No Pathogens inhibited	TPSA (log10)	1.65896	Tolnaftate
Prestw-70	No Pathogens inhibited	complexity (log10)	2.58659	Tolnaftate
Prestw-70	No Pathogens inhibited	volume	247.7	Tolnaftate
Prestw-703	No Pathogens inhibited	mol. weight (log10)	2.57694	Famprofazone
Prestw-703	No Pathogens inhibited	XLogP	5	Famprofazone
Prestw-703	No Pathogens inhibited	TPSA (log10)	1.44404	Famprofazone
Prestw-703	No Pathogens inhibited	complexity (log10)	2.74663	Famprofazone
Prestw-703	No Pathogens inhibited	volume	312.5	Famprofazone
Prestw-705	No Pathogens inhibited	mol. weight (log10)	2.63008	Methyl benzethonium chloride
Prestw-705	No Pathogens inhibited	XLogP	7.1	Methyl benzethonium chloride
Prestw-705	No Pathogens inhibited	TPSA (log10)	1.29003	Methyl benzethonium chloride
Prestw-705	No Pathogens inhibited	complexity (log10)	2.7007	Methyl benzethonium chloride
Prestw-705	No Pathogens inhibited	volume	363.9	Methyl benzethonium chloride
Prestw-706	No Pathogens inhibited	mol. weight (log10)	2.47831	Chlorcyclizine hydrochloride
Prestw-706	No Pathogens inhibited	XLogP	4.5	Chlorcyclizine hydrochloride
Prestw-706	No Pathogens inhibited	TPSA (log10)	0.875061	Chlorcyclizine hydrochloride
Prestw-706	No Pathogens inhibited	complexity (log10)	2.47712	Chlorcyclizine hydrochloride
Prestw-706	No Pathogens inhibited	volume	238.1	Chlorcyclizine hydrochloride
Prestw-708	No Pathogens inhibited	mol. weight (log10)	2.61556	Benzethonium chloride
Prestw-708	No Pathogens inhibited	XLogP	6.7	Benzethonium chloride
Prestw-708	No Pathogens inhibited	TPSA (log10)	1.29003	Benzethonium chloride
Prestw-708	No Pathogens inhibited	complexity (log10)	2.66839	Benzethonium chloride
Prestw-708	No Pathogens inhibited	volume	351.4	Benzethonium chloride
Prestw-714	No Pathogens inhibited	mol. weight (log10)	2.37316	Isosorbide dinitrate
Prestw-714	No Pathogens inhibited	XLogP	1.3	Isosorbide dinitrate
Prestw-714	No Pathogens inhibited	TPSA (log10)	2.11394	Isosorbide dinitrate
Prestw-714	No Pathogens inhibited	complexity (log10)	2.42813	Isosorbide dinitrate
Prestw-714	No Pathogens inhibited	volume	154.1	Isosorbide dinitrate
Prestw-718	No Pathogens inhibited	mol. weight (log10)	2.57572	Fluorometholone
Prestw-718	No Pathogens inhibited	XLogP	2	Fluorometholone
Prestw-718	No Pathogens inhibited	TPSA (log10)	1.87852	Fluorometholone
Prestw-718	No Pathogens inhibited	complexity (log10)	2.89597	Fluorometholone
Prestw-732	More than 3 Pathogens inhibited	mol. weight (log10)	2.42361	Streptozotocin
Prestw-732	More than 3 Pathogens inhibited	XLogP	-1.4	Streptozotocin
Prestw-732	More than 3 Pathogens inhibited	TPSA (log10)	2.18469	Streptozotocin
Prestw-732	More than 3 Pathogens inhibited	complexity (log10)	2.49831	Streptozotocin
Prestw-732	More than 3 Pathogens inhibited	volume	183.2	Streptozotocin
Prestw-740	No Pathogens inhibited	mol. weight (log10)	2.43803	Ebselen
Prestw-740	No Pathogens inhibited	TPSA (log10)	1.32838	Ebselen
Prestw-740	No Pathogens inhibited	complexity (log10)	2.43933	Ebselen
Prestw-756	No Pathogens inhibited	mol. weight (log10)	2.4287	Diethylstilbestrol
Prestw-756	No Pathogens inhibited	XLogP	5.1	Diethylstilbestrol
Prestw-756	No Pathogens inhibited	TPSA (log10)	1.61805	Diethylstilbestrol
Prestw-756	No Pathogens inhibited	complexity (log10)	2.45637	Diethylstilbestrol
Prestw-756	No Pathogens inhibited	volume	224.1	Diethylstilbestrol
Prestw-757	No Pathogens inhibited	mol. weight (log10)	2.58077	Chlorotrianisene
Prestw-757	No Pathogens inhibited	XLogP	6.4	Chlorotrianisene
Prestw-757	No Pathogens inhibited	TPSA (log10)	1.45788	Chlorotrianisene
Prestw-757	No Pathogens inhibited	complexity (log10)	2.64542	Chlorotrianisene
Prestw-757	No Pathogens inhibited	volume	300.2	Chlorotrianisene
Prestw-761	No Pathogens inhibited	mol. weight (log10)	2.2861	Butamben
Prestw-761	No Pathogens inhibited	XLogP	2.9	Butamben
Prestw-761	No Pathogens inhibited	TPSA (log10)	1.72673	Butamben
Prestw-761	No Pathogens inhibited	complexity (log10)	2.24055	Butamben
Prestw-761	No Pathogens inhibited	volume	159	Butamben
Prestw-765	No Pathogens inhibited	mol. weight (log10)	2.33707	Ethoxyquin
Prestw-765	No Pathogens inhibited	XLogP	3.1	Ethoxyquin
Prestw-765	No Pathogens inhibited	TPSA (log10)	1.3483	Ethoxyquin
Prestw-765	No Pathogens inhibited	complexity (log10)	2.45179	Ethoxyquin
Prestw-765	No Pathogens inhibited	volume	181.3	Ethoxyquin
Prestw-767	No Pathogens inhibited	mol. weight (log10)	2.32894	Guanadrel sulfate
Prestw-767	No Pathogens inhibited	XLogP	0	Guanadrel sulfate
Prestw-767	No Pathogens inhibited	TPSA (log10)	1.92376	Guanadrel sulfate
Prestw-767	No Pathogens inhibited	complexity (log10)	2.38917	Guanadrel sulfate
Prestw-767	No Pathogens inhibited	volume	161.6	Guanadrel sulfate
Prestw-768	No Pathogens inhibited	mol. weight (log10)	2.4269	Vidarabine
Prestw-768	No Pathogens inhibited	XLogP	-1.1	Vidarabine
Prestw-768	No Pathogens inhibited	TPSA (log10)	2.14922	Vidarabine
Prestw-768	No Pathogens inhibited	complexity (log10)	2.52504	Vidarabine
Prestw-768	No Pathogens inhibited	volume	182.4	Vidarabine
Prestw-772	No Pathogens inhibited	mol. weight (log10)	2.4317	Leflunomide
Prestw-772	No Pathogens inhibited	XLogP	2.5	Leflunomide
Prestw-772	No Pathogens inhibited	TPSA (log10)	1.74896	Leflunomide
Prestw-772	No Pathogens inhibited	complexity (log10)	2.51455	Leflunomide
Prestw-772	No Pathogens inhibited	volume	191.2	Leflunomide
Prestw-777	Up to 3 Pathogens inhibited	mol. weight (log10)	2.70654	Alexidine dihydrochloride
Prestw-777	Up to 3 Pathogens inhibited	XLogP	4.3	Alexidine dihydrochloride
Prestw-777	Up to 3 Pathogens inhibited	TPSA (log10)	2.25285	Alexidine dihydrochloride
Prestw-777	Up to 3 Pathogens inhibited	complexity (log10)	2.77887	Alexidine dihydrochloride
Prestw-778	No Pathogens inhibited	mol. weight (log10)	2.54839	Proadifen hydrochloride
Prestw-778	No Pathogens inhibited	XLogP	4.6	Proadifen hydrochloride
Prestw-778	No Pathogens inhibited	TPSA (log10)	1.4843	Proadifen hydrochloride
Prestw-778	No Pathogens inhibited	complexity (log10)	2.57403	Proadifen hydrochloride
Prestw-778	No Pathogens inhibited	volume	297.1	Proadifen hydrochloride
Prestw-78	Up to 3 Pathogens inhibited	mol. weight (log10)	2.56888	Thioridazine hydrochloride
Prestw-78	Up to 3 Pathogens inhibited	XLogP	5.9	Thioridazine hydrochloride
Prestw-78	Up to 3 Pathogens inhibited	TPSA (log10)	1.76418	Thioridazine hydrochloride
Prestw-78	Up to 3 Pathogens inhibited	complexity (log10)	2.63548	Thioridazine hydrochloride
Prestw-78	Up to 3 Pathogens inhibited	volume	293.1	Thioridazine hydrochloride
Prestw-785	No Pathogens inhibited	mol. weight (log10)	2.52411	Dicumarol
Prestw-785	No Pathogens inhibited	XLogP	3.4	Dicumarol
Prestw-785	No Pathogens inhibited	TPSA (log10)	1.9987	Dicumarol
Prestw-785	No Pathogens inhibited	complexity (log10)	2.78176	Dicumarol
Prestw-785	No Pathogens inhibited	volume	246.6	Dicumarol
Prestw-787	More than 3 Pathogens inhibited	mol. weight (log10)	2.84861	Merbromin
Prestw-787	More than 3 Pathogens inhibited	TPSA (log10)	1.96142	Merbromin
Prestw-787	More than 3 Pathogens inhibited	complexity (log10)	2.90363	Merbromin
Prestw-792	No Pathogens inhibited	mol. weight (log10)	2.61761	Propidium iodide
Prestw-792	No Pathogens inhibited	XLogP	4.9	Propidium iodide
Prestw-792	No Pathogens inhibited	TPSA (log10)	1.75511	Propidium iodide
Prestw-792	No Pathogens inhibited	complexity (log10)	2.74429	Propidium iodide
Prestw-792	No Pathogens inhibited	volume	335.8	Propidium iodide
Prestw-797	No Pathogens inhibited	mol. weight (log10)	2.5165	Methotrimeprazine maleat salt
Prestw-797	No Pathogens inhibited	XLogP	4.7	Methotrimeprazine maleat salt
Prestw-797	No Pathogens inhibited	TPSA (log10)	1.62325	Methotrimeprazine maleat salt
Prestw-797	No Pathogens inhibited	complexity (log10)	2.57749	Methotrimeprazine maleat salt
Prestw-797	No Pathogens inhibited	volume	264.3	Methotrimeprazine maleat salt
Prestw-798	No Pathogens inhibited	mol. weight (log10)	2.42543	Dienestrol
Prestw-798	No Pathogens inhibited	XLogP	5.4	Dienestrol
Prestw-798	No Pathogens inhibited	TPSA (log10)	1.61805	Dienestrol
Prestw-798	No Pathogens inhibited	complexity (log10)	2.50243	Dienestrol
Prestw-798	No Pathogens inhibited	volume	222.6	Dienestrol
Prestw-799	No Pathogens inhibited	mol. weight (log10)	2.47044	Pridinol methanesulfonate salt
Prestw-799	No Pathogens inhibited	XLogP	3.8	Pridinol methanesulfonate salt
Prestw-799	No Pathogens inhibited	TPSA (log10)	1.38917	Pridinol methanesulfonate salt
Prestw-799	No Pathogens inhibited	complexity (log10)	2.46835	Pridinol methanesulfonate salt
Prestw-799	No Pathogens inhibited	volume	245.2	Pridinol methanesulfonate salt
Prestw-810	No Pathogens inhibited	mol. weight (log10)	2.59961	Sulconazole nitrate
Prestw-810	No Pathogens inhibited	XLogP	6.1	Sulconazole nitrate
Prestw-810	No Pathogens inhibited	TPSA (log10)	1.64444	Sulconazole nitrate
Prestw-810	No Pathogens inhibited	complexity (log10)	2.57864	Sulconazole nitrate
Prestw-810	No Pathogens inhibited	volume	287.3	Sulconazole nitrate
Prestw-830	No Pathogens inhibited	mol. weight (log10)	2.59714	Ethaverine hydrochloride
Prestw-830	No Pathogens inhibited	XLogP	5.4	Ethaverine hydrochloride
Prestw-830	No Pathogens inhibited	TPSA (log10)	1.70586	Ethaverine hydrochloride
Prestw-830	No Pathogens inhibited	complexity (log10)	2.66464	Ethaverine hydrochloride
Prestw-830	No Pathogens inhibited	volume	319.4	Ethaverine hydrochloride
Prestw-837	No Pathogens inhibited	mol. weight (log10)	2.75645	Carbenoxolone disodium salt
Prestw-837	No Pathogens inhibited	XLogP	6.4	Carbenoxolone disodium salt
Prestw-837	No Pathogens inhibited	TPSA (log10)	2.07555	Carbenoxolone disodium salt
Prestw-837	No Pathogens inhibited	complexity (log10)	3.07918	Carbenoxolone disodium salt
Prestw-838	No Pathogens inhibited	mol. weight (log10)	2.78814	Iocetamic acid
Prestw-838	No Pathogens inhibited	XLogP	2.6	Iocetamic acid
Prestw-838	No Pathogens inhibited	TPSA (log10)	1.92737	Iocetamic acid
Prestw-838	No Pathogens inhibited	complexity (log10)	2.5832	Iocetamic acid
Prestw-838	No Pathogens inhibited	volume	264.8	Iocetamic acid
Prestw-840	No Pathogens inhibited	mol. weight (log10)	2.49481	Ethopropazine hydrochloride
Prestw-840	No Pathogens inhibited	XLogP	4.8	Ethopropazine hydrochloride
Prestw-840	No Pathogens inhibited	TPSA (log10)	1.51587	Ethopropazine hydrochloride
Prestw-840	No Pathogens inhibited	complexity (log10)	2.50786	Ethopropazine hydrochloride
Prestw-840	No Pathogens inhibited	volume	254.2	Ethopropazine hydrochloride
Prestw-842	No Pathogens inhibited	mol. weight (log10)	2.47487	Trimeprazine tartrate
Prestw-842	No Pathogens inhibited	XLogP	4.7	Trimeprazine tartrate
Prestw-842	No Pathogens inhibited	TPSA (log10)	1.51587	Trimeprazine tartrate
Prestw-842	No Pathogens inhibited	complexity (log10)	2.49276	Trimeprazine tartrate
Prestw-842	No Pathogens inhibited	volume	242.6	Trimeprazine tartrate
Prestw-845	No Pathogens inhibited	mol. weight (log10)	2.48482	Amiprilose hydrochloride
Prestw-845	No Pathogens inhibited	XLogP	-0.6	Amiprilose hydrochloride
Prestw-845	No Pathogens inhibited	TPSA (log10)	1.91169	Amiprilose hydrochloride
Prestw-845	No Pathogens inhibited	complexity (log10)	2.52763	Amiprilose hydrochloride
Prestw-845	No Pathogens inhibited	volume	231.8	Amiprilose hydrochloride
Prestw-85	No Pathogens inhibited	mol. weight (log10)	2.32972	Baclofen (R,S)
Prestw-85	No Pathogens inhibited	XLogP	-1	Baclofen (R,S)
Prestw-85	No Pathogens inhibited	TPSA (log10)	1.80821	Baclofen (R,S)
Prestw-85	No Pathogens inhibited	complexity (log10)	2.28103	Baclofen (R,S)
Prestw-85	No Pathogens inhibited	volume	160.8	Baclofen (R,S)
Prestw-858	No Pathogens inhibited	mol. weight (log10)	2.65463	Doxazosin mesylate
Prestw-858	No Pathogens inhibited	XLogP	2.5	Doxazosin mesylate
Prestw-858	No Pathogens inhibited	TPSA (log10)	2.05308	Doxazosin mesylate
Prestw-858	No Pathogens inhibited	complexity (log10)	2.83123	Doxazosin mesylate
Prestw-858	No Pathogens inhibited	volume	334.4	Doxazosin mesylate
Prestw-862	No Pathogens inhibited	mol. weight (log10)	2.6754	Raloxifene hydrochloride
Prestw-862	No Pathogens inhibited	XLogP	6.1	Raloxifene hydrochloride
Prestw-862	No Pathogens inhibited	TPSA (log10)	1.99651	Raloxifene hydrochloride
Prestw-862	No Pathogens inhibited	complexity (log10)	2.81624	Raloxifene hydrochloride
Prestw-862	No Pathogens inhibited	volume	369.9	Raloxifene hydrochloride
Prestw-865	No Pathogens inhibited	mol. weight (log10)	2.62176	Simvastatin
Prestw-865	No Pathogens inhibited	XLogP	4.7	Simvastatin
Prestw-865	No Pathogens inhibited	TPSA (log10)	1.86806	Simvastatin
Prestw-865	No Pathogens inhibited	complexity (log10)	2.8488	Simvastatin
Prestw-865	No Pathogens inhibited	volume	332.3	Simvastatin
Prestw-866	No Pathogens inhibited	mol. weight (log10)	2.38775	Azacytidine-5
Prestw-866	No Pathogens inhibited	XLogP	-2.2	Azacytidine-5
Prestw-866	No Pathogens inhibited	TPSA (log10)	2.15229	Azacytidine-5
Prestw-866	No Pathogens inhibited	complexity (log10)	2.58433	Azacytidine-5
Prestw-866	No Pathogens inhibited	volume	168.2	Azacytidine-5
Prestw-870	No Pathogens inhibited	mol. weight (log10)	2.45672	Luteolin
Prestw-870	No Pathogens inhibited	XLogP	1.4	Luteolin
Prestw-870	No Pathogens inhibited	TPSA (log10)	2.03342	Luteolin
Prestw-870	No Pathogens inhibited	complexity (log10)	2.65031	Luteolin
Prestw-870	No Pathogens inhibited	volume	208.7	Luteolin
Prestw-875	No Pathogens inhibited	mol. weight (log10)	2.78439	Reserpine
Prestw-875	No Pathogens inhibited	XLogP	4	Reserpine
Prestw-875	No Pathogens inhibited	TPSA (log10)	2.07555	Reserpine
Prestw-875	No Pathogens inhibited	complexity (log10)	3	Reserpine
Prestw-886	No Pathogens inhibited	mol. weight (log10)	2.48501	Clioquinol
Prestw-886	No Pathogens inhibited	XLogP	3.5	Clioquinol
Prestw-886	No Pathogens inhibited	TPSA (log10)	1.53275	Clioquinol
Prestw-886	No Pathogens inhibited	complexity (log10)	2.28556	Clioquinol
Prestw-886	No Pathogens inhibited	volume	158.9	Clioquinol
Prestw-888	No Pathogens inhibited	mol. weight (log10)	2.45396	Promethazine hydrochloride
Prestw-888	No Pathogens inhibited	XLogP	4.8	Promethazine hydrochloride
Prestw-888	No Pathogens inhibited	TPSA (log10)	1.51587	Promethazine hydrochloride
Prestw-888	No Pathogens inhibited	complexity (log10)	2.47422	Promethazine hydrochloride
Prestw-888	No Pathogens inhibited	volume	229.6	Promethazine hydrochloride
Prestw-894	No Pathogens inhibited	mol. weight (log10)	2.28831	Butylparaben
Prestw-894	No Pathogens inhibited	XLogP	3.6	Butylparaben
Prestw-894	No Pathogens inhibited	TPSA (log10)	1.67669	Butylparaben
Prestw-894	No Pathogens inhibited	complexity (log10)	2.233	Butylparaben
Prestw-894	No Pathogens inhibited	volume	158.1	Butylparaben
Prestw-903	No Pathogens inhibited	mol. weight (log10)	2.36936	Diloxanide furoate
Prestw-903	No Pathogens inhibited	XLogP	2	Diloxanide furoate
Prestw-903	No Pathogens inhibited	TPSA (log10)	1.61805	Diloxanide furoate
Prestw-903	No Pathogens inhibited	complexity (log10)	2.3075	Diloxanide furoate
Prestw-903	No Pathogens inhibited	volume	164.7	Diloxanide furoate
Prestw-906	No Pathogens inhibited	mol. weight (log10)	2.67722	Fluspirilen
Prestw-906	No Pathogens inhibited	XLogP	5.6	Fluspirilen
Prestw-906	No Pathogens inhibited	TPSA (log10)	1.56348	Fluspirilen
Prestw-906	No Pathogens inhibited	complexity (log10)	2.81491	Fluspirilen
Prestw-906	No Pathogens inhibited	volume	373.8	Fluspirilen
Prestw-914	Up to 3 Pathogens inhibited	mol. weight (log10)	2.43195	Estrone
Prestw-914	Up to 3 Pathogens inhibited	XLogP	3.1	Estrone
Prestw-914	Up to 3 Pathogens inhibited	TPSA (log10)	1.5832	Estrone
Prestw-914	Up to 3 Pathogens inhibited	complexity (log10)	2.62118	Estrone
Prestw-914	Up to 3 Pathogens inhibited	volume	215	Estrone
Prestw-915	No Pathogens inhibited	mol. weight (log10)	2.66124	Lorglumide sodium salt
Prestw-915	No Pathogens inhibited	XLogP	6.1	Lorglumide sodium salt
Prestw-915	No Pathogens inhibited	TPSA (log10)	1.95665	Lorglumide sodium salt
Prestw-915	No Pathogens inhibited	complexity (log10)	2.72591	Lorglumide sodium salt
Prestw-918	No Pathogens inhibited	mol. weight (log10)	2.62163	Nimodipine
Prestw-918	No Pathogens inhibited	XLogP	3.1	Nimodipine
Prestw-918	No Pathogens inhibited	TPSA (log10)	2.08279	Nimodipine
Prestw-918	No Pathogens inhibited	complexity (log10)	2.86688	Nimodipine
Prestw-918	No Pathogens inhibited	volume	321.8	Nimodipine
Prestw-925	No Pathogens inhibited	mol. weight (log10)	2.7091	Thonzonium bromide
Prestw-925	No Pathogens inhibited	XLogP	9.9	Thonzonium bromide
Prestw-925	No Pathogens inhibited	TPSA (log10)	1.59329	Thonzonium bromide
Prestw-925	No Pathogens inhibited	complexity (log10)	2.71181	Thonzonium bromide
Prestw-928	No Pathogens inhibited	mol. weight (log10)	2.50136	Nilutamide
Prestw-928	No Pathogens inhibited	XLogP	2	Nilutamide
Prestw-928	No Pathogens inhibited	TPSA (log10)	1.98318	Nilutamide
Prestw-928	No Pathogens inhibited	complexity (log10)	2.71181	Nilutamide
Prestw-928	No Pathogens inhibited	volume	215.1	Nilutamide
Prestw-930	No Pathogens inhibited	mol. weight (log10)	2.42058	Protriptyline hydrochloride
Prestw-930	No Pathogens inhibited	XLogP	4.4	Protriptyline hydrochloride
Prestw-930	No Pathogens inhibited	TPSA (log10)	1.11394	Protriptyline hydrochloride
Prestw-930	No Pathogens inhibited	complexity (log10)	2.47129	Protriptyline hydrochloride
Prestw-930	No Pathogens inhibited	volume	221.8	Protriptyline hydrochloride
Prestw-934	No Pathogens inhibited	mol. weight (log10)	2.1109	Flucytosine
Prestw-934	No Pathogens inhibited	XLogP	-0.9	Flucytosine
Prestw-934	No Pathogens inhibited	TPSA (log10)	1.83569	Flucytosine
Prestw-934	No Pathogens inhibited	complexity (log10)	2.31806	Flucytosine
Prestw-934	No Pathogens inhibited	volume	88.5	Flucytosine
Prestw-935	No Pathogens inhibited	mol. weight (log10)	2.34498	(-)-MK 801 hydrogen maleate
Prestw-935	No Pathogens inhibited	XLogP	2.8	(-)-MK 801 hydrogen maleate
Prestw-935	No Pathogens inhibited	TPSA (log10)	1.11394	(-)-MK 801 hydrogen maleate
Prestw-935	No Pathogens inhibited	complexity (log10)	2.49554	(-)-MK 801 hydrogen maleate
Prestw-935	No Pathogens inhibited	volume	182.2	(-)-MK 801 hydrogen maleate
Prestw-937	No Pathogens inhibited	mol. weight (log10)	2.51912	Dehydroisoandosterone 3-acetate
Prestw-937	No Pathogens inhibited	XLogP	3.8	Dehydroisoandosterone 3-acetate
Prestw-937	No Pathogens inhibited	TPSA (log10)	1.64738	Dehydroisoandosterone 3-acetate
Prestw-937	No Pathogens inhibited	complexity (log10)	2.78247	Dehydroisoandosterone 3-acetate
Prestw-937	No Pathogens inhibited	volume	262.4	Dehydroisoandosterone 3-acetate
Prestw-94	No Pathogens inhibited	mol. weight (log10)	2.44289	Azathioprine
Prestw-94	No Pathogens inhibited	XLogP	0.1	Azathioprine
Prestw-94	No Pathogens inhibited	TPSA (log10)	2.15836	Azathioprine
Prestw-94	No Pathogens inhibited	complexity (log10)	2.549	Azathioprine
Prestw-94	No Pathogens inhibited	volume	193.6	Azathioprine
Prestw-945	No Pathogens inhibited	mol. weight (log10)	2.61864	Salmeterol
Prestw-945	No Pathogens inhibited	XLogP	3.9	Salmeterol
Prestw-945	No Pathogens inhibited	TPSA (log10)	1.91908	Salmeterol
Prestw-945	No Pathogens inhibited	complexity (log10)	2.60531	Salmeterol
Prestw-95	No Pathogens inhibited	mol. weight (log10)	2.45398	Lynestrenol
Prestw-95	No Pathogens inhibited	XLogP	4.5	Lynestrenol
Prestw-95	No Pathogens inhibited	TPSA (log10)	1.32634	Lynestrenol
Prestw-95	No Pathogens inhibited	complexity (log10)	2.7185	Lynestrenol
Prestw-95	No Pathogens inhibited	volume	233.4	Lynestrenol
Prestw-96	Up to 3 Pathogens inhibited	mol. weight (log10)	2.36377	Guanabenz acetate
Prestw-96	Up to 3 Pathogens inhibited	XLogP	1.7	Guanabenz acetate
Prestw-96	Up to 3 Pathogens inhibited	TPSA (log10)	1.89098	Guanabenz acetate
Prestw-96	Up to 3 Pathogens inhibited	complexity (log10)	2.35793	Guanabenz acetate
Prestw-96	Up to 3 Pathogens inhibited	volume	158.9	Guanabenz acetate
Prestw-97	No Pathogens inhibited	mol. weight (log10)	2.47208	Disulfiram
Prestw-97	No Pathogens inhibited	XLogP	3.9	Disulfiram
Prestw-97	No Pathogens inhibited	TPSA (log10)	2.08636	Disulfiram
Prestw-97	No Pathogens inhibited	complexity (log10)	2.3032	Disulfiram
Prestw-97	No Pathogens inhibited	volume	225	Disulfiram
Prestw-975	No Pathogens inhibited	mol. weight (log10)	2.59383	Naftopidil dihydrochloride
Prestw-975	No Pathogens inhibited	XLogP	4.1	Naftopidil dihydrochloride
Prestw-975	No Pathogens inhibited	TPSA (log10)	1.66464	Naftopidil dihydrochloride
Prestw-975	No Pathogens inhibited	complexity (log10)	2.68395	Naftopidil dihydrochloride
Prestw-975	No Pathogens inhibited	volume	314.4	Naftopidil dihydrochloride
Prestw-976	No Pathogens inhibited	mol. weight (log10)	2.48343	Tracazolate hydrochloride
Prestw-976	No Pathogens inhibited	XLogP	3.5	Tracazolate hydrochloride
Prestw-976	No Pathogens inhibited	TPSA (log10)	1.8451	Tracazolate hydrochloride
Prestw-976	No Pathogens inhibited	complexity (log10)	2.56348	Tracazolate hydrochloride
Prestw-976	No Pathogens inhibited	volume	243.6	Tracazolate hydrochloride
Prestw-99	Up to 3 Pathogens inhibited	mol. weight (log10)	2.4222	Mianserine hydrochloride
Prestw-99	Up to 3 Pathogens inhibited	XLogP	3.4	Mianserine hydrochloride
Prestw-99	Up to 3 Pathogens inhibited	TPSA (log10)	0.875061	Mianserine hydrochloride
Prestw-99	Up to 3 Pathogens inhibited	complexity (log10)	2.53403	Mianserine hydrochloride
Prestw-99	Up to 3 Pathogens inhibited	volume	213.2	Mianserine hydrochloride
Prestw-991	No Pathogens inhibited	mol. weight (log10)	2.72233	Gliquidone
Prestw-991	No Pathogens inhibited	XLogP	4.6	Gliquidone
Prestw-991	No Pathogens inhibited	TPSA (log10)	2.11727	Gliquidone
Prestw-991	No Pathogens inhibited	complexity (log10)	2.97681	Gliquidone
Prestw-991	No Pathogens inhibited	volume	401.6	Gliquidone
Prestw-992	Up to 3 Pathogens inhibited	mol. weight (log10)	2.47047	Pizotifen malate
Prestw-992	Up to 3 Pathogens inhibited	XLogP	3.8	Pizotifen malate
Prestw-992	Up to 3 Pathogens inhibited	TPSA (log10)	1.51188	Pizotifen malate
Prestw-992	Up to 3 Pathogens inhibited	complexity (log10)	2.60853	Pizotifen malate
Prestw-992	Up to 3 Pathogens inhibited	volume	237.8	Pizotifen malate
Prestw-993	No Pathogens inhibited	mol. weight (log10)	2.38775	Ribavirin
Prestw-993	No Pathogens inhibited	XLogP	-1.8	Ribavirin
Prestw-993	No Pathogens inhibited	TPSA (log10)	2.16137	Ribavirin
Prestw-993	No Pathogens inhibited	complexity (log10)	2.48287	Ribavirin
Prestw-993	No Pathogens inhibited	volume	170.6	Ribavirin
Prestw-994	No Pathogens inhibited	mol. weight (log10)	2.57965	Cyclopenthiazide
Prestw-994	No Pathogens inhibited	XLogP	1.3	Cyclopenthiazide
Prestw-994	No Pathogens inhibited	TPSA (log10)	2.13354	Cyclopenthiazide
Prestw-994	No Pathogens inhibited	complexity (log10)	2.80414	Cyclopenthiazide
Prestw-994	No Pathogens inhibited	volume	257.2	Cyclopenthiazide
Prestw-998	No Pathogens inhibited	mol. weight (log10)	2.60311	Zuclopenthixol dihydrochloride
Prestw-998	No Pathogens inhibited	XLogP	4.3	Zuclopenthixol dihydrochloride
Prestw-998	No Pathogens inhibited	TPSA (log10)	1.72428	Zuclopenthixol dihydrochloride
Prestw-998	No Pathogens inhibited	complexity (log10)	2.70672	Zuclopenthixol dihydrochloride
Prestw-998	No Pathogens inhibited	volume	309.6	Zuclopenthixol dihydrochloride

## Sheet: ED2C
prestwick_ID	Commensal	property	value	chemical_name
Prestw-1	More than 5 Commensals inhibited	mol. weight (log10)	2.18217	Azaguanine-8
Prestw-1	More than 5 Commensals inhibited	XLogP	-0.9	Azaguanine-8
Prestw-1	More than 5 Commensals inhibited	TPSA (log10)	2.02119	Azaguanine-8
Prestw-1	More than 5 Commensals inhibited	complexity (log10)	2.49554	Azaguanine-8
Prestw-1	More than 5 Commensals inhibited	volume	100.9	Azaguanine-8
Prestw-101	No to one Commensal inhibited	mol. weight (log10)	2.42704	R(-) Apomorphine hydrochloride hemihydrate
Prestw-101	No to one Commensal inhibited	XLogP	2.3	R(-) Apomorphine hydrochloride hemihydrate
Prestw-101	No to one Commensal inhibited	TPSA (log10)	1.65031	R(-) Apomorphine hydrochloride hemihydrate
Prestw-101	No to one Commensal inhibited	complexity (log10)	2.57287	R(-) Apomorphine hydrochloride hemihydrate
Prestw-101	No to one Commensal inhibited	volume	208.2	R(-) Apomorphine hydrochloride hemihydrate
Prestw-1013	No to one Commensal inhibited	mol. weight (log10)	2.52305	Deptropine citrate
Prestw-1013	No to one Commensal inhibited	XLogP	4.8	Deptropine citrate
Prestw-1013	No to one Commensal inhibited	TPSA (log10)	1.13033	Deptropine citrate
Prestw-1013	No to one Commensal inhibited	complexity (log10)	2.63043	Deptropine citrate
Prestw-1013	No to one Commensal inhibited	volume	271.7	Deptropine citrate
Prestw-1014	2 to 5 Commensals inhibited	mol. weight (log10)	2.48605	Sertraline
Prestw-1014	2 to 5 Commensals inhibited	XLogP	4.8	Sertraline
Prestw-1014	2 to 5 Commensals inhibited	TPSA (log10)	1.11394	Sertraline
Prestw-1014	2 to 5 Commensals inhibited	complexity (log10)	2.50786	Sertraline
Prestw-1014	2 to 5 Commensals inhibited	volume	229.9	Sertraline
Prestw-1015	No to one Commensal inhibited	mol. weight (log10)	2.27915	Ethamsylate
Prestw-1015	No to one Commensal inhibited	XLogP	-0.1	Ethamsylate
Prestw-1015	No to one Commensal inhibited	TPSA (log10)	2.01703	Ethamsylate
Prestw-1015	No to one Commensal inhibited	complexity (log10)	2.38202	Ethamsylate
Prestw-1015	No to one Commensal inhibited	volume	127.8	Ethamsylate
Prestw-1019	No to one Commensal inhibited	mol. weight (log10)	2.67995	Tribenoside
Prestw-1019	No to one Commensal inhibited	XLogP	3.9	Tribenoside
Prestw-1019	No to one Commensal inhibited	TPSA (log10)	1.82866	Tribenoside
Prestw-1019	No to one Commensal inhibited	complexity (log10)	2.74429	Tribenoside
Prestw-1019	No to one Commensal inhibited	volume	382.3	Tribenoside
Prestw-102	2 to 5 Commensals inhibited	mol. weight (log10)	2.49663	Amoxapine
Prestw-102	2 to 5 Commensals inhibited	XLogP	2.6	Amoxapine
Prestw-102	2 to 5 Commensals inhibited	TPSA (log10)	1.57864	Amoxapine
Prestw-102	2 to 5 Commensals inhibited	complexity (log10)	2.62737	Amoxapine
Prestw-102	2 to 5 Commensals inhibited	volume	233.7	Amoxapine
Prestw-1024	More than 5 Commensals inhibited	mol. weight (log10)	2.45832	Nifurtimox
Prestw-1024	More than 5 Commensals inhibited	XLogP	1.3	Nifurtimox
Prestw-1024	More than 5 Commensals inhibited	TPSA (log10)	2.07188	Nifurtimox
Prestw-1024	More than 5 Commensals inhibited	complexity (log10)	2.66932	Nifurtimox
Prestw-1024	More than 5 Commensals inhibited	volume	203.8	Nifurtimox
Prestw-103	2 to 5 Commensals inhibited	mol. weight (log10)	2.45848	Cyproheptadine hydrochloride
Prestw-103	2 to 5 Commensals inhibited	XLogP	4.7	Cyproheptadine hydrochloride
Prestw-103	2 to 5 Commensals inhibited	TPSA (log10)	0.623249	Cyproheptadine hydrochloride
Prestw-103	2 to 5 Commensals inhibited	complexity (log10)	2.62634	Cyproheptadine hydrochloride
Prestw-103	2 to 5 Commensals inhibited	volume	235.4	Cyproheptadine hydrochloride
Prestw-1031	2 to 5 Commensals inhibited	mol. weight (log10)	2.69934	Halofantrine hydrochloride
Prestw-1031	2 to 5 Commensals inhibited	XLogP	8.6	Halofantrine hydrochloride
Prestw-1031	2 to 5 Commensals inhibited	TPSA (log10)	1.38917	Halofantrine hydrochloride
Prestw-1031	2 to 5 Commensals inhibited	complexity (log10)	2.76641	Halofantrine hydrochloride
Prestw-1031	2 to 5 Commensals inhibited	volume	374.1	Halofantrine hydrochloride
Prestw-1039	No to one Commensal inhibited	mol. weight (log10)	2.62379	Levocabastine hydrochloride
Prestw-1039	No to one Commensal inhibited	XLogP	2.5	Levocabastine hydrochloride
Prestw-1039	No to one Commensal inhibited	TPSA (log10)	1.81491	Levocabastine hydrochloride
Prestw-1039	No to one Commensal inhibited	complexity (log10)	2.83315	Levocabastine hydrochloride
Prestw-1039	No to one Commensal inhibited	volume	332.4	Levocabastine hydrochloride
Prestw-104	No to one Commensal inhibited	mol. weight (log10)	2.5282	Famotidine
Prestw-104	No to one Commensal inhibited	XLogP	-0.6	Famotidine
Prestw-104	No to one Commensal inhibited	TPSA (log10)	2.3784	Famotidine
Prestw-104	No to one Commensal inhibited	complexity (log10)	2.67117	Famotidine
Prestw-104	No to one Commensal inhibited	volume	231.3	Famotidine
Prestw-1040	More than 5 Commensals inhibited	mol. weight (log10)	2.58265	Pyrvinium pamoate
Prestw-1040	More than 5 Commensals inhibited	XLogP	5.9	Pyrvinium pamoate
Prestw-1040	More than 5 Commensals inhibited	TPSA (log10)	1.11394	Pyrvinium pamoate
Prestw-1040	More than 5 Commensals inhibited	complexity (log10)	2.74194	Pyrvinium pamoate
Prestw-1040	More than 5 Commensals inhibited	volume	317.2	Pyrvinium pamoate
Prestw-1041	2 to 5 Commensals inhibited	mol. weight (log10)	2.3879	Etomidate
Prestw-1041	2 to 5 Commensals inhibited	XLogP	3	Etomidate
Prestw-1041	2 to 5 Commensals inhibited	TPSA (log10)	1.65418	Etomidate
Prestw-1041	2 to 5 Commensals inhibited	complexity (log10)	2.44248	Etomidate
Prestw-1041	2 to 5 Commensals inhibited	volume	197.6	Etomidate
Prestw-1044	No to one Commensal inhibited	mol. weight (log10)	2.68893	Prednicarbate
Prestw-1044	No to one Commensal inhibited	XLogP	4.2	Prednicarbate
Prestw-1044	No to one Commensal inhibited	TPSA (log10)	2.06819	Prednicarbate
Prestw-1044	No to one Commensal inhibited	complexity (log10)	2.99211	Prednicarbate
Prestw-1045	More than 5 Commensals inhibited	mol. weight (log10)	2.64125	Sertaconazole nitrate
Prestw-1045	More than 5 Commensals inhibited	XLogP	6.3	Sertaconazole nitrate
Prestw-1045	More than 5 Commensals inhibited	TPSA (log10)	1.75051	Sertaconazole nitrate
Prestw-1045	More than 5 Commensals inhibited	complexity (log10)	2.68842	Sertaconazole nitrate
Prestw-1045	More than 5 Commensals inhibited	volume	312.2	Sertaconazole nitrate
Prestw-1051	More than 5 Commensals inhibited	mol. weight (log10)	2.63095	Moricizine hydrochloride
Prestw-1051	More than 5 Commensals inhibited	XLogP	3	Moricizine hydrochloride
Prestw-1051	More than 5 Commensals inhibited	TPSA (log10)	1.98856	Moricizine hydrochloride
Prestw-1051	More than 5 Commensals inhibited	complexity (log10)	2.77887	Moricizine hydrochloride
Prestw-1051	More than 5 Commensals inhibited	volume	326.6	Moricizine hydrochloride
Prestw-1052	No to one Commensal inhibited	mol. weight (log10)	2.75658	Iopanoic acid
Prestw-1052	No to one Commensal inhibited	XLogP	3.9	Iopanoic acid
Prestw-1052	No to one Commensal inhibited	TPSA (log10)	1.80821	Iopanoic acid
Prestw-1052	No to one Commensal inhibited	complexity (log10)	2.44248	Iopanoic acid
Prestw-1052	No to one Commensal inhibited	volume	235.9	Iopanoic acid
Prestw-1056	More than 5 Commensals inhibited	mol. weight (log10)	2.47158	Trifluridine
Prestw-1056	More than 5 Commensals inhibited	XLogP	-0.5	Trifluridine
Prestw-1056	More than 5 Commensals inhibited	TPSA (log10)	2.00043	Trifluridine
Prestw-1056	More than 5 Commensals inhibited	complexity (log10)	2.66652	Trifluridine
Prestw-1056	More than 5 Commensals inhibited	volume	195.8	Trifluridine
Prestw-106	No to one Commensal inhibited	mol. weight (log10)	2.32464	Nicorandil
Prestw-106	No to one Commensal inhibited	XLogP	0.8	Nicorandil
Prestw-106	No to one Commensal inhibited	TPSA (log10)	1.99123	Nicorandil
Prestw-106	No to one Commensal inhibited	complexity (log10)	2.35793	Nicorandil
Prestw-106	No to one Commensal inhibited	volume	155.2	Nicorandil
Prestw-1060	No to one Commensal inhibited	mol. weight (log10)	2.46734	Oxaprozin
Prestw-1060	No to one Commensal inhibited	XLogP	4.2	Oxaprozin
Prestw-1060	No to one Commensal inhibited	TPSA (log10)	1.80821	Oxaprozin
Prestw-1060	No to one Commensal inhibited	complexity (log10)	2.55751	Oxaprozin
Prestw-1060	No to one Commensal inhibited	volume	234.6	Oxaprozin
Prestw-1066	No to one Commensal inhibited	mol. weight (log10)	2.53204	Methantheline bromide
Prestw-1066	No to one Commensal inhibited	XLogP	3.3	Methantheline bromide
Prestw-1066	No to one Commensal inhibited	TPSA (log10)	1.56229	Methantheline bromide
Prestw-1066	No to one Commensal inhibited	complexity (log10)	2.62941	Methantheline bromide
Prestw-1066	No to one Commensal inhibited	volume	275.9	Methantheline bromide
Prestw-1068	2 to 5 Commensals inhibited	mol. weight (log10)	2.60164	Thiethylperazine dimalate
Prestw-1068	2 to 5 Commensals inhibited	XLogP	5.4	Thiethylperazine dimalate
Prestw-1068	2 to 5 Commensals inhibited	TPSA (log10)	1.78746	Thiethylperazine dimalate
Prestw-1068	2 to 5 Commensals inhibited	complexity (log10)	2.65801	Thiethylperazine dimalate
Prestw-1068	2 to 5 Commensals inhibited	volume	316.1	Thiethylperazine dimalate
Prestw-1072	More than 5 Commensals inhibited	mol. weight (log10)	2.56745	Lansoprazole
Prestw-1072	More than 5 Commensals inhibited	XLogP	2.8	Lansoprazole
Prestw-1072	More than 5 Commensals inhibited	TPSA (log10)	1.94498	Lansoprazole
Prestw-1072	More than 5 Commensals inhibited	complexity (log10)	2.68124	Lansoprazole
Prestw-1072	More than 5 Commensals inhibited	volume	264	Lansoprazole
Prestw-1080	No to one Commensal inhibited	mol. weight (log10)	2.42379	Methiazole
Prestw-1080	No to one Commensal inhibited	XLogP	2.8	Methiazole
Prestw-1080	No to one Commensal inhibited	TPSA (log10)	1.96988	Methiazole
Prestw-1080	No to one Commensal inhibited	complexity (log10)	2.47857	Methiazole
Prestw-1080	No to one Commensal inhibited	volume	202	Methiazole
Prestw-1091	No to one Commensal inhibited	mol. weight (log10)	2.48324	Spaglumic acid
Prestw-1091	No to one Commensal inhibited	XLogP	-2.1	Spaglumic acid
Prestw-1091	No to one Commensal inhibited	TPSA (log10)	2.233	Spaglumic acid
Prestw-1091	No to one Commensal inhibited	complexity (log10)	2.65128	Spaglumic acid
Prestw-1091	No to one Commensal inhibited	volume	221.2	Spaglumic acid
Prestw-110	2 to 5 Commensals inhibited	mol. weight (log10)	2.54693	Acenocoumarol
Prestw-110	2 to 5 Commensals inhibited	XLogP	3.2	Acenocoumarol
Prestw-110	2 to 5 Commensals inhibited	TPSA (log10)	2.05308	Acenocoumarol
Prestw-110	2 to 5 Commensals inhibited	complexity (log10)	2.78817	Acenocoumarol
Prestw-110	2 to 5 Commensals inhibited	volume	265.1	Acenocoumarol
Prestw-1102	No to one Commensal inhibited	mol. weight (log10)	2.70041	Fexofenadine HCl
Prestw-1102	No to one Commensal inhibited	XLogP	3	Fexofenadine HCl
Prestw-1102	No to one Commensal inhibited	TPSA (log10)	1.91381	Fexofenadine HCl
Prestw-1102	No to one Commensal inhibited	complexity (log10)	2.83123	Fexofenadine HCl
Prestw-1102	No to one Commensal inhibited	volume	402.9	Fexofenadine HCl
Prestw-1104	No to one Commensal inhibited	mol. weight (log10)	2.41945	Clonixin Lysinate
Prestw-1104	No to one Commensal inhibited	XLogP	3.8	Clonixin Lysinate
Prestw-1104	No to one Commensal inhibited	TPSA (log10)	1.80072	Clonixin Lysinate
Prestw-1104	No to one Commensal inhibited	complexity (log10)	2.47857	Clonixin Lysinate
Prestw-1104	No to one Commensal inhibited	volume	195.1	Clonixin Lysinate
Prestw-1114	2 to 5 Commensals inhibited	mol. weight (log10)	2.82662	Saquinavir mesylate
Prestw-1114	2 to 5 Commensals inhibited	XLogP	4.2	Saquinavir mesylate
Prestw-1114	2 to 5 Commensals inhibited	TPSA (log10)	2.22531	Saquinavir mesylate
Prestw-1114	2 to 5 Commensals inhibited	complexity (log10)	3.0569	Saquinavir mesylate
Prestw-1125	More than 5 Commensals inhibited	mol. weight (log10)	2.63259	Oxiconazole Nitrate
Prestw-1125	More than 5 Commensals inhibited	XLogP	6.1	Oxiconazole Nitrate
Prestw-1125	More than 5 Commensals inhibited	TPSA (log10)	1.60638	Oxiconazole Nitrate
Prestw-1125	More than 5 Commensals inhibited	complexity (log10)	2.68215	Oxiconazole Nitrate
Prestw-1125	More than 5 Commensals inhibited	volume	301.5	Oxiconazole Nitrate
Prestw-1130	2 to 5 Commensals inhibited	mol. weight (log10)	2.58195	Azelastine HCl
Prestw-1130	2 to 5 Commensals inhibited	XLogP	4.4	Azelastine HCl
Prestw-1130	2 to 5 Commensals inhibited	TPSA (log10)	1.56703	Azelastine HCl
Prestw-1130	2 to 5 Commensals inhibited	complexity (log10)	2.74663	Azelastine HCl
Prestw-1130	2 to 5 Commensals inhibited	volume	296.5	Azelastine HCl
Prestw-115	2 to 5 Commensals inhibited	mol. weight (log10)	2.57503	Haloperidol
Prestw-115	2 to 5 Commensals inhibited	XLogP	3.2	Haloperidol
Prestw-115	2 to 5 Commensals inhibited	TPSA (log10)	1.61805	Haloperidol
Prestw-115	2 to 5 Commensals inhibited	complexity (log10)	2.65418	Haloperidol
Prestw-115	2 to 5 Commensals inhibited	volume	289.9	Haloperidol
Prestw-1152	No to one Commensal inhibited	mol. weight (log10)	2.6721	Nefazodone HCl
Prestw-1152	No to one Commensal inhibited	XLogP	4.3	Nefazodone HCl
Prestw-1152	No to one Commensal inhibited	TPSA (log10)	1.72099	Nefazodone HCl
Prestw-1152	No to one Commensal inhibited	complexity (log10)	2.81224	Nefazodone HCl
Prestw-1152	No to one Commensal inhibited	volume	366.6	Nefazodone HCl
Prestw-1161	More than 5 Commensals inhibited	mol. weight (log10)	2.51652	Stanozolol
Prestw-1161	More than 5 Commensals inhibited	XLogP	4.5	Stanozolol
Prestw-1161	More than 5 Commensals inhibited	TPSA (log10)	1.6981	Stanozolol
Prestw-1161	More than 5 Commensals inhibited	complexity (log10)	2.73078	Stanozolol
Prestw-1167	More than 5 Commensals inhibited	mol. weight (log10)	2.56619	Diacerein
Prestw-1167	More than 5 Commensals inhibited	XLogP	1.9	Diacerein
Prestw-1167	More than 5 Commensals inhibited	TPSA (log10)	2.09691	Diacerein
Prestw-1167	More than 5 Commensals inhibited	complexity (log10)	2.83442	Diacerein
Prestw-1167	More than 5 Commensals inhibited	volume	265.2	Diacerein
Prestw-117	No to one Commensal inhibited	mol. weight (log10)	2.439	Chlorpheniramine maleate
Prestw-117	No to one Commensal inhibited	XLogP	3.4	Chlorpheniramine maleate
Prestw-117	No to one Commensal inhibited	TPSA (log10)	1.233	Chlorpheniramine maleate
Prestw-117	No to one Commensal inhibited	complexity (log10)	2.3962	Chlorpheniramine maleate
Prestw-117	No to one Commensal inhibited	volume	220.1	Chlorpheniramine maleate
Prestw-1174	More than 5 Commensals inhibited	mol. weight (log10)	2.80997	Acarbose
Prestw-1174	More than 5 Commensals inhibited	XLogP	-8.5	Acarbose
Prestw-1174	More than 5 Commensals inhibited	TPSA (log10)	2.50786	Acarbose
Prestw-1174	More than 5 Commensals inhibited	complexity (log10)	2.98318	Acarbose
Prestw-1174	More than 5 Commensals inhibited	volume	441.4	Acarbose
Prestw-1182	2 to 5 Commensals inhibited	mol. weight (log10)	2.40434	Tizanidine HCl
Prestw-1182	2 to 5 Commensals inhibited	XLogP	1.1	Tizanidine HCl
Prestw-1182	2 to 5 Commensals inhibited	TPSA (log10)	1.96095	Tizanidine HCl
Prestw-1182	2 to 5 Commensals inhibited	complexity (log10)	2.47712	Tizanidine HCl
Prestw-1182	2 to 5 Commensals inhibited	volume	177.7	Tizanidine HCl
Prestw-1183	No to one Commensal inhibited	mol. weight (log10)	2.28814	Temozolomide
Prestw-1183	No to one Commensal inhibited	XLogP	-1.1	Temozolomide
Prestw-1183	No to one Commensal inhibited	TPSA (log10)	2.02938	Temozolomide
Prestw-1183	No to one Commensal inhibited	complexity (log10)	2.49831	Temozolomide
Prestw-1183	No to one Commensal inhibited	volume	135.1	Temozolomide
Prestw-1184	More than 5 Commensals inhibited	mol. weight (log10)	2.58851	Tioconazole
Prestw-1184	More than 5 Commensals inhibited	XLogP	5.3	Tioconazole
Prestw-1184	More than 5 Commensals inhibited	TPSA (log10)	1.75051	Tioconazole
Prestw-1184	More than 5 Commensals inhibited	complexity (log10)	2.57864	Tioconazole
Prestw-1184	More than 5 Commensals inhibited	volume	271.7	Tioconazole
Prestw-1188	No to one Commensal inhibited	mol. weight (log10)	2.61588	Ziprasidone Hydrochloride
Prestw-1188	No to one Commensal inhibited	XLogP	4	Ziprasidone Hydrochloride
Prestw-1188	No to one Commensal inhibited	TPSA (log10)	1.89042	Ziprasidone Hydrochloride
Prestw-1188	No to one Commensal inhibited	complexity (log10)	2.75815	Ziprasidone Hydrochloride
Prestw-1188	No to one Commensal inhibited	volume	309.3	Ziprasidone Hydrochloride
Prestw-1189	More than 5 Commensals inhibited	mol. weight (log10)	2.76803	Montelukast
Prestw-1189	More than 5 Commensals inhibited	XLogP	7.7	Montelukast
Prestw-1189	More than 5 Commensals inhibited	TPSA (log10)	1.98543	Montelukast
Prestw-1189	More than 5 Commensals inhibited	complexity (log10)	2.94988	Montelukast
Prestw-1189	More than 5 Commensals inhibited	volume	463.3	Montelukast
Prestw-1194	More than 5 Commensals inhibited	mol. weight (log10)	2.18233	Thimerosal
Prestw-1194	More than 5 Commensals inhibited	XLogP	2.7	Thimerosal
Prestw-1194	More than 5 Commensals inhibited	TPSA (log10)	1.89873	Thimerosal
Prestw-1194	More than 5 Commensals inhibited	complexity (log10)	2.38739	Thimerosal
Prestw-1194	More than 5 Commensals inhibited	volume	116.5	Thimerosal
Prestw-1195	More than 5 Commensals inhibited	mol. weight (log10)	2.62878	Toltrazuril
Prestw-1195	More than 5 Commensals inhibited	XLogP	4.4	Toltrazuril
Prestw-1195	More than 5 Commensals inhibited	TPSA (log10)	2.02119	Toltrazuril
Prestw-1195	More than 5 Commensals inhibited	complexity (log10)	2.81624	Toltrazuril
Prestw-1195	More than 5 Commensals inhibited	volume	302.2	Toltrazuril
Prestw-1197	More than 5 Commensals inhibited	mol. weight (log10)	2.60848	Toremifene
Prestw-1197	More than 5 Commensals inhibited	XLogP	7.2	Toremifene
Prestw-1197	More than 5 Commensals inhibited	TPSA (log10)	1.13033	Toremifene
Prestw-1197	More than 5 Commensals inhibited	complexity (log10)	2.68395	Toremifene
Prestw-1197	More than 5 Commensals inhibited	volume	332	Toremifene
Prestw-1203	More than 5 Commensals inhibited	mol. weight (log10)	2.1142	5-fluorouracil
Prestw-1203	More than 5 Commensals inhibited	XLogP	-0.9	5-fluorouracil
Prestw-1203	More than 5 Commensals inhibited	TPSA (log10)	1.77232	5-fluorouracil
Prestw-1203	More than 5 Commensals inhibited	complexity (log10)	2.29885	5-fluorouracil
Prestw-1203	More than 5 Commensals inhibited	volume	87.4	5-fluorouracil
Prestw-1211	More than 5 Commensals inhibited	mol. weight (log10)	2.60275	Alfacalcidol
Prestw-1211	More than 5 Commensals inhibited	XLogP	6.8	Alfacalcidol
Prestw-1211	More than 5 Commensals inhibited	TPSA (log10)	1.61805	Alfacalcidol
Prestw-1211	More than 5 Commensals inhibited	complexity (log10)	2.80821	Alfacalcidol
Prestw-1219	2 to 5 Commensals inhibited	mol. weight (log10)	2.61159	Amlodipine
Prestw-1219	2 to 5 Commensals inhibited	XLogP	3	Amlodipine
Prestw-1219	2 to 5 Commensals inhibited	TPSA (log10)	2.00389	Amlodipine
Prestw-1219	2 to 5 Commensals inhibited	complexity (log10)	2.8109	Amlodipine
Prestw-1219	2 to 5 Commensals inhibited	volume	309.6	Amlodipine
Prestw-1223	More than 5 Commensals inhibited	mol. weight (log10)	2.38087	Anethole-trithione
Prestw-1223	More than 5 Commensals inhibited	XLogP	2.8	Anethole-trithione
Prestw-1223	More than 5 Commensals inhibited	TPSA (log10)	1.96802	Anethole-trithione
Prestw-1223	More than 5 Commensals inhibited	complexity (log10)	2.40483	Anethole-trithione
Prestw-1223	More than 5 Commensals inhibited	volume	176.4	Anethole-trithione
Prestw-1224	More than 5 Commensals inhibited	mol. weight (log10)	2.35455	Anthralin
Prestw-1224	More than 5 Commensals inhibited	XLogP	3.2	Anthralin
Prestw-1224	More than 5 Commensals inhibited	TPSA (log10)	1.76716	Anthralin
Prestw-1224	More than 5 Commensals inhibited	complexity (log10)	2.45788	Anthralin
Prestw-1224	More than 5 Commensals inhibited	volume	172	Anthralin
Prestw-1229	2 to 5 Commensals inhibited	mol. weight (log10)	2.65165	Aripiprazole
Prestw-1229	2 to 5 Commensals inhibited	XLogP	4.6	Aripiprazole
Prestw-1229	2 to 5 Commensals inhibited	TPSA (log10)	1.66087	Aripiprazole
Prestw-1229	2 to 5 Commensals inhibited	complexity (log10)	2.74741	Aripiprazole
Prestw-1229	2 to 5 Commensals inhibited	volume	337.2	Aripiprazole
Prestw-1231	2 to 5 Commensals inhibited	mol. weight (log10)	2.45601	Asenapine maleate
Prestw-1231	2 to 5 Commensals inhibited	XLogP	3.8	Asenapine maleate
Prestw-1231	2 to 5 Commensals inhibited	TPSA (log10)	1.13033	Asenapine maleate
Prestw-1231	2 to 5 Commensals inhibited	complexity (log10)	2.55991	Asenapine maleate
Prestw-1231	2 to 5 Commensals inhibited	volume	217.5	Asenapine maleate
Prestw-1233	More than 5 Commensals inhibited	mol. weight (log10)	2.99897	Auranofin
Prestw-1233	More than 5 Commensals inhibited	TPSA (log10)	2.06446	Auranofin
Prestw-1233	More than 5 Commensals inhibited	complexity (log10)	2.82995	Auranofin
Prestw-1241	More than 5 Commensals inhibited	mol. weight (log10)	2.49191	Bifonazole
Prestw-1241	More than 5 Commensals inhibited	XLogP	4.8	Bifonazole
Prestw-1241	More than 5 Commensals inhibited	TPSA (log10)	1.27416	Bifonazole
Prestw-1241	More than 5 Commensals inhibited	complexity (log10)	2.55871	Bifonazole
Prestw-1241	More than 5 Commensals inhibited	volume	258.7	Bifonazole
Prestw-1242	2 to 5 Commensals inhibited	mol. weight (log10)	2.59487	Erlotinib
Prestw-1242	2 to 5 Commensals inhibited	XLogP	3.3	Erlotinib
Prestw-1242	2 to 5 Commensals inhibited	TPSA (log10)	1.8791	Erlotinib
Prestw-1242	2 to 5 Commensals inhibited	complexity (log10)	2.72016	Erlotinib
Prestw-1242	2 to 5 Commensals inhibited	volume	308.9	Erlotinib
Prestw-1244	No to one Commensal inhibited	mol. weight (log10)	2.74164	Bosentan
Prestw-1244	No to one Commensal inhibited	XLogP	3.8	Bosentan
Prestw-1244	No to one Commensal inhibited	TPSA (log10)	2.19033	Bosentan
Prestw-1244	No to one Commensal inhibited	complexity (log10)	2.92376	Bosentan
Prestw-1244	No to one Commensal inhibited	volume	414.9	Bosentan
Prestw-1246	No to one Commensal inhibited	mol. weight (log10)	2.57534	Bromhexine hydrochloride
Prestw-1246	No to one Commensal inhibited	XLogP	4.3	Bromhexine hydrochloride
Prestw-1246	No to one Commensal inhibited	TPSA (log10)	1.48144	Bromhexine hydrochloride
Prestw-1246	No to one Commensal inhibited	complexity (log10)	2.40824	Bromhexine hydrochloride
Prestw-1246	No to one Commensal inhibited	volume	226.1	Bromhexine hydrochloride
Prestw-125	2 to 5 Commensals inhibited	mol. weight (log10)	2.60635	Perphenazine
Prestw-125	2 to 5 Commensals inhibited	XLogP	4.2	Perphenazine
Prestw-125	2 to 5 Commensals inhibited	TPSA (log10)	1.74974	Perphenazine
Prestw-125	2 to 5 Commensals inhibited	complexity (log10)	2.66558	Perphenazine
Prestw-125	2 to 5 Commensals inhibited	volume	308.9	Perphenazine
Prestw-1252	More than 5 Commensals inhibited	mol. weight (log10)	2.5017	Butenafine Hydrochloride
Prestw-1252	More than 5 Commensals inhibited	XLogP	6.3	Butenafine Hydrochloride
Prestw-1252	More than 5 Commensals inhibited	TPSA (log10)	0.623249	Butenafine Hydrochloride
Prestw-1252	More than 5 Commensals inhibited	complexity (log10)	2.57287	Butenafine Hydrochloride
Prestw-1252	More than 5 Commensals inhibited	volume	270.5	Butenafine Hydrochloride
Prestw-1254	No to one Commensal inhibited	mol. weight (log10)	2.51825	Fentiazac
Prestw-1254	No to one Commensal inhibited	XLogP	5.2	Fentiazac
Prestw-1254	No to one Commensal inhibited	TPSA (log10)	1.89982	Fentiazac
Prestw-1254	No to one Commensal inhibited	complexity (log10)	2.58092	Fentiazac
Prestw-1254	No to one Commensal inhibited	volume	247	Fentiazac
Prestw-126	More than 5 Commensals inhibited	mol. weight (log10)	2.57785	Mefloquine hydrochloride
Prestw-126	More than 5 Commensals inhibited	XLogP	3.6	Mefloquine hydrochloride
Prestw-126	More than 5 Commensals inhibited	TPSA (log10)	1.66464	Mefloquine hydrochloride
Prestw-126	More than 5 Commensals inhibited	complexity (log10)	2.68395	Mefloquine hydrochloride
Prestw-126	More than 5 Commensals inhibited	volume	259.4	Mefloquine hydrochloride
Prestw-1262	No to one Commensal inhibited	mol. weight (log10)	2.60903	Carvedilol
Prestw-1262	No to one Commensal inhibited	XLogP	4.2	Carvedilol
Prestw-1262	No to one Commensal inhibited	TPSA (log10)	1.8848	Carvedilol
Prestw-1262	No to one Commensal inhibited	complexity (log10)	2.70586	Carvedilol
Prestw-1262	No to one Commensal inhibited	volume	321.6	Carvedilol
Prestw-1266	2 to 5 Commensals inhibited	mol. weight (log10)	2.42028	Gemcitabine
Prestw-1266	2 to 5 Commensals inhibited	XLogP	-1.5	Gemcitabine
Prestw-1266	2 to 5 Commensals inhibited	TPSA (log10)	2.03743	Gemcitabine
Prestw-1266	2 to 5 Commensals inhibited	complexity (log10)	2.62941	Gemcitabine
Prestw-1266	2 to 5 Commensals inhibited	volume	176.8	Gemcitabine
Prestw-1269	2 to 5 Commensals inhibited	mol. weight (log10)	2.55798	Haloprogin
Prestw-1269	2 to 5 Commensals inhibited	XLogP	4.6	Haloprogin
Prestw-1269	2 to 5 Commensals inhibited	TPSA (log10)	1.0086	Haloprogin
Prestw-1269	2 to 5 Commensals inhibited	complexity (log10)	2.3927	Haloprogin
Prestw-1269	2 to 5 Commensals inhibited	volume	190.2	Haloprogin
Prestw-127	More than 5 Commensals inhibited	mol. weight (log10)	2.61923	Isoconazole
Prestw-127	More than 5 Commensals inhibited	XLogP	5.3	Isoconazole
Prestw-127	More than 5 Commensals inhibited	TPSA (log10)	1.44716	Isoconazole
Prestw-127	More than 5 Commensals inhibited	complexity (log10)	2.60959	Isoconazole
Prestw-127	More than 5 Commensals inhibited	volume	291.7	Isoconazole
Prestw-1270	More than 5 Commensals inhibited	mol. weight (log10)	2.65021	Gefitinib
Prestw-1270	More than 5 Commensals inhibited	XLogP	4.1	Gefitinib
Prestw-1270	More than 5 Commensals inhibited	TPSA (log10)	1.84323	Gefitinib
Prestw-1270	More than 5 Commensals inhibited	complexity (log10)	2.7364	Gefitinib
Prestw-1270	More than 5 Commensals inhibited	volume	331.7	Gefitinib
Prestw-1288	2 to 5 Commensals inhibited	mol. weight (log10)	2.52948	Idebenone
Prestw-1288	2 to 5 Commensals inhibited	XLogP	4.3	Idebenone
Prestw-1288	2 to 5 Commensals inhibited	TPSA (log10)	1.86806	Idebenone
Prestw-1288	2 to 5 Commensals inhibited	complexity (log10)	2.7007	Idebenone
Prestw-1288	2 to 5 Commensals inhibited	volume	277	Idebenone
Prestw-1291	No to one Commensal inhibited	mol. weight (log10)	2.38076	Imiquimod
Prestw-1291	No to one Commensal inhibited	XLogP	2.6	Imiquimod
Prestw-1291	No to one Commensal inhibited	TPSA (log10)	1.76118	Imiquimod
Prestw-1291	No to one Commensal inhibited	complexity (log10)	2.46835	Imiquimod
Prestw-1291	No to one Commensal inhibited	volume	189.9	Imiquimod
Prestw-1297	More than 5 Commensals inhibited	mol. weight (log10)	2.65853	Lacidipine
Prestw-1297	More than 5 Commensals inhibited	XLogP	4.5	Lacidipine
Prestw-1297	More than 5 Commensals inhibited	TPSA (log10)	1.96332	Lacidipine
Prestw-1297	More than 5 Commensals inhibited	complexity (log10)	2.9058	Lacidipine
Prestw-1297	More than 5 Commensals inhibited	volume	361.1	Lacidipine
Prestw-1314	2 to 5 Commensals inhibited	mol. weight (log10)	2.55198	Pioglitazone
Prestw-1314	2 to 5 Commensals inhibited	XLogP	3.8	Pioglitazone
Prestw-1314	2 to 5 Commensals inhibited	TPSA (log10)	1.97589	Pioglitazone
Prestw-1314	2 to 5 Commensals inhibited	complexity (log10)	2.66839	Pioglitazone
Prestw-1314	2 to 5 Commensals inhibited	volume	279.3	Pioglitazone
Prestw-1317	No to one Commensal inhibited	mol. weight (log10)	2.6826	Pranlukast
Prestw-1317	No to one Commensal inhibited	XLogP	4.2	Pranlukast
Prestw-1317	No to one Commensal inhibited	TPSA (log10)	2.07918	Pranlukast
Prestw-1317	No to one Commensal inhibited	complexity (log10)	2.89098	Pranlukast
Prestw-1317	No to one Commensal inhibited	volume	372.2	Pranlukast
Prestw-132	More than 5 Commensals inhibited	mol. weight (log10)	2.51562	Loxapine succinate
Prestw-132	More than 5 Commensals inhibited	XLogP	3.1	Loxapine succinate
Prestw-132	More than 5 Commensals inhibited	TPSA (log10)	1.46389	Loxapine succinate
Prestw-132	More than 5 Commensals inhibited	complexity (log10)	2.65321	Loxapine succinate
Prestw-132	More than 5 Commensals inhibited	volume	247.6	Loxapine succinate
Prestw-1323	No to one Commensal inhibited	mol. weight (log10)	2.58377	Quetiapine hemifumarate
Prestw-1323	No to one Commensal inhibited	XLogP	2.1	Quetiapine hemifumarate
Prestw-1323	No to one Commensal inhibited	TPSA (log10)	1.87274	Quetiapine hemifumarate
Prestw-1323	No to one Commensal inhibited	complexity (log10)	2.69548	Quetiapine hemifumarate
Prestw-1323	No to one Commensal inhibited	volume	298.6	Quetiapine hemifumarate
Prestw-133	No to one Commensal inhibited	mol. weight (log10)	2.57392	Hydroxyzine dihydrochloride
Prestw-133	No to one Commensal inhibited	XLogP	3.7	Hydroxyzine dihydrochloride
Prestw-133	No to one Commensal inhibited	TPSA (log10)	1.56703	Hydroxyzine dihydrochloride
Prestw-133	No to one Commensal inhibited	complexity (log10)	2.57519	Hydroxyzine dihydrochloride
Prestw-133	No to one Commensal inhibited	volume	293.7	Hydroxyzine dihydrochloride
Prestw-1340	More than 5 Commensals inhibited	mol. weight (log10)	2.2676	Secnidazole
Prestw-1340	More than 5 Commensals inhibited	XLogP	0.2	Secnidazole
Prestw-1340	More than 5 Commensals inhibited	TPSA (log10)	1.92891	Secnidazole
Prestw-1340	More than 5 Commensals inhibited	complexity (log10)	2.2878	Secnidazole
Prestw-1340	More than 5 Commensals inhibited	volume	137.3	Secnidazole
Prestw-1341	More than 5 Commensals inhibited	mol. weight (log10)	2.64438	Sertindole
Prestw-1341	More than 5 Commensals inhibited	XLogP	4.1	Sertindole
Prestw-1341	More than 5 Commensals inhibited	TPSA (log10)	1.61805	Sertindole
Prestw-1341	More than 5 Commensals inhibited	complexity (log10)	2.79449	Sertindole
Prestw-1341	More than 5 Commensals inhibited	volume	335.8	Sertindole
Prestw-1346	No to one Commensal inhibited	mol. weight (log10)	2.47041	Sumatriptan succinate
Prestw-1346	No to one Commensal inhibited	XLogP	0.9	Sumatriptan succinate
Prestw-1346	No to one Commensal inhibited	TPSA (log10)	1.87274	Sumatriptan succinate
Prestw-1346	No to one Commensal inhibited	complexity (log10)	2.60746	Sumatriptan succinate
Prestw-1346	No to one Commensal inhibited	volume	228.4	Sumatriptan succinate
Prestw-135	More than 5 Commensals inhibited	mol. weight (log10)	2.65748	Methotrexate
Prestw-135	More than 5 Commensals inhibited	XLogP	-1.8	Methotrexate
Prestw-135	More than 5 Commensals inhibited	TPSA (log10)	2.32634	Methotrexate
Prestw-135	More than 5 Commensals inhibited	complexity (log10)	2.84757	Methotrexate
Prestw-135	More than 5 Commensals inhibited	volume	331.9	Methotrexate
Prestw-1350	2 to 5 Commensals inhibited	mol. weight (log10)	2.71148	Telmisartan
Prestw-1350	2 to 5 Commensals inhibited	XLogP	6.9	Telmisartan
Prestw-1350	2 to 5 Commensals inhibited	TPSA (log10)	1.86864	Telmisartan
Prestw-1350	2 to 5 Commensals inhibited	complexity (log10)	2.9196	Telmisartan
Prestw-1350	2 to 5 Commensals inhibited	volume	412.9	Telmisartan
Prestw-1351	2 to 5 Commensals inhibited	mol. weight (log10)	2.53958	Tenatoprazole
Prestw-1351	2 to 5 Commensals inhibited	XLogP	1.8	Tenatoprazole
Prestw-1351	2 to 5 Commensals inhibited	TPSA (log10)	2.04139	Tenatoprazole
Prestw-1351	2 to 5 Commensals inhibited	complexity (log10)	2.65801	Tenatoprazole
Prestw-1351	2 to 5 Commensals inhibited	volume	261.7	Tenatoprazole
Prestw-1356	2 to 5 Commensals inhibited	mol. weight (log10)	2.68896	Vardenafil
Prestw-1356	2 to 5 Commensals inhibited	XLogP	2.5	Vardenafil
Prestw-1356	2 to 5 Commensals inhibited	TPSA (log10)	2.07555	Vardenafil
Prestw-1356	2 to 5 Commensals inhibited	complexity (log10)	2.93146	Vardenafil
Prestw-1356	2 to 5 Commensals inhibited	volume	370.6	Vardenafil
Prestw-1359	2 to 5 Commensals inhibited	mol. weight (log10)	2.7465	Vecuronium bromide
Prestw-1359	2 to 5 Commensals inhibited	XLogP	6.5	Vecuronium bromide
Prestw-1359	2 to 5 Commensals inhibited	TPSA (log10)	1.75435	Vecuronium bromide
Prestw-1359	2 to 5 Commensals inhibited	complexity (log10)	2.98137	Vecuronium bromide
Prestw-136	More than 5 Commensals inhibited	mol. weight (log10)	2.66141	Astemizole
Prestw-136	More than 5 Commensals inhibited	XLogP	6	Astemizole
Prestw-136	More than 5 Commensals inhibited	TPSA (log10)	1.63649	Astemizole
Prestw-136	More than 5 Commensals inhibited	complexity (log10)	2.77743	Astemizole
Prestw-136	More than 5 Commensals inhibited	volume	367.3	Astemizole
Prestw-1364	More than 5 Commensals inhibited	mol. weight (log10)	2.76018	Zafirlukast
Prestw-1364	More than 5 Commensals inhibited	XLogP	5.5	Zafirlukast
Prestw-1364	More than 5 Commensals inhibited	TPSA (log10)	2.09691	Zafirlukast
Prestw-1364	More than 5 Commensals inhibited	complexity (log10)	3.00432	Zafirlukast
Prestw-1364	More than 5 Commensals inhibited	volume	440.7	Zafirlukast
Prestw-1365	No to one Commensal inhibited	mol. weight (log10)	2.37345	Zileuton
Prestw-1365	No to one Commensal inhibited	XLogP	1.6	Zileuton
Prestw-1365	No to one Commensal inhibited	TPSA (log10)	1.98137	Zileuton
Prestw-1365	No to one Commensal inhibited	complexity (log10)	2.43933	Zileuton
Prestw-1365	No to one Commensal inhibited	volume	178.3	Zileuton
Prestw-1368	More than 5 Commensals inhibited	mol. weight (log10)	2.52095	Zotepine
Prestw-1368	More than 5 Commensals inhibited	XLogP	4.8	Zotepine
Prestw-1368	More than 5 Commensals inhibited	TPSA (log10)	1.58883	Zotepine
Prestw-1368	More than 5 Commensals inhibited	complexity (log10)	2.60314	Zotepine
Prestw-1368	More than 5 Commensals inhibited	volume	255.1	Zotepine
Prestw-1371	No to one Commensal inhibited	mol. weight (log10)	2.58135	Celecoxib
Prestw-1371	No to one Commensal inhibited	XLogP	3.4	Celecoxib
Prestw-1371	No to one Commensal inhibited	TPSA (log10)	1.94151	Celecoxib
Prestw-1371	No to one Commensal inhibited	complexity (log10)	2.76118	Celecoxib
Prestw-1371	No to one Commensal inhibited	volume	273.5	Celecoxib
Prestw-1376	2 to 5 Commensals inhibited	mol. weight (log10)	2.69242	Cilnidipine
Prestw-1376	2 to 5 Commensals inhibited	XLogP	4.4	Cilnidipine
Prestw-1376	2 to 5 Commensals inhibited	TPSA (log10)	2.08279	Cilnidipine
Prestw-1376	2 to 5 Commensals inhibited	complexity (log10)	2.95231	Cilnidipine
Prestw-1376	2 to 5 Commensals inhibited	volume	384	Cilnidipine
Prestw-138	More than 5 Commensals inhibited	mol. weight (log10)	2.67364	Terfenadine
Prestw-138	More than 5 Commensals inhibited	XLogP	6.6	Terfenadine
Prestw-138	More than 5 Commensals inhibited	TPSA (log10)	1.65031	Terfenadine
Prestw-138	More than 5 Commensals inhibited	complexity (log10)	2.76492	Terfenadine
Prestw-138	More than 5 Commensals inhibited	volume	390.3	Terfenadine
Prestw-1400	More than 5 Commensals inhibited	mol. weight (log10)	2.49924	Efavirenz
Prestw-1400	More than 5 Commensals inhibited	XLogP	4	Efavirenz
Prestw-1400	More than 5 Commensals inhibited	TPSA (log10)	1.59439	Efavirenz
Prestw-1400	More than 5 Commensals inhibited	complexity (log10)	2.71517	Efavirenz
Prestw-1400	More than 5 Commensals inhibited	volume	218.7	Efavirenz
Prestw-1403	More than 5 Commensals inhibited	mol. weight (log10)	2.48471	Entacapone
Prestw-1403	More than 5 Commensals inhibited	XLogP	2.1	Entacapone
Prestw-1403	More than 5 Commensals inhibited	TPSA (log10)	2.11727	Entacapone
Prestw-1403	More than 5 Commensals inhibited	complexity (log10)	2.69897	Entacapone
Prestw-1403	More than 5 Commensals inhibited	volume	231	Entacapone
Prestw-1407	2 to 5 Commensals inhibited	mol. weight (log10)	2.56742	Etofenamate
Prestw-1407	2 to 5 Commensals inhibited	XLogP	4.7	Etofenamate
Prestw-1407	2 to 5 Commensals inhibited	TPSA (log10)	1.83759	Etofenamate
Prestw-1407	2 to 5 Commensals inhibited	complexity (log10)	2.63649	Etofenamate
Prestw-1407	2 to 5 Commensals inhibited	volume	272.2	Etofenamate
Prestw-1409	No to one Commensal inhibited	mol. weight (log10)	2.54959	Etretinate
Prestw-1409	No to one Commensal inhibited	XLogP	6.8	Etretinate
Prestw-1409	No to one Commensal inhibited	TPSA (log10)	1.56229	Etretinate
Prestw-1409	No to one Commensal inhibited	complexity (log10)	2.75435	Etretinate
Prestw-1409	No to one Commensal inhibited	volume	302.9	Etretinate
Prestw-1410	No to one Commensal inhibited	mol. weight (log10)	2.47188	Exemestane
Prestw-1410	No to one Commensal inhibited	XLogP	3.1	Exemestane
Prestw-1410	No to one Commensal inhibited	TPSA (log10)	1.54531	Exemestane
Prestw-1410	No to one Commensal inhibited	complexity (log10)	2.81491	Exemestane
Prestw-1410	No to one Commensal inhibited	volume	238.9	Exemestane
Prestw-1415	More than 5 Commensals inhibited	mol. weight (log10)	2.39127	Floxuridine
Prestw-1415	More than 5 Commensals inhibited	XLogP	-1.2	Floxuridine
Prestw-1415	More than 5 Commensals inhibited	TPSA (log10)	2.00043	Floxuridine
Prestw-1415	More than 5 Commensals inhibited	complexity (log10)	2.58659	Floxuridine
Prestw-1415	More than 5 Commensals inhibited	volume	170.7	Floxuridine
Prestw-143	More than 5 Commensals inhibited	mol. weight (log10)	2.70368	Chlorhexidine
Prestw-143	More than 5 Commensals inhibited	XLogP	0.1	Chlorhexidine
Prestw-143	More than 5 Commensals inhibited	TPSA (log10)	2.25285	Chlorhexidine
Prestw-143	More than 5 Commensals inhibited	complexity (log10)	2.81224	Chlorhexidine
Prestw-143	More than 5 Commensals inhibited	volume	378.2	Chlorhexidine
Prestw-1432	More than 5 Commensals inhibited	mol. weight (log10)	2.58307	Loratadine
Prestw-1432	More than 5 Commensals inhibited	XLogP	5.2	Loratadine
Prestw-1432	More than 5 Commensals inhibited	TPSA (log10)	1.63749	Loratadine
Prestw-1432	More than 5 Commensals inhibited	complexity (log10)	2.75511	Loratadine
Prestw-1432	More than 5 Commensals inhibited	volume	293.6	Loratadine
Prestw-144	2 to 5 Commensals inhibited	mol. weight (log10)	2.67947	Loperamide hydrochloride
Prestw-144	2 to 5 Commensals inhibited	XLogP	5	Loperamide hydrochloride
Prestw-144	2 to 5 Commensals inhibited	TPSA (log10)	1.66276	Loperamide hydrochloride
Prestw-144	2 to 5 Commensals inhibited	complexity (log10)	2.79449	Loperamide hydrochloride
Prestw-144	2 to 5 Commensals inhibited	volume	376.5	Loperamide hydrochloride
Prestw-1443	No to one Commensal inhibited	mol. weight (log10)	2.58267	Misoprostol
Prestw-1443	No to one Commensal inhibited	XLogP	3.7	Misoprostol
Prestw-1443	No to one Commensal inhibited	TPSA (log10)	1.9284	Misoprostol
Prestw-1443	No to one Commensal inhibited	complexity (log10)	2.68753	Misoprostol
Prestw-1443	No to one Commensal inhibited	volume	318.4	Misoprostol
Prestw-1444	2 to 5 Commensals inhibited	mol. weight (log10)	2.50521	Mitotane
Prestw-1444	2 to 5 Commensals inhibited	XLogP	6.2	Mitotane
Prestw-1444	2 to 5 Commensals inhibited	TPSA (log10)	0	Mitotane
Prestw-1444	2 to 5 Commensals inhibited	complexity (log10)	2.39445	Mitotane
Prestw-1444	2 to 5 Commensals inhibited	volume	211.9	Mitotane
Prestw-1452	2 to 5 Commensals inhibited	mol. weight (log10)	2.56761	Norgestimate
Prestw-1452	2 to 5 Commensals inhibited	XLogP	4.1	Norgestimate
Prestw-1452	2 to 5 Commensals inhibited	TPSA (log10)	1.77743	Norgestimate
Prestw-1452	2 to 5 Commensals inhibited	complexity (log10)	2.87157	Norgestimate
Prestw-1452	2 to 5 Commensals inhibited	volume	291.5	Norgestimate
Prestw-146	More than 5 Commensals inhibited	mol. weight (log10)	2.56998	Tamoxifen citrate
Prestw-146	More than 5 Commensals inhibited	XLogP	7.1	Tamoxifen citrate
Prestw-146	More than 5 Commensals inhibited	TPSA (log10)	1.13033	Tamoxifen citrate
Prestw-146	More than 5 Commensals inhibited	complexity (log10)	2.66558	Tamoxifen citrate
Prestw-146	More than 5 Commensals inhibited	volume	316.2	Tamoxifen citrate
Prestw-1467	More than 5 Commensals inhibited	mol. weight (log10)	2.64497	Troglitazone
Prestw-1467	More than 5 Commensals inhibited	XLogP	5.1	Troglitazone
Prestw-1467	More than 5 Commensals inhibited	TPSA (log10)	2.04532	Troglitazone
Prestw-1467	More than 5 Commensals inhibited	complexity (log10)	2.83315	Troglitazone
Prestw-1467	More than 5 Commensals inhibited	volume	339.2	Troglitazone
Prestw-1469	2 to 5 Commensals inhibited	mol. weight (log10)	2.18235	Mercaptopurine
Prestw-1469	2 to 5 Commensals inhibited	XLogP	0	Mercaptopurine
Prestw-1469	2 to 5 Commensals inhibited	TPSA (log10)	1.93551	Mercaptopurine
Prestw-1469	2 to 5 Commensals inhibited	complexity (log10)	2.27875	Mercaptopurine
Prestw-1469	2 to 5 Commensals inhibited	volume	107.2	Mercaptopurine
Prestw-1472	More than 5 Commensals inhibited	mol. weight (log10)	2.60949	Hexachlorophene
Prestw-1472	More than 5 Commensals inhibited	XLogP	7.5	Hexachlorophene
Prestw-1472	More than 5 Commensals inhibited	TPSA (log10)	1.61805	Hexachlorophene
Prestw-1472	More than 5 Commensals inhibited	complexity (log10)	2.51587	Hexachlorophene
Prestw-1472	More than 5 Commensals inhibited	volume	253.5	Hexachlorophene
Prestw-1473	More than 5 Commensals inhibited	mol. weight (log10)	2.55206	Estradiol Valerate
Prestw-1473	More than 5 Commensals inhibited	XLogP	6	Estradiol Valerate
Prestw-1473	More than 5 Commensals inhibited	TPSA (log10)	1.67669	Estradiol Valerate
Prestw-1473	More than 5 Commensals inhibited	complexity (log10)	2.71433	Estradiol Valerate
Prestw-1473	More than 5 Commensals inhibited	volume	285.8	Estradiol Valerate
Prestw-1479	More than 5 Commensals inhibited	mol. weight (log10)	2.46171	Triclosan
Prestw-1479	More than 5 Commensals inhibited	XLogP	5	Triclosan
Prestw-1479	More than 5 Commensals inhibited	TPSA (log10)	1.4843	Triclosan
Prestw-1479	More than 5 Commensals inhibited	complexity (log10)	2.4014	Triclosan
Prestw-1479	More than 5 Commensals inhibited	volume	198.5	Triclosan
Prestw-1480	2 to 5 Commensals inhibited	mol. weight (log10)	2.26294	Racepinephrine HCl
Prestw-1480	2 to 5 Commensals inhibited	XLogP	-1.4	Racepinephrine HCl
Prestw-1480	2 to 5 Commensals inhibited	TPSA (log10)	1.86747	Racepinephrine HCl
Prestw-1480	2 to 5 Commensals inhibited	complexity (log10)	2.18752	Racepinephrine HCl
Prestw-1480	2 to 5 Commensals inhibited	volume	142.7	Racepinephrine HCl
Prestw-1483	2 to 5 Commensals inhibited	mol. weight (log10)	2.4552	Fludarabine
Prestw-1483	2 to 5 Commensals inhibited	XLogP	-0.6	Fludarabine
Prestw-1483	2 to 5 Commensals inhibited	TPSA (log10)	2.14922	Fludarabine
Prestw-1483	2 to 5 Commensals inhibited	complexity (log10)	2.56467	Fludarabine
Prestw-1483	2 to 5 Commensals inhibited	volume	196	Fludarabine
Prestw-1484	2 to 5 Commensals inhibited	mol. weight (log10)	2.45589	Cladribine
Prestw-1484	2 to 5 Commensals inhibited	XLogP	0.8	Cladribine
Prestw-1484	2 to 5 Commensals inhibited	TPSA (log10)	2.07918	Cladribine
Prestw-1484	2 to 5 Commensals inhibited	complexity (log10)	2.52892	Cladribine
Prestw-1484	2 to 5 Commensals inhibited	volume	196.6	Cladribine
Prestw-1492	No to one Commensal inhibited	mol. weight (log10)	2.40839	Lamotrigine
Prestw-1492	No to one Commensal inhibited	XLogP	1.4	Lamotrigine
Prestw-1492	No to one Commensal inhibited	TPSA (log10)	1.96237	Lamotrigine
Prestw-1492	No to one Commensal inhibited	complexity (log10)	2.38382	Lamotrigine
Prestw-1492	No to one Commensal inhibited	volume	172.7	Lamotrigine
Prestw-1495	More than 5 Commensals inhibited	mol. weight (log10)	2.55563	Rabeprazole Sodium salt
Prestw-1495	More than 5 Commensals inhibited	XLogP	1.9	Rabeprazole Sodium salt
Prestw-1495	More than 5 Commensals inhibited	TPSA (log10)	1.98811	Rabeprazole Sodium salt
Prestw-1495	More than 5 Commensals inhibited	complexity (log10)	2.64345	Rabeprazole Sodium salt
Prestw-1495	More than 5 Commensals inhibited	volume	276.9	Rabeprazole Sodium salt
Prestw-1508	No to one Commensal inhibited	mol. weight (log10)	2.58498	Ibutilide fumarate
Prestw-1508	No to one Commensal inhibited	XLogP	4	Ibutilide fumarate
Prestw-1508	No to one Commensal inhibited	TPSA (log10)	1.89763	Ibutilide fumarate
Prestw-1508	No to one Commensal inhibited	complexity (log10)	2.6464	Ibutilide fumarate
Prestw-1508	No to one Commensal inhibited	volume	312.9	Ibutilide fumarate
Prestw-1512	No to one Commensal inhibited	mol. weight (log10)	2.45687	Abacavir Sulfate
Prestw-1512	No to one Commensal inhibited	XLogP	0.9	Abacavir Sulfate
Prestw-1512	No to one Commensal inhibited	TPSA (log10)	2.01284	Abacavir Sulfate
Prestw-1512	No to one Commensal inhibited	complexity (log10)	2.617	Abacavir Sulfate
Prestw-1512	No to one Commensal inhibited	volume	216.4	Abacavir Sulfate
Prestw-1514	No to one Commensal inhibited	mol. weight (log10)	2.62997	Darifenacin hydrobromide
Prestw-1514	No to one Commensal inhibited	XLogP	4.6	Darifenacin hydrobromide
Prestw-1514	No to one Commensal inhibited	TPSA (log10)	1.75282	Darifenacin hydrobromide
Prestw-1514	No to one Commensal inhibited	complexity (log10)	2.78319	Darifenacin hydrobromide
Prestw-1514	No to one Commensal inhibited	volume	339.3	Darifenacin hydrobromide
Prestw-1515	No to one Commensal inhibited	mol. weight (log10)	2.34884	Fadrozole hydrochloride
Prestw-1515	No to one Commensal inhibited	XLogP	2.1	Fadrozole hydrochloride
Prestw-1515	No to one Commensal inhibited	TPSA (log10)	1.62941	Fadrozole hydrochloride
Prestw-1515	No to one Commensal inhibited	complexity (log10)	2.49276	Fadrozole hydrochloride
Prestw-1515	No to one Commensal inhibited	volume	179.9	Fadrozole hydrochloride
Prestw-153	No to one Commensal inhibited	mol. weight (log10)	2.37333	Didanosine
Prestw-153	No to one Commensal inhibited	XLogP	-1.2	Didanosine
Prestw-153	No to one Commensal inhibited	TPSA (log10)	1.95279	Didanosine
Prestw-153	No to one Commensal inhibited	complexity (log10)	2.54158	Didanosine
Prestw-153	No to one Commensal inhibited	volume	169.1	Didanosine
Prestw-155	No to one Commensal inhibited	mol. weight (log10)	2.93141	Paclitaxel
Prestw-155	No to one Commensal inhibited	XLogP	2.5	Paclitaxel
Prestw-155	No to one Commensal inhibited	TPSA (log10)	2.34635	Paclitaxel
Prestw-155	No to one Commensal inhibited	complexity (log10)	3.25285	Paclitaxel
Prestw-156	2 to 5 Commensals inhibited	mol. weight (log10)	2.94205	Ivermectin
Prestw-156	2 to 5 Commensals inhibited	XLogP	4.1	Ivermectin
Prestw-156	2 to 5 Commensals inhibited	TPSA (log10)	2.233	Ivermectin
Prestw-156	2 to 5 Commensals inhibited	complexity (log10)	3.22531	Ivermectin
Prestw-1600	More than 5 Commensals inhibited	mol. weight (log10)	2.72789	Aprepitant
Prestw-1600	More than 5 Commensals inhibited	XLogP	4.2	Aprepitant
Prestw-1600	More than 5 Commensals inhibited	TPSA (log10)	1.88195	Aprepitant
Prestw-1600	More than 5 Commensals inhibited	complexity (log10)	2.90849	Aprepitant
Prestw-1600	More than 5 Commensals inhibited	volume	369.4	Aprepitant
Prestw-1601	More than 5 Commensals inhibited	mol. weight (log10)	2.70886	Pinaverium bromide
Prestw-1601	More than 5 Commensals inhibited	XLogP	5.4	Pinaverium bromide
Prestw-1601	More than 5 Commensals inhibited	TPSA (log10)	1.57864	Pinaverium bromide
Prestw-1601	More than 5 Commensals inhibited	complexity (log10)	2.77525	Pinaverium bromide
Prestw-1601	More than 5 Commensals inhibited	volume	375.4	Pinaverium bromide
Prestw-1602	2 to 5 Commensals inhibited	mol. weight (log10)	2.46568	Indatraline hydrochloride
Prestw-1602	2 to 5 Commensals inhibited	XLogP	4.4	Indatraline hydrochloride
Prestw-1602	2 to 5 Commensals inhibited	TPSA (log10)	1.11394	Indatraline hydrochloride
Prestw-1602	2 to 5 Commensals inhibited	complexity (log10)	2.48996	Indatraline hydrochloride
Prestw-1602	2 to 5 Commensals inhibited	volume	219.6	Indatraline hydrochloride
Prestw-1603	2 to 5 Commensals inhibited	mol. weight (log10)	2.35833	Pemirolast potassium
Prestw-1603	2 to 5 Commensals inhibited	XLogP	-0.3	Pemirolast potassium
Prestw-1603	2 to 5 Commensals inhibited	TPSA (log10)	1.94498	Pemirolast potassium
Prestw-1603	2 to 5 Commensals inhibited	complexity (log10)	2.68931	Pemirolast potassium
Prestw-1603	2 to 5 Commensals inhibited	volume	167.8	Pemirolast potassium
Prestw-167	2 to 5 Commensals inhibited	mol. weight (log10)	2.36958	Riluzole hydrochloride
Prestw-167	2 to 5 Commensals inhibited	XLogP	3.6	Riluzole hydrochloride
Prestw-167	2 to 5 Commensals inhibited	TPSA (log10)	1.88874	Riluzole hydrochloride
Prestw-167	2 to 5 Commensals inhibited	complexity (log10)	2.37658	Riluzole hydrochloride
Prestw-167	2 to 5 Commensals inhibited	volume	155.7	Riluzole hydrochloride
Prestw-174	No to one Commensal inhibited	mol. weight (log10)	2.44938	Alverine citrate salt
Prestw-174	No to one Commensal inhibited	XLogP	5.3	Alverine citrate salt
Prestw-174	No to one Commensal inhibited	TPSA (log10)	0.623249	Alverine citrate salt
Prestw-174	No to one Commensal inhibited	complexity (log10)	2.33041	Alverine citrate salt
Prestw-174	No to one Commensal inhibited	volume	246.7	Alverine citrate salt
Prestw-18	More than 5 Commensals inhibited	mol. weight (log10)	2.54912	Idoxuridine
Prestw-18	More than 5 Commensals inhibited	XLogP	-1	Idoxuridine
Prestw-18	More than 5 Commensals inhibited	TPSA (log10)	2.00043	Idoxuridine
Prestw-18	More than 5 Commensals inhibited	complexity (log10)	2.58659	Idoxuridine
Prestw-18	More than 5 Commensals inhibited	volume	191.3	Idoxuridine
Prestw-194	No to one Commensal inhibited	mol. weight (log10)	2.48899	Nimesulide
Prestw-194	No to one Commensal inhibited	XLogP	2.6	Nimesulide
Prestw-194	No to one Commensal inhibited	TPSA (log10)	2.04532	Nimesulide
Prestw-194	No to one Commensal inhibited	complexity (log10)	2.65321	Nimesulide
Prestw-194	No to one Commensal inhibited	volume	224	Nimesulide
Prestw-199	No to one Commensal inhibited	mol. weight (log10)	2.34304	Prilocaine hydrochloride
Prestw-199	No to one Commensal inhibited	XLogP	2.1	Prilocaine hydrochloride
Prestw-199	No to one Commensal inhibited	TPSA (log10)	1.62428	Prilocaine hydrochloride
Prestw-199	No to one Commensal inhibited	complexity (log10)	2.33846	Prilocaine hydrochloride
Prestw-199	No to one Commensal inhibited	volume	185.5	Prilocaine hydrochloride
Prestw-202	More than 5 Commensals inhibited	mol. weight (log10)	2.79374	Tiratricol, 3,3',5-triiodothyroacetic acid
Prestw-202	More than 5 Commensals inhibited	XLogP	4.5	Tiratricol, 3,3',5-triiodothyroacetic acid
Prestw-202	More than 5 Commensals inhibited	TPSA (log10)	1.83123	Tiratricol, 3,3',5-triiodothyroacetic acid
Prestw-202	More than 5 Commensals inhibited	complexity (log10)	2.55145	Tiratricol, 3,3',5-triiodothyroacetic acid
Prestw-202	More than 5 Commensals inhibited	volume	270.9	Tiratricol, 3,3',5-triiodothyroacetic acid
Prestw-203	2 to 5 Commensals inhibited	mol. weight (log10)	2.44906	Flufenamic acid
Prestw-203	2 to 5 Commensals inhibited	XLogP	5.2	Flufenamic acid
Prestw-203	2 to 5 Commensals inhibited	TPSA (log10)	1.70157	Flufenamic acid
Prestw-203	2 to 5 Commensals inhibited	complexity (log10)	2.53908	Flufenamic acid
Prestw-203	2 to 5 Commensals inhibited	volume	203.1	Flufenamic acid
Prestw-205	More than 5 Commensals inhibited	mol. weight (log10)	2.41781	Tolfenamic acid
Prestw-205	More than 5 Commensals inhibited	XLogP	5.2	Tolfenamic acid
Prestw-205	More than 5 Commensals inhibited	TPSA (log10)	1.70157	Tolfenamic acid
Prestw-205	More than 5 Commensals inhibited	complexity (log10)	2.47422	Tolfenamic acid
Prestw-205	More than 5 Commensals inhibited	volume	197.6	Tolfenamic acid
Prestw-206	More than 5 Commensals inhibited	mol. weight (log10)	2.47003	Meclofenamic acid sodium salt monohydrate
Prestw-206	More than 5 Commensals inhibited	XLogP	5.8	Meclofenamic acid sodium salt monohydrate
Prestw-206	More than 5 Commensals inhibited	TPSA (log10)	1.72591	Meclofenamic acid sodium salt monohydrate
Prestw-206	More than 5 Commensals inhibited	complexity (log10)	2.50651	Meclofenamic acid sodium salt monohydrate
Prestw-206	More than 5 Commensals inhibited	volume	213.3	Meclofenamic acid sodium salt monohydrate
Prestw-210	2 to 5 Commensals inhibited	mol. weight (log10)	2.47618	Fenbendazole
Prestw-210	2 to 5 Commensals inhibited	XLogP	3.6	Fenbendazole
Prestw-210	2 to 5 Commensals inhibited	TPSA (log10)	1.96988	Fenbendazole
Prestw-210	2 to 5 Commensals inhibited	complexity (log10)	2.55991	Fenbendazole
Prestw-210	2 to 5 Commensals inhibited	volume	227.4	Fenbendazole
Prestw-218	No to one Commensal inhibited	mol. weight (log10)	2.40531	Fenbufen
Prestw-218	No to one Commensal inhibited	XLogP	3.2	Fenbufen
Prestw-218	No to one Commensal inhibited	TPSA (log10)	1.74351	Fenbufen
Prestw-218	No to one Commensal inhibited	complexity (log10)	2.49136	Fenbufen
Prestw-218	No to one Commensal inhibited	volume	205.8	Fenbufen
Prestw-227	More than 5 Commensals inhibited	mol. weight (log10)	2.513	Clemizole hydrochloride
Prestw-227	More than 5 Commensals inhibited	XLogP	4	Clemizole hydrochloride
Prestw-227	More than 5 Commensals inhibited	TPSA (log10)	1.34439	Clemizole hydrochloride
Prestw-227	More than 5 Commensals inhibited	complexity (log10)	2.57634	Clemizole hydrochloride
Prestw-227	More than 5 Commensals inhibited	volume	256	Clemizole hydrochloride
Prestw-243	No to one Commensal inhibited	mol. weight (log10)	2.34883	Bufexamac
Prestw-243	No to one Commensal inhibited	XLogP	1.9	Bufexamac
Prestw-243	No to one Commensal inhibited	TPSA (log10)	1.77525	Bufexamac
Prestw-243	No to one Commensal inhibited	complexity (log10)	2.30103	Bufexamac
Prestw-243	No to one Commensal inhibited	volume	180.3	Bufexamac
Prestw-247	2 to 5 Commensals inhibited	mol. weight (log10)	2.42379	Albendazole
Prestw-247	2 to 5 Commensals inhibited	XLogP	2.9	Albendazole
Prestw-247	2 to 5 Commensals inhibited	TPSA (log10)	1.96988	Albendazole
Prestw-247	2 to 5 Commensals inhibited	complexity (log10)	2.46389	Albendazole
Prestw-247	2 to 5 Commensals inhibited	volume	202.3	Albendazole
Prestw-259	More than 5 Commensals inhibited	mol. weight (log10)	2.48164	Ethacrynic acid
Prestw-259	More than 5 Commensals inhibited	XLogP	3.8	Ethacrynic acid
Prestw-259	More than 5 Commensals inhibited	TPSA (log10)	1.81023	Ethacrynic acid
Prestw-259	More than 5 Commensals inhibited	complexity (log10)	2.5682	Ethacrynic acid
Prestw-259	More than 5 Commensals inhibited	volume	218.5	Ethacrynic acid
Prestw-267	More than 5 Commensals inhibited	mol. weight (log10)	2.53761	Clotrimazole
Prestw-267	More than 5 Commensals inhibited	XLogP	5	Clotrimazole
Prestw-267	More than 5 Commensals inhibited	TPSA (log10)	1.27416	Clotrimazole
Prestw-267	More than 5 Commensals inhibited	complexity (log10)	2.5977	Clotrimazole
Prestw-267	More than 5 Commensals inhibited	volume	265.5	Clotrimazole
Prestw-269	No to one Commensal inhibited	mol. weight (log10)	2.49811	Clomipramine hydrochloride
Prestw-269	No to one Commensal inhibited	XLogP	5.2	Clomipramine hydrochloride
Prestw-269	No to one Commensal inhibited	TPSA (log10)	0.875061	Clomipramine hydrochloride
Prestw-269	No to one Commensal inhibited	complexity (log10)	2.53908	Clomipramine hydrochloride
Prestw-269	No to one Commensal inhibited	volume	251	Clomipramine hydrochloride
Prestw-270	More than 5 Commensals inhibited	mol. weight (log10)	2.49893	Fendiline hydrochloride
Prestw-270	More than 5 Commensals inhibited	XLogP	5.5	Fendiline hydrochloride
Prestw-270	More than 5 Commensals inhibited	TPSA (log10)	1.11394	Fendiline hydrochloride
Prestw-270	More than 5 Commensals inhibited	complexity (log10)	2.48144	Fendiline hydrochloride
Prestw-270	More than 5 Commensals inhibited	volume	268.6	Fendiline hydrochloride
Prestw-272	No to one Commensal inhibited	mol. weight (log10)	2.55363	Indomethacin
Prestw-272	No to one Commensal inhibited	XLogP	4.3	Indomethacin
Prestw-272	No to one Commensal inhibited	TPSA (log10)	1.84198	Indomethacin
Prestw-272	No to one Commensal inhibited	complexity (log10)	2.70415	Indomethacin
Prestw-272	No to one Commensal inhibited	volume	268.6	Indomethacin
Prestw-275	2 to 5 Commensals inhibited	mol. weight (log10)	2.5573	Fenofibrate
Prestw-275	2 to 5 Commensals inhibited	XLogP	5.2	Fenofibrate
Prestw-275	2 to 5 Commensals inhibited	TPSA (log10)	1.72916	Fenofibrate
Prestw-275	2 to 5 Commensals inhibited	complexity (log10)	2.66087	Fenofibrate
Prestw-275	2 to 5 Commensals inhibited	volume	279.9	Fenofibrate
Prestw-278	2 to 5 Commensals inhibited	mol. weight (log10)	2.56645	Cinnarizine
Prestw-278	2 to 5 Commensals inhibited	XLogP	5.8	Cinnarizine
Prestw-278	2 to 5 Commensals inhibited	TPSA (log10)	0.875061	Cinnarizine
Prestw-278	2 to 5 Commensals inhibited	complexity (log10)	2.63246	Cinnarizine
Prestw-278	2 to 5 Commensals inhibited	volume	307.8	Cinnarizine
Prestw-286	More than 5 Commensals inhibited	mol. weight (log10)	2.44324	Perhexiline maleate
Prestw-286	More than 5 Commensals inhibited	XLogP	6.8	Perhexiline maleate
Prestw-286	More than 5 Commensals inhibited	TPSA (log10)	1.11394	Perhexiline maleate
Prestw-286	More than 5 Commensals inhibited	complexity (log10)	2.38917	Perhexiline maleate
Prestw-286	More than 5 Commensals inhibited	volume	231.6	Perhexiline maleate
Prestw-288	No to one Commensal inhibited	mol. weight (log10)	2.59711	Spiperone
Prestw-288	No to one Commensal inhibited	XLogP	3	Spiperone
Prestw-288	No to one Commensal inhibited	TPSA (log10)	1.72916	Spiperone
Prestw-288	No to one Commensal inhibited	complexity (log10)	2.76118	Spiperone
Prestw-288	No to one Commensal inhibited	volume	309.3	Spiperone
Prestw-291	No to one Commensal inhibited	mol. weight (log10)	2.49588	Dantrolene sodium salt
Prestw-291	No to one Commensal inhibited	XLogP	2.7	Dantrolene sodium salt
Prestw-291	No to one Commensal inhibited	TPSA (log10)	2.10721	Dantrolene sodium salt
Prestw-291	No to one Commensal inhibited	complexity (log10)	2.72916	Dantrolene sodium salt
Prestw-291	No to one Commensal inhibited	volume	230.8	Dantrolene sodium salt
Prestw-292	No to one Commensal inhibited	mol. weight (log10)	2.57038	Trazodone hydrochloride
Prestw-292	No to one Commensal inhibited	XLogP	2.8	Trazodone hydrochloride
Prestw-292	No to one Commensal inhibited	TPSA (log10)	1.63749	Trazodone hydrochloride
Prestw-292	No to one Commensal inhibited	complexity (log10)	2.78604	Trazodone hydrochloride
Prestw-292	No to one Commensal inhibited	volume	283.7	Trazodone hydrochloride
Prestw-293	No to one Commensal inhibited	mol. weight (log10)	2.57148	Glafenine hydrochloride
Prestw-293	No to one Commensal inhibited	XLogP	3.5	Glafenine hydrochloride
Prestw-293	No to one Commensal inhibited	TPSA (log10)	1.96708	Glafenine hydrochloride
Prestw-293	No to one Commensal inhibited	complexity (log10)	2.66932	Glafenine hydrochloride
Prestw-293	No to one Commensal inhibited	volume	276.2	Glafenine hydrochloride
Prestw-294	More than 5 Commensals inhibited	mol. weight (log10)	2.4675	Pimethixene maleate
Prestw-294	More than 5 Commensals inhibited	XLogP	3.9	Pimethixene maleate
Prestw-294	More than 5 Commensals inhibited	TPSA (log10)	1.46982	Pimethixene maleate
Prestw-294	More than 5 Commensals inhibited	complexity (log10)	2.58206	Pimethixene maleate
Prestw-294	More than 5 Commensals inhibited	volume	235	Pimethixene maleate
Prestw-297	No to one Commensal inhibited	mol. weight (log10)	2.49053	Benzydamine hydrochloride
Prestw-297	No to one Commensal inhibited	XLogP	3.9	Benzydamine hydrochloride
Prestw-297	No to one Commensal inhibited	TPSA (log10)	1.49554	Benzydamine hydrochloride
Prestw-297	No to one Commensal inhibited	complexity (log10)	2.53656	Benzydamine hydrochloride
Prestw-297	No to one Commensal inhibited	volume	253.7	Benzydamine hydrochloride
Prestw-299	2 to 5 Commensals inhibited	mol. weight (log10)	2.63306	Mifepristone
Prestw-299	2 to 5 Commensals inhibited	XLogP	3.8	Mifepristone
Prestw-299	2 to 5 Commensals inhibited	TPSA (log10)	1.61805	Mifepristone
Prestw-299	2 to 5 Commensals inhibited	complexity (log10)	2.96426	Mifepristone
Prestw-299	2 to 5 Commensals inhibited	volume	349.5	Mifepristone
Prestw-304	More than 5 Commensals inhibited	mol. weight (log10)	2.5817	Econazole nitrate
Prestw-304	More than 5 Commensals inhibited	XLogP	5.3	Econazole nitrate
Prestw-304	More than 5 Commensals inhibited	TPSA (log10)	1.44716	Econazole nitrate
Prestw-304	More than 5 Commensals inhibited	complexity (log10)	2.57864	Econazole nitrate
Prestw-304	More than 5 Commensals inhibited	volume	276.6	Econazole nitrate
Prestw-308	More than 5 Commensals inhibited	mol. weight (log10)	2.66422	Pimozide
Prestw-308	More than 5 Commensals inhibited	XLogP	6.3	Pimozide
Prestw-308	More than 5 Commensals inhibited	TPSA (log10)	1.56348	Pimozide
Prestw-308	More than 5 Commensals inhibited	complexity (log10)	2.80072	Pimozide
Prestw-308	More than 5 Commensals inhibited	volume	362.6	Pimozide
Prestw-309	2 to 5 Commensals inhibited	mol. weight (log10)	2.55128	Amodiaquin dihydrochloride dihydrate
Prestw-309	2 to 5 Commensals inhibited	XLogP	2.6	Amodiaquin dihydrochloride dihydrate
Prestw-309	2 to 5 Commensals inhibited	TPSA (log10)	1.69373	Amodiaquin dihydrochloride dihydrate
Prestw-309	2 to 5 Commensals inhibited	complexity (log10)	2.60853	Amodiaquin dihydrochloride dihydrate
Prestw-309	2 to 5 Commensals inhibited	volume	276.4	Amodiaquin dihydrochloride dihydrate
Prestw-312	No to one Commensal inhibited	mol. weight (log10)	2.60907	Flunarizine dihydrochloride
Prestw-312	No to one Commensal inhibited	XLogP	6	Flunarizine dihydrochloride
Prestw-312	No to one Commensal inhibited	TPSA (log10)	0.995635	Flunarizine dihydrochloride
Prestw-312	No to one Commensal inhibited	complexity (log10)	2.68753	Flunarizine dihydrochloride
Prestw-312	No to one Commensal inhibited	volume	327.5	Flunarizine dihydrochloride
Prestw-313	More than 5 Commensals inhibited	mol. weight (log10)	2.61012	Trifluoperazine dihydrochloride
Prestw-313	More than 5 Commensals inhibited	XLogP	5	Trifluoperazine dihydrochloride
Prestw-313	More than 5 Commensals inhibited	TPSA (log10)	1.5563	Trifluoperazine dihydrochloride
Prestw-313	More than 5 Commensals inhibited	complexity (log10)	2.70757	Trifluoperazine dihydrochloride
Prestw-313	More than 5 Commensals inhibited	volume	308.1	Trifluoperazine dihydrochloride
Prestw-318	2 to 5 Commensals inhibited	mol. weight (log10)	2.60201	Quinacrine dihydrochloride dihydrate
Prestw-318	2 to 5 Commensals inhibited	XLogP	6	Quinacrine dihydrochloride dihydrate
Prestw-318	2 to 5 Commensals inhibited	TPSA (log10)	1.58433	Quinacrine dihydrochloride dihydrate
Prestw-318	2 to 5 Commensals inhibited	complexity (log10)	2.6637	Quinacrine dihydrochloride dihydrate
Prestw-318	2 to 5 Commensals inhibited	volume	317.6	Quinacrine dihydrochloride dihydrate
Prestw-319	2 to 5 Commensals inhibited	mol. weight (log10)	2.53017	Clofilium tosylate
Prestw-319	2 to 5 Commensals inhibited	XLogP	7.2	Clofilium tosylate
Prestw-319	2 to 5 Commensals inhibited	TPSA (log10)	0	Clofilium tosylate
Prestw-319	2 to 5 Commensals inhibited	complexity (log10)	2.42651	Clofilium tosylate
Prestw-319	2 to 5 Commensals inhibited	volume	290	Clofilium tosylate
Prestw-32	2 to 5 Commensals inhibited	mol. weight (log10)	2.36969	Epirizole
Prestw-32	2 to 5 Commensals inhibited	XLogP	1.3	Epirizole
Prestw-32	2 to 5 Commensals inhibited	TPSA (log10)	1.80003	Epirizole
Prestw-32	2 to 5 Commensals inhibited	complexity (log10)	2.40483	Epirizole
Prestw-32	2 to 5 Commensals inhibited	volume	179.9	Epirizole
Prestw-320	2 to 5 Commensals inhibited	mol. weight (log10)	2.641	Fluphenazine dihydrochloride
Prestw-320	2 to 5 Commensals inhibited	XLogP	4.4	Fluphenazine dihydrochloride
Prestw-320	2 to 5 Commensals inhibited	TPSA (log10)	1.74974	Fluphenazine dihydrochloride
Prestw-320	2 to 5 Commensals inhibited	complexity (log10)	2.7356	Fluphenazine dihydrochloride
Prestw-320	2 to 5 Commensals inhibited	volume	329.1	Fluphenazine dihydrochloride
Prestw-328	No to one Commensal inhibited	mol. weight (log10)	2.22681	Zoxazolamine
Prestw-328	No to one Commensal inhibited	XLogP	2.5	Zoxazolamine
Prestw-328	No to one Commensal inhibited	TPSA (log10)	1.72428	Zoxazolamine
Prestw-328	No to one Commensal inhibited	complexity (log10)	2.19033	Zoxazolamine
Prestw-328	No to one Commensal inhibited	volume	119.9	Zoxazolamine
Prestw-333	More than 5 Commensals inhibited	mol. weight (log10)	2.4269	Zidovudine, AZT
Prestw-333	More than 5 Commensals inhibited	XLogP	0	Zidovudine, AZT
Prestw-333	More than 5 Commensals inhibited	TPSA (log10)	1.97405	Zidovudine, AZT
Prestw-333	More than 5 Commensals inhibited	complexity (log10)	2.68485	Zidovudine, AZT
Prestw-333	More than 5 Commensals inhibited	volume	193.1	Zidovudine, AZT
Prestw-338	No to one Commensal inhibited	mol. weight (log10)	2.44912	N6-methyladenosine
Prestw-338	No to one Commensal inhibited	XLogP	-0.4	N6-methyladenosine
Prestw-338	No to one Commensal inhibited	TPSA (log10)	2.1038	N6-methyladenosine
Prestw-338	No to one Commensal inhibited	complexity (log10)	2.54283	N6-methyladenosine
Prestw-338	No to one Commensal inhibited	volume	196.6	N6-methyladenosine
Prestw-344	No to one Commensal inhibited	mol. weight (log10)	2.43484	Clorgyline hydrochloride
Prestw-344	No to one Commensal inhibited	XLogP	4.2	Clorgyline hydrochloride
Prestw-344	No to one Commensal inhibited	TPSA (log10)	1.13033	Clorgyline hydrochloride
Prestw-344	No to one Commensal inhibited	complexity (log10)	2.41996	Clorgyline hydrochloride
Prestw-344	No to one Commensal inhibited	volume	206.9	Clorgyline hydrochloride
Prestw-347	2 to 5 Commensals inhibited	mol. weight (log10)	2.47612	Thioguanosine
Prestw-347	2 to 5 Commensals inhibited	XLogP	-1.2	Thioguanosine
Prestw-347	2 to 5 Commensals inhibited	TPSA (log10)	2.233	Thioguanosine
Prestw-347	2 to 5 Commensals inhibited	complexity (log10)	2.65225	Thioguanosine
Prestw-347	2 to 5 Commensals inhibited	volume	206.3	Thioguanosine
Prestw-348	More than 5 Commensals inhibited	mol. weight (log10)	2.49949	Chlorprothixene hydrochloride
Prestw-348	More than 5 Commensals inhibited	XLogP	5.2	Chlorprothixene hydrochloride
Prestw-348	More than 5 Commensals inhibited	TPSA (log10)	1.46982	Chlorprothixene hydrochloride
Prestw-348	More than 5 Commensals inhibited	complexity (log10)	2.58092	Chlorprothixene hydrochloride
Prestw-348	More than 5 Commensals inhibited	volume	246.5	Chlorprothixene hydrochloride
Prestw-355	More than 5 Commensals inhibited	mol. weight (log10)	2.55204	Hycanthone
Prestw-355	More than 5 Commensals inhibited	XLogP	2.7	Hycanthone
Prestw-355	More than 5 Commensals inhibited	TPSA (log10)	1.89708	Hycanthone
Prestw-355	More than 5 Commensals inhibited	complexity (log10)	2.6464	Hycanthone
Prestw-355	More than 5 Commensals inhibited	volume	280.4	Hycanthone
Prestw-364	2 to 5 Commensals inhibited	mol. weight (log10)	2.60586	Metergoline
Prestw-364	2 to 5 Commensals inhibited	XLogP	3.8	Metergoline
Prestw-364	2 to 5 Commensals inhibited	TPSA (log10)	1.67669	Metergoline
Prestw-364	2 to 5 Commensals inhibited	complexity (log10)	2.78319	Metergoline
Prestw-364	2 to 5 Commensals inhibited	volume	320.7	Metergoline
Prestw-365	2 to 5 Commensals inhibited	mol. weight (log10)	2.58377	Brinzolamide
Prestw-365	2 to 5 Commensals inhibited	XLogP	-0.3	Brinzolamide
Prestw-365	2 to 5 Commensals inhibited	TPSA (log10)	2.21748	Brinzolamide
Prestw-365	2 to 5 Commensals inhibited	complexity (log10)	2.7767	Brinzolamide
Prestw-365	2 to 5 Commensals inhibited	volume	267	Brinzolamide
Prestw-367	No to one Commensal inhibited	mol. weight (log10)	2.54576	Benfluorex hydrochloride
Prestw-367	No to one Commensal inhibited	XLogP	4.6	Benfluorex hydrochloride
Prestw-367	No to one Commensal inhibited	TPSA (log10)	1.59439	Benfluorex hydrochloride
Prestw-367	No to one Commensal inhibited	complexity (log10)	2.61066	Benfluorex hydrochloride
Prestw-367	No to one Commensal inhibited	volume	268.7	Benfluorex hydrochloride
Prestw-368	More than 5 Commensals inhibited	mol. weight (log10)	2.56412	Bepridil hydrochloride
Prestw-368	More than 5 Commensals inhibited	XLogP	5.3	Bepridil hydrochloride
Prestw-368	More than 5 Commensals inhibited	TPSA (log10)	1.22272	Bepridil hydrochloride
Prestw-368	More than 5 Commensals inhibited	complexity (log10)	2.58206	Bepridil hydrochloride
Prestw-368	More than 5 Commensals inhibited	volume	310.5	Bepridil hydrochloride
Prestw-369	No to one Commensal inhibited	mol. weight (log10)	2.54456	Meloxicam
Prestw-369	No to one Commensal inhibited	XLogP	3.5	Meloxicam
Prestw-369	No to one Commensal inhibited	TPSA (log10)	2.14613	Meloxicam
Prestw-369	No to one Commensal inhibited	complexity (log10)	2.79796	Meloxicam
Prestw-369	No to one Commensal inhibited	volume	248.2	Meloxicam
Prestw-37	More than 5 Commensals inhibited	mol. weight (log10)	2.3957	Pyrimethamine
Prestw-37	More than 5 Commensals inhibited	XLogP	2.7	Pyrimethamine
Prestw-37	More than 5 Commensals inhibited	TPSA (log10)	1.89653	Pyrimethamine
Prestw-37	More than 5 Commensals inhibited	complexity (log10)	2.38561	Pyrimethamine
Prestw-37	More than 5 Commensals inhibited	volume	187	Pyrimethamine
Prestw-370	More than 5 Commensals inhibited	mol. weight (log10)	2.62745	Benzbromarone
Prestw-370	More than 5 Commensals inhibited	XLogP	5.7	Benzbromarone
Prestw-370	More than 5 Commensals inhibited	TPSA (log10)	1.71096	Benzbromarone
Prestw-370	More than 5 Commensals inhibited	complexity (log10)	2.60746	Benzbromarone
Prestw-370	More than 5 Commensals inhibited	volume	256.5	Benzbromarone
Prestw-373	More than 5 Commensals inhibited	mol. weight (log10)	2.65748	Amethopterin (R,S)
Prestw-373	More than 5 Commensals inhibited	XLogP	-1.8	Amethopterin (R,S)
Prestw-373	More than 5 Commensals inhibited	TPSA (log10)	2.32634	Amethopterin (R,S)
Prestw-373	More than 5 Commensals inhibited	complexity (log10)	2.84757	Amethopterin (R,S)
Prestw-373	More than 5 Commensals inhibited	volume	331.9	Amethopterin (R,S)
Prestw-375	More than 5 Commensals inhibited	mol. weight (log10)	2.55212	Methiothepin maleate
Prestw-375	More than 5 Commensals inhibited	XLogP	4.2	Methiothepin maleate
Prestw-375	More than 5 Commensals inhibited	TPSA (log10)	1.76418	Methiothepin maleate
Prestw-375	More than 5 Commensals inhibited	complexity (log10)	2.61278	Methiothepin maleate
Prestw-375	More than 5 Commensals inhibited	volume	279.9	Methiothepin maleate
Prestw-381	2 to 5 Commensals inhibited	mol. weight (log10)	2.69163	Lidoflazine
Prestw-381	2 to 5 Commensals inhibited	XLogP	6	Lidoflazine
Prestw-381	2 to 5 Commensals inhibited	TPSA (log10)	1.56348	Lidoflazine
Prestw-381	2 to 5 Commensals inhibited	complexity (log10)	2.79449	Lidoflazine
Prestw-381	2 to 5 Commensals inhibited	volume	394.3	Lidoflazine
Prestw-382	No to one Commensal inhibited	mol. weight (log10)	2.48774	Betaxolol hydrochloride
Prestw-382	No to one Commensal inhibited	XLogP	2.8	Betaxolol hydrochloride
Prestw-382	No to one Commensal inhibited	TPSA (log10)	1.71349	Betaxolol hydrochloride
Prestw-382	No to one Commensal inhibited	complexity (log10)	2.45637	Betaxolol hydrochloride
Prestw-382	No to one Commensal inhibited	volume	256	Betaxolol hydrochloride
Prestw-383	2 to 5 Commensals inhibited	mol. weight (log10)	2.68172	Nicardipine hydrochloride
Prestw-383	2 to 5 Commensals inhibited	XLogP	3.8	Nicardipine hydrochloride
Prestw-383	2 to 5 Commensals inhibited	TPSA (log10)	2.06446	Nicardipine hydrochloride
Prestw-383	2 to 5 Commensals inhibited	complexity (log10)	2.93247	Nicardipine hydrochloride
Prestw-383	2 to 5 Commensals inhibited	volume	374.4	Nicardipine hydrochloride
Prestw-386	2 to 5 Commensals inhibited	mol. weight (log10)	2.65376	GBR 12909 dihydrochloride
Prestw-386	2 to 5 Commensals inhibited	XLogP	5.6	GBR 12909 dihydrochloride
Prestw-386	2 to 5 Commensals inhibited	TPSA (log10)	1.22272	GBR 12909 dihydrochloride
Prestw-386	2 to 5 Commensals inhibited	complexity (log10)	2.69723	GBR 12909 dihydrochloride
Prestw-386	2 to 5 Commensals inhibited	volume	363.8	GBR 12909 dihydrochloride
Prestw-388	More than 5 Commensals inhibited	mol. weight (log10)	2.6596	Dequalinium dichloride
Prestw-388	More than 5 Commensals inhibited	XLogP	7.3	Dequalinium dichloride
Prestw-388	More than 5 Commensals inhibited	TPSA (log10)	1.7839	Dequalinium dichloride
Prestw-388	More than 5 Commensals inhibited	complexity (log10)	2.72591	Dequalinium dichloride
Prestw-388	More than 5 Commensals inhibited	volume	374.8	Dequalinium dichloride
Prestw-389	More than 5 Commensals inhibited	mol. weight (log10)	2.72545	Ketoconazole
Prestw-389	More than 5 Commensals inhibited	XLogP	4.3	Ketoconazole
Prestw-389	More than 5 Commensals inhibited	TPSA (log10)	1.84572	Ketoconazole
Prestw-389	More than 5 Commensals inhibited	complexity (log10)	2.86629	Ketoconazole
Prestw-389	More than 5 Commensals inhibited	volume	390.3	Ketoconazole
Prestw-396	More than 5 Commensals inhibited	mol. weight (log10)	2.76979	Etoposide
Prestw-396	More than 5 Commensals inhibited	XLogP	0.6	Etoposide
Prestw-396	More than 5 Commensals inhibited	TPSA (log10)	2.20952	Etoposide
Prestw-396	More than 5 Commensals inhibited	complexity (log10)	2.98632	Etoposide
Prestw-397	More than 5 Commensals inhibited	mol. weight (log10)	2.60848	Clomiphene citrate (Z,E)
Prestw-397	More than 5 Commensals inhibited	XLogP	7.2	Clomiphene citrate (Z,E)
Prestw-397	More than 5 Commensals inhibited	TPSA (log10)	1.13033	Clomiphene citrate (Z,E)
Prestw-397	More than 5 Commensals inhibited	complexity (log10)	2.68215	Clomiphene citrate (Z,E)
Prestw-397	More than 5 Commensals inhibited	volume	330.2	Clomiphene citrate (Z,E)
Prestw-399	More than 5 Commensals inhibited	mol. weight (log10)	2.57281	Prochlorperazine dimaleate
Prestw-399	More than 5 Commensals inhibited	XLogP	4.9	Prochlorperazine dimaleate
Prestw-399	More than 5 Commensals inhibited	TPSA (log10)	1.5563	Prochlorperazine dimaleate
Prestw-399	More than 5 Commensals inhibited	complexity (log10)	2.63246	Prochlorperazine dimaleate
Prestw-399	More than 5 Commensals inhibited	volume	287.8	Prochlorperazine dimaleate
Prestw-40	More than 5 Commensals inhibited	mol. weight (log10)	2.51471	Niclosamide
Prestw-40	More than 5 Commensals inhibited	XLogP	4	Niclosamide
Prestw-40	More than 5 Commensals inhibited	TPSA (log10)	1.98318	Niclosamide
Prestw-40	More than 5 Commensals inhibited	complexity (log10)	2.60638	Niclosamide
Prestw-40	More than 5 Commensals inhibited	volume	226.1	Niclosamide
Prestw-401	2 to 5 Commensals inhibited	mol. weight (log10)	2.53717	Testosterone propionate
Prestw-401	2 to 5 Commensals inhibited	XLogP	4.4	Testosterone propionate
Prestw-401	2 to 5 Commensals inhibited	TPSA (log10)	1.64738	Testosterone propionate
Prestw-401	2 to 5 Commensals inhibited	complexity (log10)	2.79309	Testosterone propionate
Prestw-403	2 to 5 Commensals inhibited	mol. weight (log10)	2.89035	Thyroxine (L)
Prestw-403	2 to 5 Commensals inhibited	XLogP	2.4	Thyroxine (L)
Prestw-403	2 to 5 Commensals inhibited	TPSA (log10)	1.9722	Thyroxine (L)
Prestw-403	2 to 5 Commensals inhibited	complexity (log10)	2.62325	Thyroxine (L)
Prestw-403	2 to 5 Commensals inhibited	volume	318.8	Thyroxine (L)
Prestw-408	More than 5 Commensals inhibited	mol. weight (log10)	2.61466	Butoconazole nitrate
Prestw-408	More than 5 Commensals inhibited	XLogP	6.4	Butoconazole nitrate
Prestw-408	More than 5 Commensals inhibited	TPSA (log10)	1.64444	Butoconazole nitrate
Prestw-408	More than 5 Commensals inhibited	complexity (log10)	2.5832	Butoconazole nitrate
Prestw-408	More than 5 Commensals inhibited	volume	299.8	Butoconazole nitrate
Prestw-409	More than 5 Commensals inhibited	mol. weight (log10)	2.81045	Amiodarone hydrochloride
Prestw-409	More than 5 Commensals inhibited	XLogP	7.6	Amiodarone hydrochloride
Prestw-409	More than 5 Commensals inhibited	TPSA (log10)	1.65225	Amiodarone hydrochloride
Prestw-409	More than 5 Commensals inhibited	complexity (log10)	2.73799	Amiodarone hydrochloride
Prestw-409	More than 5 Commensals inhibited	volume	379.6	Amiodarone hydrochloride
Prestw-421	More than 5 Commensals inhibited	mol. weight (log10)	2.52835	Suloctidil
Prestw-421	More than 5 Commensals inhibited	XLogP	5.8	Suloctidil
Prestw-421	More than 5 Commensals inhibited	TPSA (log10)	1.7679	Suloctidil
Prestw-421	More than 5 Commensals inhibited	complexity (log10)	2.44248	Suloctidil
Prestw-421	More than 5 Commensals inhibited	volume	287.8	Suloctidil
Prestw-435	More than 5 Commensals inhibited	mol. weight (log10)	3.08013	Cyclosporin A
Prestw-435	More than 5 Commensals inhibited	XLogP	7.5	Cyclosporin A
Prestw-435	More than 5 Commensals inhibited	TPSA (log10)	2.44716	Cyclosporin A
Prestw-435	More than 5 Commensals inhibited	complexity (log10)	3.36736	Cyclosporin A
Prestw-437	No to one Commensal inhibited	mol. weight (log10)	2.89262	Digoxin
Prestw-437	No to one Commensal inhibited	XLogP	1.3	Digoxin
Prestw-437	No to one Commensal inhibited	TPSA (log10)	2.30963	Digoxin
Prestw-437	No to one Commensal inhibited	complexity (log10)	3.16137	Digoxin
Prestw-438	More than 5 Commensals inhibited	mol. weight (log10)	2.73602	Doxorubicin hydrochloride
Prestw-438	More than 5 Commensals inhibited	XLogP	1.3	Doxorubicin hydrochloride
Prestw-438	More than 5 Commensals inhibited	TPSA (log10)	2.32015	Doxorubicin hydrochloride
Prestw-438	More than 5 Commensals inhibited	complexity (log10)	2.98989	Doxorubicin hydrochloride
Prestw-445	2 to 5 Commensals inhibited	mol. weight (log10)	2.43994	Cyclobenzaprine hydrochloride
Prestw-445	2 to 5 Commensals inhibited	XLogP	5.2	Cyclobenzaprine hydrochloride
Prestw-445	2 to 5 Commensals inhibited	TPSA (log10)	0.623249	Cyclobenzaprine hydrochloride
Prestw-445	2 to 5 Commensals inhibited	complexity (log10)	2.56229	Cyclobenzaprine hydrochloride
Prestw-445	2 to 5 Commensals inhibited	volume	232.7	Cyclobenzaprine hydrochloride
Prestw-447	2 to 5 Commensals inhibited	mol. weight (log10)	2.55926	Hydrocortisone base
Prestw-447	2 to 5 Commensals inhibited	XLogP	1.6	Hydrocortisone base
Prestw-447	2 to 5 Commensals inhibited	TPSA (log10)	1.98137	Hydrocortisone base
Prestw-447	2 to 5 Commensals inhibited	complexity (log10)	2.83506	Hydrocortisone base
Prestw-45	No to one Commensal inhibited	mol. weight (log10)	2.36031	Naproxen
Prestw-45	No to one Commensal inhibited	XLogP	4	Naproxen
Prestw-45	No to one Commensal inhibited	TPSA (log10)	1.70243	Naproxen
Prestw-45	No to one Commensal inhibited	complexity (log10)	2.43297	Naproxen
Prestw-45	No to one Commensal inhibited	volume	183	Naproxen
Prestw-455	2 to 5 Commensals inhibited	mol. weight (log10)	2.4415	Mebhydroline 1,5-naphtalenedisulfonate
Prestw-455	2 to 5 Commensals inhibited	XLogP	3.5	Mebhydroline 1,5-naphtalenedisulfonate
Prestw-455	2 to 5 Commensals inhibited	TPSA (log10)	0.963788	Mebhydroline 1,5-naphtalenedisulfonate
Prestw-455	2 to 5 Commensals inhibited	complexity (log10)	2.54407	Mebhydroline 1,5-naphtalenedisulfonate
Prestw-455	2 to 5 Commensals inhibited	volume	227.1	Mebhydroline 1,5-naphtalenedisulfonate
Prestw-457	More than 5 Commensals inhibited	mol. weight (log10)	2.59212	Meclozine dihydrochloride
Prestw-457	More than 5 Commensals inhibited	XLogP	5.8	Meclozine dihydrochloride
Prestw-457	More than 5 Commensals inhibited	TPSA (log10)	0.875061	Meclozine dihydrochloride
Prestw-457	More than 5 Commensals inhibited	complexity (log10)	2.65128	Meclozine dihydrochloride
Prestw-457	More than 5 Commensals inhibited	volume	313.7	Meclozine dihydrochloride
Prestw-469	More than 5 Commensals inhibited	mol. weight (log10)	2.33082	Niridazole
Prestw-469	More than 5 Commensals inhibited	XLogP	0.9	Niridazole
Prestw-469	More than 5 Commensals inhibited	TPSA (log10)	2.07918	Niridazole
Prestw-469	More than 5 Commensals inhibited	complexity (log10)	2.42813	Niridazole
Prestw-469	More than 5 Commensals inhibited	volume	147.3	Niridazole
Prestw-478	More than 5 Commensals inhibited	mol. weight (log10)	2.58462	Felodipine
Prestw-478	More than 5 Commensals inhibited	XLogP	3.9	Felodipine
Prestw-478	More than 5 Commensals inhibited	TPSA (log10)	1.8169	Felodipine
Prestw-478	More than 5 Commensals inhibited	complexity (log10)	2.78817	Felodipine
Prestw-478	More than 5 Commensals inhibited	volume	282.5	Felodipine
Prestw-48	No to one Commensal inhibited	mol. weight (log10)	2.49064	Dicyclomine hydrochloride
Prestw-48	No to one Commensal inhibited	XLogP	5.5	Dicyclomine hydrochloride
Prestw-48	No to one Commensal inhibited	TPSA (log10)	1.4843	Dicyclomine hydrochloride
Prestw-48	No to one Commensal inhibited	complexity (log10)	2.51322	Dicyclomine hydrochloride
Prestw-48	No to one Commensal inhibited	volume	254.7	Dicyclomine hydrochloride
Prestw-487	More than 5 Commensals inhibited	mol. weight (log10)	2.72224	Daunorubicin hydrochloride
Prestw-487	More than 5 Commensals inhibited	XLogP	1.8	Daunorubicin hydrochloride
Prestw-487	More than 5 Commensals inhibited	TPSA (log10)	2.27184	Daunorubicin hydrochloride
Prestw-487	More than 5 Commensals inhibited	complexity (log10)	2.98227	Daunorubicin hydrochloride
Prestw-491	More than 5 Commensals inhibited	mol. weight (log10)	2.49062	Metixene hydrochloride
Prestw-491	More than 5 Commensals inhibited	XLogP	4.9	Metixene hydrochloride
Prestw-491	More than 5 Commensals inhibited	TPSA (log10)	1.46982	Metixene hydrochloride
Prestw-491	More than 5 Commensals inhibited	complexity (log10)	2.54283	Metixene hydrochloride
Prestw-491	More than 5 Commensals inhibited	volume	251	Metixene hydrochloride
Prestw-492	More than 5 Commensals inhibited	mol. weight (log10)	2.29696	Nitrofural
Prestw-492	More than 5 Commensals inhibited	XLogP	0.2	Nitrofural
Prestw-492	More than 5 Commensals inhibited	TPSA (log10)	2.1038	Nitrofural
Prestw-492	More than 5 Commensals inhibited	complexity (log10)	2.41664	Nitrofural
Prestw-492	More than 5 Commensals inhibited	volume	139.7	Nitrofural
Prestw-493	More than 5 Commensals inhibited	mol. weight (log10)	2.53834	Omeprazole
Prestw-493	More than 5 Commensals inhibited	XLogP	2.2	Omeprazole
Prestw-493	More than 5 Commensals inhibited	TPSA (log10)	1.98811	Omeprazole
Prestw-493	More than 5 Commensals inhibited	complexity (log10)	2.6561	Omeprazole
Prestw-493	More than 5 Commensals inhibited	volume	263.2	Omeprazole
Prestw-498	No to one Commensal inhibited	mol. weight (log10)	2.45076	Artemisinin
Prestw-498	No to one Commensal inhibited	XLogP	2.8	Artemisinin
Prestw-498	No to one Commensal inhibited	TPSA (log10)	1.74036	Artemisinin
Prestw-498	No to one Commensal inhibited	complexity (log10)	2.65514	Artemisinin
Prestw-509	No to one Commensal inhibited	mol. weight (log10)	2.62358	Bromperidol
Prestw-509	No to one Commensal inhibited	XLogP	3.3	Bromperidol
Prestw-509	No to one Commensal inhibited	TPSA (log10)	1.61805	Bromperidol
Prestw-509	No to one Commensal inhibited	complexity (log10)	2.65418	Bromperidol
Prestw-509	No to one Commensal inhibited	volume	297.4	Bromperidol
Prestw-51	No to one Commensal inhibited	mol. weight (log10)	2.41067	Trichlorfon
Prestw-51	No to one Commensal inhibited	XLogP	0.5	Trichlorfon
Prestw-51	No to one Commensal inhibited	TPSA (log10)	1.75435	Trichlorfon
Prestw-51	No to one Commensal inhibited	complexity (log10)	2.26245	Trichlorfon
Prestw-51	No to one Commensal inhibited	volume	156.8	Trichlorfon
Prestw-512	2 to 5 Commensals inhibited	mol. weight (log10)	2.91442	Iohexol
Prestw-512	2 to 5 Commensals inhibited	XLogP	-3	Iohexol
Prestw-512	2 to 5 Commensals inhibited	TPSA (log10)	2.3032	Iohexol
Prestw-512	2 to 5 Commensals inhibited	complexity (log10)	2.81491	Iohexol
Prestw-512	2 to 5 Commensals inhibited	volume	410.5	Iohexol
Prestw-513	2 to 5 Commensals inhibited	mol. weight (log10)	2.41724	Norcyclobenzaprine
Prestw-513	2 to 5 Commensals inhibited	XLogP	4.7	Norcyclobenzaprine
Prestw-513	2 to 5 Commensals inhibited	TPSA (log10)	1.11394	Norcyclobenzaprine
Prestw-513	2 to 5 Commensals inhibited	complexity (log10)	2.53148	Norcyclobenzaprine
Prestw-513	2 to 5 Commensals inhibited	volume	220.2	Norcyclobenzaprine
Prestw-515	No to one Commensal inhibited	mol. weight (log10)	2.15576	Trimethadione
Prestw-515	No to one Commensal inhibited	XLogP	0.3	Trimethadione
Prestw-515	No to one Commensal inhibited	TPSA (log10)	1.67761	Trimethadione
Prestw-515	No to one Commensal inhibited	complexity (log10)	2.29447	Trimethadione
Prestw-515	No to one Commensal inhibited	volume	109.2	Trimethadione
Prestw-527	No to one Commensal inhibited	mol. weight (log10)	2.52681	Tenoxicam
Prestw-527	No to one Commensal inhibited	XLogP	2.3	Tenoxicam
Prestw-527	No to one Commensal inhibited	TPSA (log10)	2.14613	Tenoxicam
Prestw-527	No to one Commensal inhibited	complexity (log10)	2.77743	Tenoxicam
Prestw-527	No to one Commensal inhibited	volume	235.6	Tenoxicam
Prestw-529	2 to 5 Commensals inhibited	mol. weight (log10)	2.58723	Mesoridazine besylate
Prestw-529	2 to 5 Commensals inhibited	XLogP	4.5	Mesoridazine besylate
Prestw-529	2 to 5 Commensals inhibited	TPSA (log10)	1.83948	Mesoridazine besylate
Prestw-529	2 to 5 Commensals inhibited	complexity (log10)	2.7007	Mesoridazine besylate
Prestw-529	2 to 5 Commensals inhibited	volume	301.5	Mesoridazine besylate
Prestw-53	2 to 5 Commensals inhibited	mol. weight (log10)	2.54706	Triflupromazine hydrochloride
Prestw-53	2 to 5 Commensals inhibited	XLogP	5.2	Triflupromazine hydrochloride
Prestw-53	2 to 5 Commensals inhibited	TPSA (log10)	1.51587	Triflupromazine hydrochloride
Prestw-53	2 to 5 Commensals inhibited	complexity (log10)	2.61909	Triflupromazine hydrochloride
Prestw-53	2 to 5 Commensals inhibited	volume	266.6	Triflupromazine hydrochloride
Prestw-534	2 to 5 Commensals inhibited	mol. weight (log10)	2.56447	Atovaquone
Prestw-534	2 to 5 Commensals inhibited	XLogP	5.2	Atovaquone
Prestw-534	2 to 5 Commensals inhibited	TPSA (log10)	1.74351	Atovaquone
Prestw-534	2 to 5 Commensals inhibited	complexity (log10)	2.77452	Atovaquone
Prestw-534	2 to 5 Commensals inhibited	volume	280.8	Atovaquone
Prestw-538	No to one Commensal inhibited	mol. weight (log10)	2.34682	Phenindione
Prestw-538	No to one Commensal inhibited	XLogP	2.9	Phenindione
Prestw-538	No to one Commensal inhibited	TPSA (log10)	1.54531	Phenindione
Prestw-538	No to one Commensal inhibited	complexity (log10)	2.48287	Phenindione
Prestw-538	No to one Commensal inhibited	volume	179.9	Phenindione
Prestw-547	2 to 5 Commensals inhibited	mol. weight (log10)	2.38423	Molsidomine
Prestw-547	2 to 5 Commensals inhibited	XLogP	2.2	Molsidomine
Prestw-547	2 to 5 Commensals inhibited	TPSA (log10)	1.94448	Molsidomine
Prestw-547	2 to 5 Commensals inhibited	complexity (log10)	2.43136	Molsidomine
Prestw-547	2 to 5 Commensals inhibited	volume	178.3	Molsidomine
Prestw-551	More than 5 Commensals inhibited	mol. weight (log10)	2.53097	Hexetidine
Prestw-551	More than 5 Commensals inhibited	XLogP	5.7	Hexetidine
Prestw-551	More than 5 Commensals inhibited	TPSA (log10)	1.52504	Hexetidine
Prestw-551	More than 5 Commensals inhibited	complexity (log10)	2.46538	Hexetidine
Prestw-551	More than 5 Commensals inhibited	volume	296	Hexetidine
Prestw-553	More than 5 Commensals inhibited	mol. weight (log10)	2.53201	Pentamidine isethionate
Prestw-553	More than 5 Commensals inhibited	XLogP	2.6	Pentamidine isethionate
Prestw-553	More than 5 Commensals inhibited	TPSA (log10)	2.07555	Pentamidine isethionate
Prestw-553	More than 5 Commensals inhibited	complexity (log10)	2.57519	Pentamidine isethionate
Prestw-553	More than 5 Commensals inhibited	volume	274.9	Pentamidine isethionate
Prestw-559	No to one Commensal inhibited	mol. weight (log10)	2.6207	DO 897/99
Prestw-559	No to one Commensal inhibited	XLogP	4.8	DO 897/99
Prestw-559	No to one Commensal inhibited	TPSA (log10)	1.66087	DO 897/99
Prestw-559	No to one Commensal inhibited	complexity (log10)	2.73957	DO 897/99
Prestw-559	No to one Commensal inhibited	volume	338.7	DO 897/99
Prestw-560	2 to 5 Commensals inhibited	mol. weight (log10)	2.51783	Prenylamine lactate
Prestw-560	2 to 5 Commensals inhibited	XLogP	6	Prenylamine lactate
Prestw-560	2 to 5 Commensals inhibited	TPSA (log10)	1.11394	Prenylamine lactate
Prestw-560	2 to 5 Commensals inhibited	complexity (log10)	2.49969	Prenylamine lactate
Prestw-560	2 to 5 Commensals inhibited	volume	281.5	Prenylamine lactate
Prestw-572	No to one Commensal inhibited	mol. weight (log10)	2.7172	Mometasone furoate
Prestw-572	No to one Commensal inhibited	XLogP	3.9	Mometasone furoate
Prestw-572	No to one Commensal inhibited	TPSA (log10)	1.97681	Mometasone furoate
Prestw-572	No to one Commensal inhibited	complexity (log10)	3.0086	Mometasone furoate
Prestw-574	No to one Commensal inhibited	mol. weight (log10)	2.26051	Dacarbazine
Prestw-574	No to one Commensal inhibited	XLogP	-0.3	Dacarbazine
Prestw-574	No to one Commensal inhibited	TPSA (log10)	1.98408	Dacarbazine
Prestw-574	No to one Commensal inhibited	complexity (log10)	2.48001	Dacarbazine
Prestw-574	No to one Commensal inhibited	volume	137.5	Dacarbazine
Prestw-576	2 to 5 Commensals inhibited	mol. weight (log10)	2.51382	Acetopromazine maleate salt
Prestw-576	2 to 5 Commensals inhibited	XLogP	4.2	Acetopromazine maleate salt
Prestw-576	2 to 5 Commensals inhibited	TPSA (log10)	1.69723	Acetopromazine maleate salt
Prestw-576	2 to 5 Commensals inhibited	complexity (log10)	2.617	Acetopromazine maleate salt
Prestw-576	2 to 5 Commensals inhibited	volume	262.1	Acetopromazine maleate salt
Prestw-58	More than 5 Commensals inhibited	mol. weight (log10)	2.66991	Oxethazaine
Prestw-58	More than 5 Commensals inhibited	XLogP	3.8	Oxethazaine
Prestw-58	More than 5 Commensals inhibited	TPSA (log10)	1.81358	Oxethazaine
Prestw-58	More than 5 Commensals inhibited	complexity (log10)	2.76716	Oxethazaine
Prestw-58	More than 5 Commensals inhibited	volume	383.3	Oxethazaine
Prestw-607	2 to 5 Commensals inhibited	mol. weight (log10)	2.46892	Eburnamonine (-)
Prestw-607	2 to 5 Commensals inhibited	XLogP	3	Eburnamonine (-)
Prestw-607	2 to 5 Commensals inhibited	TPSA (log10)	1.4183	Eburnamonine (-)
Prestw-607	2 to 5 Commensals inhibited	complexity (log10)	2.69197	Eburnamonine (-)
Prestw-607	2 to 5 Commensals inhibited	volume	231.5	Eburnamonine (-)
Prestw-616	No to one Commensal inhibited	mol. weight (log10)	2.74568	Demecarium bromide
Prestw-616	No to one Commensal inhibited	XLogP	6.6	Demecarium bromide
Prestw-616	No to one Commensal inhibited	TPSA (log10)	1.77887	Demecarium bromide
Prestw-616	No to one Commensal inhibited	complexity (log10)	2.83632	Demecarium bromide
Prestw-627	2 to 5 Commensals inhibited	mol. weight (log10)	2.64483	Folic acid
Prestw-627	2 to 5 Commensals inhibited	XLogP	-1.1	Folic acid
Prestw-627	2 to 5 Commensals inhibited	TPSA (log10)	2.32222	Folic acid
Prestw-627	2 to 5 Commensals inhibited	complexity (log10)	2.8848	Folic acid
Prestw-627	2 to 5 Commensals inhibited	volume	319.5	Folic acid
Prestw-630	No to one Commensal inhibited	mol. weight (log10)	2.43518	Dimethisoquin hydrochloride
Prestw-630	No to one Commensal inhibited	XLogP	4.2	Dimethisoquin hydrochloride
Prestw-630	No to one Commensal inhibited	TPSA (log10)	1.4216	Dimethisoquin hydrochloride
Prestw-630	No to one Commensal inhibited	complexity (log10)	2.43136	Dimethisoquin hydrochloride
Prestw-630	No to one Commensal inhibited	volume	229.4	Dimethisoquin hydrochloride
Prestw-64	More than 5 Commensals inhibited	mol. weight (log10)	2.50361	Chlorpromazine hydrochloride
Prestw-64	More than 5 Commensals inhibited	XLogP	5.2	Chlorpromazine hydrochloride
Prestw-64	More than 5 Commensals inhibited	TPSA (log10)	1.51587	Chlorpromazine hydrochloride
Prestw-64	More than 5 Commensals inhibited	complexity (log10)	2.5302	Chlorpromazine hydrochloride
Prestw-64	More than 5 Commensals inhibited	volume	245.9	Chlorpromazine hydrochloride
Prestw-660	More than 5 Commensals inhibited	mol. weight (log10)	2.94105	Avermectin B1a
Prestw-660	More than 5 Commensals inhibited	XLogP	3.8	Avermectin B1a
Prestw-660	More than 5 Commensals inhibited	TPSA (log10)	2.233	Avermectin B1a
Prestw-660	More than 5 Commensals inhibited	complexity (log10)	3.23805	Avermectin B1a
Prestw-67	More than 5 Commensals inhibited	mol. weight (log10)	2.61923	Miconazole
Prestw-67	More than 5 Commensals inhibited	XLogP	5.3	Miconazole
Prestw-67	More than 5 Commensals inhibited	TPSA (log10)	1.44716	Miconazole
Prestw-67	More than 5 Commensals inhibited	complexity (log10)	2.62014	Miconazole
Prestw-67	More than 5 Commensals inhibited	volume	292.2	Miconazole
Prestw-688	No to one Commensal inhibited	mol. weight (log10)	2.5446	Estropipate
Prestw-688	No to one Commensal inhibited	XLogP	2.5	Estropipate
Prestw-688	No to one Commensal inhibited	TPSA (log10)	1.95424	Estropipate
Prestw-688	No to one Commensal inhibited	complexity (log10)	2.79518	Estropipate
Prestw-688	No to one Commensal inhibited	volume	260.9	Estropipate
Prestw-693	More than 5 Commensals inhibited	mol. weight (log10)	2.45396	Promazine hydrochloride
Prestw-693	More than 5 Commensals inhibited	XLogP	4.5	Promazine hydrochloride
Prestw-693	More than 5 Commensals inhibited	TPSA (log10)	1.51587	Promazine hydrochloride
Prestw-693	More than 5 Commensals inhibited	complexity (log10)	2.45484	Promazine hydrochloride
Prestw-693	More than 5 Commensals inhibited	volume	230	Promazine hydrochloride
Prestw-699	More than 5 Commensals inhibited	mol. weight (log10)	2.43195	Hexestrol
Prestw-699	More than 5 Commensals inhibited	XLogP	5.2	Hexestrol
Prestw-699	More than 5 Commensals inhibited	TPSA (log10)	1.61805	Hexestrol
Prestw-699	More than 5 Commensals inhibited	complexity (log10)	2.37107	Hexestrol
Prestw-699	More than 5 Commensals inhibited	volume	225.7	Hexestrol
Prestw-70	2 to 5 Commensals inhibited	mol. weight (log10)	2.48772	Tolnaftate
Prestw-70	2 to 5 Commensals inhibited	XLogP	5.5	Tolnaftate
Prestw-70	2 to 5 Commensals inhibited	TPSA (log10)	1.65896	Tolnaftate
Prestw-70	2 to 5 Commensals inhibited	complexity (log10)	2.58659	Tolnaftate
Prestw-70	2 to 5 Commensals inhibited	volume	247.7	Tolnaftate
Prestw-703	No to one Commensal inhibited	mol. weight (log10)	2.57694	Famprofazone
Prestw-703	No to one Commensal inhibited	XLogP	5	Famprofazone
Prestw-703	No to one Commensal inhibited	TPSA (log10)	1.44404	Famprofazone
Prestw-703	No to one Commensal inhibited	complexity (log10)	2.74663	Famprofazone
Prestw-703	No to one Commensal inhibited	volume	312.5	Famprofazone
Prestw-705	More than 5 Commensals inhibited	mol. weight (log10)	2.63008	Methyl benzethonium chloride
Prestw-705	More than 5 Commensals inhibited	XLogP	7.1	Methyl benzethonium chloride
Prestw-705	More than 5 Commensals inhibited	TPSA (log10)	1.29003	Methyl benzethonium chloride
Prestw-705	More than 5 Commensals inhibited	complexity (log10)	2.7007	Methyl benzethonium chloride
Prestw-705	More than 5 Commensals inhibited	volume	363.9	Methyl benzethonium chloride
Prestw-706	No to one Commensal inhibited	mol. weight (log10)	2.47831	Chlorcyclizine hydrochloride
Prestw-706	No to one Commensal inhibited	XLogP	4.5	Chlorcyclizine hydrochloride
Prestw-706	No to one Commensal inhibited	TPSA (log10)	0.875061	Chlorcyclizine hydrochloride
Prestw-706	No to one Commensal inhibited	complexity (log10)	2.47712	Chlorcyclizine hydrochloride
Prestw-706	No to one Commensal inhibited	volume	238.1	Chlorcyclizine hydrochloride
Prestw-708	More than 5 Commensals inhibited	mol. weight (log10)	2.61556	Benzethonium chloride
Prestw-708	More than 5 Commensals inhibited	XLogP	6.7	Benzethonium chloride
Prestw-708	More than 5 Commensals inhibited	TPSA (log10)	1.29003	Benzethonium chloride
Prestw-708	More than 5 Commensals inhibited	complexity (log10)	2.66839	Benzethonium chloride
Prestw-708	More than 5 Commensals inhibited	volume	351.4	Benzethonium chloride
Prestw-714	2 to 5 Commensals inhibited	mol. weight (log10)	2.37316	Isosorbide dinitrate
Prestw-714	2 to 5 Commensals inhibited	XLogP	1.3	Isosorbide dinitrate
Prestw-714	2 to 5 Commensals inhibited	TPSA (log10)	2.11394	Isosorbide dinitrate
Prestw-714	2 to 5 Commensals inhibited	complexity (log10)	2.42813	Isosorbide dinitrate
Prestw-714	2 to 5 Commensals inhibited	volume	154.1	Isosorbide dinitrate
Prestw-718	No to one Commensal inhibited	mol. weight (log10)	2.57572	Fluorometholone
Prestw-718	No to one Commensal inhibited	XLogP	2	Fluorometholone
Prestw-718	No to one Commensal inhibited	TPSA (log10)	1.87852	Fluorometholone
Prestw-718	No to one Commensal inhibited	complexity (log10)	2.89597	Fluorometholone
Prestw-732	More than 5 Commensals inhibited	mol. weight (log10)	2.42361	Streptozotocin
Prestw-732	More than 5 Commensals inhibited	XLogP	-1.4	Streptozotocin
Prestw-732	More than 5 Commensals inhibited	TPSA (log10)	2.18469	Streptozotocin
Prestw-732	More than 5 Commensals inhibited	complexity (log10)	2.49831	Streptozotocin
Prestw-732	More than 5 Commensals inhibited	volume	183.2	Streptozotocin
Prestw-740	More than 5 Commensals inhibited	mol. weight (log10)	2.43803	Ebselen
Prestw-740	More than 5 Commensals inhibited	TPSA (log10)	1.32838	Ebselen
Prestw-740	More than 5 Commensals inhibited	complexity (log10)	2.43933	Ebselen
Prestw-756	More than 5 Commensals inhibited	mol. weight (log10)	2.4287	Diethylstilbestrol
Prestw-756	More than 5 Commensals inhibited	XLogP	5.1	Diethylstilbestrol
Prestw-756	More than 5 Commensals inhibited	TPSA (log10)	1.61805	Diethylstilbestrol
Prestw-756	More than 5 Commensals inhibited	complexity (log10)	2.45637	Diethylstilbestrol
Prestw-756	More than 5 Commensals inhibited	volume	224.1	Diethylstilbestrol
Prestw-757	More than 5 Commensals inhibited	mol. weight (log10)	2.58077	Chlorotrianisene
Prestw-757	More than 5 Commensals inhibited	XLogP	6.4	Chlorotrianisene
Prestw-757	More than 5 Commensals inhibited	TPSA (log10)	1.45788	Chlorotrianisene
Prestw-757	More than 5 Commensals inhibited	complexity (log10)	2.64542	Chlorotrianisene
Prestw-757	More than 5 Commensals inhibited	volume	300.2	Chlorotrianisene
Prestw-761	No to one Commensal inhibited	mol. weight (log10)	2.2861	Butamben
Prestw-761	No to one Commensal inhibited	XLogP	2.9	Butamben
Prestw-761	No to one Commensal inhibited	TPSA (log10)	1.72673	Butamben
Prestw-761	No to one Commensal inhibited	complexity (log10)	2.24055	Butamben
Prestw-761	No to one Commensal inhibited	volume	159	Butamben
Prestw-765	No to one Commensal inhibited	mol. weight (log10)	2.33707	Ethoxyquin
Prestw-765	No to one Commensal inhibited	XLogP	3.1	Ethoxyquin
Prestw-765	No to one Commensal inhibited	TPSA (log10)	1.3483	Ethoxyquin
Prestw-765	No to one Commensal inhibited	complexity (log10)	2.45179	Ethoxyquin
Prestw-765	No to one Commensal inhibited	volume	181.3	Ethoxyquin
Prestw-767	No to one Commensal inhibited	mol. weight (log10)	2.32894	Guanadrel sulfate
Prestw-767	No to one Commensal inhibited	XLogP	0	Guanadrel sulfate
Prestw-767	No to one Commensal inhibited	TPSA (log10)	1.92376	Guanadrel sulfate
Prestw-767	No to one Commensal inhibited	complexity (log10)	2.38917	Guanadrel sulfate
Prestw-767	No to one Commensal inhibited	volume	161.6	Guanadrel sulfate
Prestw-768	No to one Commensal inhibited	mol. weight (log10)	2.4269	Vidarabine
Prestw-768	No to one Commensal inhibited	XLogP	-1.1	Vidarabine
Prestw-768	No to one Commensal inhibited	TPSA (log10)	2.14922	Vidarabine
Prestw-768	No to one Commensal inhibited	complexity (log10)	2.52504	Vidarabine
Prestw-768	No to one Commensal inhibited	volume	182.4	Vidarabine
Prestw-772	2 to 5 Commensals inhibited	mol. weight (log10)	2.4317	Leflunomide
Prestw-772	2 to 5 Commensals inhibited	XLogP	2.5	Leflunomide
Prestw-772	2 to 5 Commensals inhibited	TPSA (log10)	1.74896	Leflunomide
Prestw-772	2 to 5 Commensals inhibited	complexity (log10)	2.51455	Leflunomide
Prestw-772	2 to 5 Commensals inhibited	volume	191.2	Leflunomide
Prestw-777	More than 5 Commensals inhibited	mol. weight (log10)	2.70654	Alexidine dihydrochloride
Prestw-777	More than 5 Commensals inhibited	XLogP	4.3	Alexidine dihydrochloride
Prestw-777	More than 5 Commensals inhibited	TPSA (log10)	2.25285	Alexidine dihydrochloride
Prestw-777	More than 5 Commensals inhibited	complexity (log10)	2.77887	Alexidine dihydrochloride
Prestw-778	2 to 5 Commensals inhibited	mol. weight (log10)	2.54839	Proadifen hydrochloride
Prestw-778	2 to 5 Commensals inhibited	XLogP	4.6	Proadifen hydrochloride
Prestw-778	2 to 5 Commensals inhibited	TPSA (log10)	1.4843	Proadifen hydrochloride
Prestw-778	2 to 5 Commensals inhibited	complexity (log10)	2.57403	Proadifen hydrochloride
Prestw-778	2 to 5 Commensals inhibited	volume	297.1	Proadifen hydrochloride
Prestw-78	More than 5 Commensals inhibited	mol. weight (log10)	2.56888	Thioridazine hydrochloride
Prestw-78	More than 5 Commensals inhibited	XLogP	5.9	Thioridazine hydrochloride
Prestw-78	More than 5 Commensals inhibited	TPSA (log10)	1.76418	Thioridazine hydrochloride
Prestw-78	More than 5 Commensals inhibited	complexity (log10)	2.63548	Thioridazine hydrochloride
Prestw-78	More than 5 Commensals inhibited	volume	293.1	Thioridazine hydrochloride
Prestw-785	More than 5 Commensals inhibited	mol. weight (log10)	2.52411	Dicumarol
Prestw-785	More than 5 Commensals inhibited	XLogP	3.4	Dicumarol
Prestw-785	More than 5 Commensals inhibited	TPSA (log10)	1.9987	Dicumarol
Prestw-785	More than 5 Commensals inhibited	complexity (log10)	2.78176	Dicumarol
Prestw-785	More than 5 Commensals inhibited	volume	246.6	Dicumarol
Prestw-787	More than 5 Commensals inhibited	mol. weight (log10)	2.84861	Merbromin
Prestw-787	More than 5 Commensals inhibited	TPSA (log10)	1.96142	Merbromin
Prestw-787	More than 5 Commensals inhibited	complexity (log10)	2.90363	Merbromin
Prestw-792	More than 5 Commensals inhibited	mol. weight (log10)	2.61761	Propidium iodide
Prestw-792	More than 5 Commensals inhibited	XLogP	4.9	Propidium iodide
Prestw-792	More than 5 Commensals inhibited	TPSA (log10)	1.75511	Propidium iodide
Prestw-792	More than 5 Commensals inhibited	complexity (log10)	2.74429	Propidium iodide
Prestw-792	More than 5 Commensals inhibited	volume	335.8	Propidium iodide
Prestw-797	No to one Commensal inhibited	mol. weight (log10)	2.5165	Methotrimeprazine maleat salt
Prestw-797	No to one Commensal inhibited	XLogP	4.7	Methotrimeprazine maleat salt
Prestw-797	No to one Commensal inhibited	TPSA (log10)	1.62325	Methotrimeprazine maleat salt
Prestw-797	No to one Commensal inhibited	complexity (log10)	2.57749	Methotrimeprazine maleat salt
Prestw-797	No to one Commensal inhibited	volume	264.3	Methotrimeprazine maleat salt
Prestw-798	More than 5 Commensals inhibited	mol. weight (log10)	2.42543	Dienestrol
Prestw-798	More than 5 Commensals inhibited	XLogP	5.4	Dienestrol
Prestw-798	More than 5 Commensals inhibited	TPSA (log10)	1.61805	Dienestrol
Prestw-798	More than 5 Commensals inhibited	complexity (log10)	2.50243	Dienestrol
Prestw-798	More than 5 Commensals inhibited	volume	222.6	Dienestrol
Prestw-799	2 to 5 Commensals inhibited	mol. weight (log10)	2.47044	Pridinol methanesulfonate salt
Prestw-799	2 to 5 Commensals inhibited	XLogP	3.8	Pridinol methanesulfonate salt
Prestw-799	2 to 5 Commensals inhibited	TPSA (log10)	1.38917	Pridinol methanesulfonate salt
Prestw-799	2 to 5 Commensals inhibited	complexity (log10)	2.46835	Pridinol methanesulfonate salt
Prestw-799	2 to 5 Commensals inhibited	volume	245.2	Pridinol methanesulfonate salt
Prestw-810	More than 5 Commensals inhibited	mol. weight (log10)	2.59961	Sulconazole nitrate
Prestw-810	More than 5 Commensals inhibited	XLogP	6.1	Sulconazole nitrate
Prestw-810	More than 5 Commensals inhibited	TPSA (log10)	1.64444	Sulconazole nitrate
Prestw-810	More than 5 Commensals inhibited	complexity (log10)	2.57864	Sulconazole nitrate
Prestw-810	More than 5 Commensals inhibited	volume	287.3	Sulconazole nitrate
Prestw-830	2 to 5 Commensals inhibited	mol. weight (log10)	2.59714	Ethaverine hydrochloride
Prestw-830	2 to 5 Commensals inhibited	XLogP	5.4	Ethaverine hydrochloride
Prestw-830	2 to 5 Commensals inhibited	TPSA (log10)	1.70586	Ethaverine hydrochloride
Prestw-830	2 to 5 Commensals inhibited	complexity (log10)	2.66464	Ethaverine hydrochloride
Prestw-830	2 to 5 Commensals inhibited	volume	319.4	Ethaverine hydrochloride
Prestw-837	2 to 5 Commensals inhibited	mol. weight (log10)	2.75645	Carbenoxolone disodium salt
Prestw-837	2 to 5 Commensals inhibited	XLogP	6.4	Carbenoxolone disodium salt
Prestw-837	2 to 5 Commensals inhibited	TPSA (log10)	2.07555	Carbenoxolone disodium salt
Prestw-837	2 to 5 Commensals inhibited	complexity (log10)	3.07918	Carbenoxolone disodium salt
Prestw-838	No to one Commensal inhibited	mol. weight (log10)	2.78814	Iocetamic acid
Prestw-838	No to one Commensal inhibited	XLogP	2.6	Iocetamic acid
Prestw-838	No to one Commensal inhibited	TPSA (log10)	1.92737	Iocetamic acid
Prestw-838	No to one Commensal inhibited	complexity (log10)	2.5832	Iocetamic acid
Prestw-838	No to one Commensal inhibited	volume	264.8	Iocetamic acid
Prestw-840	More than 5 Commensals inhibited	mol. weight (log10)	2.49481	Ethopropazine hydrochloride
Prestw-840	More than 5 Commensals inhibited	XLogP	4.8	Ethopropazine hydrochloride
Prestw-840	More than 5 Commensals inhibited	TPSA (log10)	1.51587	Ethopropazine hydrochloride
Prestw-840	More than 5 Commensals inhibited	complexity (log10)	2.50786	Ethopropazine hydrochloride
Prestw-840	More than 5 Commensals inhibited	volume	254.2	Ethopropazine hydrochloride
Prestw-842	More than 5 Commensals inhibited	mol. weight (log10)	2.47487	Trimeprazine tartrate
Prestw-842	More than 5 Commensals inhibited	XLogP	4.7	Trimeprazine tartrate
Prestw-842	More than 5 Commensals inhibited	TPSA (log10)	1.51587	Trimeprazine tartrate
Prestw-842	More than 5 Commensals inhibited	complexity (log10)	2.49276	Trimeprazine tartrate
Prestw-842	More than 5 Commensals inhibited	volume	242.6	Trimeprazine tartrate
Prestw-845	2 to 5 Commensals inhibited	mol. weight (log10)	2.48482	Amiprilose hydrochloride
Prestw-845	2 to 5 Commensals inhibited	XLogP	-0.6	Amiprilose hydrochloride
Prestw-845	2 to 5 Commensals inhibited	TPSA (log10)	1.91169	Amiprilose hydrochloride
Prestw-845	2 to 5 Commensals inhibited	complexity (log10)	2.52763	Amiprilose hydrochloride
Prestw-845	2 to 5 Commensals inhibited	volume	231.8	Amiprilose hydrochloride
Prestw-85	No to one Commensal inhibited	mol. weight (log10)	2.32972	Baclofen (R,S)
Prestw-85	No to one Commensal inhibited	XLogP	-1	Baclofen (R,S)
Prestw-85	No to one Commensal inhibited	TPSA (log10)	1.80821	Baclofen (R,S)
Prestw-85	No to one Commensal inhibited	complexity (log10)	2.28103	Baclofen (R,S)
Prestw-85	No to one Commensal inhibited	volume	160.8	Baclofen (R,S)
Prestw-858	No to one Commensal inhibited	mol. weight (log10)	2.65463	Doxazosin mesylate
Prestw-858	No to one Commensal inhibited	XLogP	2.5	Doxazosin mesylate
Prestw-858	No to one Commensal inhibited	TPSA (log10)	2.05308	Doxazosin mesylate
Prestw-858	No to one Commensal inhibited	complexity (log10)	2.83123	Doxazosin mesylate
Prestw-858	No to one Commensal inhibited	volume	334.4	Doxazosin mesylate
Prestw-862	No to one Commensal inhibited	mol. weight (log10)	2.6754	Raloxifene hydrochloride
Prestw-862	No to one Commensal inhibited	XLogP	6.1	Raloxifene hydrochloride
Prestw-862	No to one Commensal inhibited	TPSA (log10)	1.99651	Raloxifene hydrochloride
Prestw-862	No to one Commensal inhibited	complexity (log10)	2.81624	Raloxifene hydrochloride
Prestw-862	No to one Commensal inhibited	volume	369.9	Raloxifene hydrochloride
Prestw-865	2 to 5 Commensals inhibited	mol. weight (log10)	2.62176	Simvastatin
Prestw-865	2 to 5 Commensals inhibited	XLogP	4.7	Simvastatin
Prestw-865	2 to 5 Commensals inhibited	TPSA (log10)	1.86806	Simvastatin
Prestw-865	2 to 5 Commensals inhibited	complexity (log10)	2.8488	Simvastatin
Prestw-865	2 to 5 Commensals inhibited	volume	332.3	Simvastatin
Prestw-866	No to one Commensal inhibited	mol. weight (log10)	2.38775	Azacytidine-5
Prestw-866	No to one Commensal inhibited	XLogP	-2.2	Azacytidine-5
Prestw-866	No to one Commensal inhibited	TPSA (log10)	2.15229	Azacytidine-5
Prestw-866	No to one Commensal inhibited	complexity (log10)	2.58433	Azacytidine-5
Prestw-866	No to one Commensal inhibited	volume	168.2	Azacytidine-5
Prestw-870	No to one Commensal inhibited	mol. weight (log10)	2.45672	Luteolin
Prestw-870	No to one Commensal inhibited	XLogP	1.4	Luteolin
Prestw-870	No to one Commensal inhibited	TPSA (log10)	2.03342	Luteolin
Prestw-870	No to one Commensal inhibited	complexity (log10)	2.65031	Luteolin
Prestw-870	No to one Commensal inhibited	volume	208.7	Luteolin
Prestw-875	No to one Commensal inhibited	mol. weight (log10)	2.78439	Reserpine
Prestw-875	No to one Commensal inhibited	XLogP	4	Reserpine
Prestw-875	No to one Commensal inhibited	TPSA (log10)	2.07555	Reserpine
Prestw-875	No to one Commensal inhibited	complexity (log10)	3	Reserpine
Prestw-886	More than 5 Commensals inhibited	mol. weight (log10)	2.48501	Clioquinol
Prestw-886	More than 5 Commensals inhibited	XLogP	3.5	Clioquinol
Prestw-886	More than 5 Commensals inhibited	TPSA (log10)	1.53275	Clioquinol
Prestw-886	More than 5 Commensals inhibited	complexity (log10)	2.28556	Clioquinol
Prestw-886	More than 5 Commensals inhibited	volume	158.9	Clioquinol
Prestw-888	More than 5 Commensals inhibited	mol. weight (log10)	2.45396	Promethazine hydrochloride
Prestw-888	More than 5 Commensals inhibited	XLogP	4.8	Promethazine hydrochloride
Prestw-888	More than 5 Commensals inhibited	TPSA (log10)	1.51587	Promethazine hydrochloride
Prestw-888	More than 5 Commensals inhibited	complexity (log10)	2.47422	Promethazine hydrochloride
Prestw-888	More than 5 Commensals inhibited	volume	229.6	Promethazine hydrochloride
Prestw-894	No to one Commensal inhibited	mol. weight (log10)	2.28831	Butylparaben
Prestw-894	No to one Commensal inhibited	XLogP	3.6	Butylparaben
Prestw-894	No to one Commensal inhibited	TPSA (log10)	1.67669	Butylparaben
Prestw-894	No to one Commensal inhibited	complexity (log10)	2.233	Butylparaben
Prestw-894	No to one Commensal inhibited	volume	158.1	Butylparaben
Prestw-903	No to one Commensal inhibited	mol. weight (log10)	2.36936	Diloxanide furoate
Prestw-903	No to one Commensal inhibited	XLogP	2	Diloxanide furoate
Prestw-903	No to one Commensal inhibited	TPSA (log10)	1.61805	Diloxanide furoate
Prestw-903	No to one Commensal inhibited	complexity (log10)	2.3075	Diloxanide furoate
Prestw-903	No to one Commensal inhibited	volume	164.7	Diloxanide furoate
Prestw-906	2 to 5 Commensals inhibited	mol. weight (log10)	2.67722	Fluspirilen
Prestw-906	2 to 5 Commensals inhibited	XLogP	5.6	Fluspirilen
Prestw-906	2 to 5 Commensals inhibited	TPSA (log10)	1.56348	Fluspirilen
Prestw-906	2 to 5 Commensals inhibited	complexity (log10)	2.81491	Fluspirilen
Prestw-906	2 to 5 Commensals inhibited	volume	373.8	Fluspirilen
Prestw-914	No to one Commensal inhibited	mol. weight (log10)	2.43195	Estrone
Prestw-914	No to one Commensal inhibited	XLogP	3.1	Estrone
Prestw-914	No to one Commensal inhibited	TPSA (log10)	1.5832	Estrone
Prestw-914	No to one Commensal inhibited	complexity (log10)	2.62118	Estrone
Prestw-914	No to one Commensal inhibited	volume	215	Estrone
Prestw-915	2 to 5 Commensals inhibited	mol. weight (log10)	2.66124	Lorglumide sodium salt
Prestw-915	2 to 5 Commensals inhibited	XLogP	6.1	Lorglumide sodium salt
Prestw-915	2 to 5 Commensals inhibited	TPSA (log10)	1.95665	Lorglumide sodium salt
Prestw-915	2 to 5 Commensals inhibited	complexity (log10)	2.72591	Lorglumide sodium salt
Prestw-918	No to one Commensal inhibited	mol. weight (log10)	2.62163	Nimodipine
Prestw-918	No to one Commensal inhibited	XLogP	3.1	Nimodipine
Prestw-918	No to one Commensal inhibited	TPSA (log10)	2.08279	Nimodipine
Prestw-918	No to one Commensal inhibited	complexity (log10)	2.86688	Nimodipine
Prestw-918	No to one Commensal inhibited	volume	321.8	Nimodipine
Prestw-925	More than 5 Commensals inhibited	mol. weight (log10)	2.7091	Thonzonium bromide
Prestw-925	More than 5 Commensals inhibited	XLogP	9.9	Thonzonium bromide
Prestw-925	More than 5 Commensals inhibited	TPSA (log10)	1.59329	Thonzonium bromide
Prestw-925	More than 5 Commensals inhibited	complexity (log10)	2.71181	Thonzonium bromide
Prestw-928	2 to 5 Commensals inhibited	mol. weight (log10)	2.50136	Nilutamide
Prestw-928	2 to 5 Commensals inhibited	XLogP	2	Nilutamide
Prestw-928	2 to 5 Commensals inhibited	TPSA (log10)	1.98318	Nilutamide
Prestw-928	2 to 5 Commensals inhibited	complexity (log10)	2.71181	Nilutamide
Prestw-928	2 to 5 Commensals inhibited	volume	215.1	Nilutamide
Prestw-930	More than 5 Commensals inhibited	mol. weight (log10)	2.42058	Protriptyline hydrochloride
Prestw-930	More than 5 Commensals inhibited	XLogP	4.4	Protriptyline hydrochloride
Prestw-930	More than 5 Commensals inhibited	TPSA (log10)	1.11394	Protriptyline hydrochloride
Prestw-930	More than 5 Commensals inhibited	complexity (log10)	2.47129	Protriptyline hydrochloride
Prestw-930	More than 5 Commensals inhibited	volume	221.8	Protriptyline hydrochloride
Prestw-934	No to one Commensal inhibited	mol. weight (log10)	2.1109	Flucytosine
Prestw-934	No to one Commensal inhibited	XLogP	-0.9	Flucytosine
Prestw-934	No to one Commensal inhibited	TPSA (log10)	1.83569	Flucytosine
Prestw-934	No to one Commensal inhibited	complexity (log10)	2.31806	Flucytosine
Prestw-934	No to one Commensal inhibited	volume	88.5	Flucytosine
Prestw-935	No to one Commensal inhibited	mol. weight (log10)	2.34498	(-)-MK 801 hydrogen maleate
Prestw-935	No to one Commensal inhibited	XLogP	2.8	(-)-MK 801 hydrogen maleate
Prestw-935	No to one Commensal inhibited	TPSA (log10)	1.11394	(-)-MK 801 hydrogen maleate
Prestw-935	No to one Commensal inhibited	complexity (log10)	2.49554	(-)-MK 801 hydrogen maleate
Prestw-935	No to one Commensal inhibited	volume	182.2	(-)-MK 801 hydrogen maleate
Prestw-937	No to one Commensal inhibited	mol. weight (log10)	2.51912	Dehydroisoandosterone 3-acetate
Prestw-937	No to one Commensal inhibited	XLogP	3.8	Dehydroisoandosterone 3-acetate
Prestw-937	No to one Commensal inhibited	TPSA (log10)	1.64738	Dehydroisoandosterone 3-acetate
Prestw-937	No to one Commensal inhibited	complexity (log10)	2.78247	Dehydroisoandosterone 3-acetate
Prestw-937	No to one Commensal inhibited	volume	262.4	Dehydroisoandosterone 3-acetate
Prestw-94	More than 5 Commensals inhibited	mol. weight (log10)	2.44289	Azathioprine
Prestw-94	More than 5 Commensals inhibited	XLogP	0.1	Azathioprine
Prestw-94	More than 5 Commensals inhibited	TPSA (log10)	2.15836	Azathioprine
Prestw-94	More than 5 Commensals inhibited	complexity (log10)	2.549	Azathioprine
Prestw-94	More than 5 Commensals inhibited	volume	193.6	Azathioprine
Prestw-945	No to one Commensal inhibited	mol. weight (log10)	2.61864	Salmeterol
Prestw-945	No to one Commensal inhibited	XLogP	3.9	Salmeterol
Prestw-945	No to one Commensal inhibited	TPSA (log10)	1.91908	Salmeterol
Prestw-945	No to one Commensal inhibited	complexity (log10)	2.60531	Salmeterol
Prestw-95	2 to 5 Commensals inhibited	mol. weight (log10)	2.45398	Lynestrenol
Prestw-95	2 to 5 Commensals inhibited	XLogP	4.5	Lynestrenol
Prestw-95	2 to 5 Commensals inhibited	TPSA (log10)	1.32634	Lynestrenol
Prestw-95	2 to 5 Commensals inhibited	complexity (log10)	2.7185	Lynestrenol
Prestw-95	2 to 5 Commensals inhibited	volume	233.4	Lynestrenol
Prestw-96	No to one Commensal inhibited	mol. weight (log10)	2.36377	Guanabenz acetate
Prestw-96	No to one Commensal inhibited	XLogP	1.7	Guanabenz acetate
Prestw-96	No to one Commensal inhibited	TPSA (log10)	1.89098	Guanabenz acetate
Prestw-96	No to one Commensal inhibited	complexity (log10)	2.35793	Guanabenz acetate
Prestw-96	No to one Commensal inhibited	volume	158.9	Guanabenz acetate
Prestw-97	No to one Commensal inhibited	mol. weight (log10)	2.47208	Disulfiram
Prestw-97	No to one Commensal inhibited	XLogP	3.9	Disulfiram
Prestw-97	No to one Commensal inhibited	TPSA (log10)	2.08636	Disulfiram
Prestw-97	No to one Commensal inhibited	complexity (log10)	2.3032	Disulfiram
Prestw-97	No to one Commensal inhibited	volume	225	Disulfiram
Prestw-975	No to one Commensal inhibited	mol. weight (log10)	2.59383	Naftopidil dihydrochloride
Prestw-975	No to one Commensal inhibited	XLogP	4.1	Naftopidil dihydrochloride
Prestw-975	No to one Commensal inhibited	TPSA (log10)	1.66464	Naftopidil dihydrochloride
Prestw-975	No to one Commensal inhibited	complexity (log10)	2.68395	Naftopidil dihydrochloride
Prestw-975	No to one Commensal inhibited	volume	314.4	Naftopidil dihydrochloride
Prestw-976	No to one Commensal inhibited	mol. weight (log10)	2.48343	Tracazolate hydrochloride
Prestw-976	No to one Commensal inhibited	XLogP	3.5	Tracazolate hydrochloride
Prestw-976	No to one Commensal inhibited	TPSA (log10)	1.8451	Tracazolate hydrochloride
Prestw-976	No to one Commensal inhibited	complexity (log10)	2.56348	Tracazolate hydrochloride
Prestw-976	No to one Commensal inhibited	volume	243.6	Tracazolate hydrochloride
Prestw-99	No to one Commensal inhibited	mol. weight (log10)	2.4222	Mianserine hydrochloride
Prestw-99	No to one Commensal inhibited	XLogP	3.4	Mianserine hydrochloride
Prestw-99	No to one Commensal inhibited	TPSA (log10)	0.875061	Mianserine hydrochloride
Prestw-99	No to one Commensal inhibited	complexity (log10)	2.53403	Mianserine hydrochloride
Prestw-99	No to one Commensal inhibited	volume	213.2	Mianserine hydrochloride
Prestw-991	No to one Commensal inhibited	mol. weight (log10)	2.72233	Gliquidone
Prestw-991	No to one Commensal inhibited	XLogP	4.6	Gliquidone
Prestw-991	No to one Commensal inhibited	TPSA (log10)	2.11727	Gliquidone
Prestw-991	No to one Commensal inhibited	complexity (log10)	2.97681	Gliquidone
Prestw-991	No to one Commensal inhibited	volume	401.6	Gliquidone
Prestw-992	2 to 5 Commensals inhibited	mol. weight (log10)	2.47047	Pizotifen malate
Prestw-992	2 to 5 Commensals inhibited	XLogP	3.8	Pizotifen malate
Prestw-992	2 to 5 Commensals inhibited	TPSA (log10)	1.51188	Pizotifen malate
Prestw-992	2 to 5 Commensals inhibited	complexity (log10)	2.60853	Pizotifen malate
Prestw-992	2 to 5 Commensals inhibited	volume	237.8	Pizotifen malate
Prestw-993	2 to 5 Commensals inhibited	mol. weight (log10)	2.38775	Ribavirin
Prestw-993	2 to 5 Commensals inhibited	XLogP	-1.8	Ribavirin
Prestw-993	2 to 5 Commensals inhibited	TPSA (log10)	2.16137	Ribavirin
Prestw-993	2 to 5 Commensals inhibited	complexity (log10)	2.48287	Ribavirin
Prestw-993	2 to 5 Commensals inhibited	volume	170.6	Ribavirin
Prestw-994	No to one Commensal inhibited	mol. weight (log10)	2.57965	Cyclopenthiazide
Prestw-994	No to one Commensal inhibited	XLogP	1.3	Cyclopenthiazide
Prestw-994	No to one Commensal inhibited	TPSA (log10)	2.13354	Cyclopenthiazide
Prestw-994	No to one Commensal inhibited	complexity (log10)	2.80414	Cyclopenthiazide
Prestw-994	No to one Commensal inhibited	volume	257.2	Cyclopenthiazide
Prestw-998	More than 5 Commensals inhibited	mol. weight (log10)	2.60311	Zuclopenthixol dihydrochloride
Prestw-998	More than 5 Commensals inhibited	XLogP	4.3	Zuclopenthixol dihydrochloride
Prestw-998	More than 5 Commensals inhibited	TPSA (log10)	1.72428	Zuclopenthixol dihydrochloride
Prestw-998	More than 5 Commensals inhibited	complexity (log10)	2.70672	Zuclopenthixol dihydrochloride
Prestw-998	More than 5 Commensals inhibited	volume	309.6	Zuclopenthixol dihydrochloride
