# Supplementary material for: Non-antibiotics disrupt colonization resistance against enteropathogens
Source: Nature. 2025 Jul 16;644(8076):497–505. doi: 10.1038/s41586-025-09217-2 (PMC12350171; doi:10.1038/s41586-025-09217-2)
Supplement: Supplementary file 12 — Source Data Extended Data Fig. 3 [file 41586_2025_9217_MOESM12_ESM.xlsx]

## Sheet: ED3A
NT_code	PCo1	PCo2	Phylum	Gammaproteobacteria
NT5001	-0.994731	0.601271	Bacteroidetes	Gut Commensal
NT5002	-0.0723321	-0.288337	Bacteroidetes	Gut Commensal
NT5003	1.88489	-0.652575	Bacteroidetes	Gut Commensal
NT5004	2.49072	-2.37425	Bacteroidetes	Gut Commensal
NT5006	-0.212722	-1.01886	Firmicutes	Gut Commensal
NT5009	-2.52568	0.315227	Firmicutes	Gut Commensal
NT5011	-2.27333	0.357016	Firmicutes	Gut Commensal
NT5017	0.230868	1.66907	Firmicutes	Gut Commensal
NT5019	-1.78453	0.255926	Bacteroidetes	Gut Commensal
NT5021	0.901001	-1.2939	Verrucomicrobia	Gut Commensal
NT5022	-1.88216	0.766086	Actinobacteria	Gut Commensal
NT5024	0.718288	-1.18473	Actinobacteria	Gut Commensal
NT5025	1.07132	-0.299143	Fusobacteria	Gut Commensal
NT5026	1.27952	-1.79281	Firmicutes	Gut Commensal
NT5028	-1.18923	-0.860495	Actinobacteria	Gut Commensal
NT5032	-1.78137	1.38838	Firmicutes	Gut Commensal
NT5033	1.56752	-1.35808	Bacteroidetes	Gut Commensal
NT5036	2.99772	-1.40781	Proteobacteria	Gut Commensal
NT5037	-1.12493	-0.769471	Firmicutes	Gut Commensal
NT5038	-2.13421	0.744675	Firmicutes	Gut Commensal
NT5042	0.654504	-1.37816	Firmicutes	Gut Commensal
NT5045	-2.72955	0.0331143	Firmicutes	Gut Commensal
NT5046	-1.94287	-0.458917	Firmicutes	Gut Commensal
NT5047	-0.810117	-1.02746	Firmicutes	Gut Commensal
NT5048	-2.46525	-0.142105	Firmicutes	Gut Commensal
NT5050	1.18026	-1.95572	Bacteroidetes	Gut Commensal
NT5054	2.15796	-2.56172	Bacteroidetes	Gut Commensal
NT5064	2.24898	-2.74107	Bacteroidetes	Gut Commensal
NT5069	-2.31032	-0.0199416	Firmicutes	Gut Commensal
NT5071	0.353394	-0.345944	Bacteroidetes	Gut Commensal
NT5072	-1.98461	0.670157	Firmicutes	Gut Commensal
NT5073	-1.97854	0.449203	Actinobacteria	Gut Commensal
NT5074	0.432435	-0.117075	Bacteroidetes	Gut Commensal
NT5075	-1.71546	-0.859141	Firmicutes	Gut Commensal
NT5076	-2.3049	-0.131252	Firmicutes	Gut Commensal
NT5077	2.69333	3.1485	Proteobacteria	Gut Commensal
NT5078	2.88416	2.95832	Proteobacteria	Gut Commensal
NT5079	-2.57345	0.174403	Firmicutes	Gut Commensal
NT5081	-1.26553	0.600766	Bacteroidetes	Gut Commensal
NT14002	2.07982	3.5364	Proteobacteria	Pathogen
NT14112	2.41964	2.1055	Proteobacteria	Pathogen
NT14113	1.94505	3.42381	Proteobacteria	Pathogen
NT14114	2.0995	3.44294	Proteobacteria	Pathogen
NT5018	0.991594	2.62619	Proteobacteria	Pathogen
NT5057	2.6772	-2.73958	Bacteroidetes	Gut Commensal
NT5065	0.0961651	-1.48841	Bacteroidetes	Gut Commensal

## Sheet: ED3B
NT_code	PCo1	PCo2	Phylum	Gammaproteobacteria
NT5001	-1.28059	-2.22267	Bacteroidetes	Gut Commensal
NT5002	-0.0293723	-1.25397	Bacteroidetes	Gut Commensal
NT5003	0.146242	-1.32079	Bacteroidetes	Gut Commensal
NT5004	0.162318	-1.77496	Bacteroidetes	Gut Commensal
NT5006	-0.862609	0.396503	Firmicutes	Gut Commensal
NT5009	-4.04757	0.0956109	Firmicutes	Gut Commensal
NT5011	-4.15673	-0.0780304	Firmicutes	Gut Commensal
NT5017	0.774773	-0.485161	Firmicutes	Gut Commensal
NT5019	-1.81628	-1.53552	Bacteroidetes	Gut Commensal
NT5021	2.19566	0.874646	Verrucomicrobia	Gut Commensal
NT5022	0.597952	0.206595	Actinobacteria	Gut Commensal
NT5024	1.02818	0.3419	Actinobacteria	Gut Commensal
NT5025	1.25108	0.287186	Fusobacteria	Gut Commensal
NT5026	-0.406897	0.571405	Firmicutes	Gut Commensal
NT5028	0.459322	0.293117	Actinobacteria	Gut Commensal
NT5032	-1.44004	-0.337771	Firmicutes	Gut Commensal
NT5033	0.124861	-1.47244	Bacteroidetes	Gut Commensal
NT5036	1.80364	0.962403	Proteobacteria	Gut Commensal
NT5037	-0.207199	0.518541	Firmicutes	Gut Commensal
NT5038	1.13456	0.284056	Firmicutes	Gut Commensal
NT5042	0.770834	0.519711	Firmicutes	Gut Commensal
NT5045	-2.36236	1.2547	Firmicutes	Gut Commensal
NT5046	-2.02207	0.336126	Firmicutes	Gut Commensal
NT5047	-0.500311	1.23897	Firmicutes	Gut Commensal
NT5048	-2.62207	0.710907	Firmicutes	Gut Commensal
NT5050	0.857914	-0.76354	Bacteroidetes	Gut Commensal
NT5054	1.00902	-1.68395	Bacteroidetes	Gut Commensal
NT5064	1.8158	-0.805251	Bacteroidetes	Gut Commensal
NT5069	-3.48404	0.880851	Firmicutes	Gut Commensal
NT5071	0.183515	-1.06899	Bacteroidetes	Gut Commensal
NT5072	1.07322	0.321228	Firmicutes	Gut Commensal
NT5073	-1.87003	0.846637	Actinobacteria	Gut Commensal
NT5074	-0.0761918	-1.26059	Bacteroidetes	Gut Commensal
NT5075	-1.98166	1.14322	Firmicutes	Gut Commensal
NT5076	-2.37359	1.59041	Firmicutes	Gut Commensal
NT5077	2.35273	1.1246	Proteobacteria	Gut Commensal
NT5078	2.36239	0.921672	Proteobacteria	Gut Commensal
NT5079	-2.59045	0.0163424	Firmicutes	Gut Commensal
NT5081	0.807291	-1.40241	Bacteroidetes	Gut Commensal
NT14002	2.51031	1.13749	Proteobacteria	Pathogen
NT14112	1.95333	0.398932	Proteobacteria	Pathogen
NT14113	2.34289	1.04354	Proteobacteria	Pathogen
NT14114	2.50112	1.07093	Proteobacteria	Pathogen
NT5018	1.93542	0.128378	Proteobacteria	Pathogen
NT5057	1.20054	-0.928353	Bacteroidetes	Gut Commensal
NT5065	0.775139	-1.1222	Bacteroidetes	Gut Commensal

## Sheet: ED3C
phylo_dist	Cor
0	0.248345
0.0174382	0.246461
0.0348764	0.244178
0.0523145	0.241405
0.0697527	0.238032
0.0871909	0.233929
0.104629	0.228938
0.122067	0.222886
0.139505	0.215594
0.156944	0.206903
0.174382	0.196711
0.19182	0.185007
0.209258	0.171885
0.226696	0.15752
0.244134	0.142115
0.261573	0.125854
0.279011	0.108909
0.296449	0.0915436
0.313887	0.0742183
0.331325	0.0575322
0.348764	0.0420027
0.366202	0.0279085
0.38364	0.015316
0.401078	0.00418395
0.418516	-0.00556468
0.435954	-0.0140177
0.453393	-0.0212723
0.470831	-0.0274376
0.488269	-0.0326326
0.505707	-0.0369807
0.523145	-0.0406028
0.540584	-0.043611
0.558022	-0.0461047
0.57546	-0.0481679
0.592898	-0.049869
0.610336	-0.0512621
0.627774	-0.052388
0.645213	-0.0532766
0.662651	-0.0539487
0.680089	-0.0544183
0.697527	-0.0546944
0.714965	-0.0547829
0.732403	-0.0546876
0.749842	-0.0544122
0.76728	-0.0539606
0.784718	-0.0533385
0.802156	-0.052553
0.819594	-0.0516139
0.837033	-0.0505331
0.854471	-0.049325

## Sheet: ED3D
phylo_dist	Cor
0	0.103793
0.0174382	0.104124
0.0348764	0.104312
0.0523145	0.104322
0.0697527	0.10411
0.0871909	0.103629
0.104629	0.102822
0.122067	0.101623
0.139505	0.0999589
0.156944	0.0977529
0.174382	0.0949263
0.19182	0.0914029
0.209258	0.087107
0.226696	0.0819523
0.244134	0.0758271
0.261573	0.0686032
0.279011	0.0602146
0.296449	0.0508224
0.313887	0.0409391
0.331325	0.0313002
0.348764	0.0225269
0.366202	0.0149108
0.38364	0.00846117
0.401078	0.00305489
0.418516	-0.00145992
0.435954	-0.00522311
0.453393	-0.00835533
0.470831	-0.0109607
0.488269	-0.01313
0.505707	-0.0149429
0.523145	-0.0164682
0.540584	-0.0177649
0.558022	-0.0188823
0.57546	-0.019861
0.592898	-0.0207337
0.610336	-0.0215265
0.627774	-0.0222597
0.645213	-0.0229491
0.662651	-0.0236068
0.680089	-0.0242419
0.697527	-0.0248616
0.714965	-0.0254712
0.732403	-0.026075
0.749842	-0.0266766
0.76728	-0.027279
0.784718	-0.0278849
0.802156	-0.0284967
0.819594	-0.0291171
0.837033	-0.0297483
0.854471	-0.0303925

## Sheet: ED3E
NT_ID	Spp	Gammaproteobacteria	Norm_resistance
NT5022	B. adolescentis	Gut Commensal	0
NT5028	B. longum subsp. Longum	Gut Commensal	0
NT5073	C. aerofaciens	Gut Commensal	0.0911993
NT5024	E. lenta	Gut Commensal	0.0648088
NT5069	B. obeum	Gut Commensal	0.162294
NT5026	C. bolteae	Gut Commensal	0.110098
NT5083	C. difficile	Gut Commensal	0.547874
NT5032	S. perfringens	Gut Commensal	0.1221
NT5006	T. ramosa	Gut Commensal	0.225443
NT5037	L. saccharolyticum	Gut Commensal	0.440432
NT5048	C. comes	Gut Commensal	0.189087
NT5076	D. formicigenerans	Gut Commensal	0.280811
NT5075	E. eligens	Gut Commensal	0.146466
NT5009	A. rectalis	Gut Commensal	0.092393
NT5042	L. paracasei	Gut Commensal	0.123109
NT5079	R. hominis	Gut Commensal	0.228637
NT5011	R. intestinalis	Gut Commensal	0.157056
NT5045	R. bromii	Gut Commensal	0
NT5046	R. gnavus	Gut Commensal	0.165929
NT5047	R. torques	Gut Commensal	0.190114
NT5072	S. parasanguinis	Gut Commensal	0.243546
NT5038	S. salivarius	Gut Commensal	0.337025
NT5017	V. parvula	Gut Commensal	0.0517331
NT5025	F. nucleatum subsp. Nucleatum	Gut Commensal	0.149477
NT5050	B. caccae	Gut Commensal	0.105708
NT5033	B. fragilis ET	Gut Commensal	0.111747
NT5003	B. fragilis NT	Gut Commensal	0.0880088
NT5054	B. ovatus	Gut Commensal	0.0787557
NT5004	B. thetaiotaomicron	Gut Commensal	0.176056
NT5002	B. uniformis	Gut Commensal	0.14918
NT5001	B. vulgatus	Gut Commensal	0.112511
NT5064	B. xylanisolvens	Gut Commensal	0.163032
NT5081	O. splanchnicus	Gut Commensal	0.0510725
NT5074	P. distasonis	Gut Commensal	0.0970403
NT5071	P. merdae	Gut Commensal	0.153571
NT5019	P. copri	Gut Commensal	0.124417
NT5057	B. fragilis HM-20	Gut Commensal	0.182704
NT5065	B. uniformis HM-715	Gut Commensal	0.116442
NT5021	A. muciniphila	Gut Commensal	0.0863185
NT5036	B. wadsworthia	Gut Commensal	0.0694123
NT5078	E. coli ED1a	Gut Commensal	0.396526
NT5077	E. coli IAI1	Gut Commensal	0.460829
NT14002	S. enterica typhimurium	Pathogen	0.304136
NT14112	V. cholerae	Pathogen	0.179533
NT14113	Y. pseudotuberculosis	Pathogen	0.447027
NT14114	S. flexneri	Pathogen	0.413386
NT5018	H. parainfluenzae	Pathogen	0.0993542

## Sheet: ED3F
NT_ID	Spp	Gammaproteobacteria	Norm_efflux
NT5022	B. adolescentis	Gut Commensal	0
NT5028	B. longum subsp. Longum	Gut Commensal	0
NT5073	C. aerofaciens	Gut Commensal	0
NT5024	E. lenta	Gut Commensal	0
NT5069	B. obeum	Gut Commensal	0
NT5026	C. bolteae	Gut Commensal	0
NT5083	C. difficile	Gut Commensal	0
NT5032	S. perfringens	Gut Commensal	0.02035
NT5006	T. ramosa	Gut Commensal	0
NT5037	L. saccharolyticum	Gut Commensal	0
NT5048	C. comes	Gut Commensal	0
NT5076	D. formicigenerans	Gut Commensal	0
NT5075	E. eligens	Gut Commensal	0
NT5009	A. rectalis	Gut Commensal	0
NT5042	L. paracasei	Gut Commensal	0.0175871
NT5079	R. hominis	Gut Commensal	0
NT5011	R. intestinalis	Gut Commensal	0
NT5045	R. bromii	Gut Commensal	0
NT5046	R. gnavus	Gut Commensal	0
NT5047	R. torques	Gut Commensal	0
NT5072	S. parasanguinis	Gut Commensal	0
NT5038	S. salivarius	Gut Commensal	0
NT5017	V. parvula	Gut Commensal	0
NT5025	F. nucleatum subsp. Nucleatum	Gut Commensal	0.0498256
NT5050	B. caccae	Gut Commensal	0.0528541
NT5033	B. fragilis ET	Gut Commensal	0.0279369
NT5003	B. fragilis NT	Gut Commensal	0.0440044
NT5054	B. ovatus	Gut Commensal	0.0393778
NT5004	B. thetaiotaomicron	Gut Commensal	0.0391236
NT5002	B. uniformis	Gut Commensal	0.0497265
NT5001	B. vulgatus	Gut Commensal	0.0225023
NT5064	B. xylanisolvens	Gut Commensal	0.0407581
NT5081	O. splanchnicus	Gut Commensal	0.0510725
NT5074	P. distasonis	Gut Commensal	0.0727802
NT5071	P. merdae	Gut Commensal	0.0767853
NT5019	P. copri	Gut Commensal	0.0311042
NT5057	B. fragilis HM-20	Gut Commensal	0.0406009
NT5065	B. uniformis HM-715	Gut Commensal	0.0465766
NT5021	A. muciniphila	Gut Commensal	0.0863185
NT5036	B. wadsworthia	Gut Commensal	0.0694123
NT5078	E. coli ED1a	Gut Commensal	0.16994
NT5077	E. coli IAI1	Gut Commensal	0.175554
NT14002	S. enterica typhimurium	Pathogen	0.202758
NT14112	V. cholerae	Pathogen	0.0512952
NT14113	Y. pseudotuberculosis	Pathogen	0.134108
NT14114	S. flexneri	Pathogen	0.137795
NT5018	H. parainfluenzae	Pathogen	0.0993542
