# Supplementary material for: Non-antibiotics disrupt colonization resistance against enteropathogens
Source: Nature. 2025 Jul 16;644(8076):497–505. doi: 10.1038/s41586-025-09217-2 (PMC12350171; doi:10.1038/s41586-025-09217-2)
Supplement: Supplementary file 13 — Source Data Extended Data Fig. 4 [file 41586_2025_9217_MOESM13_ESM.xlsx]

## Sheet: ED4A
Pathway	Cameroon	HMP	COM20 in vitro	COM21 in vitro	Defined colonized
1CMET2-PWY	TRUE	TRUE	TRUE	TRUE	TRUE
3-HYDROXYPHENYLACETATE-DEGRADATION-PWY	TRUE	FALSE	FALSE	FALSE	FALSE
AEROBACTINSYN-PWY	TRUE	FALSE	FALSE	FALSE	FALSE
ALLANTOINDEG-PWY	TRUE	FALSE	FALSE	FALSE	FALSE
ANAEROFRUCAT-PWY	TRUE	TRUE	TRUE	TRUE	TRUE
ANAGLYCOLYSIS-PWY	TRUE	TRUE	TRUE	TRUE	TRUE
ARG+POLYAMINE-SYN	TRUE	TRUE	TRUE	TRUE	TRUE
ARGDEG-PWY	TRUE	TRUE	FALSE	FALSE	FALSE
ARGININE-SYN4-PWY	TRUE	TRUE	FALSE	FALSE	FALSE
ARGORNPROST-PWY	TRUE	TRUE	TRUE	TRUE	TRUE
ARGSYN-PWY	TRUE	TRUE	TRUE	TRUE	TRUE
ARGSYNBSUB-PWY	TRUE	TRUE	TRUE	TRUE	TRUE
ARO-PWY	TRUE	TRUE	TRUE	TRUE	TRUE
ASPASN-PWY	TRUE	TRUE	TRUE	TRUE	TRUE
AST-PWY	TRUE	FALSE	FALSE	TRUE	FALSE
BIOTIN-BIOSYNTHESIS-PWY	TRUE	TRUE	TRUE	TRUE	TRUE
BRANCHED-CHAIN-AA-SYN-PWY	TRUE	TRUE	TRUE	TRUE	TRUE
CALVIN-PWY	TRUE	TRUE	TRUE	TRUE	TRUE
CATECHOL-ORTHO-CLEAVAGE-PWY	TRUE	FALSE	FALSE	FALSE	FALSE
CENTFERM-PWY	TRUE	TRUE	TRUE	TRUE	TRUE
CITRULBIO-PWY	TRUE	TRUE	FALSE	FALSE	FALSE
COA-PWY	TRUE	TRUE	TRUE	TRUE	TRUE
COA-PWY-1	TRUE	TRUE	FALSE	FALSE	FALSE
COBALSYN-PWY	TRUE	TRUE	TRUE	TRUE	TRUE
COLANSYN-PWY	TRUE	TRUE	TRUE	TRUE	TRUE
COMPLETE-ARO-PWY	TRUE	TRUE	TRUE	TRUE	TRUE
CRNFORCAT-PWY	TRUE	TRUE	FALSE	FALSE	FALSE
DAPLYSINESYN-PWY	TRUE	TRUE	TRUE	TRUE	TRUE
DENOVOPURINE2-PWY	TRUE	TRUE	TRUE	TRUE	TRUE
DTDPRHAMSYN-PWY	TRUE	TRUE	TRUE	TRUE	TRUE
ECASYN-PWY	TRUE	FALSE	FALSE	TRUE	FALSE
ENTBACSYN-PWY	TRUE	TRUE	FALSE	TRUE	FALSE
FAO-PWY	TRUE	TRUE	FALSE	TRUE	FALSE
FASYN-ELONG-PWY	TRUE	TRUE	TRUE	TRUE	TRUE
FASYN-INITIAL-PWY	TRUE	TRUE	TRUE	TRUE	TRUE
FERMENTATION-PWY	TRUE	TRUE	TRUE	TRUE	TRUE
FOLSYN-PWY	TRUE	TRUE	TRUE	TRUE	TRUE
FUC-RHAMCAT-PWY	TRUE	TRUE	TRUE	TRUE	TRUE
FUCCAT-PWY	TRUE	TRUE	TRUE	TRUE	TRUE
GALACT-GLUCUROCAT-PWY	TRUE	TRUE	TRUE	TRUE	TRUE
GALACTARDEG-PWY	TRUE	TRUE	FALSE	TRUE	FALSE
GALACTUROCAT-PWY	TRUE	TRUE	TRUE	TRUE	TRUE
GALLATE-DEGRADATION-I-PWY	TRUE	FALSE	FALSE	FALSE	FALSE
GALLATE-DEGRADATION-II-PWY	TRUE	FALSE	FALSE	FALSE	FALSE
GLCMANNANAUT-PWY	TRUE	TRUE	TRUE	TRUE	TRUE
GLUCARDEG-PWY	TRUE	TRUE	FALSE	TRUE	FALSE
GLUCARGALACTSUPER-PWY	TRUE	TRUE	FALSE	TRUE	FALSE
GLUCONEO-PWY	TRUE	TRUE	TRUE	TRUE	TRUE
GLUCOSE1PMETAB-PWY	TRUE	TRUE	FALSE	TRUE	FALSE
GLUCUROCAT-PWY	TRUE	TRUE	TRUE	TRUE	TRUE
GLUDEG-I-PWY	TRUE	TRUE	FALSE	FALSE	FALSE
GLUDEG-II-PWY	TRUE	TRUE	FALSE	FALSE	FALSE
GLUTORN-PWY	TRUE	TRUE	TRUE	TRUE	TRUE
GLYCOCAT-PWY	TRUE	TRUE	TRUE	TRUE	TRUE
GLYCOGENSYNTH-PWY	TRUE	TRUE	TRUE	TRUE	TRUE
GLYCOL-GLYOXDEG-PWY	TRUE	TRUE	FALSE	TRUE	FALSE
GLYCOLYSIS	TRUE	TRUE	TRUE	TRUE	TRUE
GLYCOLYSIS-E-D	TRUE	TRUE	TRUE	TRUE	TRUE
GLYCOLYSIS-TCA-GLYOX-BYPASS	TRUE	TRUE	FALSE	TRUE	FALSE
GLYOXYLATE-BYPASS	TRUE	TRUE	FALSE	TRUE	FALSE
GOLPDLCAT-PWY	TRUE	TRUE	TRUE	TRUE	TRUE
HCAMHPDEG-PWY	TRUE	FALSE	FALSE	FALSE	FALSE
HEME-BIOSYNTHESIS-II	TRUE	TRUE	TRUE	TRUE	TRUE
HEMESYN2-PWY	TRUE	TRUE	TRUE	TRUE	TRUE
HEXITOLDEGSUPER-PWY	TRUE	TRUE	TRUE	TRUE	TRUE
HISDEG-PWY	TRUE	TRUE	TRUE	TRUE	TRUE
HISTSYN-PWY	TRUE	TRUE	TRUE	TRUE	TRUE
HOMOSER-METSYN-PWY	TRUE	TRUE	TRUE	TRUE	TRUE
HSERMETANA-PWY	TRUE	TRUE	TRUE	TRUE	TRUE
ILEUSYN-PWY	TRUE	TRUE	TRUE	TRUE	TRUE
KDO-NAGLIPASYN-PWY	TRUE	TRUE	FALSE	TRUE	FALSE
KETOGLUCONMET-PWY	TRUE	TRUE	FALSE	FALSE	FALSE
LACTOSECAT-PWY	TRUE	TRUE	TRUE	TRUE	TRUE
LPSSYN-PWY	TRUE	FALSE	FALSE	FALSE	FALSE
LYSINE-AMINOAD-PWY	TRUE	FALSE	FALSE	FALSE	FALSE
MET-SAM-PWY	TRUE	TRUE	TRUE	TRUE	TRUE
METHANOGENESIS-PWY	TRUE	FALSE	FALSE	FALSE	FALSE
METHGLYUT-PWY	TRUE	TRUE	FALSE	TRUE	FALSE
METHYLGALLATE-DEGRADATION-PWY	TRUE	FALSE	FALSE	FALSE	FALSE
METSYN-PWY	TRUE	TRUE	FALSE	FALSE	FALSE
NAD-BIOSYNTHESIS-II	TRUE	TRUE	TRUE	TRUE	TRUE
NAGLIPASYN-PWY	TRUE	TRUE	TRUE	TRUE	TRUE
NONMEVIPP-PWY	TRUE	TRUE	TRUE	TRUE	TRUE
NONOXIPENT-PWY	TRUE	TRUE	TRUE	TRUE	TRUE
OANTIGEN-PWY	TRUE	TRUE	TRUE	TRUE	TRUE
ORNARGDEG-PWY	TRUE	TRUE	FALSE	FALSE	FALSE
ORNDEG-PWY	TRUE	FALSE	FALSE	FALSE	FALSE
P105-PWY	TRUE	TRUE	FALSE	TRUE	FALSE
P108-PWY	TRUE	TRUE	TRUE	TRUE	TRUE
P122-PWY	TRUE	TRUE	TRUE	TRUE	TRUE
P124-PWY	TRUE	TRUE	TRUE	TRUE	TRUE
P125-PWY	TRUE	TRUE	TRUE	TRUE	FALSE
P161-PWY	TRUE	TRUE	TRUE	TRUE	TRUE
P162-PWY	TRUE	TRUE	TRUE	TRUE	TRUE
P163-PWY	TRUE	TRUE	TRUE	TRUE	FALSE
P164-PWY	TRUE	TRUE	TRUE	TRUE	TRUE
P185-PWY	TRUE	TRUE	FALSE	FALSE	FALSE
P221-PWY	TRUE	TRUE	FALSE	FALSE	FALSE
P23-PWY	TRUE	TRUE	TRUE	TRUE	TRUE
P241-PWY	TRUE	FALSE	FALSE	FALSE	FALSE
P261-PWY	TRUE	FALSE	FALSE	FALSE	FALSE
P3-PWY	TRUE	FALSE	FALSE	FALSE	FALSE
P4-PWY	TRUE	TRUE	TRUE	TRUE	TRUE
P42-PWY	TRUE	TRUE	TRUE	TRUE	TRUE
P441-PWY	TRUE	TRUE	TRUE	TRUE	TRUE
P461-PWY	TRUE	TRUE	TRUE	TRUE	TRUE
P562-PWY	TRUE	TRUE	TRUE	TRUE	TRUE
PANTO-PWY	TRUE	TRUE	TRUE	TRUE	TRUE
PANTOSYN-PWY	TRUE	TRUE	TRUE	TRUE	TRUE
PENTOSE-P-PWY	TRUE	TRUE	TRUE	TRUE	TRUE
PEPTIDOGLYCANSYN-PWY	TRUE	TRUE	TRUE	TRUE	TRUE
PHOSLIPSYN-PWY	TRUE	TRUE	TRUE	TRUE	TRUE
POLYAMINSYN3-PWY	TRUE	TRUE	TRUE	TRUE	FALSE
POLYAMSYN-PWY	TRUE	TRUE	TRUE	TRUE	TRUE
POLYISOPRENSYN-PWY	TRUE	TRUE	TRUE	TRUE	TRUE
PPGPPMET-PWY	TRUE	TRUE	TRUE	TRUE	FALSE
PROPFERM-PWY	TRUE	TRUE	FALSE	FALSE	FALSE
PROTOCATECHUATE-ORTHO-CLEAVAGE-PWY	TRUE	FALSE	FALSE	FALSE	FALSE
PRPP-PWY	TRUE	TRUE	TRUE	TRUE	FALSE
PWY-1042	TRUE	TRUE	FALSE	FALSE	FALSE
PWY-1269	TRUE	TRUE	TRUE	TRUE	TRUE
PWY-1622	TRUE	FALSE	FALSE	FALSE	FALSE
PWY-181	TRUE	FALSE	FALSE	FALSE	FALSE
PWY-1861	TRUE	TRUE	TRUE	TRUE	TRUE
PWY-2201	TRUE	TRUE	FALSE	FALSE	FALSE
PWY-241	TRUE	TRUE	FALSE	FALSE	FALSE
PWY-2723	TRUE	TRUE	FALSE	FALSE	FALSE
PWY-2941	TRUE	TRUE	TRUE	TRUE	TRUE
PWY-2942	TRUE	TRUE	TRUE	TRUE	TRUE
PWY-3001	TRUE	TRUE	TRUE	TRUE	TRUE
PWY-3481	TRUE	TRUE	FALSE	FALSE	FALSE
PWY-3781	TRUE	TRUE	FALSE	FALSE	FALSE
PWY-3801	TRUE	FALSE	FALSE	FALSE	FALSE
PWY-3841	TRUE	TRUE	FALSE	FALSE	FALSE
PWY-4041	TRUE	TRUE	FALSE	FALSE	FALSE
PWY-4242	TRUE	TRUE	FALSE	FALSE	FALSE
PWY-4321	TRUE	TRUE	FALSE	FALSE	FALSE
PWY-4361	TRUE	FALSE	FALSE	FALSE	FALSE
PWY-4702	TRUE	TRUE	FALSE	FALSE	FALSE
PWY-4722	TRUE	FALSE	FALSE	FALSE	FALSE
PWY-4981	TRUE	TRUE	FALSE	FALSE	FALSE
PWY-4984	TRUE	TRUE	TRUE	TRUE	TRUE
PWY-5004	TRUE	TRUE	FALSE	FALSE	FALSE
PWY-5005	TRUE	TRUE	TRUE	TRUE	TRUE
PWY-5022	TRUE	TRUE	TRUE	TRUE	TRUE
PWY-5030	TRUE	TRUE	FALSE	FALSE	FALSE
PWY-5055	TRUE	FALSE	FALSE	FALSE	FALSE
PWY-5083	TRUE	TRUE	FALSE	FALSE	FALSE
PWY-5088	TRUE	TRUE	FALSE	FALSE	FALSE
PWY-5097	TRUE	TRUE	TRUE	TRUE	TRUE
PWY-5100	TRUE	TRUE	TRUE	TRUE	TRUE
PWY-5101	TRUE	TRUE	TRUE	TRUE	TRUE
PWY-5103	TRUE	TRUE	TRUE	TRUE	TRUE
PWY-5104	TRUE	TRUE	TRUE	TRUE	TRUE
PWY-5121	TRUE	TRUE	TRUE	TRUE	TRUE
PWY-5136	TRUE	TRUE	FALSE	FALSE	FALSE
PWY-5138	TRUE	TRUE	FALSE	FALSE	FALSE
PWY-5154	TRUE	TRUE	TRUE	TRUE	TRUE
PWY-5173	TRUE	TRUE	FALSE	FALSE	FALSE
PWY-5177	TRUE	TRUE	TRUE	TRUE	TRUE
PWY-5181	TRUE	FALSE	FALSE	FALSE	FALSE
PWY-5188	TRUE	TRUE	TRUE	TRUE	TRUE
PWY-5189	TRUE	TRUE	TRUE	TRUE	TRUE
PWY-5198	TRUE	FALSE	FALSE	FALSE	FALSE
PWY-5304	TRUE	TRUE	TRUE	TRUE	TRUE
PWY-5306	TRUE	FALSE	FALSE	FALSE	FALSE
PWY-5345	TRUE	TRUE	FALSE	TRUE	FALSE
PWY-5347	TRUE	TRUE	TRUE	TRUE	TRUE
PWY-5367	TRUE	TRUE	FALSE	FALSE	FALSE
PWY-5384	TRUE	TRUE	TRUE	TRUE	TRUE
PWY-5392	TRUE	TRUE	FALSE	FALSE	FALSE
PWY-5417	TRUE	FALSE	FALSE	FALSE	FALSE
PWY-5431	TRUE	FALSE	FALSE	FALSE	FALSE
PWY-5464	TRUE	TRUE	FALSE	FALSE	FALSE
PWY-5484	TRUE	TRUE	TRUE	TRUE	TRUE
PWY-5505	TRUE	TRUE	TRUE	TRUE	TRUE
PWY-5532	TRUE	FALSE	FALSE	FALSE	FALSE
PWY-561	TRUE	TRUE	FALSE	FALSE	FALSE
PWY-5656	TRUE	FALSE	FALSE	FALSE	FALSE
PWY-5659	TRUE	TRUE	TRUE	TRUE	TRUE
PWY-5667	TRUE	TRUE	TRUE	TRUE	TRUE
PWY-5675	TRUE	TRUE	FALSE	FALSE	FALSE
PWY-5676	TRUE	TRUE	TRUE	TRUE	FALSE
PWY-5677	TRUE	TRUE	TRUE	TRUE	TRUE
PWY-5686	TRUE	TRUE	TRUE	TRUE	TRUE
PWY-5690	TRUE	TRUE	FALSE	FALSE	FALSE
PWY-5692	TRUE	TRUE	FALSE	FALSE	FALSE
PWY-5695	TRUE	TRUE	TRUE	TRUE	TRUE
PWY-5705	TRUE	TRUE	TRUE	TRUE	TRUE
PWY-5723	TRUE	TRUE	FALSE	FALSE	FALSE
PWY-5747	TRUE	TRUE	FALSE	TRUE	FALSE
PWY-5791	TRUE	TRUE	FALSE	FALSE	FALSE
PWY-5837	TRUE	TRUE	TRUE	TRUE	TRUE
PWY-5838	TRUE	TRUE	TRUE	TRUE	TRUE
PWY-5840	TRUE	TRUE	TRUE	TRUE	TRUE
PWY-5855	TRUE	TRUE	FALSE	TRUE	FALSE
PWY-5856	TRUE	TRUE	FALSE	TRUE	FALSE
PWY-5857	TRUE	TRUE	FALSE	TRUE	FALSE
PWY-5861	TRUE	TRUE	TRUE	TRUE	TRUE
PWY-5863	TRUE	TRUE	TRUE	TRUE	TRUE
PWY-5897	TRUE	TRUE	TRUE	TRUE	TRUE
PWY-5898	TRUE	TRUE	TRUE	TRUE	TRUE
PWY-5899	TRUE	TRUE	TRUE	TRUE	TRUE
PWY-5910	TRUE	TRUE	TRUE	TRUE	FALSE
PWY-5913	TRUE	TRUE	TRUE	TRUE	TRUE
PWY-5918	TRUE	TRUE	TRUE	TRUE	TRUE
PWY-5920	TRUE	TRUE	FALSE	TRUE	FALSE
PWY-5941	TRUE	TRUE	FALSE	FALSE	FALSE
PWY-5971	TRUE	TRUE	TRUE	TRUE	FALSE
PWY-5973	TRUE	TRUE	TRUE	TRUE	TRUE
PWY-5989	TRUE	TRUE	TRUE	TRUE	TRUE
PWY-6060	TRUE	FALSE	FALSE	FALSE	FALSE
PWY-6071	TRUE	FALSE	FALSE	FALSE	FALSE
PWY-6113	TRUE	TRUE	FALSE	FALSE	FALSE
PWY-6121	TRUE	TRUE	TRUE	TRUE	TRUE
PWY-6122	TRUE	TRUE	TRUE	TRUE	TRUE
PWY-6123	TRUE	TRUE	TRUE	TRUE	TRUE
PWY-6124	TRUE	TRUE	FALSE	FALSE	FALSE
PWY-6125	TRUE	TRUE	TRUE	TRUE	TRUE
PWY-6126	TRUE	TRUE	TRUE	TRUE	TRUE
PWY-6138	TRUE	TRUE	FALSE	FALSE	FALSE
PWY-6145	TRUE	TRUE	FALSE	FALSE	FALSE
PWY-6147	TRUE	TRUE	TRUE	TRUE	TRUE
PWY-6151	TRUE	TRUE	TRUE	TRUE	TRUE
PWY-6163	TRUE	TRUE	TRUE	TRUE	TRUE
PWY-6165	TRUE	FALSE	FALSE	FALSE	FALSE
PWY-6167	TRUE	FALSE	FALSE	FALSE	FALSE
PWY-6168	TRUE	TRUE	FALSE	FALSE	FALSE
PWY-6182	TRUE	FALSE	FALSE	FALSE	FALSE
PWY-6185	TRUE	FALSE	FALSE	FALSE	FALSE
PWY-621	TRUE	TRUE	TRUE	TRUE	TRUE
PWY-622	TRUE	TRUE	FALSE	FALSE	FALSE
PWY-6263	TRUE	TRUE	FALSE	FALSE	FALSE
PWY-6269	TRUE	TRUE	TRUE	TRUE	TRUE
PWY-6270	TRUE	TRUE	FALSE	FALSE	FALSE
PWY-6277	TRUE	TRUE	TRUE	TRUE	TRUE
PWY-6282	TRUE	TRUE	TRUE	TRUE	TRUE
PWY-6284	TRUE	TRUE	FALSE	FALSE	FALSE
PWY-6285	TRUE	TRUE	FALSE	FALSE	FALSE
PWY-6305	TRUE	TRUE	FALSE	FALSE	FALSE
PWY-6309	TRUE	TRUE	FALSE	FALSE	FALSE
PWY-6317	TRUE	TRUE	TRUE	TRUE	TRUE
PWY-6318	TRUE	FALSE	FALSE	FALSE	FALSE
PWY-6344	TRUE	TRUE	FALSE	FALSE	FALSE
PWY-6353	TRUE	TRUE	TRUE	TRUE	TRUE
PWY-6383	TRUE	TRUE	FALSE	FALSE	FALSE
PWY-6385	TRUE	TRUE	TRUE	TRUE	TRUE
PWY-6386	TRUE	TRUE	TRUE	TRUE	TRUE
PWY-6387	TRUE	TRUE	TRUE	TRUE	TRUE
PWY-6396	TRUE	FALSE	TRUE	TRUE	FALSE
PWY-6435	TRUE	TRUE	FALSE	FALSE	FALSE
PWY-6467	TRUE	FALSE	TRUE	TRUE	TRUE
PWY-6470	TRUE	FALSE	TRUE	TRUE	FALSE
PWY-6471	TRUE	TRUE	TRUE	TRUE	TRUE
PWY-6478	TRUE	TRUE	TRUE	TRUE	TRUE
PWY-6507	TRUE	TRUE	TRUE	TRUE	TRUE
PWY-6519	TRUE	TRUE	TRUE	TRUE	TRUE
PWY-6527	TRUE	TRUE	FALSE	FALSE	FALSE
PWY-6531	TRUE	TRUE	FALSE	FALSE	FALSE
PWY-6545	TRUE	TRUE	TRUE	TRUE	TRUE
PWY-6549	TRUE	TRUE	FALSE	FALSE	FALSE
PWY-6562	TRUE	TRUE	FALSE	FALSE	FALSE
PWY-6565	TRUE	TRUE	FALSE	FALSE	FALSE
PWY-6572	TRUE	FALSE	TRUE	TRUE	TRUE
PWY-6588	TRUE	TRUE	TRUE	TRUE	FALSE
PWY-6590	TRUE	TRUE	TRUE	TRUE	TRUE
PWY-6595	TRUE	TRUE	FALSE	FALSE	FALSE
PWY-6606	TRUE	TRUE	FALSE	FALSE	FALSE
PWY-6608	TRUE	TRUE	TRUE	TRUE	TRUE
PWY-6609	TRUE	TRUE	TRUE	TRUE	TRUE
PWY-6612	TRUE	TRUE	TRUE	TRUE	TRUE
PWY-6628	TRUE	TRUE	TRUE	TRUE	TRUE
PWY-6629	TRUE	TRUE	FALSE	TRUE	FALSE
PWY-6630	TRUE	TRUE	TRUE	TRUE	TRUE
PWY-6641	TRUE	FALSE	FALSE	FALSE	FALSE
PWY-6654	TRUE	FALSE	FALSE	FALSE	FALSE
PWY-6690	TRUE	FALSE	FALSE	FALSE	FALSE
PWY-6700	TRUE	TRUE	TRUE	TRUE	TRUE
PWY-6703	TRUE	TRUE	TRUE	TRUE	TRUE
PWY-6708	TRUE	TRUE	FALSE	TRUE	FALSE
PWY-6731	TRUE	TRUE	FALSE	FALSE	FALSE
PWY-6737	TRUE	TRUE	TRUE	TRUE	TRUE
PWY-6749	TRUE	TRUE	TRUE	TRUE	TRUE
PWY-6760	TRUE	FALSE	FALSE	FALSE	FALSE
PWY-6803	TRUE	TRUE	FALSE	FALSE	FALSE
PWY-6823	TRUE	TRUE	FALSE	FALSE	FALSE
PWY-6837	TRUE	FALSE	FALSE	FALSE	FALSE
PWY-6859	TRUE	TRUE	FALSE	FALSE	FALSE
PWY-6863	TRUE	TRUE	FALSE	FALSE	FALSE
PWY-6876	TRUE	TRUE	FALSE	FALSE	FALSE
PWY-6883	TRUE	TRUE	FALSE	FALSE	FALSE
PWY-6891	TRUE	TRUE	TRUE	TRUE	TRUE
PWY-6892	TRUE	TRUE	TRUE	TRUE	TRUE
PWY-6895	TRUE	TRUE	TRUE	TRUE	TRUE
PWY-6897	TRUE	TRUE	TRUE	TRUE	TRUE
PWY-6901	TRUE	TRUE	TRUE	TRUE	TRUE
PWY-6936	TRUE	TRUE	FALSE	FALSE	FALSE
PWY-6953	TRUE	TRUE	FALSE	FALSE	FALSE
PWY-6969	TRUE	TRUE	TRUE	TRUE	TRUE
PWY-7003	TRUE	TRUE	TRUE	TRUE	FALSE
PWY-7007	TRUE	TRUE	FALSE	FALSE	FALSE
PWY-7013	TRUE	TRUE	TRUE	TRUE	TRUE
PWY-7090	TRUE	TRUE	FALSE	FALSE	FALSE
PWY-7111	TRUE	TRUE	TRUE	TRUE	TRUE
PWY-7115	TRUE	TRUE	FALSE	FALSE	FALSE
PWY-7117	TRUE	TRUE	FALSE	FALSE	FALSE
PWY-7118	TRUE	FALSE	FALSE	FALSE	FALSE
PWY-7184	TRUE	TRUE	TRUE	TRUE	TRUE
PWY-7187	TRUE	TRUE	TRUE	TRUE	TRUE
PWY-7196	TRUE	TRUE	TRUE	TRUE	TRUE
PWY-7197	TRUE	TRUE	TRUE	TRUE	TRUE
PWY-7198	TRUE	TRUE	TRUE	TRUE	TRUE
PWY-7199	TRUE	TRUE	TRUE	TRUE	TRUE
PWY-7200	TRUE	FALSE	TRUE	TRUE	TRUE
PWY-7204	TRUE	TRUE	FALSE	FALSE	FALSE
PWY-7208	TRUE	TRUE	TRUE	TRUE	TRUE
PWY-7209	TRUE	TRUE	FALSE	FALSE	FALSE
PWY-7210	TRUE	TRUE	TRUE	TRUE	TRUE
PWY-7211	TRUE	TRUE	TRUE	TRUE	TRUE
PWY-7219	TRUE	TRUE	TRUE	TRUE	TRUE
PWY-7220	TRUE	TRUE	TRUE	TRUE	TRUE
PWY-7221	TRUE	TRUE	TRUE	TRUE	TRUE
PWY-7222	TRUE	TRUE	TRUE	TRUE	TRUE
PWY-7228	TRUE	TRUE	TRUE	TRUE	TRUE
PWY-7229	TRUE	TRUE	TRUE	TRUE	TRUE
PWY-7234	TRUE	TRUE	TRUE	TRUE	FALSE
PWY-7237	TRUE	TRUE	TRUE	TRUE	TRUE
PWY-724	TRUE	TRUE	FALSE	FALSE	FALSE
PWY-7242	TRUE	TRUE	TRUE	TRUE	TRUE
PWY-7254	TRUE	TRUE	TRUE	TRUE	TRUE
PWY-7269	TRUE	TRUE	FALSE	FALSE	FALSE
PWY-7279	TRUE	TRUE	FALSE	FALSE	FALSE
PWY-7282	TRUE	TRUE	FALSE	FALSE	FALSE
PWY-7286	TRUE	FALSE	FALSE	FALSE	FALSE
PWY-7294	TRUE	FALSE	FALSE	FALSE	FALSE
PWY-7312	TRUE	TRUE	FALSE	FALSE	FALSE
PWY-7315	TRUE	TRUE	FALSE	TRUE	FALSE
PWY-7316	TRUE	TRUE	FALSE	FALSE	FALSE
PWY-7317	TRUE	TRUE	FALSE	FALSE	FALSE
PWY-7323	TRUE	TRUE	TRUE	TRUE	TRUE
PWY-7328	TRUE	TRUE	TRUE	TRUE	TRUE
PWY-7332	TRUE	TRUE	TRUE	TRUE	TRUE
PWY-7345	TRUE	FALSE	FALSE	FALSE	FALSE
PWY-7357	TRUE	TRUE	FALSE	FALSE	FALSE
PWY-7371	TRUE	TRUE	FALSE	FALSE	FALSE
PWY-7374	TRUE	FALSE	FALSE	FALSE	FALSE
PWY-7383	TRUE	TRUE	FALSE	FALSE	FALSE
PWY-7384	TRUE	TRUE	FALSE	FALSE	FALSE
PWY-7385	TRUE	TRUE	FALSE	FALSE	FALSE
PWY-7388	TRUE	TRUE	FALSE	FALSE	FALSE
PWY-7389	TRUE	TRUE	FALSE	FALSE	FALSE
PWY-7392	TRUE	TRUE	TRUE	TRUE	FALSE
PWY-7400	TRUE	TRUE	TRUE	TRUE	TRUE
PWY-7409	TRUE	FALSE	FALSE	FALSE	FALSE
PWY-7446	TRUE	FALSE	FALSE	TRUE	FALSE
PWY-7456	TRUE	TRUE	TRUE	TRUE	TRUE
PWY-7527	TRUE	FALSE	FALSE	FALSE	FALSE
PWY-7528	TRUE	FALSE	FALSE	FALSE	FALSE
PWY-7539	TRUE	TRUE	TRUE	TRUE	TRUE
PWY-7560	TRUE	TRUE	TRUE	TRUE	TRUE
PWY-7616	TRUE	FALSE	FALSE	FALSE	FALSE
PWY-7644	TRUE	TRUE	FALSE	FALSE	FALSE
PWY-7663	TRUE	TRUE	TRUE	TRUE	TRUE
PWY-7664	TRUE	TRUE	TRUE	TRUE	TRUE
PWY-821	TRUE	TRUE	FALSE	FALSE	FALSE
PWY-822	TRUE	FALSE	FALSE	FALSE	FALSE
PWY-841	TRUE	TRUE	TRUE	TRUE	TRUE
PWY-922	TRUE	TRUE	TRUE	TRUE	FALSE
PWY0-1061	TRUE	TRUE	TRUE	TRUE	TRUE
PWY0-1241	TRUE	TRUE	TRUE	TRUE	TRUE
PWY0-1261	TRUE	TRUE	TRUE	TRUE	TRUE
PWY0-1277	TRUE	FALSE	FALSE	FALSE	FALSE
PWY0-1296	TRUE	TRUE	TRUE	TRUE	TRUE
PWY0-1297	TRUE	TRUE	TRUE	TRUE	TRUE
PWY0-1298	TRUE	TRUE	TRUE	TRUE	TRUE
PWY0-1319	TRUE	TRUE	TRUE	TRUE	TRUE
PWY0-1338	TRUE	FALSE	FALSE	TRUE	FALSE
PWY0-1415	TRUE	TRUE	FALSE	TRUE	FALSE
PWY0-1479	TRUE	TRUE	FALSE	TRUE	FALSE
PWY0-1533	TRUE	FALSE	TRUE	TRUE	TRUE
PWY0-1586	TRUE	TRUE	TRUE	TRUE	TRUE
PWY0-162	TRUE	TRUE	TRUE	TRUE	TRUE
PWY0-166	TRUE	TRUE	TRUE	TRUE	TRUE
PWY0-321	TRUE	FALSE	FALSE	FALSE	FALSE
PWY0-41	TRUE	TRUE	TRUE	TRUE	TRUE
PWY0-42	TRUE	TRUE	FALSE	TRUE	FALSE
PWY0-781	TRUE	TRUE	TRUE	TRUE	TRUE
PWY0-845	TRUE	TRUE	TRUE	TRUE	TRUE
PWY0-862	TRUE	TRUE	TRUE	TRUE	TRUE
PWY0-881	TRUE	TRUE	FALSE	FALSE	FALSE
PWY3O-355	TRUE	FALSE	FALSE	FALSE	FALSE
PWY490-3	TRUE	TRUE	TRUE	TRUE	TRUE
PWY4FS-7	TRUE	TRUE	TRUE	TRUE	TRUE
PWY4FS-8	TRUE	TRUE	TRUE	TRUE	TRUE
PWY4LZ-257	TRUE	TRUE	FALSE	FALSE	FALSE
PWY66-367	TRUE	TRUE	FALSE	FALSE	FALSE
PWY66-389	TRUE	TRUE	FALSE	FALSE	FALSE
PWY66-398	TRUE	TRUE	FALSE	FALSE	FALSE
PWY66-399	TRUE	TRUE	FALSE	FALSE	FALSE
PWY66-400	TRUE	TRUE	FALSE	FALSE	FALSE
PWY66-409	TRUE	TRUE	FALSE	FALSE	FALSE
PWY66-422	TRUE	TRUE	FALSE	FALSE	FALSE
PWYG-321	TRUE	TRUE	TRUE	TRUE	TRUE
PYRIDNUCSAL-PWY	TRUE	TRUE	TRUE	TRUE	TRUE
PYRIDNUCSYN-PWY	TRUE	TRUE	TRUE	TRUE	TRUE
PYRIDOXSYN-PWY	TRUE	TRUE	TRUE	TRUE	TRUE
REDCITCYC	TRUE	TRUE	FALSE	TRUE	FALSE
RHAMCAT-PWY	TRUE	TRUE	TRUE	TRUE	TRUE
RIBOSYN2-PWY	TRUE	TRUE	TRUE	TRUE	TRUE
RUMP-PWY	TRUE	FALSE	TRUE	TRUE	TRUE
SALVADEHYPOX-PWY	TRUE	TRUE	TRUE	TRUE	TRUE
SER-GLYSYN-PWY	TRUE	TRUE	TRUE	TRUE	TRUE
SO4ASSIM-PWY	TRUE	TRUE	TRUE	TRUE	TRUE
SULFATE-CYS-PWY	TRUE	TRUE	TRUE	TRUE	TRUE
TCA	TRUE	TRUE	TRUE	TRUE	TRUE
TCA-GLYOX-BYPASS	TRUE	TRUE	FALSE	TRUE	FALSE
TEICHOICACID-PWY	TRUE	TRUE	TRUE	TRUE	TRUE
THISYN-PWY	TRUE	TRUE	TRUE	TRUE	TRUE
THISYNARA-PWY	TRUE	TRUE	FALSE	FALSE	FALSE
THREOCAT-PWY	TRUE	FALSE	FALSE	FALSE	FALSE
THRESYN-PWY	TRUE	TRUE	TRUE	TRUE	TRUE
TRNA-CHARGING-PWY	TRUE	TRUE	TRUE	TRUE	TRUE
TRPSYN-PWY	TRUE	TRUE	TRUE	TRUE	TRUE
UBISYN-PWY	TRUE	TRUE	FALSE	TRUE	FALSE
UDPNAGSYN-PWY	TRUE	TRUE	TRUE	TRUE	TRUE
URDEGR-PWY	TRUE	TRUE	FALSE	FALSE	FALSE
VALDEG-PWY	TRUE	FALSE	FALSE	FALSE	FALSE
VALSYN-PWY	TRUE	TRUE	TRUE	TRUE	TRUE
DENITRIFICATION-PWY	FALSE	TRUE	FALSE	FALSE	FALSE
PWY-6143	FALSE	TRUE	FALSE	FALSE	FALSE
PWY-6307	FALSE	TRUE	FALSE	FALSE	FALSE
PWY-6748	FALSE	TRUE	FALSE	FALSE	FALSE
PWY-7031	FALSE	TRUE	FALSE	FALSE	FALSE
PWY-7288	FALSE	TRUE	FALSE	FALSE	FALSE
PWY-7373	FALSE	TRUE	FALSE	FALSE	FALSE
PWY-7391	FALSE	TRUE	FALSE	FALSE	FALSE
PWY1F-823	FALSE	TRUE	FALSE	FALSE	FALSE
PWY1G-0	FALSE	TRUE	FALSE	FALSE	FALSE
PWY66-391	FALSE	TRUE	FALSE	FALSE	FALSE
ALL-CHORISMATE-PWY	FALSE	FALSE	FALSE	TRUE	FALSE
P341-PWY	FALSE	FALSE	TRUE	TRUE	TRUE
PWY-5028	FALSE	FALSE	TRUE	TRUE	TRUE
PWY-5265	FALSE	FALSE	TRUE	TRUE	FALSE
PWY-5509	FALSE	FALSE	TRUE	TRUE	TRUE
PWY-5845	FALSE	FALSE	TRUE	TRUE	TRUE
PWY-5850	FALSE	FALSE	TRUE	TRUE	TRUE
PWY-5860	FALSE	FALSE	TRUE	TRUE	TRUE
PWY-5862	FALSE	FALSE	TRUE	TRUE	TRUE
PWY-5896	FALSE	FALSE	TRUE	TRUE	TRUE
PWY-7377	FALSE	FALSE	TRUE	TRUE	TRUE
PWY-7431	FALSE	FALSE	TRUE	TRUE	TRUE

## Sheet: ED4B
Time	Condition	Replicate	Assay_time	variable	value	mean_value
1	SBalone	1	4.5	CFU	100000	106667
1	SBalone	2	4.5	CFU	90000	106667
1	SBalone	3	4.5	CFU	130000	106667
1	SBCom	1	4.5	CFU	100000	103333
1	SBCom	2	4.5	CFU	110000	103333
1	SBCom	3	4.5	CFU	100000	103333
2	SBalone	1	4.5	CFU	400000	333333
2	SBalone	2	4.5	CFU	400000	333333
2	SBalone	3	4.5	CFU	200000	333333
2	SBCom	1	4.5	CFU	280000	260000
2	SBCom	2	4.5	CFU	200000	260000
2	SBCom	3	4.5	CFU	300000	260000
3	SBalone	1	4.5	CFU	20000000	2.66667e+07
3	SBalone	2	4.5	CFU	20000000	2.66667e+07
3	SBalone	3	4.5	CFU	40000000	2.66667e+07
3	SBCom	1	4.5	CFU	1300000	1.96667e+06
3	SBCom	2	4.5	CFU	3000000	1.96667e+06
3	SBCom	3	4.5	CFU	1600000	1.96667e+06
4	SBalone	1	4.5	CFU	110000000	1.23333e+08
4	SBalone	2	4.5	CFU	160000000	1.23333e+08
4	SBalone	3	4.5	CFU	100000000	1.23333e+08
4	SBCom	1	4.5	CFU	3700000	3.56667e+06
4	SBCom	2	4.5	CFU	5000000	3.56667e+06
4	SBCom	3	4.5	CFU	2000000	3.56667e+06
4.5	SBalone	1	4.5	CFU	210000000	190000000
4.5	SBalone	2	4.5	CFU	210000000	190000000
4.5	SBalone	3	4.5	CFU	150000000	190000000
4.5	SBCom	1	4.5	CFU	3000000	2000000
4.5	SBCom	2	4.5	CFU	2000000	2000000
4.5	SBCom	3	4.5	CFU	1000000	2000000
5	SBalone	1	4.5	CFU	180000000	200000000
5	SBalone	2	4.5	CFU	210000000	200000000
5	SBalone	3	4.5	CFU	210000000	200000000
5	SBCom	1	4.5	CFU	3000000	2.93333e+06
5	SBCom	2	4.5	CFU	3000000	2.93333e+06
5	SBCom	3	4.5	CFU	2800000	2.93333e+06
6	SBalone	1	4.5	CFU	400000000	3.33333e+08
6	SBalone	2	4.5	CFU	200000000	3.33333e+08
6	SBalone	3	4.5	CFU	400000000	3.33333e+08
6	SBCom	1	4.5	CFU	1000000	2.66667e+06
6	SBCom	2	4.5	CFU	1000000	2.66667e+06
6	SBCom	3	4.5	CFU	6000000	2.66667e+06
7	SBalone	1	4.5	CFU	90000000	1.46667e+08
7	SBalone	2	4.5	CFU	50000000	1.46667e+08
7	SBalone	3	4.5	CFU	300000000	1.46667e+08
7	SBCom	1	4.5	CFU	20000000	2.66667e+07
7	SBCom	2	4.5	CFU	30000000	2.66667e+07
7	SBCom	3	4.5	CFU	30000000	2.66667e+07
8	SBalone	1	4.5	CFU	130000000	1.23333e+08
8	SBalone	2	4.5	CFU	120000000	1.23333e+08
8	SBalone	3	4.5	CFU	120000000	1.23333e+08
8	SBCom	1	4.5	CFU	10000000	1.33333e+07
8	SBCom	2	4.5	CFU	20000000	1.33333e+07
8	SBCom	3	4.5	CFU	10000000	1.33333e+07
1	SBalone	1	4.5	Luminescence	13	56.3333
1	SBalone	2	4.5	Luminescence	103	56.3333
1	SBalone	3	4.5	Luminescence	53	56.3333
1	SBCom	1	4.5	Luminescence	133	63
1	SBCom	2	4.5	Luminescence	13	63
1	SBCom	3	4.5	Luminescence	43	63
2	SBalone	1	4.5	Luminescence	376	366
2	SBalone	2	4.5	Luminescence	416	366
2	SBalone	3	4.5	Luminescence	306	366
2	SBCom	1	4.5	Luminescence	386	382.667
2	SBCom	2	4.5	Luminescence	356	382.667
2	SBCom	3	4.5	Luminescence	406	382.667
3	SBalone	1	4.5	Luminescence	3700	3550
3	SBalone	2	4.5	Luminescence	3790	3550
3	SBalone	3	4.5	Luminescence	3160	3550
3	SBCom	1	4.5	Luminescence	1790	1916.67
3	SBCom	2	4.5	Luminescence	2010	1916.67
3	SBCom	3	4.5	Luminescence	1950	1916.67
4	SBalone	1	4.5	Luminescence	16296	15655.3
4	SBalone	2	4.5	Luminescence	14804	15655.3
4	SBalone	3	4.5	Luminescence	15866	15655.3
4	SBCom	1	4.5	Luminescence	2190	2573.33
4	SBCom	2	4.5	Luminescence	3070	2573.33
4	SBCom	3	4.5	Luminescence	2460	2573.33
4.5	SBalone	1	4.5	Luminescence	14981	14579.7
4.5	SBalone	2	4.5	Luminescence	14319	14579.7
4.5	SBalone	3	4.5	Luminescence	14439	14579.7
4.5	SBCom	1	4.5	Luminescence	2817	2627
4.5	SBCom	2	4.5	Luminescence	2777	2627
4.5	SBCom	3	4.5	Luminescence	2287	2627
5	SBalone	1	4.5	Luminescence	18044	17522.7
5	SBalone	2	4.5	Luminescence	18064	17522.7
5	SBalone	3	4.5	Luminescence	16460	17522.7
5	SBCom	1	4.5	Luminescence	1623	1236.33
5	SBCom	2	4.5	Luminescence	1103	1236.33
5	SBCom	3	4.5	Luminescence	983	1236.33
6	SBalone	1	4.5	Luminescence	11017	10720.3
6	SBalone	2	4.5	Luminescence	11448	10720.3
6	SBalone	3	4.5	Luminescence	9696	10720.3
6	SBCom	1	4.5	Luminescence	2680	2380
6	SBCom	2	4.5	Luminescence	2670	2380
6	SBCom	3	4.5	Luminescence	1790	2380
7	SBalone	1	4.5	Luminescence	19524	18394.7
7	SBalone	2	4.5	Luminescence	19494	18394.7
7	SBalone	3	4.5	Luminescence	16166	18394.7
7	SBCom	1	4.5	Luminescence	2930	2633.33
7	SBCom	2	4.5	Luminescence	2960	2633.33
7	SBCom	3	4.5	Luminescence	2010	2633.33
8	SBalone	1	4.5	Luminescence	25578	24177
8	SBalone	2	4.5	Luminescence	25307	24177
8	SBalone	3	4.5	Luminescence	21646	24177
8	SBCom	1	4.5	Luminescence	3097	3007
8	SBCom	2	4.5	Luminescence	2867	3007
8	SBCom	3	4.5	Luminescence	3057	3007

## Sheet: ED4C
OD_Community	rel_STm
0.1	0.278555
0.1	0.363011
0.1	0.299983
0.5	0.0729112
0.5	0.0452452
0.5	0.0491808
1	0.0151012
1	0.0111947
1	0.010291

## Sheet: ED4D
Community	rel_STm
Com20	0.039075
Com20	0.036325
Com20	0.034825
Com20	0.034325
Com20	0.036575
Com21	0.01545
Com21	0.00995
Com21	0.01245
Com21	0.0144
Com21	0.014575
stool-derived	0.005325
stool-derived	0.002325
stool-derived	0.006075
stool-derived	0.004075
stool-derived	0.003075

## Sheet: ED4E
Drug	Concentration	Replicate_1	Replicate_2	Replicate_3	Measurement
Acarbose	160	1.18827	1.14852	1.14579	OD
Acarbose	80	1.19119	1.19253	1.18119	OD
Acarbose	40	1.15884	1.23096	1.14328	OD
Acarbose	20	1.08888	1.13926	1.03159	OD
Acarbose	10	1.05291	1.05979	1.03576	OD
Amlodipine	40	0.975318	0.963535	1.07179	OD
Amlodipine	20	1.02218	0.959702	1.01963	OD
Amlodipine	10	0.984343	0.981056	1.05808	OD
Amlodipine	5	0.993694	0.99113	1.01568	OD
Amlodipine	2.5	0.996086	0.986202	1.02463	OD
Aprepitant	160	1.01737	1.0973	1.06673	OD
Aprepitant	80	1.03256	1.06813	1.09535	OD
Aprepitant	40	1.02399	1.06353	1.06131	OD
Aprepitant	20	1.0048	1.05939	0.990749	OD
Aprepitant	10	1.01999	1.06967	1.00148	OD
Benzbromarone	160	0.617604	0.758191	0.796605	OD
Benzbromarone	80	0.673056	0.691191	0.770822	OD
Benzbromarone	40	0.837848	0.86855	0.902387	OD
Benzbromarone	20	0.915403	0.939572	0.952361	OD
Benzbromarone	10	0.925966	0.930547	0.973793	OD
Chlorpromazine	160	0.619554	0.756484	0.518502	OD
Chlorpromazine	80	0.918191	1.00516	0.965985	OD
Chlorpromazine	40	0.936592	1.11592	1.01908	OD
Chlorpromazine	20	0.953331	1.09195	0.923006	OD
Chlorpromazine	10	0.997007	1.11051	0.935417	OD
Chlorprothixene	160	0.9336	0.328983	0.649959	OD
Chlorprothixene	80	0.957829	1.03635	0.945711	OD
Chlorprothixene	40	0.981371	1.07197	0.989466	OD
Chlorprothixene	20	1.00617	1.07673	0.917815	OD
Chlorprothixene	10	1.01017	1.09393	0.946637	OD
Cilnidipine	40	0.982864	0.973863	1.17406	OD
Cilnidipine	20	0.957542	0.960377	1.14982	OD
Cilnidipine	10	0.986575	1.07877	1.13982	OD
Cilnidipine	5	1.02216	1.08318	1.10646	OD
Cilnidipine	2.5	0.981118	1.06015	1.1352	OD
Clemizole	160	1.0259	0.90625	1.00776	OD
Clemizole	80	1.08337	0.986398	1.01364	OD
Clemizole	40	1.09094	1.01	1.06947	OD
Clemizole	20	1.0745	1.0045	0.993417	OD
Clemizole	10	1.0259	0.972122	0.98319	OD
Clindamycin	160	0.00146644	0.00394359	0.0114668	OD
Clindamycin	80	0.00203046	0.00286807	0.0027248	OD
Clindamycin	40	-0.000676819	0.00239006	0.00249773	OD
Clindamycin	20	0.00394811	0.00585564	0.000908265	OD
Clindamycin	10	0.00203046	0.00358509	0.000227066	OD
Clomiphene	160	0.0128916	0.0193313	0.00736893	OD
Clomiphene	80	0.657582	0.351125	0.705726	OD
Clomiphene	40	0.785028	0.954894	0.833293	OD
Clomiphene	20	0.928305	1.04523	0.923532	OD
Clomiphene	10	0.953183	1.0834	0.929693	OD
Clomipramin	160	0.867721	0.803369	0.736887	OD
Clomipramin	80	0.986252	0.945917	0.930704	OD
Clomipramin	40	1.01473	0.995074	1.00768	OD
Clomipramin	20	0.978886	0.981086	1.00949	OD
Clomipramin	10	0.972209	0.990149	0.989872	OD
Clotrimazole	40	0.948449	0.926615	1.02246	OD
Clotrimazole	20	0.983573	0.922606	1.04211	OD
Clotrimazole	10	0.982384	0.962138	1.09581	OD
Clotrimazole	5	0.982708	0.998664	1.07714	OD
Clotrimazole	2.5	0.978169	0.983408	1.0952	OD
Diacerein	160	0.329384	0.181261	0.371476	OD
Diacerein	80	0.910097	0.676888	0.862486	OD
Diacerein	40	1.00675	0.888813	0.967481	OD
Diacerein	20	1.01749	1.00193	1.02264	OD
Diacerein	10	1.01971	0.996479	1.00677	OD
Dicumarol	40	0.942484	0.990723	0.95676	OD
Dicumarol	20	0.963721	0.942317	0.955084	OD
Dicumarol	10	0.97091	1.04175	0.943352	OD
Dicumarol	5	0.927995	1.01939	0.960335	OD
Dicumarol	2.5	0.972459	1.00511	0.969162	OD
Dienestrol	40	0.985781	0.919236	1.04086	OD
Dienestrol	20	0.9828	0.886361	0.988765	OD
Dienestrol	10	0.984061	0.924696	1.02038	OD
Dienestrol	5	0.994611	0.95757	1.01201	OD
Dienestrol	2.5	0.987157	0.964282	1.02665	OD
Dienogest	80	0.999709	0.983224	0.991931	OD
Dienogest	40	0.997866	0.976874	0.977261	OD
Dienogest	20	0.994665	0.969103	0.98271	OD
Dienogest	10	0.992434	0.971188	0.985749	OD
Dienogest	5	0.96925	0.960383	0.986273	OD
Doxorubicin	160	0.902944	0.991978	0.869679	OD
Doxorubicin	80	0.89101	0.920217	0.851743	OD
Doxorubicin	40	0.911922	0.90168	0.856397	OD
Doxorubicin	20	0.941471	0.944715	0.918492	OD
Doxorubicin	10	0.967724	0.983523	0.941764	OD
Doxycycline	160	0.00552356	0.00427254	0.011019	OD
Doxycycline	80	0.00387824	0.00629638	0.00947868	OD
Doxycycline	40	0.00376072	0.00618394	0.00864929	OD
Doxycycline	20	0.00105771	0.00404768	0.000592421	OD
Doxycycline	10	0.0414855	0.00337306	0.00817536	OD
Duloxetin	160	0.811024	0.91286	0.878112	OD
Duloxetin	80	0.960682	0.970594	0.971784	OD
Duloxetin	40	0.981721	1.02264	1.01203	OD
Duloxetin	20	0.964775	1.00627	0.996577	OD
Duloxetin	10	0.951161	1.00451	0.974689	OD
Erythromycin	160	0.380011	0.207914	0.400321	OD
Erythromycin	80	0.380126	0.230494	0.382323	OD
Erythromycin	40	0.394403	0.286497	0.384386	OD
Erythromycin	20	0.392918	0.245585	0.368566	OD
Erythromycin	10	0.469218	0.284708	0.419007	OD
Ethinylestradiol	80	0.767551	0.714716	0.796547	OD
Ethinylestradiol	40	1.00433	0.991544	0.98523	OD
Ethinylestradiol	20	0.988171	1.0036	1.00541	OD
Ethinylestradiol	10	0.980958	1.00894	0.972956	OD
Ethinylestradiol	5	0.962974	0.996987	0.988142	OD
Ethopropazine	160	0.918606	0.895211	0.934179	OD
Ethopropazine	80	0.931069	0.955453	0.962162	OD
Ethopropazine	40	0.902393	0.952683	0.99105	OD
Ethopropazine	20	0.911216	0.965955	0.984706	OD
Ethopropazine	10	0.936142	0.957646	1.00159	OD
Felodipine	40	1.04389	1.00179	1.05013	OD
Felodipine	20	1.00166	0.956395	1.01626	OD
Felodipine	10	1.08977	0.945215	1.11428	OD
Felodipine	5	1.05473	0.962097	1.03499	OD
Felodipine	2.5	1.02642	0.997764	1.01761	OD
Floxuridine	160	0.822124	0.855328	0.972957	OD
Floxuridine	80	0.817061	0.815495	0.926037	OD
Floxuridine	40	0.823886	0.862372	0.992488	OD
Floxuridine	20	0.84612	0.812146	0.99792	OD
Floxuridine	10	0.924491	0.841473	1.08402	OD
Fluconazole	160	1.00204	1.00575	0.874157	OD
Fluconazole	80	1.01022	0.981101	0.999535	OD
Fluconazole	40	1.00659	1.00122	1.01303	OD
Fluconazole	20	0.996821	0.9937	0.919051	OD
Fluconazole	10	0.965141	0.999005	0.934636	OD
Ketoconazole	160	0.75699	0.427477	0.491122	OD
Ketoconazole	80	0.897473	0.94482	0.893815	OD
Ketoconazole	40	0.940371	0.957883	0.976094	OD
Ketoconazole	20	0.960921	0.995045	0.880817	OD
Ketoconazole	10	0.923414	1.00079	0.922247	OD
Lacidipine	40	0.949564	0.930562	1.13317	OD
Lacidipine	20	0.987283	0.912681	1.09172	OD
Lacidipine	10	1.06175	0.932427	1.08334	OD
Lacidipine	5	1.04839	0.991992	1.0467	OD
Lacidipine	2.5	1.01444	0.993857	1.02882	OD
Lansoprazole	160	0.951946	0.913341	0.867637	OD
Lansoprazole	80	1.02275	0.937217	0.949894	OD
Lansoprazole	40	1.05961	0.978225	1.01044	OD
Lansoprazole	20	1.04745	0.973914	0.865877	OD
Lansoprazole	10	1.02737	0.978225	0.968904	OD
Loratadine	40	0.902373	0.927531	1.03936	OD
Loratadine	20	1.01176	0.960013	1.05055	OD
Loratadine	10	0.970119	0.984207	1.07631	OD
Loratadine	5	0.983711	0.984655	1.0928	OD
Loratadine	2.5	0.980798	0.963262	1.07222	OD
Loxapine	160	0.94298	0.990619	0.969285	OD
Loxapine	80	0.976508	0.984588	1.05731	OD
Loxapine	40	0.929304	0.991959	1.05769	OD
Loxapine	20	0.943421	0.959013	1.0261	OD
Loxapine	10	0.979045	0.936676	1.0698	OD
L-Thyroxin	40	0.960296	1.04596	1.07265	OD
L-Thyroxin	20	1.00531	1.0395	1.06203	OD
L-Thyroxin	10	1.0104	1.04747	1.0396	OD
L-Thyroxin	5	1.01194	0.987989	1.09138	OD
L-Thyroxin	2.5	1.02997	1.01755	1.02099	OD
Metamizole	160	0.993284	0.99545	1.00031	OD
Metamizole	80	1.00757	0.98597	1.0105	OD
Metamizole	40	0.963867	0.999242	0.971402	OD
Metamizole	20	0.966137	0.992701	0.998856	OD
Metamizole	10	0.959705	0.980377	0.967034	OD
Metformin	160	0.957449	1.02271	1.01306	OD
Metformin	80	1.01945	0.939183	0.989028	OD
Metformin	40	0.975133	1.01632	1.00472	OD
Metformin	20	0.992706	0.981858	1.0034	OD
Metformin	10	0.978669	1.00662	0.9842	OD
Methotrexate	40	0.793731	0.880781	0.927727	OD
Methotrexate	20	0.955744	0.952741	1.00505	OD
Methotrexate	10	0.960711	0.942477	1.03774	OD
Methotrexate	5	0.93003	0.904805	0.979007	OD
Methotrexate	2.5	0.977265	0.93898	1.02099	OD
Miconazole	160	0.470601	0.396266	0.479315	OD
Miconazole	80	0.633152	0.627478	0.968511	OD
Miconazole	40	0.943085	0.986053	0.893676	OD
Miconazole	20	1.01484	1.01625	1.08011	OD
Miconazole	10	1.0155	1.05371	1.13966	OD
Niclosamide	160	0.94119	0.89404	0.887724	OD
Niclosamide	80	0.957072	0.899469	0.845784	OD
Niclosamide	40	0.986074	0.906254	0.879533	OD
Niclosamide	20	0.995166	0.909533	0.921581	OD
Niclosamide	10	1.05985	0.990614	1.00568	OD
Omeprazole	160	0.936045	1.00213	0.832435	OD
Omeprazole	80	0.934514	1.0408	1.00276	OD
Omeprazole	40	0.958019	1.04294	1.05728	OD
Omeprazole	20	0.95299	1.01969	1.05326	OD
Omeprazole	10	0.98699	1.05693	1.07833	OD
Pentamidine isethionate	160	0.217867	0.224956	0.275789	OD
Pentamidine isethionate	80	0.430985	0.377829	0.420608	OD
Pentamidine isethionate	40	0.904373	0.875218	1.03603	OD
Pentamidine isethionate	20	1.03688	1.05432	1.13109	OD
Pentamidine isethionate	10	0.99481	1.08323	1.09752	OD
Promethazine	160	0.954764	0.980159	0.979822	OD
Promethazine	80	0.997537	0.98322	0.997069	OD
Promethazine	40	1.01198	0.95873	1.01612	OD
Promethazine	20	1.00067	0.931746	1.00552	OD
Promethazine	10	0.974471	0.945351	0.991095	OD
Protriptyline	160	0.966087	1.00321	0.926141	OD
Protriptyline	80	0.968619	0.996105	1.04161	OD
Protriptyline	40	0.960141	1.02005	1.08372	OD
Protriptyline	20	0.993394	1.00011	1.12103	OD
Protriptyline	10	1.00969	0.999885	1.07664	OD
Sertindole	160	0.0105083	0.0146104	0.0154449	OD
Sertindole	80	0.16916	0.0592532	0.184983	OD
Sertindole	40	1.03301	1.07363	0.967803	OD
Sertindole	20	0.985608	1.00487	0.958536	OD
Sertindole	10	1	0.984578	1.01224	OD
Simvastatin	160	0.286138	0.271791	0.497152	OD
Simvastatin	80	0.686972	0.351709	0.79263	OD
Simvastatin	40	0.901548	0.909328	0.989771	OD
Simvastatin	20	0.991219	0.989699	1.00221	OD
Simvastatin	10	0.975963	1.00102	0.985586	OD
Streptozotocin	160	0.888204	0.413718	0.97789	OD
Streptozotocin	80	0.837537	0.529371	1.15513	OD
Streptozotocin	40	0.75559	0.760907	1.02007	OD
Streptozotocin	20	0.928626	0.969312	1.05275	OD
Streptozotocin	10	1.01994	0.990839	1.02872	OD
Tamoxifen	40	0.692541	0.78853	0.726254	OD
Tamoxifen	20	0.942216	0.994859	0.946573	OD
Tamoxifen	10	0.969644	0.992574	0.981295	OD
Tamoxifen	5	0.995013	0.969839	0.964718	OD
Tamoxifen	2.5	0.978534	0.964012	0.987119	OD
Tazobactam	160	0.733868	0.403436	0.80963	OD
Tazobactam	80	0.809398	0.896334	0.860473	OD
Tazobactam	40	0.599771	0.557503	0.601804	OD
Tazobactam	20	0.701203	0.751088	0.731724	OD
Tazobactam	10	0.853295	0.853379	0.822516	OD
Telmisartan	160	0.860102	0.998975	1.01055	OD
Telmisartan	80	0.914543	0.93032	0.935487	OD
Telmisartan	40	0.909771	0.920073	0.93296	OD
Telmisartan	20	1.0026	0.928726	1.00066	OD
Telmisartan	10	0.991324	0.966982	0.979448	OD
Terfenadine	160	0.0291807	0.027177	0.0339535	OD
Terfenadine	80	0.688103	0.548069	0.73686	OD
Terfenadine	40	0.762177	0.776016	0.701047	OD
Terfenadine	20	0.907744	0.931038	0.933837	OD
Terfenadine	10	0.993603	0.959008	0.978953	OD
Thioguanosine	40	1.00962	0.999318	1.03956	OD
Thioguanosine	20	1.0723	1.04226	1.03334	OD
Thioguanosine	10	1.07253	1.01409	1.01232	OD
Thioguanosine	5	1.01615	0.978187	0.984967	OD
Thioguanosine	2.5	1.04342	0.97137	1.02453	OD
Tiratricole	160	0.0316537	0.0286195	0.456596	OD
Tiratricole	80	0.716085	0.406734	0.540328	OD
Tiratricole	40	0.838932	0.835915	0.862269	OD
Tiratricole	20	0.90407	0.827609	0.949647	OD
Tiratricole	10	0.96404	0.947587	0.989405	OD
Tobramycin	160	0.901527	1.10832	1.0167	OD
Tobramycin	80	0.941176	1.01423	0.970834	OD
Tobramycin	40	0.952985	1.02588	0.946566	OD
Tobramycin	20	0.952118	1.05471	0.946677	OD
Tobramycin	10	0.961976	1.05017	0.953579	OD
Tolfenamic acid	160	0.745245	0.798939	0.964505	OD
Tolfenamic acid	80	0.944915	0.958004	1.0018	OD
Tolfenamic acid	40	0.979219	0.962858	1.04476	OD
Tolfenamic acid	20	0.950192	1.00632	1.05378	OD
Tolfenamic acid	10	0.976471	0.957891	1.04163	OD
Tribenoside	160	0.918139	0.861291	0.996898	OD
Tribenoside	80	0.890166	0.844959	1.00862	OD
Tribenoside	40	0.932994	0.975842	1.04101	OD
Tribenoside	20	0.972135	0.984008	0.956806	OD
Tribenoside	10	0.96628	0.995463	1.05032	OD
Zafirlukast	160	0.898331	0.8327	0.929265	OD
Zafirlukast	80	0.84452	0.828785	0.869636	OD
Zafirlukast	40	0.917707	0.907689	0.97837	OD
Zafirlukast	20	1.03782	1.04034	0.988659	OD
Zafirlukast	10	0.989845	1.07807	1.01181	OD
Acarbose	160	2.43575	2.70636	0.864184	Luminescence
Acarbose	80	1.9851	2.53873	0.92305	Luminescence
Acarbose	40	2.04143	2.17572	1.36702	Luminescence
Acarbose	20	1.53119	2.05145	1.25709	Luminescence
Acarbose	10	2.07402	2.45491	1.18475	Luminescence
Amlodipine	40	0.989083	1.39302	1.52301	Luminescence
Amlodipine	20	0.979622	1.5295	0.964541	Luminescence
Amlodipine	10	0.921033	0.910723	0.906921	Luminescence
Amlodipine	5	0.944323	0.769112	1.24719	Luminescence
Amlodipine	2.5	1.64884	1.04053	1.98704	Luminescence
Aprepitant	160	1.0688	1.026	1.12624	Luminescence
Aprepitant	80	0.962771	1.346	0.889321	Luminescence
Aprepitant	40	1.8737	1.04133	0.875054	Luminescence
Aprepitant	20	1.05796	1.53133	1.06442	Luminescence
Aprepitant	10	1.30207	1.71267	1.54907	Luminescence
Benzbromarone	160	4.96653	2.9528	3.399	Luminescence
Benzbromarone	80	8.69979	2.03643	3.09254	Luminescence
Benzbromarone	40	3.3546	1.82606	1.11393	Luminescence
Benzbromarone	20	2.5	2.06362	0.721891	Luminescence
Benzbromarone	10	3.61088	2.91791	0.852239	Luminescence
Chlorpromazine	160	6.82644	2.77975	1.9827	Luminescence
Chlorpromazine	80	1.97153	1.79549	1.70193	Luminescence
Chlorpromazine	40	1.61288	1.17647	1.34998	Luminescence
Chlorpromazine	20	1.84339	1.17852	1.34108	Luminescence
Chlorpromazine	10	1.67254	1.78317	1.71626	Luminescence
Chlorprothixene	160	1.62118	3.00652	1.99619	Luminescence
Chlorprothixene	80	2.1791	2.07024	1.47059	Luminescence
Chlorprothixene	40	1.74805	1.29761	0.898434	Luminescence
Chlorprothixene	20	0.855721	1.26647	1.16547	Luminescence
Chlorprothixene	10	1.2285	1.71035	0.984342	Luminescence
Cilnidipine	40	1.62527	0.716358	0.938228	Luminescence
Cilnidipine	20	0.977855	0.806903	0.754528	Luminescence
Cilnidipine	10	0.744247	0.677839	0.707956	Luminescence
Cilnidipine	5	0.90317	0.767884	0.777167	Luminescence
Cilnidipine	2.5	2.14763	0.817409	1.52232	Luminescence
Clemizole	160	1.30718	1.34943	1.30395	Luminescence
Clemizole	80	1.23786	1.12715	1.06588	Luminescence
Clemizole	40	1.46657	1.21272	0.961171	Luminescence
Clemizole	20	1.38635	1.17304	1.18046	Luminescence
Clemizole	10	2.05137	1.25621	1.39847	Luminescence
Clindamycin	160	4.6644	5.80502	4.33345	Luminescence
Clindamycin	80	9.68372	9.29025	8.04236	Luminescence
Clindamycin	40	12.7932	10.3449	8.74909	Luminescence
Clindamycin	20	12.98	11.6204	12.0101	Luminescence
Clindamycin	10	15.9907	14.2422	13.3204	Luminescence
Clomiphene	160	15.2906	14.8247	13.6041	Luminescence
Clomiphene	80	2.55021	3.69886	2.92253	Luminescence
Clomiphene	40	1.46011	1.14878	0.696652	Luminescence
Clomiphene	20	1.35351	0.905579	1.28263	Luminescence
Clomiphene	10	1.74415	1.70744	1.15125	Luminescence
Clomipramin	160	6.28962	7.94572	4.24472	Luminescence
Clomipramin	80	1.71858	1.97706	1.51677	Luminescence
Clomipramin	40	1.6612	1.02752	1.32174	Luminescence
Clomipramin	20	2.21038	1.14679	1.28323	Luminescence
Clomipramin	10	2.32787	1.18807	1.26584	Luminescence
Clotrimazole	40	0.916629	1.40169	1.08798	Luminescence
Clotrimazole	20	0.577512	0.947368	1.1218	Luminescence
Clotrimazole	10	0.633168	0.639523	0.689429	Luminescence
Clotrimazole	5	0.786616	0.900695	1.00164	Luminescence
Clotrimazole	2.5	0.780532	0.951837	1.5719	Luminescence
Diacerein	160	3.19585	10.5114	4.99206	Luminescence
Diacerein	80	0.271785	2.56571	1.17171	Luminescence
Diacerein	40	0.150743	0.314286	0.296142	Luminescence
Diacerein	20	0.575792	0.339429	1.26248	Luminescence
Diacerein	10	0.840852	1.06286	1.15015	Luminescence
Dicumarol	40	1.51911	1.05266	1.20175	Luminescence
Dicumarol	20	0.802902	0.956962	1.26901	Luminescence
Dicumarol	10	1.58316	0.789367	1.14449	Luminescence
Dicumarol	5	1.04459	1.07392	1.0653	Luminescence
Dicumarol	2.5	1.04034	1.15646	1.35965	Luminescence
Dienestrol	40	3.24515	1.72427	0.852833	Luminescence
Dienestrol	20	1.23447	1.60906	0.667897	Luminescence
Dienestrol	10	1.30728	1.23689	0.652702	Luminescence
Dienestrol	5	0.986408	1.01359	0.773605	Luminescence
Dienestrol	2.5	1.83301	1.42006	1.07836	Luminescence
Dienogest	80	1.23779	1.53946	1.23573	Luminescence
Dienogest	40	0.816008	1.24188	1.19801	Luminescence
Dienogest	20	0.842577	1.16945	1.10267	Luminescence
Dienogest	10	1.04019	1.18106	1.09115	Luminescence
Dienogest	5	1.3102	1.2052	1.05343	Luminescence
Doxorubicin	160	1.819	1.22187	0.328423	Luminescence
Doxorubicin	80	0.43407	0.899366	0.168031	Luminescence
Doxorubicin	40	0.686323	0.502377	0.513366	Luminescence
Doxorubicin	20	1.23587	1.0729	0.521549	Luminescence
Doxorubicin	10	1.33251	1.01426	0.899073	Luminescence
Doxycycline	160	0.726603	2.02411	1.07864	Luminescence
Doxycycline	80	2.10957	5.50858	2.73465	Luminescence
Doxycycline	40	2.96892	6.56838	4.31095	Luminescence
Doxycycline	20	3.99677	8.56977	5.97379	Luminescence
Doxycycline	10	5.84821	10.3992	7.9447	Luminescence
Duloxetin	160	4.0527	2.49976	1.52528	Luminescence
Duloxetin	80	0.947965	1.52687	1.03876	Luminescence
Duloxetin	40	0.983989	1.13077	0.914607	Luminescence
Duloxetin	20	1.28686	1.25915	0.902809	Luminescence
Duloxetin	10	1.61975	1.29291	1.17472	Luminescence
Erythromycin	160	4.03239	7.49062	5.49449	Luminescence
Erythromycin	80	4.35936	8.37216	5.4641	Luminescence
Erythromycin	40	4.58711	8.06269	4.75246	Luminescence
Erythromycin	20	2.58592	7.81614	6.47632	Luminescence
Erythromycin	10	3.89397	8.91461	6.48287	Luminescence
Ethinylestradiol	80	2.38881	2.51486	1.70621	Luminescence
Ethinylestradiol	40	0.986467	1.15782	1.00388	Luminescence
Ethinylestradiol	20	0.721287	1.02923	1.01552	Luminescence
Ethinylestradiol	10	1.07096	1.08962	1.0959	Luminescence
Ethinylestradiol	5	1.08742	1.20994	1.31984	Luminescence
Ethopropazine	160	1.57836	1.45577	2.53451	Luminescence
Ethopropazine	80	0.65789	1.02275	2.04881	Luminescence
Ethopropazine	40	1.20018	1	2.23957	Luminescence
Ethopropazine	20	0.855546	1.08846	1.5862	Luminescence
Ethopropazine	10	0.893237	1.29612	2.40593	Luminescence
Felodipine	40	0.225641	0.515818	0.491188	Luminescence
Felodipine	20	0.269414	0.595174	0.33826	Luminescence
Felodipine	10	0.331136	0.468633	0.393405	Luminescence
Felodipine	5	0.457875	0.724397	0.86896	Luminescence
Felodipine	2.5	0.578938	1.07668	1.10603	Luminescence
Floxuridine	160	2.07697	1.10337	1.95643	Luminescence
Floxuridine	80	5.47365	1.99657	4.24036	Luminescence
Floxuridine	40	5.82652	3.92347	6.61092	Luminescence
Floxuridine	20	11.2694	6.85894	9.72809	Luminescence
Floxuridine	10	10.5601	15.3118	4.49374	Luminescence
Fluconazole	160	0.470178	1.27041	1.07183	Luminescence
Fluconazole	80	0.40356	1.24927	0.913519	Luminescence
Fluconazole	40	0.362819	1.21574	0.721569	Luminescence
Fluconazole	20	0.728574	1.39869	0.809288	Luminescence
Fluconazole	10	0.793907	1.26312	0.689164	Luminescence
Ketoconazole	160	2.70656	2.176	0.914924	Luminescence
Ketoconazole	80	0.799202	0.984571	0.806084	Luminescence
Ketoconazole	40	0.995124	1.05543	0.830561	Luminescence
Ketoconazole	20	1.13387	1.02686	0.642586	Luminescence
Ketoconazole	10	1.5359	1.23029	1.60124	Luminescence
Lacidipine	40	0.907527	0.575075	0.786982	Luminescence
Lacidipine	20	0.581452	0.514014	0.449986	Luminescence
Lacidipine	10	0.625806	0.54955	0.620175	Luminescence
Lacidipine	5	0.773387	0.883383	0.672584	Luminescence
Lacidipine	2.5	1.25403	1.0015	1.24007	Luminescence
Lansoprazole	160	3.3748	1.6429	1.65022	Luminescence
Lansoprazole	80	2.04214	1.05778	0.943569	Luminescence
Lansoprazole	40	1.13462	1.185	0.896048	Luminescence
Lansoprazole	20	1.97259	0.933006	0.973955	Luminescence
Lansoprazole	10	2.06424	1.44499	1.25268	Luminescence
Loratadine	40	0.608029	1.07451	0.579741	Luminescence
Loratadine	20	0.710049	0.734575	0.465248	Luminescence
Loratadine	10	0.781642	0.937912	0.321121	Luminescence
Loratadine	5	0.694707	1.00621	0.759159	Luminescence
Loratadine	2.5	0.993352	1.20567	0.964709	Luminescence
Loxapine	160	2.88256	1.97436	2.5314	Luminescence
Loxapine	80	2.46202	1.52962	1.07728	Luminescence
Loxapine	40	1.17791	1.42927	1.64748	Luminescence
Loxapine	20	1.63915	1.2122	1.13614	Luminescence
Loxapine	10	2.62519	1.66136	2.33969	Luminescence
L-Thyroxin	40	0.599785	0.755412	0.443586	Luminescence
L-Thyroxin	20	0.470952	0.695025	0.386656	Luminescence
L-Thyroxin	10	0.590909	0.761489	0.439979	Luminescence
L-Thyroxin	5	0.966649	0.891379	0.516486	Luminescence
L-Thyroxin	2.5	0.942711	1.24535	0.958527	Luminescence
Metamizole	160	1.07324	1.15035	1.10367	Luminescence
Metamizole	80	0.881329	1.11394	1.05284	Luminescence
Metamizole	40	0.58047	0.973375	1.09914	Luminescence
Metamizole	20	0.654159	1.04816	1.03825	Luminescence
Metamizole	10	1.14195	1.14996	1.00654	Luminescence
Metformin	160	1.18869	0.668983	1.54466	Luminescence
Metformin	80	0.931462	0.915633	1.09246	Luminescence
Metformin	40	0.725434	0.637221	1.20994	Luminescence
Metformin	20	1.1251	0.964268	1.27668	Luminescence
Metformin	10	1.92403	1.33945	1.76642	Luminescence
Methotrexate	40	3.58158	5.54878	3.26371	Luminescence
Methotrexate	20	3.34479	3.50832	2.0879	Luminescence
Methotrexate	10	2.11028	2.68809	1.3908	Luminescence
Methotrexate	5	1.84625	1.39967	0.945826	Luminescence
Methotrexate	2.5	2.35874	1.41403	1.83509	Luminescence
Miconazole	160	1.68415	2.83689	3.61926	Luminescence
Miconazole	80	1.19226	1.81145	1.72227	Luminescence
Miconazole	40	0.583685	1.26851	0.978209	Luminescence
Miconazole	20	0.908202	0.964107	1.39342	Luminescence
Miconazole	10	1.39009	1.15402	1.91363	Luminescence
Niclosamide	160	3.43533	1.88353	2.26707	Luminescence
Niclosamide	80	2.60571	1.0753	1.35576	Luminescence
Niclosamide	40	2.41124	0.863828	1.74565	Luminescence
Niclosamide	20	2.01963	1.13476	1.67503	Luminescence
Niclosamide	10	2.19358	2.17101	1.78414	Luminescence
Omeprazole	160	0.919173	1.43743	1.21692	Luminescence
Omeprazole	80	0.726817	1.18654	1.29809	Luminescence
Omeprazole	40	0.993421	1.23436	1.0573	Luminescence
Omeprazole	20	0.62406	0.941558	1.16166	Luminescence
Omeprazole	10	1.67888	1.31936	1.7616	Luminescence
Pentamidine isethionate	160	2.0498	2.10737	2.98115	Luminescence
Pentamidine isethionate	80	2.71061	2.37723	3.7497	Luminescence
Pentamidine isethionate	40	1.26735	1.42058	1.8207	Luminescence
Pentamidine isethionate	20	1.33633	2.28079	2.32491	Luminescence
Pentamidine isethionate	10	1.38082	2.27512	3.37585	Luminescence
Promethazine	160	0.598051	1.72399	1.58674	Luminescence
Promethazine	80	0.522076	1.27386	1.43804	Luminescence
Promethazine	40	0.636834	1.20464	1.19625	Luminescence
Promethazine	20	0.768099	1.56363	1.07301	Luminescence
Promethazine	10	0.943317	1.33921	2.11119	Luminescence
Protriptyline	160	1.76471	2.07491	1.50202	Luminescence
Protriptyline	80	1.0934	1.64664	0.903577	Luminescence
Protriptyline	40	0.88057	1.09117	1.01897	Luminescence
Protriptyline	20	1.22888	1.29187	0.982582	Luminescence
Protriptyline	10	1.82246	1.35124	1.27247	Luminescence
Sertindole	160	15.628	10.7183	16.6248	Luminescence
Sertindole	80	3.02527	2.61772	3.7426	Luminescence
Sertindole	40	1.91689	1.41005	1.64125	Luminescence
Sertindole	20	0.99734	1.09524	1.69305	Luminescence
Sertindole	10	1.23072	1.41534	1.45399	Luminescence
Simvastatin	160	5.09669	2.86554	1.62688	Luminescence
Simvastatin	80	4.53127	2.85379	3.93329	Luminescence
Simvastatin	40	1.35418	1.4158	0.591236	Luminescence
Simvastatin	20	0.893852	1.32572	0.738064	Luminescence
Simvastatin	10	1.77457	1.12728	1.25867	Luminescence
Streptozotocin	160	4.98686	2.27214	3.21492	Luminescence
Streptozotocin	80	7.27381	4.04429	3.78796	Luminescence
Streptozotocin	40	6.3514	2.9021	3.81331	Luminescence
Streptozotocin	20	2.69417	2.07751	1.44656	Luminescence
Streptozotocin	10	1.9064	1.50291	1.14578	Luminescence
Tamoxifen	40	0.691881	1.75593	1.86067	Luminescence
Tamoxifen	20	0.569975	1.02339	0.845065	Luminescence
Tamoxifen	10	1.25214	1.07797	0.921626	Luminescence
Tamoxifen	5	0.8353	1.16136	1.21553	Luminescence
Tamoxifen	2.5	1.38075	1.56678	1.32583	Luminescence
Tazobactam	160	5.14954	5.46163	3.55487	Luminescence
Tazobactam	80	4.18956	2.40819	2.67695	Luminescence
Tazobactam	40	3.47807	3.84082	2.57316	Luminescence
Tazobactam	20	2.0682	2.79022	1.70097	Luminescence
Tazobactam	10	2.15466	1.79193	1.47642	Luminescence
Telmisartan	160	0.745763	0.586028	0.627374	Luminescence
Telmisartan	80	0.550324	0.333765	0.73737	Luminescence
Telmisartan	40	0.383762	0.383571	0.636689	Luminescence
Telmisartan	20	0.397782	0.606727	0.786456	Luminescence
Telmisartan	10	0.614354	0.881307	1.53386	Luminescence
Terfenadine	160	9.01683	9.52987	12.4393	Luminescence
Terfenadine	80	1.4852	1.47258	1.63871	Luminescence
Terfenadine	40	0.518476	1.643	0.928677	Luminescence
Terfenadine	20	0.482298	0.849167	0.607723	Luminescence
Terfenadine	10	0.71658	1.27277	1.09764	Luminescence
Thioguanosine	40	0.530903	0.985021	0.588383	Luminescence
Thioguanosine	20	0.680507	0.823466	0.749373	Luminescence
Thioguanosine	10	0.952456	0.932953	0.882754	Luminescence
Thioguanosine	5	1.04849	0.852354	0.888849	Luminescence
Thioguanosine	2.5	1.17908	1.35842	1.37003	Luminescence
Tiratricole	160	32.8785	13.6535	4.71891	Luminescence
Tiratricole	80	3.20887	3.02968	2.61624	Luminescence
Tiratricole	40	1.0662	1.22057	0.725833	Luminescence
Tiratricole	20	1.61054	0.867451	0.616057	Luminescence
Tiratricole	10	1.06105	0.669908	0.553068	Luminescence
Tobramycin	160	0.315241	0.717228	0.0389151	Luminescence
Tobramycin	80	0.719931	0.835259	0.751179	Luminescence
Tobramycin	40	0.622666	1.06781	0.705975	Luminescence
Tobramycin	20	1.04299	0.854847	0.803852	Luminescence
Tobramycin	10	1.5393	1.35912	2.07272	Luminescence
Tolfenamic acid	160	2.98353	3.28358	1.49663	Luminescence
Tolfenamic acid	80	1.3277	1.47485	0.986538	Luminescence
Tolfenamic acid	40	1.11834	1.06191	1.38133	Luminescence
Tolfenamic acid	20	1.15778	1.08679	0.928007	Luminescence
Tolfenamic acid	10	2.23667	1.58983	0.882353	Luminescence
Tribenoside	160	1.24183	1.21114	1.2055	Luminescence
Tribenoside	80	0.807815	1.10855	0.88754	Luminescence
Tribenoside	40	0.837306	1.10827	0.737325	Luminescence
Tribenoside	20	0.623249	0.959363	0.807713	Luminescence
Tribenoside	10	1.33964	1.44814	1.28074	Luminescence
Zafirlukast	160	0.146661	0.497965	0.872013	Luminescence
Zafirlukast	80	0.188196	0.466149	0.639937	Luminescence
Zafirlukast	40	0.294515	0.663707	0.459119	Luminescence
Zafirlukast	20	0.402424	0.629671	0.333333	Luminescence
Zafirlukast	10	0.380564	0.447651	0.988679	Luminescence

## Sheet: ED4F
Drug	Replicate	Washed	Conc	Lumi	log2_Lumi
Erythromycin	1	yes	20	11.8944	4.08192
Erythromycin	2	no	20	20.4545	4.02683
Erythromycin	1	no	20	16.6863	3.89128
Floxuridine	2	no	20	12.6282	3.87527
Floxuridine	3	no	20	12.4888	3.82451
Erythromycin	3	no	20	16.5725	3.81677
Erythromycin	2	yes	20	8.45686	3.70555
Floxuridine	1	no	20	10.2732	3.58152
Erythromycin	3	yes	20	7.54787	3.42938
Sertindole	2	no	80	10.7333	3.3327
Sertindole	3	no	80	11.0967	3.23233
Sertindole	1	no	80	9.98506	3.19344
Floxuridine	1	yes	20	5.96782	3.18421
Floxuridine	2	yes	20	5.50576	3.05956
Floxuridine	3	yes	20	5.20342	3.05753
Clomiphene	2	no	80	6.4303	2.81609
Clomiphene	3	no	80	4.52416	2.61639
Clomiphene	1	no	80	5.37918	2.54055
Chlorpromazine	2	no	160	3.14811	2.42401
Chlorpromazine	3	no	160	3.05865	2.24701
Chlorpromazine	1	no	160	3.05865	2.1816
Sertindole	1	yes	80	3.14561	2.0201
Sertindole	3	yes	80	2.40954	2.00777
Sertindole	2	yes	80	3.06189	2.00651
Chlorpromazine	2	yes	160	1.32208	1.97569
Chlorpromazine	1	yes	160	1.79368	1.89222
Chlorpromazine	3	yes	160	1.60075	1.87248
Clomiphene	3	yes	80	1.59595	1.70128
Clomiphene	1	yes	80	1.65952	1.57604
Clomiphene	2	yes	80	1.65157	1.52855
Terfenadine	2	no	80	3.43638	1.42025
Terfenadine	1	no	80	4.48012	1.36516
Terfenadine	3	no	80	3.58549	1.32781
Terfenadine	3	yes	80	2.38317	1.1633
Clotrimazole	1	yes	20	1.78819	0.975929
Clotrimazole	2	yes	20	1.66289	0.889045
Terfenadine	1	yes	80	2.15809	0.844481
Terfenadine	2	yes	80	2.2492	0.828283
Clotrimazole	3	no	20	2.2097	0.757868
Clotrimazole	3	yes	20	0.934368	0.35795
Zafirlukast	1	yes	80	1.66289	0.216278
Clotrimazole	2	no	20	1.32072	0.053131
Zafirlukast	2	yes	80	1.78222	-0.02473
Clotrimazole	1	no	20	1.15625	-0.09284
Zafirlukast	3	yes	80	0.779236	-0.74868
Zafirlukast	1	no	80	0.728618	-1.03903
Zafirlukast	2	no	80	0.6875	-1.07312
Zafirlukast	3	no	80	0.547697	-1.26392

## Sheet: ED4G
Spp	drug_concentration	OD_norm	Relabund_OD
B. fragilis	Clindamycin 10	0.00194754	0.000102782
B. thetaiotaomicron	Clindamycin 10	0.00194754	4.99577e-05
B. uniformis	Clindamycin 10	0.00194754	9.92789e-06
P. vulgatus	Clindamycin 10	0.00194754	4.17531e-05
C. aerofaciens	Clindamycin 10	0.00194754	2.3373e-05
E. bolteae	Clindamycin 10	0.00194754	6.44412e-05
B. comes	Clindamycin 10	0.00194754	3.48149e-05
S. perfringens	Clindamycin 10	0.00194754	0.000640369
T. ramosa	Clindamycin 10	0.00194754	0.000110653
L. saccharolytica	Clindamycin 10	0.00194754	0.000124839
D. formicigenerans	Clindamycin 10	0.00194754	4.03229e-05
E. lenta	Clindamycin 10	0.00194754	5.17994e-05
A. rectalis	Clindamycin 10	0.00194754	2.47056e-05
F. nucleatus	Clindamycin 10	0.00194754	0.000108401
P. merdae	Clindamycin 10	0.00194754	9.20603e-05
R. gnavus	Clindamycin 10	0.00194754	0.000125228
R. intestinalis	Clindamycin 10	0.00194754	1.2515e-05
S. parasanguinis	Clindamycin 10	0.00194754	2.79884e-05
S. salivarius	Clindamycin 10	0.00194754	5.24651e-05
V. parvula	Clindamycin 10	0.00194754	0.000209141
B. fragilis	Clomiphene 160	0.0131973	1.59502e-05
B. thetaiotaomicron	Clomiphene 160	0.0131973	1.17657e-05
B. uniformis	Clomiphene 160	0.0131973	4.23491e-06
P. vulgatus	Clomiphene 160	0.0131973	3.1344e-06
C. aerofaciens	Clomiphene 160	0.0131973	1.52241e-05
E. bolteae	Clomiphene 160	0.0131973	1.59783e-05
B. comes	Clomiphene 160	0.0131973	1.70487e-05
S. perfringens	Clomiphene 160	0.0131973	0.0113633
T. ramosa	Clomiphene 160	0.0131973	3.89172e-05
L. saccharolytica	Clomiphene 160	0.0131973	2.68233e-05
D. formicigenerans	Clomiphene 160	0.0131973	8.12116e-06
E. lenta	Clomiphene 160	0.0131973	2.02269e-05
A. rectalis	Clomiphene 160	0.0131973	1.0784e-05
F. nucleatus	Clomiphene 160	0.0131973	0.00014761
P. merdae	Clomiphene 160	0.0131973	6.4121e-06
R. gnavus	Clomiphene 160	0.0131973	4.00637e-06
R. intestinalis	Clomiphene 160	0.0131973	2.40585e-06
S. parasanguinis	Clomiphene 160	0.0131973	1.21703e-05
S. salivarius	Clomiphene 160	0.0131973	1.62331e-05
V. parvula	Clomiphene 160	0.0131973	0.00145689
B. fragilis	Sertindole 160	0.0135212	2.75048e-05
B. thetaiotaomicron	Sertindole 160	0.0135212	2.03375e-05
B. uniformis	Sertindole 160	0.0135212	8.49348e-06
P. vulgatus	Sertindole 160	0.0135212	2.43666e-05
C. aerofaciens	Sertindole 160	0.0135212	2.29039e-05
E. bolteae	Sertindole 160	0.0135212	4.20098e-05
B. comes	Sertindole 160	0.0135212	3.98355e-05
S. perfringens	Sertindole 160	0.0135212	0.000174152
T. ramosa	Sertindole 160	0.0135212	0.00345311
L. saccharolytica	Sertindole 160	0.0135212	3.4484e-05
D. formicigenerans	Sertindole 160	0.0135212	2.96924e-05
E. lenta	Sertindole 160	0.0135212	0.000825288
A. rectalis	Sertindole 160	0.0135212	2.30392e-06
F. nucleatus	Sertindole 160	0.0135212	0.000180559
P. merdae	Sertindole 160	0.0135212	3.73012e-05
R. gnavus	Sertindole 160	0.0135212	3.05956e-05
R. intestinalis	Sertindole 160	0.0135212	1.25869e-05
S. parasanguinis	Sertindole 160	0.0135212	0.000142496
S. salivarius	Sertindole 160	0.0135212	1.5278e-05
V. parvula	Sertindole 160	0.0135212	0.00839791
B. fragilis	Doxycycline 10	0.017678	6.95011e-05
B. thetaiotaomicron	Doxycycline 10	0.017678	5.77646e-05
B. uniformis	Doxycycline 10	0.017678	1.22842e-05
P. vulgatus	Doxycycline 10	0.017678	2.92045e-05
C. aerofaciens	Doxycycline 10	0.017678	8.34025e-06
E. bolteae	Doxycycline 10	0.017678	0.00204922
B. comes	Doxycycline 10	0.017678	2.82182e-05
S. perfringens	Doxycycline 10	0.017678	9.94198e-05
T. ramosa	Doxycycline 10	0.017678	7.33612e-05
L. saccharolytica	Doxycycline 10	0.017678	2.99851e-05
D. formicigenerans	Doxycycline 10	0.017678	2.65598e-05
E. lenta	Doxycycline 10	0.017678	4.67902e-05
A. rectalis	Doxycycline 10	0.017678	7.95185e-07
F. nucleatus	Doxycycline 10	0.017678	3.89139e-05
P. merdae	Doxycycline 10	0.017678	3.49407e-05
R. gnavus	Doxycycline 10	0.017678	5.44036e-05
R. intestinalis	Doxycycline 10	0.017678	0.0148752
S. parasanguinis	Doxycycline 10	0.017678	1.43031e-05
S. salivarius	Doxycycline 10	0.017678	2.34723e-05
V. parvula	Doxycycline 10	0.017678	0.000105256
B. fragilis	Sertindole 80	0.137799	0.000651692
B. thetaiotaomicron	Sertindole 80	0.137799	0.00045941
B. uniformis	Sertindole 80	0.137799	0.000129357
P. vulgatus	Sertindole 80	0.137799	0.000286326
C. aerofaciens	Sertindole 80	0.137799	0.000281313
E. bolteae	Sertindole 80	0.137799	0.000687216
B. comes	Sertindole 80	0.137799	0.000387438
S. perfringens	Sertindole 80	0.137799	0.00505947
T. ramosa	Sertindole 80	0.137799	0.0814341
L. saccharolytica	Sertindole 80	0.137799	0.000140753
D. formicigenerans	Sertindole 80	0.137799	0.000135943
E. lenta	Sertindole 80	0.137799	0.00621086
A. rectalis	Sertindole 80	0.137799	0.00106611
F. nucleatus	Sertindole 80	0.137799	0.000482044
P. merdae	Sertindole 80	0.137799	0.000265908
R. gnavus	Sertindole 80	0.137799	0.000927284
R. intestinalis	Sertindole 80	0.137799	0.000249747
S. parasanguinis	Sertindole 80	0.137799	0.00038239
S. salivarius	Sertindole 80	0.137799	0.000184006
V. parvula	Sertindole 80	0.137799	0.0383774
B. fragilis	Tiratricol 160	0.17229	0.00222617
B. thetaiotaomicron	Tiratricol 160	0.17229	0.0135831
B. uniformis	Tiratricol 160	0.17229	0.000659884
P. vulgatus	Tiratricol 160	0.17229	0.000397364
C. aerofaciens	Tiratricol 160	0.17229	0.00155858
E. bolteae	Tiratricol 160	0.17229	0.000707883
B. comes	Tiratricol 160	0.17229	0.0118988
S. perfringens	Tiratricol 160	0.17229	0.000931674
T. ramosa	Tiratricol 160	0.17229	0.0123272
L. saccharolytica	Tiratricol 160	0.17229	0.00022449
D. formicigenerans	Tiratricol 160	0.17229	0.00068107
E. lenta	Tiratricol 160	0.17229	0.000848812
A. rectalis	Tiratricol 160	0.17229	0.000767025
F. nucleatus	Tiratricol 160	0.17229	0.00143823
P. merdae	Tiratricol 160	0.17229	0.0034001
R. gnavus	Tiratricol 160	0.17229	0.00128062
R. intestinalis	Tiratricol 160	0.17229	0.00052872
S. parasanguinis	Tiratricol 160	0.17229	0.00047769
S. salivarius	Tiratricol 160	0.17229	0.000258124
V. parvula	Tiratricol 160	0.17229	0.118094
B. fragilis	Pentamidine isethionate 160	0.239537	0.00417362
B. thetaiotaomicron	Pentamidine isethionate 160	0.239537	0.000330215
B. uniformis	Pentamidine isethionate 160	0.239537	0.000188085
P. vulgatus	Pentamidine isethionate 160	0.239537	0.000212573
C. aerofaciens	Pentamidine isethionate 160	0.239537	5.74833e-05
E. bolteae	Pentamidine isethionate 160	0.239537	0.106947
B. comes	Pentamidine isethionate 160	0.239537	0.000744302
S. perfringens	Pentamidine isethionate 160	0.239537	0.00211715
T. ramosa	Pentamidine isethionate 160	0.239537	0.0884461
L. saccharolytica	Pentamidine isethionate 160	0.239537	0.000113912
D. formicigenerans	Pentamidine isethionate 160	0.239537	0.000115625
E. lenta	Pentamidine isethionate 160	0.239537	0.0330856
A. rectalis	Pentamidine isethionate 160	0.239537	0.000164417
F. nucleatus	Pentamidine isethionate 160	0.239537	0.000529083
P. merdae	Pentamidine isethionate 160	0.239537	0.000326896
R. gnavus	Pentamidine isethionate 160	0.239537	0.000179298
R. intestinalis	Pentamidine isethionate 160	0.239537	0.000189246
S. parasanguinis	Pentamidine isethionate 160	0.239537	0.000125623
S. salivarius	Pentamidine isethionate 160	0.239537	0.000769482
V. parvula	Pentamidine isethionate 160	0.239537	0.000722131
B. fragilis	Diacerein 160	0.29404	0.0373759
B. thetaiotaomicron	Diacerein 160	0.29404	0.00526098
B. uniformis	Diacerein 160	0.29404	0.00298957
P. vulgatus	Diacerein 160	0.29404	0.0625658
C. aerofaciens	Diacerein 160	0.29404	0.000914063
E. bolteae	Diacerein 160	0.29404	0.000921102
B. comes	Diacerein 160	0.29404	0.0013959
S. perfringens	Diacerein 160	0.29404	0.00100469
T. ramosa	Diacerein 160	0.29404	0.0313683
L. saccharolytica	Diacerein 160	0.29404	0.000426286
D. formicigenerans	Diacerein 160	0.29404	4.88154e-05
E. lenta	Diacerein 160	0.29404	0.00137343
A. rectalis	Diacerein 160	0.29404	0.000104866
F. nucleatus	Diacerein 160	0.29404	0.000348731
P. merdae	Diacerein 160	0.29404	0.00567045
R. gnavus	Diacerein 160	0.29404	0.00155405
R. intestinalis	Diacerein 160	0.29404	0
S. parasanguinis	Diacerein 160	0.29404	0.14039
S. salivarius	Diacerein 160	0.29404	0.000104659
V. parvula	Diacerein 160	0.29404	0.000222361
B. fragilis	Erythromycin 20	0.33569	0.000783022
B. thetaiotaomicron	Erythromycin 20	0.33569	0.000364459
B. uniformis	Erythromycin 20	0.33569	0.000197185
P. vulgatus	Erythromycin 20	0.33569	0.000214369
C. aerofaciens	Erythromycin 20	0.33569	1.16638e-05
E. bolteae	Erythromycin 20	0.33569	0.145659
B. comes	Erythromycin 20	0.33569	0.000329727
S. perfringens	Erythromycin 20	0.33569	0.00169825
T. ramosa	Erythromycin 20	0.33569	0.00078205
L. saccharolytica	Erythromycin 20	0.33569	0.000111799
D. formicigenerans	Erythromycin 20	0.33569	0.0032547
E. lenta	Erythromycin 20	0.33569	0.000363045
A. rectalis	Erythromycin 20	0.33569	0
F. nucleatus	Erythromycin 20	0.33569	0.0006494
P. merdae	Erythromycin 20	0.33569	0.00027942
R. gnavus	Erythromycin 20	0.33569	0.00016824
R. intestinalis	Erythromycin 20	0.33569	0.180331
S. parasanguinis	Erythromycin 20	0.33569	6.99831e-05
S. salivarius	Erythromycin 20	0.33569	0.000113883
V. parvula	Erythromycin 20	0.33569	0.000308389
B. fragilis	Simvastatin 160	0.351694	0.000303485
B. thetaiotaomicron	Simvastatin 160	0.351694	0.000518553
B. uniformis	Simvastatin 160	0.351694	6.83267e-05
P. vulgatus	Simvastatin 160	0.351694	8.94285e-05
C. aerofaciens	Simvastatin 160	0.351694	0.0313491
E. bolteae	Simvastatin 160	0.351694	0.0278328
B. comes	Simvastatin 160	0.351694	0.00867308
S. perfringens	Simvastatin 160	0.351694	0.00986252
T. ramosa	Simvastatin 160	0.351694	0.00986665
L. saccharolytica	Simvastatin 160	0.351694	0.0445841
D. formicigenerans	Simvastatin 160	0.351694	0.000607634
E. lenta	Simvastatin 160	0.351694	0.0153266
A. rectalis	Simvastatin 160	0.351694	0.0972551
F. nucleatus	Simvastatin 160	0.351694	0.0676276
P. merdae	Simvastatin 160	0.351694	0.000107916
R. gnavus	Simvastatin 160	0.351694	0.00471956
R. intestinalis	Simvastatin 160	0.351694	0
S. parasanguinis	Simvastatin 160	0.351694	5.18324e-05
S. salivarius	Simvastatin 160	0.351694	0.000148718
V. parvula	Simvastatin 160	0.351694	0.0327005
B. fragilis	Pentamidine isethionate 80	0.409807	0.145469
B. thetaiotaomicron	Pentamidine isethionate 80	0.409807	0.00171845
B. uniformis	Pentamidine isethionate 80	0.409807	0.000327522
P. vulgatus	Pentamidine isethionate 80	0.409807	0.00071129
C. aerofaciens	Pentamidine isethionate 80	0.409807	0.000301314
E. bolteae	Pentamidine isethionate 80	0.409807	0.121515
B. comes	Pentamidine isethionate 80	0.409807	0.00102121
S. perfringens	Pentamidine isethionate 80	0.409807	0.0145949
T. ramosa	Pentamidine isethionate 80	0.409807	0.102324
L. saccharolytica	Pentamidine isethionate 80	0.409807	0.000252371
D. formicigenerans	Pentamidine isethionate 80	0.409807	0.00015501
E. lenta	Pentamidine isethionate 80	0.409807	0.0167238
A. rectalis	Pentamidine isethionate 80	0.409807	7.58501e-05
F. nucleatus	Pentamidine isethionate 80	0.409807	0.00119467
P. merdae	Pentamidine isethionate 80	0.409807	0.000693705
R. gnavus	Pentamidine isethionate 80	0.409807	0.000392979
R. intestinalis	Pentamidine isethionate 80	0.409807	0.000245252
S. parasanguinis	Pentamidine isethionate 80	0.409807	0.000235231
S. salivarius	Pentamidine isethionate 80	0.409807	0.00161055
V. parvula	Pentamidine isethionate 80	0.409807	0.000244785
B. fragilis	Tiratricol 80	0.554382	0.00474566
B. thetaiotaomicron	Tiratricol 80	0.554382	0.261999
B. uniformis	Tiratricol 80	0.554382	0.0976788
P. vulgatus	Tiratricol 80	0.554382	0.00146351
C. aerofaciens	Tiratricol 80	0.554382	0.0017442
E. bolteae	Tiratricol 80	0.554382	0.015665
B. comes	Tiratricol 80	0.554382	0.00317003
S. perfringens	Tiratricol 80	0.554382	0.0321746
T. ramosa	Tiratricol 80	0.554382	0.029196
L. saccharolytica	Tiratricol 80	0.554382	0.000484755
D. formicigenerans	Tiratricol 80	0.554382	0.000402705
E. lenta	Tiratricol 80	0.554382	0
A. rectalis	Tiratricol 80	0.554382	0.00514425
F. nucleatus	Tiratricol 80	0.554382	0.0100618
P. merdae	Tiratricol 80	0.554382	0.0085892
R. gnavus	Tiratricol 80	0.554382	0.00514315
R. intestinalis	Tiratricol 80	0.554382	0.0036148
S. parasanguinis	Tiratricol 80	0.554382	5.17326e-05
S. salivarius	Tiratricol 80	0.554382	0.000102884
V. parvula	Tiratricol 80	0.554382	0.0729502
B. fragilis	Ketoconazole 160	0.55853	0.0239228
B. thetaiotaomicron	Ketoconazole 160	0.55853	0.0350424
B. uniformis	Ketoconazole 160	0.55853	0.00150008
P. vulgatus	Ketoconazole 160	0.55853	0.000294729
C. aerofaciens	Ketoconazole 160	0.55853	0.00340563
E. bolteae	Ketoconazole 160	0.55853	0.0192583
B. comes	Ketoconazole 160	0.55853	0.0159138
S. perfringens	Ketoconazole 160	0.55853	0.331951
T. ramosa	Ketoconazole 160	0.55853	0.0296234
L. saccharolytica	Ketoconazole 160	0.55853	0.00396336
D. formicigenerans	Ketoconazole 160	0.55853	0.00914274
E. lenta	Ketoconazole 160	0.55853	0.000284889
A. rectalis	Ketoconazole 160	0.55853	0.000690566
F. nucleatus	Ketoconazole 160	0.55853	0.0263174
P. merdae	Ketoconazole 160	0.55853	0.000407439
R. gnavus	Ketoconazole 160	0.55853	0.00736719
R. intestinalis	Ketoconazole 160	0.55853	0.00721461
S. parasanguinis	Ketoconazole 160	0.55853	0.00595465
S. salivarius	Ketoconazole 160	0.55853	0.00397287
V. parvula	Ketoconazole 160	0.55853	0.032302
B. fragilis	Clomiphene 80	0.571478	0.00121682
B. thetaiotaomicron	Clomiphene 80	0.571478	0.000826379
B. uniformis	Clomiphene 80	0.571478	0.000229366
P. vulgatus	Clomiphene 80	0.571478	0.000243
C. aerofaciens	Clomiphene 80	0.571478	8.90075e-05
E. bolteae	Clomiphene 80	0.571478	0.00468263
B. comes	Clomiphene 80	0.571478	0.00104075
S. perfringens	Clomiphene 80	0.571478	0.468714
T. ramosa	Clomiphene 80	0.571478	0.00937573
L. saccharolytica	Clomiphene 80	0.571478	0.000471315
D. formicigenerans	Clomiphene 80	0.571478	0.000212998
E. lenta	Clomiphene 80	0.571478	0.00377959
A. rectalis	Clomiphene 80	0.571478	0.000385566
F. nucleatus	Clomiphene 80	0.571478	0.00344569
P. merdae	Clomiphene 80	0.571478	0.000409616
R. gnavus	Clomiphene 80	0.571478	0.000227815
R. intestinalis	Clomiphene 80	0.571478	0.00021324
S. parasanguinis	Clomiphene 80	0.571478	2.58967e-05
S. salivarius	Clomiphene 80	0.571478	0.00194621
V. parvula	Clomiphene 80	0.571478	0.0739424
B. fragilis	Tazobactam 40	0.586359	0.000429104
B. thetaiotaomicron	Tazobactam 40	0.586359	8.84218e-05
B. uniformis	Tazobactam 40	0.586359	2.03192e-05
P. vulgatus	Tazobactam 40	0.586359	0
C. aerofaciens	Tazobactam 40	0.586359	0.0285833
E. bolteae	Tazobactam 40	0.586359	0.0251755
B. comes	Tazobactam 40	0.586359	0.0450829
S. perfringens	Tazobactam 40	0.586359	0.319686
T. ramosa	Tazobactam 40	0.586359	0.0859352
L. saccharolytica	Tazobactam 40	0.586359	0.00354866
D. formicigenerans	Tazobactam 40	0.586359	3.31582e-05
E. lenta	Tazobactam 40	0.586359	0.0138095
A. rectalis	Tazobactam 40	0.586359	0.0165914
F. nucleatus	Tazobactam 40	0.586359	0.000456787
P. merdae	Tazobactam 40	0.586359	0.000308139
R. gnavus	Tazobactam 40	0.586359	0.029007
R. intestinalis	Tazobactam 40	0.586359	0.0132608
S. parasanguinis	Tazobactam 40	0.586359	7.18427e-05
S. salivarius	Tazobactam 40	0.586359	0.00427109
V. parvula	Tazobactam 40	0.586359	0
B. fragilis	Simvastatin 80	0.610437	0.00422127
B. thetaiotaomicron	Simvastatin 80	0.610437	0.00393496
B. uniformis	Simvastatin 80	0.610437	0.00049219
P. vulgatus	Simvastatin 80	0.610437	0.000216479
C. aerofaciens	Simvastatin 80	0.610437	0.0829906
E. bolteae	Simvastatin 80	0.610437	0.0337364
B. comes	Simvastatin 80	0.610437	0.0230438
S. perfringens	Simvastatin 80	0.610437	0.135458
T. ramosa	Simvastatin 80	0.610437	0.0488526
L. saccharolytica	Simvastatin 80	0.610437	0.0293798
D. formicigenerans	Simvastatin 80	0.610437	0.00345506
E. lenta	Simvastatin 80	0.610437	0.0292731
A. rectalis	Simvastatin 80	0.610437	0.0917364
F. nucleatus	Simvastatin 80	0.610437	0.0716938
P. merdae	Simvastatin 80	0.610437	0.000421219
R. gnavus	Simvastatin 80	0.610437	0.00817239
R. intestinalis	Simvastatin 80	0.610437	3.4914e-05
S. parasanguinis	Simvastatin 80	0.610437	0.00039097
S. salivarius	Simvastatin 80	0.610437	0.0021471
V. parvula	Simvastatin 80	0.610437	0.040786
B. fragilis	Chlorprothixene 160	0.637514	0.00812743
B. thetaiotaomicron	Chlorprothixene 160	0.637514	0.00334946
B. uniformis	Chlorprothixene 160	0.637514	0.000298092
P. vulgatus	Chlorprothixene 160	0.637514	0.000292594
C. aerofaciens	Chlorprothixene 160	0.637514	5.46559e-05
E. bolteae	Chlorprothixene 160	0.637514	0.025667
B. comes	Chlorprothixene 160	0.637514	0.0948526
S. perfringens	Chlorprothixene 160	0.637514	0.265602
T. ramosa	Chlorprothixene 160	0.637514	0.0912456
L. saccharolytica	Chlorprothixene 160	0.637514	0.00488071
D. formicigenerans	Chlorprothixene 160	0.637514	0.010476
E. lenta	Chlorprothixene 160	0.637514	0.0149266
A. rectalis	Chlorprothixene 160	0.637514	0.000710362
F. nucleatus	Chlorprothixene 160	0.637514	0.00122189
P. merdae	Chlorprothixene 160	0.637514	0.00224563
R. gnavus	Chlorprothixene 160	0.637514	0.00525733
R. intestinalis	Chlorprothixene 160	0.637514	0.000170876
S. parasanguinis	Chlorprothixene 160	0.637514	0.0387649
S. salivarius	Chlorprothixene 160	0.637514	0.0233467
V. parvula	Chlorprothixene 160	0.637514	0.0460239
B. fragilis	Benzbromarone 80	0.71169	0.00398693
B. thetaiotaomicron	Benzbromarone 80	0.71169	0.423959
B. uniformis	Benzbromarone 80	0.71169	5.88773e-05
P. vulgatus	Benzbromarone 80	0.71169	0.00535587
C. aerofaciens	Benzbromarone 80	0.71169	0.0122297
E. bolteae	Benzbromarone 80	0.71169	0.000988631
B. comes	Benzbromarone 80	0.71169	0.00486849
S. perfringens	Benzbromarone 80	0.71169	0.00179042
T. ramosa	Benzbromarone 80	0.71169	0.0113037
L. saccharolytica	Benzbromarone 80	0.71169	0.00061425
D. formicigenerans	Benzbromarone 80	0.71169	0.0088915
E. lenta	Benzbromarone 80	0.71169	0
A. rectalis	Benzbromarone 80	0.71169	0.00904445
F. nucleatus	Benzbromarone 80	0.71169	0.0293938
P. merdae	Benzbromarone 80	0.71169	0.00031857
R. gnavus	Benzbromarone 80	0.71169	0.00188478
R. intestinalis	Benzbromarone 80	0.71169	0.00194263
S. parasanguinis	Benzbromarone 80	0.71169	9.81724e-05
S. salivarius	Benzbromarone 80	0.71169	9.27095e-05
V. parvula	Benzbromarone 80	0.71169	0.194867
B. fragilis	Tamoxifen 40	0.735775	0.13381
B. thetaiotaomicron	Tamoxifen 40	0.735775	0.0208115
B. uniformis	Tamoxifen 40	0.735775	0.00154361
P. vulgatus	Tamoxifen 40	0.735775	0.000898272
C. aerofaciens	Tamoxifen 40	0.735775	0.00010098
E. bolteae	Tamoxifen 40	0.735775	0.00991158
B. comes	Tamoxifen 40	0.735775	0.0192756
S. perfringens	Tamoxifen 40	0.735775	0.393754
T. ramosa	Tamoxifen 40	0.735775	0.0457135
L. saccharolytica	Tamoxifen 40	0.735775	0.00291043
D. formicigenerans	Tamoxifen 40	0.735775	0.00363706
E. lenta	Tamoxifen 40	0.735775	0.0108587
A. rectalis	Tamoxifen 40	0.735775	0.00285048
F. nucleatus	Tamoxifen 40	0.735775	0.0398997
P. merdae	Tamoxifen 40	0.735775	0.00195271
R. gnavus	Tamoxifen 40	0.735775	0.00155856
R. intestinalis	Tamoxifen 40	0.735775	8.94727e-05
S. parasanguinis	Tamoxifen 40	0.735775	0.00345801
S. salivarius	Tamoxifen 40	0.735775	0.000756075
V. parvula	Tamoxifen 40	0.735775	0.0419853
B. fragilis	Terfenadine 40	0.746413	0.0805537
B. thetaiotaomicron	Terfenadine 40	0.746413	0.0254266
B. uniformis	Terfenadine 40	0.746413	0.00924243
P. vulgatus	Terfenadine 40	0.746413	0.00415315
C. aerofaciens	Terfenadine 40	0.746413	0.00143786
E. bolteae	Terfenadine 40	0.746413	0.00924374
B. comes	Terfenadine 40	0.746413	0.042612
S. perfringens	Terfenadine 40	0.746413	0.379132
T. ramosa	Terfenadine 40	0.746413	0.0597378
L. saccharolytica	Terfenadine 40	0.746413	0.00456297
D. formicigenerans	Terfenadine 40	0.746413	0.00118505
E. lenta	Terfenadine 40	0.746413	0.00436846
A. rectalis	Terfenadine 40	0.746413	0.00211822
F. nucleatus	Terfenadine 40	0.746413	0.048619
P. merdae	Terfenadine 40	0.746413	0.0202964
R. gnavus	Terfenadine 40	0.746413	0.0070889
R. intestinalis	Terfenadine 40	0.746413	0.00329444
S. parasanguinis	Terfenadine 40	0.746413	0.00257007
S. salivarius	Terfenadine 40	0.746413	0.0049373
V. parvula	Terfenadine 40	0.746413	0.0358334
B. fragilis	Diacerein 80	0.816491	0.188686
B. thetaiotaomicron	Diacerein 80	0.816491	0.0594169
B. uniformis	Diacerein 80	0.816491	0.00251517
P. vulgatus	Diacerein 80	0.816491	0.172936
C. aerofaciens	Diacerein 80	0.816491	0.0213153
E. bolteae	Diacerein 80	0.816491	0.0206423
B. comes	Diacerein 80	0.816491	0.0281092
S. perfringens	Diacerein 80	0.816491	0.00472336
T. ramosa	Diacerein 80	0.816491	0.0610933
L. saccharolytica	Diacerein 80	0.816491	0.00294485
D. formicigenerans	Diacerein 80	0.816491	0.00232694
E. lenta	Diacerein 80	0.816491	0.00197123
A. rectalis	Diacerein 80	0.816491	0.00159486
F. nucleatus	Diacerein 80	0.816491	0.00109247
P. merdae	Diacerein 80	0.816491	0.0298861
R. gnavus	Diacerein 80	0.816491	0.00814973
R. intestinalis	Diacerein 80	0.816491	7.3902e-05
S. parasanguinis	Diacerein 80	0.816491	0.200774
S. salivarius	Diacerein 80	0.816491	0.00788692
V. parvula	Diacerein 80	0.816491	0.000351762
B. fragilis	Tolfenamic acid 160	0.836229	0.00664081
B. thetaiotaomicron	Tolfenamic acid 160	0.836229	0.0120913
B. uniformis	Tolfenamic acid 160	0.836229	0.00253728
P. vulgatus	Tolfenamic acid 160	0.836229	0.00538121
C. aerofaciens	Tolfenamic acid 160	0.836229	0.0767237
E. bolteae	Tolfenamic acid 160	0.836229	0.0211634
B. comes	Tolfenamic acid 160	0.836229	0.160913
S. perfringens	Tolfenamic acid 160	0.836229	0.168911
T. ramosa	Tolfenamic acid 160	0.836229	0.0498305
L. saccharolytica	Tolfenamic acid 160	0.836229	0.00198028
D. formicigenerans	Tolfenamic acid 160	0.836229	0.0263297
E. lenta	Tolfenamic acid 160	0.836229	0.00817414
A. rectalis	Tolfenamic acid 160	0.836229	0.111506
F. nucleatus	Tolfenamic acid 160	0.836229	0.000805334
P. merdae	Tolfenamic acid 160	0.836229	0.010201
R. gnavus	Tolfenamic acid 160	0.836229	0.0039948
R. intestinalis	Tolfenamic acid 160	0.836229	0.0826357
S. parasanguinis	Tolfenamic acid 160	0.836229	0.00319912
S. salivarius	Tolfenamic acid 160	0.836229	0.0170672
V. parvula	Tolfenamic acid 160	0.836229	0.0661442
B. fragilis	Streptozotocin 80	0.84068	0.000948601
B. thetaiotaomicron	Streptozotocin 80	0.84068	0.0599552
B. uniformis	Streptozotocin 80	0.84068	0.000517098
P. vulgatus	Streptozotocin 80	0.84068	0.000439893
C. aerofaciens	Streptozotocin 80	0.84068	0.00208652
E. bolteae	Streptozotocin 80	0.84068	0.000579138
B. comes	Streptozotocin 80	0.84068	0.0197307
S. perfringens	Streptozotocin 80	0.84068	0.246755
T. ramosa	Streptozotocin 80	0.84068	0.000778783
L. saccharolytica	Streptozotocin 80	0.84068	0.000108183
D. formicigenerans	Streptozotocin 80	0.84068	0.134405
E. lenta	Streptozotocin 80	0.84068	0.102506
A. rectalis	Streptozotocin 80	0.84068	0.000619795
F. nucleatus	Streptozotocin 80	0.84068	0.000586361
P. merdae	Streptozotocin 80	0.84068	0.00903648
R. gnavus	Streptozotocin 80	0.84068	0.000432025
R. intestinalis	Streptozotocin 80	0.84068	6.34174e-05
S. parasanguinis	Streptozotocin 80	0.84068	0.000565206
S. salivarius	Streptozotocin 80	0.84068	0.115428
V. parvula	Streptozotocin 80	0.84068	0.145139
B. fragilis	Tiratricol 40	0.845705	0.1467
B. thetaiotaomicron	Tiratricol 40	0.845705	0.0645889
B. uniformis	Tiratricol 40	0.845705	0.0875643
P. vulgatus	Tiratricol 40	0.845705	0.0584957
C. aerofaciens	Tiratricol 40	0.845705	0.0157451
E. bolteae	Tiratricol 40	0.845705	0.0161122
B. comes	Tiratricol 40	0.845705	0.0639013
S. perfringens	Tiratricol 40	0.845705	0.202625
T. ramosa	Tiratricol 40	0.845705	0.0298707
L. saccharolytica	Tiratricol 40	0.845705	0.00136112
D. formicigenerans	Tiratricol 40	0.845705	0.0111267
E. lenta	Tiratricol 40	0.845705	0.000161759
A. rectalis	Tiratricol 40	0.845705	0.0236953
F. nucleatus	Tiratricol 40	0.845705	0.0344345
P. merdae	Tiratricol 40	0.845705	0.0214538
R. gnavus	Tiratricol 40	0.845705	0.012197
R. intestinalis	Tiratricol 40	0.845705	0.0117818
S. parasanguinis	Tiratricol 40	0.845705	0.00184438
S. salivarius	Tiratricol 40	0.845705	0.00138039
V. parvula	Tiratricol 40	0.845705	0.0406655
B. fragilis	Zafirlukast 80	0.847647	0.00608948
B. thetaiotaomicron	Zafirlukast 80	0.847647	0.466551
B. uniformis	Zafirlukast 80	0.847647	0.000453743
P. vulgatus	Zafirlukast 80	0.847647	0.00413854
C. aerofaciens	Zafirlukast 80	0.847647	7.91291e-05
E. bolteae	Zafirlukast 80	0.847647	0.142976
B. comes	Zafirlukast 80	0.847647	0.000522926
S. perfringens	Zafirlukast 80	0.847647	0.00265555
T. ramosa	Zafirlukast 80	0.847647	0.000600386
L. saccharolytica	Zafirlukast 80	0.847647	0.0140123
D. formicigenerans	Zafirlukast 80	0.847647	6.59855e-05
E. lenta	Zafirlukast 80	0.847647	0.000168958
A. rectalis	Zafirlukast 80	0.847647	0.000322841
F. nucleatus	Zafirlukast 80	0.847647	0.107045
P. merdae	Zafirlukast 80	0.847647	0.00286355
R. gnavus	Zafirlukast 80	0.847647	0.000216875
R. intestinalis	Zafirlukast 80	0.847647	0.000197557
S. parasanguinis	Zafirlukast 80	0.847647	0.000246902
S. salivarius	Zafirlukast 80	0.847647	0.000208379
V. parvula	Zafirlukast 80	0.847647	0.0982328
B. fragilis	Tazobactam 80	0.855402	0.00215151
B. thetaiotaomicron	Tazobactam 80	0.855402	0
B. uniformis	Tazobactam 80	0.855402	0.000144666
P. vulgatus	Tazobactam 80	0.855402	0
C. aerofaciens	Tazobactam 80	0.855402	0.0513484
E. bolteae	Tazobactam 80	0.855402	0.0947922
B. comes	Tazobactam 80	0.855402	0.000274023
S. perfringens	Tazobactam 80	0.855402	0.0415039
T. ramosa	Tazobactam 80	0.855402	0.14843
L. saccharolytica	Tazobactam 80	0.855402	0.00413892
D. formicigenerans	Tazobactam 80	0.855402	5.21844e-05
E. lenta	Tazobactam 80	0.855402	0.0428386
A. rectalis	Tazobactam 80	0.855402	0.274179
F. nucleatus	Tazobactam 80	0.855402	0.000199874
P. merdae	Tazobactam 80	0.855402	0.000454329
R. gnavus	Tazobactam 80	0.855402	0.155197
R. intestinalis	Tazobactam 80	0.855402	0.016326
S. parasanguinis	Tazobactam 80	0.855402	0.000378796
S. salivarius	Tazobactam 80	0.855402	0.0223055
V. parvula	Tazobactam 80	0.855402	0.000687355
B. fragilis	Clomiphene 40	0.857738	0.0988775
B. thetaiotaomicron	Clomiphene 40	0.857738	0.0613287
B. uniformis	Clomiphene 40	0.857738	0.00136859
P. vulgatus	Clomiphene 40	0.857738	0.000472284
C. aerofaciens	Clomiphene 40	0.857738	0.000266499
E. bolteae	Clomiphene 40	0.857738	0.0152798
B. comes	Clomiphene 40	0.857738	0.0599337
S. perfringens	Clomiphene 40	0.857738	0.425229
T. ramosa	Clomiphene 40	0.857738	0.0398751
L. saccharolytica	Clomiphene 40	0.857738	0.00579217
D. formicigenerans	Clomiphene 40	0.857738	0.00290223
E. lenta	Clomiphene 40	0.857738	0.0057809
A. rectalis	Clomiphene 40	0.857738	0.00221604
F. nucleatus	Clomiphene 40	0.857738	0.0774345
P. merdae	Clomiphene 40	0.857738	0.00705893
R. gnavus	Clomiphene 40	0.857738	0.00292941
R. intestinalis	Clomiphene 40	0.857738	0.000376537
S. parasanguinis	Clomiphene 40	0.857738	0.00380519
S. salivarius	Clomiphene 40	0.857738	0.0018973
V. parvula	Clomiphene 40	0.857738	0.0449137
B. fragilis	Methotrexate 40	0.867413	0.0163781
B. thetaiotaomicron	Methotrexate 40	0.867413	0.0663167
B. uniformis	Methotrexate 40	0.867413	0.000761354
P. vulgatus	Methotrexate 40	0.867413	0.00255159
C. aerofaciens	Methotrexate 40	0.867413	0.00101406
E. bolteae	Methotrexate 40	0.867413	0.000948893
B. comes	Methotrexate 40	0.867413	0.0387008
S. perfringens	Methotrexate 40	0.867413	0.368695
T. ramosa	Methotrexate 40	0.867413	0.0158442
L. saccharolytica	Methotrexate 40	0.867413	0.0103008
D. formicigenerans	Methotrexate 40	0.867413	0.0107791
E. lenta	Methotrexate 40	0.867413	0.0213597
A. rectalis	Methotrexate 40	0.867413	0.0199127
F. nucleatus	Methotrexate 40	0.867413	0.00101404
P. merdae	Methotrexate 40	0.867413	0.167958
R. gnavus	Methotrexate 40	0.867413	0.0923744
R. intestinalis	Methotrexate 40	0.867413	0.0313025
S. parasanguinis	Methotrexate 40	0.867413	0.000517322
S. salivarius	Methotrexate 40	0.867413	6.97256e-05
V. parvula	Methotrexate 40	0.867413	0.000614179
B. fragilis	Floxuridine 160	0.88347	0.000141495
B. thetaiotaomicron	Floxuridine 160	0.88347	0
B. uniformis	Floxuridine 160	0.88347	0.00116693
P. vulgatus	Floxuridine 160	0.88347	0
C. aerofaciens	Floxuridine 160	0.88347	0.0844667
E. bolteae	Floxuridine 160	0.88347	0.000370838
B. comes	Floxuridine 160	0.88347	0.255697
S. perfringens	Floxuridine 160	0.88347	0.00061639
T. ramosa	Floxuridine 160	0.88347	5.93733e-05
L. saccharolytica	Floxuridine 160	0.88347	0.0630743
D. formicigenerans	Floxuridine 160	0.88347	0.0166743
E. lenta	Floxuridine 160	0.88347	0.0357078
A. rectalis	Floxuridine 160	0.88347	0.0408919
F. nucleatus	Floxuridine 160	0.88347	0.00116242
P. merdae	Floxuridine 160	0.88347	0.193115
R. gnavus	Floxuridine 160	0.88347	0.000129242
R. intestinalis	Floxuridine 160	0.88347	0.189561
S. parasanguinis	Floxuridine 160	0.88347	3.49125e-05
S. salivarius	Floxuridine 160	0.88347	0
V. parvula	Floxuridine 160	0.88347	0.000600518
B. fragilis	Floxuridine 20	0.885395	0.00129979
B. thetaiotaomicron	Floxuridine 20	0.885395	0.0120811
B. uniformis	Floxuridine 20	0.885395	0.0228785
P. vulgatus	Floxuridine 20	0.885395	0.000615423
C. aerofaciens	Floxuridine 20	0.885395	0.0508534
E. bolteae	Floxuridine 20	0.885395	0.0270631
B. comes	Floxuridine 20	0.885395	0.257576
S. perfringens	Floxuridine 20	0.885395	0.00525257
T. ramosa	Floxuridine 20	0.885395	0.00125092
L. saccharolytica	Floxuridine 20	0.885395	0.0336041
D. formicigenerans	Floxuridine 20	0.885395	0.0224884
E. lenta	Floxuridine 20	0.885395	0.0768176
A. rectalis	Floxuridine 20	0.885395	0.0499389
F. nucleatus	Floxuridine 20	0.885395	0.0124745
P. merdae	Floxuridine 20	0.885395	0.186215
R. gnavus	Floxuridine 20	0.885395	0.000867578
R. intestinalis	Floxuridine 20	0.885395	0.11185
S. parasanguinis	Floxuridine 20	0.885395	0
S. salivarius	Floxuridine 20	0.885395	0.000136345
V. parvula	Floxuridine 20	0.885395	0.012133
B. fragilis	Doxorubicin 80	0.887657	0.0687835
B. thetaiotaomicron	Doxorubicin 80	0.887657	0.0366281
B. uniformis	Doxorubicin 80	0.887657	0.00861047
P. vulgatus	Doxorubicin 80	0.887657	0.0797426
C. aerofaciens	Doxorubicin 80	0.887657	0.0226408
E. bolteae	Doxorubicin 80	0.887657	0.0106508
B. comes	Doxorubicin 80	0.887657	0.0652203
S. perfringens	Doxorubicin 80	0.887657	0.145177
T. ramosa	Doxorubicin 80	0.887657	0.0255781
L. saccharolytica	Doxorubicin 80	0.887657	0.00416314
D. formicigenerans	Doxorubicin 80	0.887657	0.0238141
E. lenta	Doxorubicin 80	0.887657	0.00537614
A. rectalis	Doxorubicin 80	0.887657	0.0682092
F. nucleatus	Doxorubicin 80	0.887657	0.0966447
P. merdae	Doxorubicin 80	0.887657	0.0622781
R. gnavus	Doxorubicin 80	0.887657	0.0870351
R. intestinalis	Doxorubicin 80	0.887657	0.00943231
S. parasanguinis	Doxorubicin 80	0.887657	0.000323337
S. salivarius	Doxorubicin 80	0.887657	0.000649564
V. parvula	Doxorubicin 80	0.887657	0.0666996
B. fragilis	Telmisartan 40	0.920935	0.0925955
B. thetaiotaomicron	Telmisartan 40	0.920935	0.0801212
B. uniformis	Telmisartan 40	0.920935	0.0248138
P. vulgatus	Telmisartan 40	0.920935	0.0807705
C. aerofaciens	Telmisartan 40	0.920935	0.0292839
E. bolteae	Telmisartan 40	0.920935	0.0177983
B. comes	Telmisartan 40	0.920935	0.0563529
S. perfringens	Telmisartan 40	0.920935	0.216063
T. ramosa	Telmisartan 40	0.920935	0.0478393
L. saccharolytica	Telmisartan 40	0.920935	0.00608411
D. formicigenerans	Telmisartan 40	0.920935	0.00504685
E. lenta	Telmisartan 40	0.920935	0.00605859
A. rectalis	Telmisartan 40	0.920935	0.0234072
F. nucleatus	Telmisartan 40	0.920935	0.0888109
P. merdae	Telmisartan 40	0.920935	0.0328735
R. gnavus	Telmisartan 40	0.920935	0.0404342
R. intestinalis	Telmisartan 40	0.920935	0.0292048
S. parasanguinis	Telmisartan 40	0.920935	0.00630276
S. salivarius	Telmisartan 40	0.920935	0.0261761
V. parvula	Telmisartan 40	0.920935	0.0108968
B. fragilis	Omeprazole 160	0.923538	0.080022
B. thetaiotaomicron	Omeprazole 160	0.923538	0.0561164
B. uniformis	Omeprazole 160	0.923538	0.026931
P. vulgatus	Omeprazole 160	0.923538	0.0281224
C. aerofaciens	Omeprazole 160	0.923538	0.00753098
E. bolteae	Omeprazole 160	0.923538	0.0148332
B. comes	Omeprazole 160	0.923538	0.0490987
S. perfringens	Omeprazole 160	0.923538	0.461891
T. ramosa	Omeprazole 160	0.923538	0.027868
L. saccharolytica	Omeprazole 160	0.923538	0.0114402
D. formicigenerans	Omeprazole 160	0.923538	0.00852322
E. lenta	Omeprazole 160	0.923538	0.00204585
A. rectalis	Omeprazole 160	0.923538	0.00780454
F. nucleatus	Omeprazole 160	0.923538	0.0462034
P. merdae	Omeprazole 160	0.923538	0.0214727
R. gnavus	Omeprazole 160	0.923538	0.0126825
R. intestinalis	Omeprazole 160	0.923538	0.0180663
S. parasanguinis	Omeprazole 160	0.923538	0.00312951
S. salivarius	Omeprazole 160	0.923538	0.00872011
V. parvula	Omeprazole 160	0.923538	0.0310363
B. fragilis	Benzbromarone 20	0.935779	0.200513
B. thetaiotaomicron	Benzbromarone 20	0.935779	0.0824935
B. uniformis	Benzbromarone 20	0.935779	0.00982586
P. vulgatus	Benzbromarone 20	0.935779	0.100084
C. aerofaciens	Benzbromarone 20	0.935779	0.0513634
E. bolteae	Benzbromarone 20	0.935779	0.0232103
B. comes	Benzbromarone 20	0.935779	0.057951
S. perfringens	Benzbromarone 20	0.935779	0.0335717
T. ramosa	Benzbromarone 20	0.935779	0.00847789
L. saccharolytica	Benzbromarone 20	0.935779	0.00504506
D. formicigenerans	Benzbromarone 20	0.935779	0.0173199
E. lenta	Benzbromarone 20	0.935779	0.000826108
A. rectalis	Benzbromarone 20	0.935779	0.0462136
F. nucleatus	Benzbromarone 20	0.935779	0.133179
P. merdae	Benzbromarone 20	0.935779	0.0253147
R. gnavus	Benzbromarone 20	0.935779	0.0161254
R. intestinalis	Benzbromarone 20	0.935779	0.0161293
S. parasanguinis	Benzbromarone 20	0.935779	0.00325486
S. salivarius	Benzbromarone 20	0.935779	0.000426824
V. parvula	Benzbromarone 20	0.935779	0.104453
B. fragilis	Ethopropazine 80	0.949561	0.0775341
B. thetaiotaomicron	Ethopropazine 80	0.949561	0.0508957
B. uniformis	Ethopropazine 80	0.949561	0.0405252
P. vulgatus	Ethopropazine 80	0.949561	0.00514841
C. aerofaciens	Ethopropazine 80	0.949561	0.00493304
E. bolteae	Ethopropazine 80	0.949561	0.00558036
B. comes	Ethopropazine 80	0.949561	0.0713708
S. perfringens	Ethopropazine 80	0.949561	0.389283
T. ramosa	Ethopropazine 80	0.949561	0.0605744
L. saccharolytica	Ethopropazine 80	0.949561	0.00495036
D. formicigenerans	Ethopropazine 80	0.949561	0.00766094
E. lenta	Ethopropazine 80	0.949561	0.0293282
A. rectalis	Ethopropazine 80	0.949561	0.00486241
F. nucleatus	Ethopropazine 80	0.949561	0.123895
P. merdae	Ethopropazine 80	0.949561	0.000799869
R. gnavus	Ethopropazine 80	0.949561	0.01217
R. intestinalis	Ethopropazine 80	0.949561	0.0084141
S. parasanguinis	Ethopropazine 80	0.949561	0.00258324
S. salivarius	Ethopropazine 80	0.949561	0.00690596
V. parvula	Ethopropazine 80	0.949561	0.0421459
B. fragilis	Dienestrol 40	0.952509	0
B. thetaiotaomicron	Dienestrol 40	0.952509	0.0731537
B. uniformis	Dienestrol 40	0.952509	0
P. vulgatus	Dienestrol 40	0.952509	0
C. aerofaciens	Dienestrol 40	0.952509	0.101944
E. bolteae	Dienestrol 40	0.952509	0.0665403
B. comes	Dienestrol 40	0.952509	0.000272354
S. perfringens	Dienestrol 40	0.952509	0.174849
T. ramosa	Dienestrol 40	0.952509	0.0998093
L. saccharolytica	Dienestrol 40	0.952509	0.00857308
D. formicigenerans	Dienestrol 40	0.952509	0.00031078
E. lenta	Dienestrol 40	0.952509	0.0208297
A. rectalis	Dienestrol 40	0.952509	0.193288
F. nucleatus	Dienestrol 40	0.952509	0.11167
P. merdae	Dienestrol 40	0.952509	6.97739e-05
R. gnavus	Dienestrol 40	0.952509	0.000112245
R. intestinalis	Dienestrol 40	0.952509	0.0283616
S. parasanguinis	Dienestrol 40	0.952509	0.0219656
S. salivarius	Dienestrol 40	0.952509	0.00244343
V. parvula	Dienestrol 40	0.952509	0.0483166
B. fragilis	Diacerein 40	0.954349	0.260331
B. thetaiotaomicron	Diacerein 40	0.954349	0.119119
B. uniformis	Diacerein 40	0.954349	0.00707485
P. vulgatus	Diacerein 40	0.954349	0.0987734
C. aerofaciens	Diacerein 40	0.954349	0.0167712
E. bolteae	Diacerein 40	0.954349	0.0237712
B. comes	Diacerein 40	0.954349	0.0726873
S. perfringens	Diacerein 40	0.954349	0.0261194
T. ramosa	Diacerein 40	0.954349	0.0674008
L. saccharolytica	Diacerein 40	0.954349	0.00280693
D. formicigenerans	Diacerein 40	0.954349	0.0090541
E. lenta	Diacerein 40	0.954349	0.00481341
A. rectalis	Diacerein 40	0.954349	0.00677382
F. nucleatus	Diacerein 40	0.954349	0.00547033
P. merdae	Diacerein 40	0.954349	0.0276825
R. gnavus	Diacerein 40	0.954349	0.0178731
R. intestinalis	Diacerein 40	0.954349	0.00491426
S. parasanguinis	Diacerein 40	0.954349	0.123519
S. salivarius	Diacerein 40	0.954349	0.0589216
V. parvula	Diacerein 40	0.954349	0.000470965
B. fragilis	Telmisartan 160	0.956543	0.0311581
B. thetaiotaomicron	Telmisartan 160	0.956543	0.27062
B. uniformis	Telmisartan 160	0.956543	0.00725128
P. vulgatus	Telmisartan 160	0.956543	0.0160233
C. aerofaciens	Telmisartan 160	0.956543	0.0697116
E. bolteae	Telmisartan 160	0.956543	0.110465
B. comes	Telmisartan 160	0.956543	0.0523739
S. perfringens	Telmisartan 160	0.956543	0.0328252
T. ramosa	Telmisartan 160	0.956543	0.0242573
L. saccharolytica	Telmisartan 160	0.956543	0.00293545
D. formicigenerans	Telmisartan 160	0.956543	0.0190049
E. lenta	Telmisartan 160	0.956543	0.0127874
A. rectalis	Telmisartan 160	0.956543	0.0360523
F. nucleatus	Telmisartan 160	0.956543	0.0994369
P. merdae	Telmisartan 160	0.956543	0.0308469
R. gnavus	Telmisartan 160	0.956543	0.0476168
R. intestinalis	Telmisartan 160	0.956543	0.00698054
S. parasanguinis	Telmisartan 160	0.956543	0.00354876
S. salivarius	Telmisartan 160	0.956543	0.010922
V. parvula	Telmisartan 160	0.956543	0.0717249
B. fragilis	Chlorpromazine 80	0.963113	0.104976
B. thetaiotaomicron	Chlorpromazine 80	0.963113	0.0746506
B. uniformis	Chlorpromazine 80	0.963113	0.000229606
P. vulgatus	Chlorpromazine 80	0.963113	0.00454557
C. aerofaciens	Chlorpromazine 80	0.963113	0.00737392
E. bolteae	Chlorpromazine 80	0.963113	0.018496
B. comes	Chlorpromazine 80	0.963113	0.0823411
S. perfringens	Chlorpromazine 80	0.963113	0.465074
T. ramosa	Chlorpromazine 80	0.963113	0.0792856
L. saccharolytica	Chlorpromazine 80	0.963113	0.00562639
D. formicigenerans	Chlorpromazine 80	0.963113	0.00326271
E. lenta	Chlorpromazine 80	0.963113	0.00598578
A. rectalis	Chlorpromazine 80	0.963113	0.000769343
F. nucleatus	Chlorpromazine 80	0.963113	0.0453819
P. merdae	Chlorpromazine 80	0.963113	0.0229355
R. gnavus	Chlorpromazine 80	0.963113	0.0164843
R. intestinalis	Chlorpromazine 80	0.963113	0.00555742
S. parasanguinis	Chlorpromazine 80	0.963113	0.00636961
S. salivarius	Chlorpromazine 80	0.963113	0.00458332
V. parvula	Chlorpromazine 80	0.963113	0.00918452
B. fragilis	Protriptyline 160	0.965145	0.0974425
B. thetaiotaomicron	Protriptyline 160	0.965145	0.0770877
B. uniformis	Protriptyline 160	0.965145	0.0404924
P. vulgatus	Protriptyline 160	0.965145	0.00182333
C. aerofaciens	Protriptyline 160	0.965145	0.0060521
E. bolteae	Protriptyline 160	0.965145	0.010627
B. comes	Protriptyline 160	0.965145	0.0734418
S. perfringens	Protriptyline 160	0.965145	0.387724
T. ramosa	Protriptyline 160	0.965145	0.0835569
L. saccharolytica	Protriptyline 160	0.965145	0.00429032
D. formicigenerans	Protriptyline 160	0.965145	0.00900022
E. lenta	Protriptyline 160	0.965145	0.0275976
A. rectalis	Protriptyline 160	0.965145	0.00445473
F. nucleatus	Protriptyline 160	0.965145	0.0811402
P. merdae	Protriptyline 160	0.965145	0.000859262
R. gnavus	Protriptyline 160	0.965145	0.0149404
R. intestinalis	Protriptyline 160	0.965145	0.00619674
S. parasanguinis	Protriptyline 160	0.965145	0.00301495
S. salivarius	Protriptyline 160	0.965145	0.00325643
V. parvula	Protriptyline 160	0.965145	0.0321464
B. fragilis	Lansoprazole 80	0.969954	0.0658151
B. thetaiotaomicron	Lansoprazole 80	0.969954	0.0876452
B. uniformis	Lansoprazole 80	0.969954	0.00860536
P. vulgatus	Lansoprazole 80	0.969954	0.00736043
C. aerofaciens	Lansoprazole 80	0.969954	0.00560414
E. bolteae	Lansoprazole 80	0.969954	0.0144236
B. comes	Lansoprazole 80	0.969954	0.0300457
S. perfringens	Lansoprazole 80	0.969954	0.523883
T. ramosa	Lansoprazole 80	0.969954	0.0463403
L. saccharolytica	Lansoprazole 80	0.969954	0.00605336
D. formicigenerans	Lansoprazole 80	0.969954	0.00407832
E. lenta	Lansoprazole 80	0.969954	0.00160949
A. rectalis	Lansoprazole 80	0.969954	0.00715229
F. nucleatus	Lansoprazole 80	0.969954	0.0533418
P. merdae	Lansoprazole 80	0.969954	0.0443647
R. gnavus	Lansoprazole 80	0.969954	0.0200641
R. intestinalis	Lansoprazole 80	0.969954	0.0187501
S. parasanguinis	Lansoprazole 80	0.969954	0.00265347
S. salivarius	Lansoprazole 80	0.969954	0.0137445
V. parvula	Lansoprazole 80	0.969954	0.00841833
B. fragilis	Clotrimazole 20	0.982763	0.0781152
B. thetaiotaomicron	Clotrimazole 20	0.982763	0.0535752
B. uniformis	Clotrimazole 20	0.982763	0.0366884
P. vulgatus	Clotrimazole 20	0.982763	0.0565703
C. aerofaciens	Clotrimazole 20	0.982763	0.00377404
E. bolteae	Clotrimazole 20	0.982763	0.00833137
B. comes	Clotrimazole 20	0.982763	0.0161324
S. perfringens	Clotrimazole 20	0.982763	0.393292
T. ramosa	Clotrimazole 20	0.982763	0.0671875
L. saccharolytica	Clotrimazole 20	0.982763	0.00442765
D. formicigenerans	Clotrimazole 20	0.982763	0.0105241
E. lenta	Clotrimazole 20	0.982763	0.0126839
A. rectalis	Clotrimazole 20	0.982763	0.00446067
F. nucleatus	Clotrimazole 20	0.982763	0.08837
P. merdae	Clotrimazole 20	0.982763	0.0393235
R. gnavus	Clotrimazole 20	0.982763	0.0125077
R. intestinalis	Clotrimazole 20	0.982763	0.0095064
S. parasanguinis	Clotrimazole 20	0.982763	0.00299419
S. salivarius	Clotrimazole 20	0.982763	0.0225312
V. parvula	Clotrimazole 20	0.982763	0.061767
B. fragilis	Felodipine 20	0.991438	0.0951592
B. thetaiotaomicron	Felodipine 20	0.991438	0.091011
B. uniformis	Felodipine 20	0.991438	0.0465004
P. vulgatus	Felodipine 20	0.991438	0.0752427
C. aerofaciens	Felodipine 20	0.991438	0.0227194
E. bolteae	Felodipine 20	0.991438	0.017695
B. comes	Felodipine 20	0.991438	0.0954138
S. perfringens	Felodipine 20	0.991438	0.193059
T. ramosa	Felodipine 20	0.991438	0.0498045
L. saccharolytica	Felodipine 20	0.991438	0.0103221
D. formicigenerans	Felodipine 20	0.991438	0.0058452
E. lenta	Felodipine 20	0.991438	0.0030396
A. rectalis	Felodipine 20	0.991438	0.0405837
F. nucleatus	Felodipine 20	0.991438	0.071881
P. merdae	Felodipine 20	0.991438	0.0351732
R. gnavus	Felodipine 20	0.991438	0.0640592
R. intestinalis	Felodipine 20	0.991438	0.0316119
S. parasanguinis	Felodipine 20	0.991438	0.00499642
S. salivarius	Felodipine 20	0.991438	0.00756158
V. parvula	Felodipine 20	0.991438	0.0297593
B. fragilis	Lacidipine 20	0.997229	0.128551
B. thetaiotaomicron	Lacidipine 20	0.997229	0.042408
B. uniformis	Lacidipine 20	0.997229	0.0296203
P. vulgatus	Lacidipine 20	0.997229	0.0551129
C. aerofaciens	Lacidipine 20	0.997229	0.0117498
E. bolteae	Lacidipine 20	0.997229	0.0118881
B. comes	Lacidipine 20	0.997229	0.130894
S. perfringens	Lacidipine 20	0.997229	0.338846
T. ramosa	Lacidipine 20	0.997229	0.036923
L. saccharolytica	Lacidipine 20	0.997229	0.006443
D. formicigenerans	Lacidipine 20	0.997229	0.0107796
E. lenta	Lacidipine 20	0.997229	0.00190014
A. rectalis	Lacidipine 20	0.997229	0.0164396
F. nucleatus	Lacidipine 20	0.997229	0.0343852
P. merdae	Lacidipine 20	0.997229	0.0340767
R. gnavus	Lacidipine 20	0.997229	0.0574702
R. intestinalis	Lacidipine 20	0.997229	0.019267
S. parasanguinis	Lacidipine 20	0.997229	0.00412765
S. salivarius	Lacidipine 20	0.997229	0.00867981
V. parvula	Lacidipine 20	0.997229	0.0176661
B. fragilis	Control	1	0.0925596
B. thetaiotaomicron	Control	1	0.0496835
B. uniformis	Control	1	0.0474395
P. vulgatus	Control	1	0.0483497
C. aerofaciens	Control	1	0.00303588
E. bolteae	Control	1	0.00508119
B. comes	Control	1	0.0521512
S. perfringens	Control	1	0.434397
T. ramosa	Control	1	0.0419315
L. saccharolytica	Control	1	0.00637536
D. formicigenerans	Control	1	0.00684699
E. lenta	Control	1	0.0138163
A. rectalis	Control	1	0.00546708
F. nucleatus	Control	1	0.0508086
P. merdae	Control	1	0.0713217
R. gnavus	Control	1	0.0223949
R. intestinalis	Control	1	0.0126232
S. parasanguinis	Control	1	0.00180141
S. salivarius	Control	1	0.0071499
V. parvula	Control	1	0.0267655
B. fragilis	Loxapine 80	1.00614	0.0608261
B. thetaiotaomicron	Loxapine 80	1.00614	0.0860448
B. uniformis	Loxapine 80	1.00614	0.0313902
P. vulgatus	Loxapine 80	1.00614	0.00551146
C. aerofaciens	Loxapine 80	1.00614	0.00747522
E. bolteae	Loxapine 80	1.00614	0.0116133
B. comes	Loxapine 80	1.00614	0.0622411
S. perfringens	Loxapine 80	1.00614	0.526085
T. ramosa	Loxapine 80	1.00614	0.0416041
L. saccharolytica	Loxapine 80	1.00614	0.00482762
D. formicigenerans	Loxapine 80	1.00614	0.00303211
E. lenta	Loxapine 80	1.00614	0.00531026
A. rectalis	Loxapine 80	1.00614	0.00285488
F. nucleatus	Loxapine 80	1.00614	0.101637
P. merdae	Loxapine 80	1.00614	0.00398461
R. gnavus	Loxapine 80	1.00614	0.0175243
R. intestinalis	Loxapine 80	1.00614	0.0157914
S. parasanguinis	Loxapine 80	1.00614	0.00353722
S. salivarius	Loxapine 80	1.00614	0.00476914
V. parvula	Loxapine 80	1.00614	0.0100754
B. fragilis	Tobramycin 160	1.00885	0.0893146
B. thetaiotaomicron	Tobramycin 160	1.00885	0.0446771
B. uniformis	Tobramycin 160	1.00885	0.0398301
P. vulgatus	Tobramycin 160	1.00885	0.17914
C. aerofaciens	Tobramycin 160	1.00885	0.00043418
E. bolteae	Tobramycin 160	1.00885	0.0122084
B. comes	Tobramycin 160	1.00885	0.0121439
S. perfringens	Tobramycin 160	1.00885	0.462606
T. ramosa	Tobramycin 160	1.00885	0.0261892
L. saccharolytica	Tobramycin 160	1.00885	0.00409353
D. formicigenerans	Tobramycin 160	1.00885	0.00361178
E. lenta	Tobramycin 160	1.00885	0.000210841
A. rectalis	Tobramycin 160	1.00885	0.00485821
F. nucleatus	Tobramycin 160	1.00885	0.00154185
P. merdae	Tobramycin 160	1.00885	0.118886
R. gnavus	Tobramycin 160	1.00885	0.00336028
R. intestinalis	Tobramycin 160	1.00885	0.000244838
S. parasanguinis	Tobramycin 160	1.00885	3.04634e-05
S. salivarius	Tobramycin 160	1.00885	9.03598e-05
V. parvula	Tobramycin 160	1.00885	0.00537544
B. fragilis	Niclosamide 10	1.01871	0.0197278
B. thetaiotaomicron	Niclosamide 10	1.01871	0.0841343
B. uniformis	Niclosamide 10	1.01871	0.0398862
P. vulgatus	Niclosamide 10	1.01871	0.0185016
C. aerofaciens	Niclosamide 10	1.01871	0.00319068
E. bolteae	Niclosamide 10	1.01871	0.0160697
B. comes	Niclosamide 10	1.01871	0.107619
S. perfringens	Niclosamide 10	1.01871	0.43459
T. ramosa	Niclosamide 10	1.01871	0.0518033
L. saccharolytica	Niclosamide 10	1.01871	0.00677667
D. formicigenerans	Niclosamide 10	1.01871	0.00180606
E. lenta	Niclosamide 10	1.01871	0.00284092
A. rectalis	Niclosamide 10	1.01871	0.0104832
F. nucleatus	Niclosamide 10	1.01871	0.160063
P. merdae	Niclosamide 10	1.01871	0.00291053
R. gnavus	Niclosamide 10	1.01871	0.0291131
R. intestinalis	Niclosamide 10	1.01871	0.0171585
S. parasanguinis	Niclosamide 10	1.01871	0.00383988
S. salivarius	Niclosamide 10	1.01871	0.00254085
V. parvula	Niclosamide 10	1.01871	0.00565791
B. fragilis	Sertindole 40	1.02481	0.00572854
B. thetaiotaomicron	Sertindole 40	1.02481	0.19042
B. uniformis	Sertindole 40	1.02481	0.00607587
P. vulgatus	Sertindole 40	1.02481	0.00267719
C. aerofaciens	Sertindole 40	1.02481	0.00948296
E. bolteae	Sertindole 40	1.02481	0.0167689
B. comes	Sertindole 40	1.02481	0.0392964
S. perfringens	Sertindole 40	1.02481	0.482942
T. ramosa	Sertindole 40	1.02481	0.0721832
L. saccharolytica	Sertindole 40	1.02481	0.00760772
D. formicigenerans	Sertindole 40	1.02481	0.0187036
E. lenta	Sertindole 40	1.02481	0.0206808
A. rectalis	Sertindole 40	1.02481	0.00209749
F. nucleatus	Sertindole 40	1.02481	0.0624827
P. merdae	Sertindole 40	1.02481	0.0157829
R. gnavus	Sertindole 40	1.02481	0.00377749
R. intestinalis	Sertindole 40	1.02481	0.0120948
S. parasanguinis	Sertindole 40	1.02481	0.00701848
S. salivarius	Sertindole 40	1.02481	0.00303401
V. parvula	Sertindole 40	1.02481	0.0459596
B. fragilis	L-Thyroxine 40	1.0263	0.0931156
B. thetaiotaomicron	L-Thyroxine 40	1.0263	0.056137
B. uniformis	L-Thyroxine 40	1.0263	0.0700177
P. vulgatus	L-Thyroxine 40	1.0263	0.0441225
C. aerofaciens	L-Thyroxine 40	1.0263	0.00305819
E. bolteae	L-Thyroxine 40	1.0263	0.00342671
B. comes	L-Thyroxine 40	1.0263	0.0823446
S. perfringens	L-Thyroxine 40	1.0263	0.398612
T. ramosa	L-Thyroxine 40	1.0263	0.0514775
L. saccharolytica	L-Thyroxine 40	1.0263	0.00392206
D. formicigenerans	L-Thyroxine 40	1.0263	0.00918929
E. lenta	L-Thyroxine 40	1.0263	0.0103177
A. rectalis	L-Thyroxine 40	1.0263	0.00557298
F. nucleatus	L-Thyroxine 40	1.0263	0.0452972
P. merdae	L-Thyroxine 40	1.0263	0.0800335
R. gnavus	L-Thyroxine 40	1.0263	0.0286058
R. intestinalis	L-Thyroxine 40	1.0263	0.00966279
S. parasanguinis	L-Thyroxine 40	1.0263	0.00215131
S. salivarius	L-Thyroxine 40	1.0263	0.0084375
V. parvula	L-Thyroxine 40	1.0263	0.0208007
B. fragilis	Clemizole 80	1.0278	0.123666
B. thetaiotaomicron	Clemizole 80	1.0278	0.0678291
B. uniformis	Clemizole 80	1.0278	0.0458929
P. vulgatus	Clemizole 80	1.0278	0.0241534
C. aerofaciens	Clemizole 80	1.0278	0.00423909
E. bolteae	Clemizole 80	1.0278	0.0181537
B. comes	Clemizole 80	1.0278	0.0129237
S. perfringens	Clemizole 80	1.0278	0.437954
T. ramosa	Clemizole 80	1.0278	0.0589413
L. saccharolytica	Clemizole 80	1.0278	0.00567119
D. formicigenerans	Clemizole 80	1.0278	0.00643118
E. lenta	Clemizole 80	1.0278	0.023709
A. rectalis	Clemizole 80	1.0278	0.00120506
F. nucleatus	Clemizole 80	1.0278	0.0409222
P. merdae	Clemizole 80	1.0278	0.0480498
R. gnavus	Clemizole 80	1.0278	0.00446156
R. intestinalis	Clemizole 80	1.0278	0.00905654
S. parasanguinis	Clemizole 80	1.0278	0.00612732
S. salivarius	Clemizole 80	1.0278	0.0473803
V. parvula	Clemizole 80	1.0278	0.0410353
B. fragilis	Protriptyline 20	1.03818	0.0620738
B. thetaiotaomicron	Protriptyline 20	1.03818	0.0784698
B. uniformis	Protriptyline 20	1.03818	0.0381493
P. vulgatus	Protriptyline 20	1.03818	0.0232915
C. aerofaciens	Protriptyline 20	1.03818	0.00521262
E. bolteae	Protriptyline 20	1.03818	0.015332
B. comes	Protriptyline 20	1.03818	0.0389872
S. perfringens	Protriptyline 20	1.03818	0.533993
T. ramosa	Protriptyline 20	1.03818	0.0309305
L. saccharolytica	Protriptyline 20	1.03818	0.00639055
D. formicigenerans	Protriptyline 20	1.03818	0.00289942
E. lenta	Protriptyline 20	1.03818	0.00222947
A. rectalis	Protriptyline 20	1.03818	0.00375793
F. nucleatus	Protriptyline 20	1.03818	0.0775992
P. merdae	Protriptyline 20	1.03818	0.0596234
R. gnavus	Protriptyline 20	1.03818	0.0227227
R. intestinalis	Protriptyline 20	1.03818	0.0167854
S. parasanguinis	Protriptyline 20	1.03818	0.00209831
S. salivarius	Protriptyline 20	1.03818	0.0101234
V. parvula	Protriptyline 20	1.03818	0.00751074
B. fragilis	Aprepitant 160	1.06046	0.047664
B. thetaiotaomicron	Aprepitant 160	1.06046	0.122062
B. uniformis	Aprepitant 160	1.06046	0.0556675
P. vulgatus	Aprepitant 160	1.06046	0.00365809
C. aerofaciens	Aprepitant 160	1.06046	0.0242226
E. bolteae	Aprepitant 160	1.06046	0.0127929
B. comes	Aprepitant 160	1.06046	0.0889536
S. perfringens	Aprepitant 160	1.06046	0.342978
T. ramosa	Aprepitant 160	1.06046	0.0558596
L. saccharolytica	Aprepitant 160	1.06046	0.00550309
D. formicigenerans	Aprepitant 160	1.06046	0.00738504
E. lenta	Aprepitant 160	1.06046	0.00585892
A. rectalis	Aprepitant 160	1.06046	0.0136041
F. nucleatus	Aprepitant 160	1.06046	0.164903
P. merdae	Aprepitant 160	1.06046	0.0613185
R. gnavus	Aprepitant 160	1.06046	0.010064
R. intestinalis	Aprepitant 160	1.06046	0.0127892
S. parasanguinis	Aprepitant 160	1.06046	0.00163711
S. salivarius	Aprepitant 160	1.06046	0.0120142
V. parvula	Aprepitant 160	1.06046	0.0115291
B. fragilis	Acarbose 80	1.1883	0.0774227
B. thetaiotaomicron	Acarbose 80	1.1883	0.218525
B. uniformis	Acarbose 80	1.1883	0.0245991
P. vulgatus	Acarbose 80	1.1883	0.000618503
C. aerofaciens	Acarbose 80	1.1883	0.0139578
E. bolteae	Acarbose 80	1.1883	0.0621583
B. comes	Acarbose 80	1.1883	0.109924
S. perfringens	Acarbose 80	1.1883	0.459138
T. ramosa	Acarbose 80	1.1883	0.0193865
L. saccharolytica	Acarbose 80	1.1883	0.0207035
D. formicigenerans	Acarbose 80	1.1883	0.00211356
E. lenta	Acarbose 80	1.1883	0.00616124
A. rectalis	Acarbose 80	1.1883	0.00343741
F. nucleatus	Acarbose 80	1.1883	0.0570262
P. merdae	Acarbose 80	1.1883	0.0718664
R. gnavus	Acarbose 80	1.1883	0.0139338
R. intestinalis	Acarbose 80	1.1883	0.0106527
S. parasanguinis	Acarbose 80	1.1883	0.00156401
S. salivarius	Acarbose 80	1.1883	0.000924078
V. parvula	Acarbose 80	1.1883	0.0141906

## Sheet: ED4H
Treatment	Result	n
Acarbose 80	Protected	3
Acarbose 80	Reduced - expected	1
Acarbose 80	Sensitized	3
Acarbose 80	Unchanged - expected	11
Aprepitant 160	Sensitized	2
Aprepitant 160	Unchanged - expected	15
Benzbromarone 20	Protected	7
Benzbromarone 20	Reduced - expected	5
Benzbromarone 20	Unchanged - expected	6
Benzbromarone 80	Protected	5
Benzbromarone 80	Reduced - expected	13
Chlorpromazine 80	Protected	7
Chlorpromazine 80	Reduced - expected	6
Chlorpromazine 80	Unchanged - expected	5
Chlorprothixene 160	Protected	6
Chlorprothixene 160	Reduced - expected	10
Chlorprothixene 160	Unchanged - expected	2
Clemizole 80	Protected	5
Clemizole 80	Reduced - expected	3
Clemizole 80	Sensitized	1
Clemizole 80	Unchanged - expected	9
Clindamycin 10	Reduced - expected	18
Clomiphene 160	Reduced - expected	6
Clomiphene 40	Protected	6
Clomiphene 40	Reduced - expected	9
Clomiphene 40	Unchanged - expected	3
Clomiphene 80	Protected	2
Clomiphene 80	Reduced - expected	16
Clotrimazole 20	Protected	5
Clotrimazole 20	Reduced - expected	1
Clotrimazole 20	Unchanged - expected	12
Diacerein 160	Protected	3
Diacerein 160	Reduced - expected	15
Diacerein 40	Protected	12
Diacerein 40	Reduced - expected	6
Diacerein 80	Protected	9
Diacerein 80	Reduced - expected	9
Dienestrol 40	Protected	5
Dienestrol 40	Reduced - expected	9
Dienestrol 40	Unchanged - expected	4
Doxorubicin 80	Protected	8
Doxorubicin 80	Reduced - expected	3
Doxorubicin 80	Sensitized	1
Doxorubicin 80	Unchanged - expected	6
Doxycycline 10	Protected	1
Doxycycline 10	Reduced - expected	17
Erythromycin 20	Protected	2
Erythromycin 20	Reduced - expected	16
Ethopropazine 80	Protected	4
Ethopropazine 80	Reduced - expected	2
Ethopropazine 80	Unchanged - expected	12
Floxuridine 160	Protected	1
Floxuridine 160	Reduced - expected	11
Floxuridine 160	Unchanged - expected	6
Floxuridine 20	Reduced - expected	9
Floxuridine 20	Sensitized	1
Floxuridine 20	Unchanged - expected	8
Ketoconazole 160	Protected	7
Ketoconazole 160	Reduced - expected	7
Ketoconazole 160	Unchanged - expected	2
L-Thyroxine 40	Unchanged - expected	18
Lacidipine 20	Protected	1
Lacidipine 20	Sensitized	1
Lacidipine 20	Unchanged - expected	16
Lansoprazole 80	Protected	2
Lansoprazole 80	Sensitized	2
Lansoprazole 80	Unchanged - expected	14
Loxapine 80	Protected	3
Loxapine 80	Reduced - expected	2
Loxapine 80	Sensitized	1
Loxapine 80	Unchanged - expected	11
Methotrexate 40	Protected	3
Methotrexate 40	Reduced - expected	8
Methotrexate 40	Sensitized	1
Methotrexate 40	Unchanged - expected	6
Niclosamide 10	Protected	8
Niclosamide 10	Reduced - expected	4
Niclosamide 10	Sensitized	1
Niclosamide 10	Unchanged - expected	5
Omeprazole 160	Sensitized	1
Omeprazole 160	Unchanged - expected	17
Pentamidine isethionate 160	Protected	1
Pentamidine isethionate 160	Reduced - expected	16
Pentamidine isethionate 160	Unchanged - expected	1
Pentamidine isethionate 80	Protected	2
Pentamidine isethionate 80	Reduced - expected	15
Pentamidine isethionate 80	Unchanged - expected	1
Protriptyline 160	Protected	3
Protriptyline 160	Reduced - expected	1
Protriptyline 160	Sensitized	3
Protriptyline 160	Unchanged - expected	11
Protriptyline 20	Sensitized	2
Protriptyline 20	Unchanged - expected	16
Sertindole 160	Reduced - expected	11
Sertindole 40	Protected	6
Sertindole 40	Reduced - expected	7
Sertindole 40	Unchanged - expected	5
Sertindole 80	Protected	1
Sertindole 80	Reduced - expected	17
Simvastatin 80	Protected	4
Simvastatin 80	Reduced - expected	11
Simvastatin 80	Unchanged - expected	3
Streptozotocin 80	Protected	2
Streptozotocin 80	Reduced - expected	12
Streptozotocin 80	Sensitized	1
Streptozotocin 80	Unchanged - expected	3
Tamoxifen 40	Protected	2
Tamoxifen 40	Reduced - expected	5
Tamoxifen 40	Sensitized	5
Tamoxifen 40	Unchanged - expected	6
Tazobactam 40	Protected	2
Tazobactam 40	Reduced - expected	8
Tazobactam 40	Unchanged - expected	8
Tazobactam 80	Protected	3
Tazobactam 80	Reduced - expected	10
Tazobactam 80	Unchanged - expected	5
Telmisartan 160	Protected	1
Telmisartan 160	Sensitized	5
Telmisartan 160	Unchanged - expected	6
Telmisartan 40	Protected	3
Telmisartan 40	Reduced - expected	1
Telmisartan 40	Sensitized	1
Telmisartan 40	Unchanged - expected	13
Terfenadine 40	Protected	1
Terfenadine 40	Reduced - expected	5
Terfenadine 40	Sensitized	4
Terfenadine 40	Unchanged - expected	8
Tiratricol 160	Protected	1
Tiratricol 160	Reduced - expected	17
Tiratricol 40	Protected	7
Tiratricol 40	Reduced - expected	4
Tiratricol 40	Unchanged - expected	7
Tiratricol 80	Protected	5
Tiratricol 80	Reduced - expected	12
Tiratricol 80	Unchanged - expected	1
Tobramycin 160	Protected	4
Tobramycin 160	Reduced - expected	7
Tobramycin 160	Unchanged - expected	6
Tolfenamic acid 160	Protected	3
Tolfenamic acid 160	Reduced - expected	9
Tolfenamic acid 160	Unchanged - expected	6
Zafirlukast 80	Protected	3
Zafirlukast 80	Reduced - expected	14
Zafirlukast 80	Unchanged - expected	1
