# Supplementary material for: Non-antibiotics disrupt colonization resistance against enteropathogens
Source: Nature. 2025 Jul 16;644(8076):497–505. doi: 10.1038/s41586-025-09217-2 (PMC12350171; doi:10.1038/s41586-025-09217-2)
Supplement: Supplementary file 14 — Source Data Extended Data Fig. 5 [file 41586_2025_9217_MOESM14_ESM.xlsx]

## Sheet: ED5A
Drug	Concentration	Excluded	Colonization	mean_OD_norm
Acarbose	2.5	NA	Not meassured	NA
Acarbose	5	NA	Not meassured	NA
Acarbose	10	NA	No effect	1.049
Acarbose	20	NA	No effect	1.087
Acarbose	40	NA	No effect	1.178
Acarbose	80	NA	No effect	1.188
Acarbose	160	NA	No effect	1.161
Amlodipine	2.5	NA	No effect	1.002
Amlodipine	5	NA	No effect	1
Amlodipine	10	NA	No effect	1.008
Amlodipine	20	NA	No effect	1.001
Amlodipine	40	NA	No effect	1.004
Amlodipine	80	NA	Not meassured	NA
Amlodipine	160	NA	Not meassured	NA
Aprepitant	2.5	NA	Not meassured	NA
Aprepitant	5	NA	Not meassured	NA
Aprepitant	10	NA	No effect	1.03
Aprepitant	20	NA	No effect	1.018
Aprepitant	40	NA	No effect	1.05
Aprepitant	80	NA	No effect	1.065
Aprepitant	160	NA	No effect	1.06
Benzbromarone	2.5	NA	Not meassured	NA
Benzbromarone	5	NA	Not meassured	NA
Benzbromarone	10	NA	No effect	0.943
Benzbromarone	20	NA	No effect	0.936
Benzbromarone	40	NA	No effect	0.87
Benzbromarone	80	NA	No effect	0.712
Benzbromarone	160	NA	S. Tm-favoring	0.724
Chlorpromazine	2.5	NA	Not meassured	NA
Chlorpromazine	5	NA	Not meassured	NA
Chlorpromazine	10	NA	No effect	1.014
Chlorpromazine	20	NA	No effect	0.989
Chlorpromazine	40	NA	No effect	1.024
Chlorpromazine	80	NA	No effect	0.963
Chlorpromazine	160	NA	No effect	0.632
Chlorprothixene	2.5	NA	Not meassured	NA
Chlorprothixene	5	NA	Not meassured	NA
Chlorprothixene	10	NA	No effect	1.017
Chlorprothixene	20	NA	No effect	1
Chlorprothixene	40	NA	No effect	1.014
Chlorprothixene	80	NA	No effect	0.98
Chlorprothixene	160	NA	No effect	0.638
Cilnidipine	2.5	NA	No effect	1.059
Cilnidipine	5	NA	No effect	1.071
Cilnidipine	10	NA	No effect	1.068
Cilnidipine	20	NA	No effect	1.023
Cilnidipine	40	NA	No effect	1.044
Cilnidipine	80	NA	Not meassured	NA
Cilnidipine	160	NA	Not meassured	NA
Clemizole	2.5	NA	Not meassured	NA
Clemizole	5	NA	Not meassured	NA
Clemizole	10	NA	No effect	0.994
Clemizole	20	NA	No effect	1.024
Clemizole	40	NA	No effect	1.057
Clemizole	80	NA	No effect	1.028
Clemizole	160	NA	No effect	0.98
Clindamycin	2.5	NA	Not meassured	NA
Clindamycin	5	NA	Not meassured	NA
Clindamycin	10	Low OD	S. Tm-favoring	0.002
Clindamycin	20	Low OD	S. Tm-favoring	0.004
Clindamycin	40	Low OD	S. Tm-favoring	0.001
Clindamycin	80	Low OD	S. Tm-favoring	0.003
Clindamycin	160	Low OD	S. Tm-favoring	0.006
Clomiphene	2.5	NA	Not meassured	NA
Clomiphene	5	NA	Not meassured	NA
Clomiphene	10	NA	No effect	0.989
Clomiphene	20	NA	No effect	0.966
Clomiphene	40	NA	No effect	0.858
Clomiphene	80	NA	S. Tm-favoring	0.571
Clomiphene	160	Low OD	S. Tm-favoring	0.013
Clomipramin	2.5	NA	Not meassured	NA
Clomipramin	5	NA	Not meassured	NA
Clomipramin	10	NA	No effect	0.984
Clomipramin	20	NA	No effect	0.99
Clomipramin	40	NA	No effect	1.006
Clomipramin	80	NA	No effect	0.954
Clomipramin	160	NA	S. Tm-favoring	0.803
Clotrimazole	2.5	NA	No effect	1.019
Clotrimazole	5	NA	No effect	1.02
Clotrimazole	10	NA	No effect	1.013
Clotrimazole	20	NA	No effect	0.983
Clotrimazole	40	NA	No effect	0.966
Clotrimazole	80	NA	Not meassured	NA
Clotrimazole	160	NA	Not meassured	NA
Diacerein	2.5	NA	Not meassured	NA
Diacerein	5	NA	Not meassured	NA
Diacerein	10	NA	No effect	1.008
Diacerein	20	NA	No effect	1.014
Diacerein	40	NA	S. Tm-restricting	0.954
Diacerein	80	NA	No effect	0.816
Diacerein	160	NA	No effect	0.294
Dicumarol	2.5	NA	No effect	0.982
Dicumarol	5	NA	No effect	0.969
Dicumarol	10	NA	No effect	0.985
Dicumarol	20	NA	No effect	0.954
Dicumarol	40	NA	No effect	0.963
Dicumarol	80	NA	Not meassured	NA
Dicumarol	160	NA	Not meassured	NA
Dienestrol	2.5	NA	No effect	0.993
Dienestrol	5	NA	No effect	0.988
Dienestrol	10	NA	No effect	0.976
Dienestrol	20	NA	No effect	0.953
Dienestrol	40	NA	No effect	0.982
Dienestrol	80	NA	Not meassured	NA
Dienestrol	160	NA	Not meassured	NA
Dienogest	2.5	NA	Not meassured	NA
Dienogest	5	NA	No effect	0.972
Dienogest	10	NA	No effect	0.983
Dienogest	20	NA	No effect	0.982
Dienogest	40	NA	No effect	0.984
Dienogest	80	NA	No effect	0.992
Dienogest	160	NA	Not meassured	NA
Doxorubicin	2.5	NA	Not meassured	NA
Doxorubicin	5	NA	Not meassured	NA
Doxorubicin	10	NA	No effect	0.964
Doxorubicin	20	NA	No effect	0.935
Doxorubicin	40	NA	No effect	0.89
Doxorubicin	80	NA	No effect	0.888
Doxorubicin	160	NA	No effect	0.922
Doxycycline	2.5	NA	Not meassured	NA
Doxycycline	5	NA	Not meassured	NA
Doxycycline	10	Low OD	S. Tm-favoring	0.018
Doxycycline	20	Low OD	S. Tm-favoring	0.002
Doxycycline	40	Low OD	S. Tm-favoring	0.006
Doxycycline	80	Low OD	No effect	0.007
Doxycycline	160	Low OD	No effect	0.007
Duloxetin	2.5	NA	Not meassured	NA
Duloxetin	5	NA	Not meassured	NA
Duloxetin	10	NA	No effect	0.977
Duloxetin	20	NA	No effect	0.989
Duloxetin	40	NA	No effect	1.005
Duloxetin	80	NA	No effect	0.968
Duloxetin	160	NA	No effect	0.867
Erythromycin	2.5	NA	Not meassured	NA
Erythromycin	5	NA	Not meassured	NA
Erythromycin	10	NA	S. Tm-favoring	0.391
Erythromycin	20	NA	S. Tm-favoring	0.336
Erythromycin	40	NA	S. Tm-favoring	0.355
Erythromycin	80	NA	S. Tm-favoring	0.331
Erythromycin	160	NA	S. Tm-favoring	0.329
Ethinylestradiol	2.5	NA	Not meassured	NA
Ethinylestradiol	5	NA	No effect	0.983
Ethinylestradiol	10	NA	No effect	0.988
Ethinylestradiol	20	NA	No effect	0.999
Ethinylestradiol	40	NA	No effect	0.994
Ethinylestradiol	80	NA	No effect	0.76
Ethinylestradiol	160	NA	Not meassured	NA
Ethopropazine	2.5	NA	Not meassured	NA
Ethopropazine	5	NA	Not meassured	NA
Ethopropazine	10	NA	No effect	0.965
Ethopropazine	20	NA	No effect	0.954
Ethopropazine	40	NA	No effect	0.949
Ethopropazine	80	NA	No effect	0.95
Ethopropazine	160	NA	No effect	0.916
Felodipine	2.5	NA	No effect	1.014
Felodipine	5	NA	No effect	1.017
Felodipine	10	NA	S. Tm-restricting	1.05
Felodipine	20	NA	No effect	0.991
Felodipine	40	NA	No effect	1.032
Felodipine	80	NA	Not meassured	NA
Felodipine	160	NA	Not meassured	NA
Floxuridine	2.5	NA	Not meassured	NA
Floxuridine	5	NA	Not meassured	NA
Floxuridine	10	NA	S. Tm-favoring	0.95
Floxuridine	20	NA	S. Tm-favoring	0.885
Floxuridine	40	NA	S. Tm-favoring	0.893
Floxuridine	80	NA	No effect	0.853
Floxuridine	160	NA	No effect	0.883
Fluconazole	2.5	NA	Not meassured	NA
Fluconazole	5	NA	Not meassured	NA
Fluconazole	10	NA	No effect	0.966
Fluconazole	20	NA	No effect	0.97
Fluconazole	40	NA	No effect	1.007
Fluconazole	80	NA	No effect	0.997
Fluconazole	160	NA	No effect	0.961
Ketoconazole	2.5	NA	Not meassured	NA
Ketoconazole	5	NA	Not meassured	NA
Ketoconazole	10	NA	No effect	0.949
Ketoconazole	20	NA	No effect	0.946
Ketoconazole	40	NA	No effect	0.958
Ketoconazole	80	NA	No effect	0.912
Ketoconazole	160	NA	No effect	0.559
L-Thyroxin	2.5	NA	No effect	1.023
L-Thyroxin	5	NA	No effect	1.03
L-Thyroxin	10	NA	No effect	1.032
L-Thyroxin	20	NA	No effect	1.036
L-Thyroxin	40	NA	No effect	1.026
L-Thyroxin	80	NA	Not meassured	NA
L-Thyroxin	160	NA	Not meassured	NA
Lacidipine	2.5	NA	No effect	1.012
Lacidipine	5	NA	No effect	1.029
Lacidipine	10	NA	No effect	1.026
Lacidipine	20	NA	No effect	0.997
Lacidipine	40	NA	No effect	1.004
Lacidipine	80	NA	Not meassured	NA
Lacidipine	160	NA	Not meassured	NA
Lansoprazole	2.5	NA	Not meassured	NA
Lansoprazole	5	NA	Not meassured	NA
Lansoprazole	10	NA	No effect	0.992
Lansoprazole	20	NA	No effect	0.962
Lansoprazole	40	NA	No effect	1.016
Lansoprazole	80	NA	No effect	0.97
Lansoprazole	160	NA	No effect	0.911
Loratadine	2.5	NA	No effect	1.005
Loratadine	5	NA	No effect	1.02
Loratadine	10	NA	No effect	1.01
Loratadine	20	NA	No effect	1.007
Loratadine	40	NA	No effect	0.956
Loratadine	80	NA	Not meassured	NA
Loratadine	160	NA	Not meassured	NA
Loxapine	2.5	NA	Not meassured	NA
Loxapine	5	NA	Not meassured	NA
Loxapine	10	NA	No effect	0.995
Loxapine	20	NA	No effect	0.976
Loxapine	40	NA	No effect	0.993
Loxapine	80	NA	No effect	1.006
Loxapine	160	NA	No effect	0.968
Metamizole	2.5	NA	Not meassured	NA
Metamizole	5	NA	Not meassured	NA
Metamizole	10	NA	No effect	0.969
Metamizole	20	NA	No effect	0.986
Metamizole	40	NA	No effect	0.978
Metamizole	80	NA	No effect	1.001
Metamizole	160	NA	No effect	0.996
Metformin	2.5	NA	Not meassured	NA
Metformin	5	NA	Not meassured	NA
Metformin	10	NA	No effect	0.99
Metformin	20	NA	No effect	0.993
Metformin	40	NA	No effect	0.999
Metformin	80	NA	No effect	0.983
Metformin	160	NA	No effect	0.998
Methotrexate	2.5	NA	No effect	0.979
Methotrexate	5	NA	No effect	0.938
Methotrexate	10	NA	No effect	0.98
Methotrexate	20	NA	S. Tm-favoring	0.971
Methotrexate	40	NA	S. Tm-favoring	0.867
Methotrexate	80	NA	Not meassured	NA
Methotrexate	160	NA	Not meassured	NA
Miconazole	2.5	NA	Not meassured	NA
Miconazole	5	NA	Not meassured	NA
Miconazole	10	NA	No effect	1.07
Miconazole	20	NA	No effect	1.037
Miconazole	40	NA	No effect	0.941
Miconazole	80	NA	No effect	0.743
Miconazole	160	NA	No effect	0.449
Niclosamide	2.5	NA	Not meassured	NA
Niclosamide	5	NA	Not meassured	NA
Niclosamide	10	NA	No effect	1.019
Niclosamide	20	NA	No effect	0.942
Niclosamide	40	NA	No effect	0.924
Niclosamide	80	NA	No effect	0.901
Niclosamide	160	NA	No effect	0.908
Omeprazole	2.5	NA	Not meassured	NA
Omeprazole	5	NA	Not meassured	NA
Omeprazole	10	NA	No effect	1.041
Omeprazole	20	NA	No effect	1.009
Omeprazole	40	NA	No effect	1.019
Omeprazole	80	NA	No effect	0.993
Omeprazole	160	NA	No effect	0.924
Pentamidine isethionate	2.5	NA	Not meassured	NA
Pentamidine isethionate	5	NA	Not meassured	NA
Pentamidine isethionate	10	NA	No effect	1.059
Pentamidine isethionate	20	NA	No effect	1.074
Pentamidine isethionate	40	NA	No effect	0.939
Pentamidine isethionate	80	NA	S. Tm-favoring	0.41
Pentamidine isethionate	160	NA	No effect	0.24
Promethazine	2.5	NA	Not meassured	NA
Promethazine	5	NA	Not meassured	NA
Promethazine	10	NA	No effect	0.97
Promethazine	20	NA	No effect	0.979
Promethazine	40	NA	No effect	0.996
Promethazine	80	NA	No effect	0.993
Promethazine	160	NA	No effect	0.972
Protriptyline	2.5	NA	Not meassured	NA
Protriptyline	5	NA	Not meassured	NA
Protriptyline	10	NA	No effect	1.029
Protriptyline	20	NA	No effect	1.038
Protriptyline	40	NA	No effect	1.021
Protriptyline	80	NA	No effect	1.002
Protriptyline	160	NA	No effect	0.965
Sertindole	2.5	NA	Not meassured	NA
Sertindole	5	NA	Not meassured	NA
Sertindole	10	NA	No effect	0.999
Sertindole	20	NA	No effect	0.983
Sertindole	40	NA	No effect	1.025
Sertindole	80	Low OD	S. Tm-favoring	0.138
Sertindole	160	Low OD	S. Tm-favoring	0.014
Simvastatin	2.5	NA	Not meassured	NA
Simvastatin	5	NA	Not meassured	NA
Simvastatin	10	NA	No effect	0.988
Simvastatin	20	NA	No effect	0.994
Simvastatin	40	NA	No effect	0.934
Simvastatin	80	NA	S. Tm-favoring	0.61
Simvastatin	160	NA	No effect	0.352
Streptozotocin	2.5	NA	Not meassured	NA
Streptozotocin	5	NA	Not meassured	NA
Streptozotocin	10	NA	No effect	1.013
Streptozotocin	20	NA	No effect	0.984
Streptozotocin	40	NA	S. Tm-favoring	0.846
Streptozotocin	80	NA	S. Tm-favoring	0.841
Streptozotocin	160	NA	No effect	0.76
Tamoxifen	2.5	NA	No effect	0.977
Tamoxifen	5	NA	No effect	0.977
Tamoxifen	10	NA	No effect	0.981
Tamoxifen	20	NA	No effect	0.961
Tamoxifen	40	NA	No effect	0.736
Tamoxifen	80	NA	Not meassured	NA
Tamoxifen	160	NA	Not meassured	NA
Tazobactam	2.5	NA	Not meassured	NA
Tazobactam	5	NA	Not meassured	NA
Tazobactam	10	NA	No effect	0.843
Tazobactam	20	NA	No effect	0.728
Tazobactam	40	NA	S. Tm-favoring	0.586
Tazobactam	80	NA	No effect	0.855
Tazobactam	160	NA	S. Tm-favoring	0.649
Telmisartan	2.5	NA	Not meassured	NA
Telmisartan	5	NA	Not meassured	NA
Telmisartan	10	NA	No effect	0.979
Telmisartan	20	NA	No effect	0.977
Telmisartan	40	NA	No effect	0.921
Telmisartan	80	NA	No effect	0.927
Telmisartan	160	NA	No effect	0.957
Terfenadine	2.5	NA	Not meassured	NA
Terfenadine	5	NA	Not meassured	NA
Terfenadine	10	NA	No effect	0.977
Terfenadine	20	NA	No effect	0.924
Terfenadine	40	NA	No effect	0.746
Terfenadine	80	NA	No effect	0.658
Terfenadine	160	Low OD	S. Tm-favoring	0.03
Thioguanosine	2.5	NA	No effect	1.013
Thioguanosine	5	NA	No effect	0.993
Thioguanosine	10	NA	No effect	1.033
Thioguanosine	20	NA	No effect	1.049
Thioguanosine	40	NA	No effect	1.016
Thioguanosine	80	NA	Not meassured	NA
Thioguanosine	160	NA	Not meassured	NA
Tiratricole	2.5	NA	Not meassured	NA
Tiratricole	5	NA	Not meassured	NA
Tiratricole	10	NA	No effect	0.967
Tiratricole	20	NA	No effect	0.894
Tiratricole	40	NA	No effect	0.846
Tiratricole	80	NA	S. Tm-favoring	0.554
Tiratricole	160	Low OD	No effect	0.172
Tobramycin	2.5	NA	Not meassured	NA
Tobramycin	5	NA	Not meassured	NA
Tobramycin	10	NA	No effect	0.989
Tobramycin	20	NA	No effect	0.985
Tobramycin	40	NA	No effect	0.975
Tobramycin	80	NA	No effect	0.975
Tobramycin	160	NA	No effect	1.009
Tolfenamic acid	2.5	NA	Not meassured	NA
Tolfenamic acid	5	NA	Not meassured	NA
Tolfenamic acid	10	NA	No effect	0.992
Tolfenamic acid	20	NA	No effect	1.003
Tolfenamic acid	40	NA	No effect	0.996
Tolfenamic acid	80	NA	No effect	0.968
Tolfenamic acid	160	NA	No effect	0.836
Tribenoside	2.5	NA	Not meassured	NA
Tribenoside	5	NA	Not meassured	NA
Tribenoside	10	NA	No effect	1.004
Tribenoside	20	NA	No effect	0.971
Tribenoside	40	NA	No effect	0.983
Tribenoside	80	NA	No effect	0.915
Tribenoside	160	NA	No effect	0.925
Zafirlukast	2.5	NA	Not meassured	NA
Zafirlukast	5	NA	Not meassured	NA
Zafirlukast	10	NA	No effect	1.027
Zafirlukast	20	NA	No effect	1.022
Zafirlukast	40	NA	No effect	0.935
Zafirlukast	80	NA	No effect	0.848
Zafirlukast	160	NA	No effect	0.887

## Sheet: ED5B
Replicate	Time	CFU	Species	Luminescence	mean_CFU	mean_Lumi	Assay_time
1	1	625000	K. pneumoniae	4337	325000	2449.67	5
2	1	140000	K. pneumoniae	1416	325000	2449.67	5
3	1	210000	K. pneumoniae	1596	325000	2449.67	5
1	2	3650000	K. pneumoniae	12810	1.68333e+06	7060.67	5
2	2	700000	K. pneumoniae	4081	1.68333e+06	7060.67	5
3	2	700000	K. pneumoniae	4291	1.68333e+06	7060.67	5
1	3	10000000	K. pneumoniae	46018	8.33333e+06	24522.7	5
2	3	7000000	K. pneumoniae	14136	8.33333e+06	24522.7	5
3	3	8000000	K. pneumoniae	13414	8.33333e+06	24522.7	5
1	4	66500000	K. pneumoniae	262128	4.11667e+07	154839	5
2	4	33500000	K. pneumoniae	97437	4.11667e+07	154839	5
3	4	23500000	K. pneumoniae	104953	4.11667e+07	154839	5
1	5	335000000	K. pneumoniae	572967	275000000	540014	5
2	5	260000000	K. pneumoniae	491360	275000000	540014	5
3	5	230000000	K. pneumoniae	555715	275000000	540014	5
1	6	455000000	K. pneumoniae	388376	4.53333e+08	434575	5
2	6	380000000	K. pneumoniae	371158	4.53333e+08	434575	5
3	6	525000000	K. pneumoniae	544192	4.53333e+08	434575	5
1	7	370000000	K. pneumoniae	298308	3.21667e+08	329365	5
2	7	275000000	K. pneumoniae	279626	3.21667e+08	329365	5
3	7	320000000	K. pneumoniae	410161	3.21667e+08	329365	5
1	8	300000000	K. pneumoniae	311585	3.11667e+08	354843	5
2	8	215000000	K. pneumoniae	344348	3.11667e+08	354843	5
3	8	420000000	K. pneumoniae	408595	3.11667e+08	354843	5
1	1	625000	S. flexneri	-3	438333	39.6667	5
2	1	600000	S. flexneri	46	438333	39.6667	5
3	1	90000	S. flexneri	76	438333	39.6667	5
1	2	2000000	S. flexneri	130	1.53333e+06	113.333	5
2	2	1700000	S. flexneri	110	1.53333e+06	113.333	5
3	2	900000	S. flexneri	100	1.53333e+06	113.333	5
1	3	7000000	S. flexneri	1023	7850000	666.333	5
2	3	12000000	S. flexneri	743	7850000	666.333	5
3	3	4550000	S. flexneri	233	7850000	666.333	5
1	4	77000000	S. flexneri	9729	56000000	7837	5
2	4	26500000	S. flexneri	6946	56000000	7837	5
3	4	64500000	S. flexneri	6836	56000000	7837	5
1	5	220000000	S. flexneri	27287	4.01667e+08	25294	5
2	5	460000000	S. flexneri	22351	4.01667e+08	25294	5
3	5	525000000	S. flexneri	26244	4.01667e+08	25294	5
1	6	395000000	S. flexneri	13899	3.16667e+08	13985.3	5
2	6	215000000	S. flexneri	15982	3.16667e+08	13985.3	5
3	6	340000000	S. flexneri	12075	3.16667e+08	13985.3	5
1	7	275000000	S. flexneri	9625	375000000	9281.67	5
2	7	290000000	S. flexneri	9706	375000000	9281.67	5
3	7	560000000	S. flexneri	8514	375000000	9281.67	5
1	8	430000000	S. flexneri	8718	365000000	7700	5
2	8	300000000	S. flexneri	6976	365000000	7700	5
3	8	365000000	S. flexneri	7406	365000000	7700	5
1	1	570000	Y. enterocolitica	2313	656667	2179.67	7
2	1	830000	Y. enterocolitica	2223	656667	2179.67	7
3	1	570000	Y. enterocolitica	2003	656667	2179.67	7
1	2	800000	Y. enterocolitica	5115	1085000	4911.33	7
2	2	1185000	Y. enterocolitica	5535	1085000	4911.33	7
3	2	1270000	Y. enterocolitica	4084	1085000	4911.33	7
1	3	1550000	Y. enterocolitica	11017	1.48333e+06	10233	7
2	3	1700000	Y. enterocolitica	10747	1.48333e+06	10233	7
3	3	1200000	Y. enterocolitica	8935	1.48333e+06	10233	7
1	4	4050000	Y. enterocolitica	18959	3.73333e+06	17135.3	7
2	4	4700000	Y. enterocolitica	18338	3.73333e+06	17135.3	7
3	4	2450000	Y. enterocolitica	14109	3.73333e+06	17135.3	7
1	5	8250000	Y. enterocolitica	40977	6.83333e+06	36050.7	7
2	5	6250000	Y. enterocolitica	37881	6.83333e+06	36050.7	7
3	5	6000000	Y. enterocolitica	29294	6.83333e+06	36050.7	7
1	6	16000000	Y. enterocolitica	80438	1.68333e+07	73848	7
2	6	19500000	Y. enterocolitica	79044	1.68333e+07	73848	7
3	6	15000000	Y. enterocolitica	62062	1.68333e+07	73848	7
1	7	25500000	Y. enterocolitica	140556	20000000	121546	7
2	7	22500000	Y. enterocolitica	134114	20000000	121546	7
3	7	12000000	Y. enterocolitica	89968	20000000	121546	7
1	8	57000000	Y. enterocolitica	222538	6.76667e+07	233232	7
2	8	55000000	Y. enterocolitica	244686	6.76667e+07	233232	7
3	8	91000000	Y. enterocolitica	232471	6.76667e+07	233232	7
1	1	750000	Y. pseudotuberculosis	6716	677778	6118.67	7
2	1	540000	Y. pseudotuberculosis	6355	677778	6118.67	7
3	1	743333	Y. pseudotuberculosis	5285	677778	6118.67	7
1	2	580000	Y. pseudotuberculosis	10009	485000	8574	7
2	2	380000	Y. pseudotuberculosis	8187	485000	8574	7
3	2	495000	Y. pseudotuberculosis	7526	485000	8574	7
1	3	2600000	Y. pseudotuberculosis	14874	1800000	13898.7	7
2	3	1800000	Y. pseudotuberculosis	13782	1800000	13898.7	7
3	3	1000000	Y. pseudotuberculosis	13040	1800000	13898.7	7
1	4	2150000	Y. pseudotuberculosis	30134	1.73333e+06	28488	7
2	4	1100000	Y. pseudotuberculosis	28789	1.73333e+06	28488	7
3	4	1950000	Y. pseudotuberculosis	26541	1.73333e+06	28488	7
1	5	3350000	Y. pseudotuberculosis	69023	4.43333e+06	64807.7	7
2	5	3900000	Y. pseudotuberculosis	64303	4.43333e+06	64807.7	7
3	5	6050000	Y. pseudotuberculosis	61097	4.43333e+06	64807.7	7
1	6	7250000	Y. pseudotuberculosis	112896	7.66667e+06	108292	7
2	6	5750000	Y. pseudotuberculosis	106092	7.66667e+06	108292	7
3	6	10000000	Y. pseudotuberculosis	105889	7.66667e+06	108292	7
1	7	15500000	Y. pseudotuberculosis	176576	1.43333e+07	173939	7
2	7	13500000	Y. pseudotuberculosis	176351	1.43333e+07	173939	7
3	7	14000000	Y. pseudotuberculosis	168889	1.43333e+07	173939	7
1	8	28000000	Y. pseudotuberculosis	364397	33000000	348240	7
2	8	37500000	Y. pseudotuberculosis	345361	33000000	348240	7
3	8	33500000	Y. pseudotuberculosis	334963	33000000	348240	7
1	1	2600000	E. coli	5528	2.43333e+06	5815	4.5
2	1	1950000	E. coli	6739	2.43333e+06	5815	4.5
3	1	2750000	E. coli	5178	2.43333e+06	5815	4.5
1	2	12000000	E. coli	14657	8850000	14573.3	4.5
2	2	10500000	E. coli	17472	8850000	14573.3	4.5
3	2	4050000	E. coli	11591	8850000	14573.3	4.5
1	3	80000000	E. coli	67291	6.21667e+07	66016.7	4.5
2	3	80000000	E. coli	73134	6.21667e+07	66016.7	4.5
3	3	26500000	E. coli	57625	6.21667e+07	66016.7	4.5
1	4	235000000	E. coli	307553	2.81667e+08	314550	4.5
2	4	335000000	E. coli	343129	2.81667e+08	314550	4.5
3	4	275000000	E. coli	292968	2.81667e+08	314550	4.5
1	5	1200000000	E. coli	120908	6.68333e+08	124340	4.5
2	5	460000000	E. coli	115162	6.68333e+08	124340	4.5
3	5	345000000	E. coli	136949	6.68333e+08	124340	4.5
1	6	580000000	E. coli	39395	5.63333e+08	51396.7	4.5
2	6	475000000	E. coli	52673	5.63333e+08	51396.7	4.5
3	6	635000000	E. coli	62122	5.63333e+08	51396.7	4.5
1	7	910000000	E. coli	70674	7.01667e+08	72508	4.5
2	7	590000000	E. coli	76620	7.01667e+08	72508	4.5
3	7	605000000	E. coli	70230	7.01667e+08	72508	4.5
1	8	820000000	E. coli	65832	7.18333e+08	72108.7	4.5
2	8	685000000	E. coli	72006	7.18333e+08	72108.7	4.5
3	8	650000000	E. coli	78488	7.18333e+08	72108.7	4.5
1	1	700000	V. cholera	NA	800000	NA	5.5
2	1	500000	V. cholera	NA	800000	NA	5.5
3	1	1200000	V. cholera	NA	800000	NA	5.5
1	2	3600000	V. cholera	NA	2.13333e+06	NA	5.5
2	2	1550000	V. cholera	NA	2.13333e+06	NA	5.5
3	2	1250000	V. cholera	NA	2.13333e+06	NA	5.5
1	3	16000000	V. cholera	NA	1.28333e+07	NA	5.5
2	3	12000000	V. cholera	NA	1.28333e+07	NA	5.5
3	3	10500000	V. cholera	NA	1.28333e+07	NA	5.5
1	4	22000000	V. cholera	NA	3.03333e+07	NA	5.5
2	4	34500000	V. cholera	NA	3.03333e+07	NA	5.5
3	4	34500000	V. cholera	NA	3.03333e+07	NA	5.5
1	5	165000000	V. cholera	NA	165000000	NA	5.5
2	5	150000000	V. cholera	NA	165000000	NA	5.5
3	5	180000000	V. cholera	NA	165000000	NA	5.5
1	6	260000000	V. cholera	NA	8.88333e+08	NA	5.5
2	6	2150000000	V. cholera	NA	8.88333e+08	NA	5.5
3	6	255000000	V. cholera	NA	8.88333e+08	NA	5.5
1	7	170000000	V. cholera	NA	2.66667e+08	NA	5.5
2	7	290000000	V. cholera	NA	2.66667e+08	NA	5.5
3	7	340000000	V. cholera	NA	2.66667e+08	NA	5.5
1	8	285000000	V. cholera	NA	180000000	NA	5.5
2	8	150000000	V. cholera	NA	180000000	NA	5.5
3	8	105000000	V. cholera	NA	180000000	NA	5.5
1	4.5	340000000	E. coli	559948	350000000	601879	4.5
2	4.5	510000000	E. coli	674418	350000000	601879	4.5
3	4.5	200000000	E. coli	571270	350000000	601879	4.5
1	5.5	190000000	V. cholera	NA	830000000	NA	5.5
2	5.5	1300000000	V. cholera	NA	830000000	NA	5.5
3	5.5	1000000000	V. cholera	NA	830000000	NA	5.5

## Sheet: ED5C
Strain	Species	Time	Replicate	mean_rel_growth
LM0068	Y. enterocolitica	7	1	0.00318184
LM0068	Y. enterocolitica	7	2	0.0021719
LM0068	Y. enterocolitica	7	3	0.00130226
LM0069	Y. pseudotuberculosis	7	1	0.00167345
LM0069	Y. pseudotuberculosis	7	2	0.000858454
LM0069	Y. pseudotuberculosis	7	3	0.000963299
LM0070	E. coli	4.5	1	0.0349851
LM0070	E. coli	4.5	2	0.0576089
LM0070	E. coli	4.5	3	0.0471307
LM0071	K. pneumoniae	5	1	0.00913077
LM0071	K. pneumoniae	5	2	0.00999903
LM0071	K. pneumoniae	5	3	0.00690228
LM0119	S. flexneri	5	1	0.00653644
LM0119	S. flexneri	5	2	0.00585134
LM0119	S. flexneri	5	3	0.0050836
LM0110	S. thyphimurium	4.5	1	0.0433044
LM0110	S. thyphimurium	4.5	2	0.0420902
LM0110	S. thyphimurium	4.5	3	0.0400282
NT14112	V. cholerae	5.5	1	0.0322588
NT14112	V. cholerae	5.5	2	0.00315064
NT14112	V. cholerae	5.5	3	0.00696667

## Sheet: ED5D
Drug	Concentration	Pathogen	Excluded	Colonization	mean_OD_norm
Chlorpromazine hydrochloride	10	E. coli	NA	No effect	0.978
Chlorpromazine hydrochloride	10	K. pneumoniae	NA	No effect	0.978
Chlorpromazine hydrochloride	10	S. flexneri	NA	No effect	0.978
Chlorpromazine hydrochloride	10	V. cholerae	NA	No effect	0.978
Chlorpromazine hydrochloride	10	Y. enterocolitica	NA	No effect	0.978
Chlorpromazine hydrochloride	10	Y. pseudotuberculosis	NA	No effect	0.978
Chlorpromazine hydrochloride	20	E. coli	NA	No effect	0.961
Chlorpromazine hydrochloride	20	K. pneumoniae	NA	No effect	0.961
Chlorpromazine hydrochloride	20	S. flexneri	NA	No effect	0.961
Chlorpromazine hydrochloride	20	V. cholerae	NA	No effect	0.961
Chlorpromazine hydrochloride	20	Y. enterocolitica	NA	No effect	0.961
Chlorpromazine hydrochloride	20	Y. pseudotuberculosis	NA	No effect	0.961
Chlorpromazine hydrochloride	40	E. coli	NA	No effect	0.954
Chlorpromazine hydrochloride	40	K. pneumoniae	NA	No effect	0.954
Chlorpromazine hydrochloride	40	S. flexneri	NA	No effect	0.954
Chlorpromazine hydrochloride	40	V. cholerae	NA	No effect	0.954
Chlorpromazine hydrochloride	40	Y. enterocolitica	NA	No effect	0.954
Chlorpromazine hydrochloride	40	Y. pseudotuberculosis	NA	No effect	0.954
Chlorpromazine hydrochloride	80	E. coli	NA	Pathogen-favoring	0.922
Chlorpromazine hydrochloride	80	K. pneumoniae	NA	No effect	0.922
Chlorpromazine hydrochloride	80	S. flexneri	NA	Pathogen-favoring	0.922
Chlorpromazine hydrochloride	80	V. cholerae	NA	No effect	0.922
Chlorpromazine hydrochloride	80	Y. enterocolitica	NA	No effect	0.922
Chlorpromazine hydrochloride	80	Y. pseudotuberculosis	NA	No effect	0.922
Chlorpromazine hydrochloride	100	E. coli	NA	Pathogen-favoring	0.906
Chlorpromazine hydrochloride	100	K. pneumoniae	NA	Pathogen-favoring	0.906
Chlorpromazine hydrochloride	100	S. flexneri	NA	Pathogen-favoring	0.906
Chlorpromazine hydrochloride	100	V. cholerae	NA	No effect	0.906
Chlorpromazine hydrochloride	100	Y. enterocolitica	NA	No effect	0.906
Chlorpromazine hydrochloride	100	Y. pseudotuberculosis	NA	No effect	0.906
Clindamycin	10	E. coli	Low OD	Pathogen-favoring	0.099
Clindamycin	10	K. pneumoniae	Low OD	Pathogen-favoring	0.099
Clindamycin	10	S. flexneri	Low OD	Pathogen-favoring	0.099
Clindamycin	10	V. cholerae	Low OD	Pathogen-favoring	0.099
Clindamycin	10	Y. enterocolitica	Low OD	Pathogen-favoring	0.099
Clindamycin	10	Y. pseudotuberculosis	Low OD	Pathogen-favoring	0.099
Clindamycin	20	E. coli	Low OD	Pathogen-favoring	0.098
Clindamycin	20	K. pneumoniae	Low OD	Pathogen-favoring	0.098
Clindamycin	20	S. flexneri	Low OD	Pathogen-favoring	0.098
Clindamycin	20	V. cholerae	Low OD	Pathogen-favoring	0.098
Clindamycin	20	Y. enterocolitica	Low OD	Pathogen-favoring	0.098
Clindamycin	20	Y. pseudotuberculosis	Low OD	Pathogen-favoring	0.098
Clindamycin	40	E. coli	Low OD	Pathogen-favoring	0.098
Clindamycin	40	K. pneumoniae	Low OD	Pathogen-favoring	0.098
Clindamycin	40	S. flexneri	Low OD	Pathogen-favoring	0.098
Clindamycin	40	V. cholerae	Low OD	Pathogen-favoring	0.098
Clindamycin	40	Y. enterocolitica	Low OD	Pathogen-favoring	0.098
Clindamycin	40	Y. pseudotuberculosis	Low OD	Pathogen-favoring	0.098
Clindamycin	80	E. coli	Low OD	Pathogen-favoring	0.097
Clindamycin	80	K. pneumoniae	Low OD	Pathogen-favoring	0.097
Clindamycin	80	S. flexneri	Low OD	Pathogen-favoring	0.097
Clindamycin	80	V. cholerae	Low OD	Pathogen-favoring	0.097
Clindamycin	80	Y. enterocolitica	Low OD	Pathogen-favoring	0.097
Clindamycin	80	Y. pseudotuberculosis	Low OD	Pathogen-favoring	0.097
Clindamycin	100	E. coli	Low OD	Pathogen-favoring	0.098
Clindamycin	100	K. pneumoniae	Low OD	Pathogen-favoring	0.098
Clindamycin	100	S. flexneri	Low OD	Pathogen-favoring	0.098
Clindamycin	100	V. cholerae	Low OD	Pathogen-favoring	0.098
Clindamycin	100	Y. enterocolitica	Low OD	Pathogen-favoring	0.098
Clindamycin	100	Y. pseudotuberculosis	Low OD	Pathogen-favoring	0.098
Clomiphene	10	E. coli	NA	No effect	0.958
Clomiphene	10	K. pneumoniae	NA	No effect	0.958
Clomiphene	10	S. flexneri	NA	No effect	0.958
Clomiphene	10	V. cholerae	NA	No effect	0.958
Clomiphene	10	Y. enterocolitica	NA	No effect	0.958
Clomiphene	10	Y. pseudotuberculosis	NA	Pathogen-favoring	0.958
Clomiphene	20	E. coli	NA	No effect	0.938
Clomiphene	20	K. pneumoniae	NA	No effect	0.938
Clomiphene	20	S. flexneri	NA	No effect	0.938
Clomiphene	20	V. cholerae	NA	No effect	0.938
Clomiphene	20	Y. enterocolitica	NA	No effect	0.938
Clomiphene	20	Y. pseudotuberculosis	NA	No effect	0.938
Clomiphene	40	E. coli	NA	No effect	0.869
Clomiphene	40	K. pneumoniae	NA	No effect	0.869
Clomiphene	40	S. flexneri	NA	Pathogen-favoring	0.869
Clomiphene	40	V. cholerae	NA	No effect	0.869
Clomiphene	40	Y. enterocolitica	NA	Pathogen-favoring	0.869
Clomiphene	40	Y. pseudotuberculosis	NA	Pathogen-favoring	0.869
Clomiphene	80	E. coli	NA	No effect	0.661
Clomiphene	80	K. pneumoniae	NA	No effect	0.661
Clomiphene	80	S. flexneri	NA	No effect	0.661
Clomiphene	80	V. cholerae	NA	No effect	0.661
Clomiphene	80	Y. enterocolitica	NA	Pathogen-favoring	0.661
Clomiphene	80	Y. pseudotuberculosis	NA	Pathogen-favoring	0.661
Clomiphene	100	E. coli	Low OD	No effect	0.127
Clomiphene	100	K. pneumoniae	Low OD	Pathogen-favoring	0.127
Clomiphene	100	S. flexneri	Low OD	No effect	0.127
Clomiphene	100	V. cholerae	Low OD	No effect	0.127
Clomiphene	100	Y. enterocolitica	Low OD	No effect	0.127
Clomiphene	100	Y. pseudotuberculosis	Low OD	No effect	0.127
Clotrimazole	10	E. coli	NA	No effect	0.971
Clotrimazole	10	K. pneumoniae	NA	No effect	0.971
Clotrimazole	10	S. flexneri	NA	No effect	0.971
Clotrimazole	10	V. cholerae	NA	No effect	0.971
Clotrimazole	10	Y. enterocolitica	NA	No effect	0.971
Clotrimazole	10	Y. pseudotuberculosis	NA	No effect	0.971
Clotrimazole	20	E. coli	NA	No effect	0.933
Clotrimazole	20	K. pneumoniae	NA	No effect	0.933
Clotrimazole	20	S. flexneri	NA	No effect	0.933
Clotrimazole	20	V. cholerae	NA	No effect	0.933
Clotrimazole	20	Y. enterocolitica	NA	No effect	0.933
Clotrimazole	20	Y. pseudotuberculosis	NA	No effect	0.933
Clotrimazole	40	E. coli	NA	No effect	0.945
Clotrimazole	40	K. pneumoniae	NA	No effect	0.945
Clotrimazole	40	S. flexneri	NA	No effect	0.945
Clotrimazole	40	V. cholerae	NA	No effect	0.945
Clotrimazole	40	Y. enterocolitica	NA	No effect	0.945
Clotrimazole	40	Y. pseudotuberculosis	NA	No effect	0.945
Clotrimazole	80	E. coli	NA	Pathogen-favoring	0.694
Clotrimazole	80	K. pneumoniae	NA	Pathogen-favoring	0.694
Clotrimazole	80	S. flexneri	NA	Pathogen-favoring	0.694
Clotrimazole	80	V. cholerae	NA	No effect	0.694
Clotrimazole	80	Y. enterocolitica	NA	No effect	0.694
Clotrimazole	80	Y. pseudotuberculosis	NA	Pathogen-favoring	0.694
Clotrimazole	100	E. coli	NA	Pathogen-favoring	0.455
Clotrimazole	100	K. pneumoniae	NA	Pathogen-favoring	0.455
Clotrimazole	100	S. flexneri	NA	Pathogen-favoring	0.455
Clotrimazole	100	V. cholerae	NA	Pathogen-favoring	0.455
Clotrimazole	100	Y. enterocolitica	NA	Pathogen-favoring	0.455
Clotrimazole	100	Y. pseudotuberculosis	NA	Pathogen-favoring	0.455
Floxuridine	10	E. coli	NA	No effect	0.967
Floxuridine	10	K. pneumoniae	NA	No effect	0.967
Floxuridine	10	S. flexneri	NA	Pathogen-favoring	0.967
Floxuridine	10	V. cholerae	NA	Pathogen-favoring	0.967
Floxuridine	10	Y. enterocolitica	NA	Pathogen-favoring	0.967
Floxuridine	10	Y. pseudotuberculosis	NA	Pathogen-favoring	0.967
Floxuridine	20	E. coli	NA	Pathogen-favoring	0.902
Floxuridine	20	K. pneumoniae	NA	Pathogen-favoring	0.902
Floxuridine	20	S. flexneri	NA	Pathogen-favoring	0.902
Floxuridine	20	V. cholerae	NA	Pathogen-favoring	0.902
Floxuridine	20	Y. enterocolitica	NA	Pathogen-favoring	0.902
Floxuridine	20	Y. pseudotuberculosis	NA	Pathogen-favoring	0.902
Floxuridine	40	E. coli	NA	Pathogen-favoring	0.903
Floxuridine	40	K. pneumoniae	NA	Pathogen-favoring	0.903
Floxuridine	40	S. flexneri	NA	Pathogen-favoring	0.903
Floxuridine	40	V. cholerae	NA	Pathogen-favoring	0.903
Floxuridine	40	Y. enterocolitica	NA	Pathogen-favoring	0.903
Floxuridine	40	Y. pseudotuberculosis	NA	Pathogen-favoring	0.903
Floxuridine	80	E. coli	NA	Pathogen-favoring	0.886
Floxuridine	80	K. pneumoniae	NA	Pathogen-favoring	0.886
Floxuridine	80	S. flexneri	NA	Pathogen-favoring	0.886
Floxuridine	80	V. cholerae	NA	Pathogen-favoring	0.886
Floxuridine	80	Y. enterocolitica	NA	Pathogen-favoring	0.886
Floxuridine	80	Y. pseudotuberculosis	NA	Pathogen-favoring	0.886
Floxuridine	100	E. coli	NA	Pathogen-favoring	0.852
Floxuridine	100	K. pneumoniae	NA	Pathogen-favoring	0.852
Floxuridine	100	S. flexneri	NA	Pathogen-favoring	0.852
Floxuridine	100	V. cholerae	NA	Pathogen-favoring	0.852
Floxuridine	100	Y. enterocolitica	NA	Pathogen-favoring	0.852
Floxuridine	100	Y. pseudotuberculosis	NA	Pathogen-favoring	0.852
Sertindole	10	E. coli	NA	No effect	0.98
Sertindole	10	K. pneumoniae	NA	No effect	0.98
Sertindole	10	S. flexneri	NA	No effect	0.98
Sertindole	10	V. cholerae	NA	No effect	0.98
Sertindole	10	Y. enterocolitica	NA	No effect	0.98
Sertindole	10	Y. pseudotuberculosis	NA	No effect	0.98
Sertindole	20	E. coli	NA	No effect	0.965
Sertindole	20	K. pneumoniae	NA	No effect	0.965
Sertindole	20	S. flexneri	NA	No effect	0.965
Sertindole	20	V. cholerae	NA	No effect	0.965
Sertindole	20	Y. enterocolitica	NA	No effect	0.965
Sertindole	20	Y. pseudotuberculosis	NA	No effect	0.965
Sertindole	40	E. coli	NA	No effect	0.953
Sertindole	40	K. pneumoniae	NA	No effect	0.953
Sertindole	40	S. flexneri	NA	No effect	0.953
Sertindole	40	V. cholerae	NA	No effect	0.953
Sertindole	40	Y. enterocolitica	NA	No effect	0.953
Sertindole	40	Y. pseudotuberculosis	NA	No effect	0.953
Sertindole	80	E. coli	NA	Pathogen-favoring	0.283
Sertindole	80	K. pneumoniae	NA	Pathogen-favoring	0.283
Sertindole	80	S. flexneri	NA	Pathogen-favoring	0.283
Sertindole	80	V. cholerae	NA	Pathogen-favoring	0.283
Sertindole	80	Y. enterocolitica	NA	Pathogen-favoring	0.283
Sertindole	80	Y. pseudotuberculosis	NA	Pathogen-favoring	0.283
Sertindole	100	E. coli	Low OD	Pathogen-favoring	0.123
Sertindole	100	K. pneumoniae	Low OD	Pathogen-favoring	0.123
Sertindole	100	S. flexneri	Low OD	Pathogen-favoring	0.123
Sertindole	100	V. cholerae	Low OD	No effect	0.123
Sertindole	100	Y. enterocolitica	Low OD	Pathogen-favoring	0.123
Sertindole	100	Y. pseudotuberculosis	Low OD	No effect	0.123
Simvastatin	10	E. coli	NA	No effect	0.967
Simvastatin	10	K. pneumoniae	NA	No effect	0.967
Simvastatin	10	S. flexneri	NA	No effect	0.967
Simvastatin	10	V. cholerae	NA	No effect	0.967
Simvastatin	10	Y. enterocolitica	NA	No effect	0.967
Simvastatin	10	Y. pseudotuberculosis	NA	No effect	0.967
Simvastatin	20	E. coli	NA	No effect	0.97
Simvastatin	20	K. pneumoniae	NA	No effect	0.97
Simvastatin	20	S. flexneri	NA	No effect	0.97
Simvastatin	20	V. cholerae	NA	No effect	0.97
Simvastatin	20	Y. enterocolitica	NA	No effect	0.97
Simvastatin	20	Y. pseudotuberculosis	NA	No effect	0.97
Simvastatin	40	E. coli	NA	No effect	0.999
Simvastatin	40	K. pneumoniae	NA	No effect	0.999
Simvastatin	40	S. flexneri	NA	No effect	0.999
Simvastatin	40	V. cholerae	NA	No effect	0.999
Simvastatin	40	Y. enterocolitica	NA	No effect	0.999
Simvastatin	40	Y. pseudotuberculosis	NA	No effect	0.999
Simvastatin	80	E. coli	NA	Pathogen-favoring	0.473
Simvastatin	80	K. pneumoniae	NA	Pathogen-favoring	0.473
Simvastatin	80	S. flexneri	NA	Pathogen-favoring	0.473
Simvastatin	80	V. cholerae	NA	Pathogen-favoring	0.473
Simvastatin	80	Y. enterocolitica	NA	Pathogen-favoring	0.473
Simvastatin	80	Y. pseudotuberculosis	NA	Pathogen-favoring	0.473
Simvastatin	100	E. coli	NA	Pathogen-favoring	0.438
Simvastatin	100	K. pneumoniae	NA	Pathogen-favoring	0.438
Simvastatin	100	S. flexneri	NA	Pathogen-favoring	0.438
Simvastatin	100	V. cholerae	NA	Pathogen-favoring	0.438
Simvastatin	100	Y. enterocolitica	NA	Pathogen-favoring	0.438
Simvastatin	100	Y. pseudotuberculosis	NA	Pathogen-favoring	0.438
Terfenadine	10	E. coli	NA	No effect	0.976
Terfenadine	10	K. pneumoniae	NA	No effect	0.976
Terfenadine	10	S. flexneri	NA	No effect	0.976
Terfenadine	10	V. cholerae	NA	No effect	0.976
Terfenadine	10	Y. enterocolitica	NA	No effect	0.976
Terfenadine	10	Y. pseudotuberculosis	NA	No effect	0.976
Terfenadine	20	E. coli	NA	No effect	0.956
Terfenadine	20	K. pneumoniae	NA	No effect	0.956
Terfenadine	20	S. flexneri	NA	No effect	0.956
Terfenadine	20	V. cholerae	NA	No effect	0.956
Terfenadine	20	Y. enterocolitica	NA	No effect	0.956
Terfenadine	20	Y. pseudotuberculosis	NA	No effect	0.956
Terfenadine	40	E. coli	NA	No effect	0.826
Terfenadine	40	K. pneumoniae	NA	No effect	0.826
Terfenadine	40	S. flexneri	NA	No effect	0.826
Terfenadine	40	V. cholerae	NA	No effect	0.826
Terfenadine	40	Y. enterocolitica	NA	No effect	0.826
Terfenadine	40	Y. pseudotuberculosis	NA	Pathogen-favoring	0.826
Terfenadine	80	E. coli	NA	No effect	0.755
Terfenadine	80	K. pneumoniae	NA	No effect	0.755
Terfenadine	80	S. flexneri	NA	Pathogen-favoring	0.755
Terfenadine	80	V. cholerae	NA	No effect	0.755
Terfenadine	80	Y. enterocolitica	NA	Pathogen-favoring	0.755
Terfenadine	80	Y. pseudotuberculosis	NA	Pathogen-favoring	0.755
Terfenadine	100	E. coli	NA	No effect	0.394
Terfenadine	100	K. pneumoniae	NA	No effect	0.394
Terfenadine	100	S. flexneri	NA	Pathogen-favoring	0.394
Terfenadine	100	V. cholerae	NA	No effect	0.394
Terfenadine	100	Y. enterocolitica	NA	Pathogen-favoring	0.394
Terfenadine	100	Y. pseudotuberculosis	NA	Pathogen-favoring	0.394
Tiratricol	10	E. coli	NA	No effect	0.978
Tiratricol	10	K. pneumoniae	NA	No effect	0.978
Tiratricol	10	S. flexneri	NA	No effect	0.978
Tiratricol	10	V. cholerae	NA	No effect	0.978
Tiratricol	10	Y. enterocolitica	NA	No effect	0.978
Tiratricol	10	Y. pseudotuberculosis	NA	No effect	0.978
Tiratricol	20	E. coli	NA	No effect	0.916
Tiratricol	20	K. pneumoniae	NA	No effect	0.916
Tiratricol	20	S. flexneri	NA	No effect	0.916
Tiratricol	20	V. cholerae	NA	No effect	0.916
Tiratricol	20	Y. enterocolitica	NA	No effect	0.916
Tiratricol	20	Y. pseudotuberculosis	NA	No effect	0.916
Tiratricol	40	E. coli	NA	No effect	0.854
Tiratricol	40	K. pneumoniae	NA	No effect	0.854
Tiratricol	40	S. flexneri	NA	No effect	0.854
Tiratricol	40	V. cholerae	NA	No effect	0.854
Tiratricol	40	Y. enterocolitica	NA	No effect	0.854
Tiratricol	40	Y. pseudotuberculosis	NA	No effect	0.854
Tiratricol	80	E. coli	NA	Pathogen-favoring	0.729
Tiratricol	80	K. pneumoniae	NA	No effect	0.729
Tiratricol	80	S. flexneri	NA	Pathogen-favoring	0.729
Tiratricol	80	V. cholerae	NA	No effect	0.729
Tiratricol	80	Y. enterocolitica	NA	No effect	0.729
Tiratricol	80	Y. pseudotuberculosis	NA	No effect	0.729
Tiratricol	100	E. coli	NA	Pathogen-favoring	0.651
Tiratricol	100	K. pneumoniae	NA	Pathogen-favoring	0.651
Tiratricol	100	S. flexneri	NA	Pathogen-favoring	0.651
Tiratricol	100	V. cholerae	NA	No effect	0.651
Tiratricol	100	Y. enterocolitica	NA	No effect	0.651
Tiratricol	100	Y. pseudotuberculosis	NA	No effect	0.651
Zafirlukast	10	E. coli	NA	Pathogen-favoring	0.923
Zafirlukast	10	K. pneumoniae	NA	No effect	0.923
Zafirlukast	10	S. flexneri	NA	No effect	0.923
Zafirlukast	10	V. cholerae	NA	No effect	0.923
Zafirlukast	10	Y. enterocolitica	NA	No effect	0.923
Zafirlukast	10	Y. pseudotuberculosis	NA	Pathogen-restricting	0.923
Zafirlukast	20	E. coli	NA	Pathogen-favoring	0.883
Zafirlukast	20	K. pneumoniae	NA	No effect	0.883
Zafirlukast	20	S. flexneri	NA	No effect	0.883
Zafirlukast	20	V. cholerae	NA	No effect	0.883
Zafirlukast	20	Y. enterocolitica	NA	No effect	0.883
Zafirlukast	20	Y. pseudotuberculosis	NA	Pathogen-restricting	0.883
Zafirlukast	40	E. coli	NA	No effect	0.809
Zafirlukast	40	K. pneumoniae	NA	No effect	0.809
Zafirlukast	40	S. flexneri	NA	No effect	0.809
Zafirlukast	40	V. cholerae	NA	No effect	0.809
Zafirlukast	40	Y. enterocolitica	NA	Pathogen-restricting	0.809
Zafirlukast	40	Y. pseudotuberculosis	NA	Pathogen-restricting	0.809
Zafirlukast	80	E. coli	NA	No effect	0.804
Zafirlukast	80	K. pneumoniae	NA	No effect	0.804
Zafirlukast	80	S. flexneri	NA	No effect	0.804
Zafirlukast	80	V. cholerae	NA	No effect	0.804
Zafirlukast	80	Y. enterocolitica	NA	Pathogen-restricting	0.804
Zafirlukast	80	Y. pseudotuberculosis	NA	Pathogen-restricting	0.804
Zafirlukast	100	E. coli	NA	No effect	0.812
Zafirlukast	100	K. pneumoniae	NA	No effect	0.812
Zafirlukast	100	S. flexneri	NA	Pathogen-restricting	0.812
Zafirlukast	100	V. cholerae	NA	No effect	0.812
Zafirlukast	100	Y. enterocolitica	NA	Pathogen-restricting	0.812
Zafirlukast	100	Y. pseudotuberculosis	NA	Pathogen-restricting	0.812
