# Supplementary material for: Non-antibiotics disrupt colonization resistance against enteropathogens
Source: Nature. 2025 Jul 16;644(8076):497–505. doi: 10.1038/s41586-025-09217-2 (PMC12350171; doi:10.1038/s41586-025-09217-2)
Supplement: Supplementary file 15 — Source Data Extended Data Fig. 6 [file 41586_2025_9217_MOESM15_ESM.xlsx]

## Sheet: ED6A
Sample	Species	RelAbund	Treatment	treated
2108-lm-d1-060_S60	Veillonella parvula	11.2809	Sertindole	yes
2108-lm-d1-060_S60	Fusobacterium nucleatum	0.702934	Sertindole	yes
2108-lm-d1-060_S60	Streptococcus parasanguinis	28.4162	Sertindole	yes
2108-lm-d1-060_S60	Collinsella aerofaciens	0.0169791	Sertindole	yes
2108-lm-d1-060_S60	Streptococcus salivarius	0.835371	Sertindole	yes
2108-lm-d1-060_S60	Roseburia intestinalis	0	Sertindole	yes
2108-lm-d1-060_S60	Agathobacter rectalis	0.0814996	Sertindole	yes
2108-lm-d1-060_S60	Veillonella parvula	5.71176	Sertindole	yes
2108-lm-d1-060_S60	Lacrimispora saccharolytica	0.339582	Sertindole	yes
2108-lm-d1-060_S60	Enterocloster bolteae	6.47922	Sertindole	yes
2108-lm-d1-060_S60	Ruminococcus_B gnavus	0.577289	Sertindole	yes
2108-lm-d1-060_S60	Bariatricus comes	0.0950829	Sertindole	yes
2108-lm-d1-060_S60	Dorea formicigenerans	2.57742	Sertindole	yes
2108-lm-d1-060_S60	Roseburia intestinalis	0.0645205	Sertindole	yes
2108-lm-d1-060_S60	Eggerthella lenta	3.37544	Sertindole	yes
2108-lm-d1-060_S60	Thomasclavelia ramosa	13.7021	Sertindole	yes
2108-lm-d1-060_S60	Bacteroides fragilis	0.156208	Sertindole	yes
2108-lm-d1-060_S60	Phocaeicola vulgatus	0.037354	Sertindole	yes
2108-lm-d1-060_S60	Phocaeicola vulgatus	0	Sertindole	yes
2108-lm-d1-060_S60	Agathobacter rectalis	0	Sertindole	yes
2108-lm-d1-060_S60	Sarcina perfringens	15.5868	Sertindole	yes
2108-lm-d1-060_S60	Veillonella parvula	5.73553	Sertindole	yes
2108-lm-d1-060_S60	Parabacteroides merdae	0.101874	Sertindole	yes
2108-lm-d1-060_S60	Phocaeicola vulgatus	0	Sertindole	yes
2108-lm-d1-060_S60	Sarcina perfringens	3.75577	Sertindole	yes
2108-lm-d1-060_S60	Bacteroides uniformis	0.0271665	Sertindole	yes
2108-lm-d1-060_S60	Bacteroides thetaiotaomicron	0.342977	Sertindole	yes
2108-lm-d1-061_S61	Collinsella aerofaciens	0.0567012	Sertindole	yes
2108-lm-d1-061_S61	Agathobacter rectalis	0	Sertindole	yes
2108-lm-d1-061_S61	Thomasclavelia ramosa	20.2214	Sertindole	yes
2108-lm-d1-061_S61	Dorea formicigenerans	0.211883	Sertindole	yes
2108-lm-d1-061_S61	Enterocloster bolteae	6.60718	Sertindole	yes
2108-lm-d1-061_S61	Veillonella parvula	12.2773	Sertindole	yes
2108-lm-d1-061_S61	Bariatricus comes	0.167119	Sertindole	yes
2108-lm-d1-061_S61	Fusobacterium nucleatum	0.143245	Sertindole	yes
2108-lm-d1-061_S61	Agathobacter rectalis	0.134292	Sertindole	yes
2108-lm-d1-061_S61	Bacteroides thetaiotaomicron	0.217852	Sertindole	yes
2108-lm-d1-061_S61	Veillonella parvula	11.3164	Sertindole	yes
2108-lm-d1-061_S61	Parabacteroides merdae	0.0775911	Sertindole	yes
2108-lm-d1-061_S61	Streptococcus parasanguinis	16.1151	Sertindole	yes
2108-lm-d1-061_S61	Bacteroides fragilis	0.0537169	Sertindole	yes
2108-lm-d1-061_S61	Roseburia intestinalis	0.0746068	Sertindole	yes
2108-lm-d1-061_S61	Sarcina perfringens	0.787848	Sertindole	yes
2108-lm-d1-061_S61	Streptococcus salivarius	0.238742	Sertindole	yes
2108-lm-d1-061_S61	Lacrimispora saccharolytica	0.146229	Sertindole	yes
2108-lm-d1-061_S61	Veillonella parvula	22.8446	Sertindole	yes
2108-lm-d1-061_S61	Eggerthella lenta	4.65845	Sertindole	yes
2108-lm-d1-061_S61	Phocaeicola vulgatus	0	Sertindole	yes
2108-lm-d1-061_S61	Sarcina perfringens	3.36924	Sertindole	yes
2108-lm-d1-061_S61	Phocaeicola vulgatus	0	Sertindole	yes
2108-lm-d1-061_S61	Bacteroides uniformis	0.0208899	Sertindole	yes
2108-lm-d1-061_S61	Phocaeicola vulgatus	0.032827	Sertindole	yes
2108-lm-d1-061_S61	Ruminococcus_B gnavus	0.226805	Sertindole	yes
2108-lm-d1-061_S61	Roseburia intestinalis	0	Sertindole	yes
2108-lm-d1-062_S62	Eggerthella lenta	6.07386	Sertindole	yes
2108-lm-d1-062_S62	Dorea formicigenerans	0.0451378	Sertindole	yes
2108-lm-d1-062_S62	Veillonella parvula	15.2538	Sertindole	yes
2108-lm-d1-062_S62	Agathobacter rectalis	0	Sertindole	yes
2108-lm-d1-062_S62	Streptococcus salivarius	0.0169267	Sertindole	yes
2108-lm-d1-062_S62	Bacteroides thetaiotaomicron	0.0620645	Sertindole	yes
2108-lm-d1-062_S62	Collinsella aerofaciens	0.0366745	Sertindole	yes
2108-lm-d1-062_S62	Streptococcus parasanguinis	18.1651	Sertindole	yes
2108-lm-d1-062_S62	Enterocloster bolteae	0.270827	Sertindole	yes
2108-lm-d1-062_S62	Sarcina perfringens	0.0902756	Sertindole	yes
2108-lm-d1-062_S62	Veillonella parvula	27.85	Sertindole	yes
2108-lm-d1-062_S62	Bacteroides uniformis	0.0169267	Sertindole	yes
2108-lm-d1-062_S62	Phocaeicola vulgatus	0	Sertindole	yes
2108-lm-d1-062_S62	Parabacteroides merdae	0.0394956	Sertindole	yes
2108-lm-d1-062_S62	Lacrimispora saccharolytica	0.0479589	Sertindole	yes
2108-lm-d1-062_S62	Sarcina perfringens	0.310322	Sertindole	yes
2108-lm-d1-062_S62	Phocaeicola vulgatus	0.0338534	Sertindole	yes
2108-lm-d1-062_S62	Veillonella parvula	14.162	Sertindole	yes
2108-lm-d1-062_S62	Agathobacter rectalis	0	Sertindole	yes
2108-lm-d1-062_S62	Phocaeicola vulgatus	0	Sertindole	yes
2108-lm-d1-062_S62	Bariatricus comes	0.0902756	Sertindole	yes
2108-lm-d1-062_S62	Roseburia intestinalis	0	Sertindole	yes
2108-lm-d1-062_S62	Thomasclavelia ramosa	16.9605	Sertindole	yes
2108-lm-d1-062_S62	Ruminococcus_B gnavus	0.0451378	Sertindole	yes
2108-lm-d1-062_S62	Bacteroides fragilis	0.05078	Sertindole	yes
2108-lm-d1-062_S62	Roseburia intestinalis	0.146698	Sertindole	yes
2108-lm-d1-062_S62	Fusobacterium nucleatum	0.231331	Sertindole	yes
2108-lm-d1-063_S63	Eggerthella lenta	0.231965	Erythromycin	yes
2108-lm-d1-063_S63	Roseburia intestinalis	9.08102	Erythromycin	yes
2108-lm-d1-063_S63	Agathobacter rectalis	0	Erythromycin	yes
2108-lm-d1-063_S63	Streptococcus parasanguinis	0	Erythromycin	yes
2108-lm-d1-063_S63	Sarcina perfringens	0.108823	Erythromycin	yes
2108-lm-d1-063_S63	Streptococcus salivarius	0.0400928	Erythromycin	yes
2108-lm-d1-063_S63	Phocaeicola vulgatus	0	Erythromycin	yes
2108-lm-d1-063_S63	Parabacteroides merdae	0.12887	Erythromycin	yes
2108-lm-d1-063_S63	Collinsella aerofaciens	0	Erythromycin	yes
2108-lm-d1-063_S63	Sarcina perfringens	0.483977	Erythromycin	yes
2108-lm-d1-063_S63	Bacteroides thetaiotaomicron	0.131733	Erythromycin	yes
2108-lm-d1-063_S63	Lacrimispora saccharolytica	0.0286377	Erythromycin	yes
2108-lm-d1-063_S63	Fusobacterium nucleatum	0.237693	Erythromycin	yes
2108-lm-d1-063_S63	Phocaeicola vulgatus	0	Erythromycin	yes
2108-lm-d1-063_S63	Veillonella parvula	0.0715943	Erythromycin	yes
2108-lm-d1-063_S63	Phocaeicola vulgatus	0.114551	Erythromycin	yes
2108-lm-d1-063_S63	Agathobacter rectalis	0	Erythromycin	yes
2108-lm-d1-063_S63	Veillonella parvula	0	Erythromycin	yes
2108-lm-d1-063_S63	Bacteroides fragilis	0.441021	Erythromycin	yes
2108-lm-d1-063_S63	Dorea formicigenerans	0.449612	Erythromycin	yes
2108-lm-d1-063_S63	Roseburia intestinalis	47.0432	Erythromycin	yes
2108-lm-d1-063_S63	Thomasclavelia ramosa	0.423838	Erythromycin	yes
2108-lm-d1-063_S63	Bariatricus comes	0.0887769	Erythromycin	yes
2108-lm-d1-063_S63	Bacteroides uniformis	0.063003	Erythromycin	yes
2108-lm-d1-063_S63	Veillonella parvula	0	Erythromycin	yes
2108-lm-d1-063_S63	Ruminococcus_B gnavus	0.0572754	Erythromycin	yes
2108-lm-d1-063_S63	Enterocloster bolteae	40.7686	Erythromycin	yes
2108-lm-d1-064_S64	Phocaeicola vulgatus	0.0341958	Erythromycin	yes
2108-lm-d1-064_S64	Veillonella parvula	0.190927	Erythromycin	yes
2108-lm-d1-064_S64	Eggerthella lenta	0.0427448	Erythromycin	yes
2108-lm-d1-064_S64	Lacrimispora saccharolytica	0.0512937	Erythromycin	yes
2108-lm-d1-064_S64	Roseburia intestinalis	34.0049	Erythromycin	yes
2108-lm-d1-064_S64	Streptococcus parasanguinis	0.0854896	Erythromycin	yes
2108-lm-d1-064_S64	Thomasclavelia ramosa	0.153881	Erythromycin	yes
2108-lm-d1-064_S64	Agathobacter rectalis	0	Erythromycin	yes
2108-lm-d1-064_S64	Sarcina perfringens	0	Erythromycin	yes
2108-lm-d1-064_S64	Parabacteroides merdae	0.0512937	Erythromycin	yes
2108-lm-d1-064_S64	Bacteroides fragilis	0.0683917	Erythromycin	yes
2108-lm-d1-064_S64	Phocaeicola vulgatus	0	Erythromycin	yes
2108-lm-d1-064_S64	Dorea formicigenerans	1.27379	Erythromycin	yes
2108-lm-d1-064_S64	Veillonella parvula	0	Erythromycin	yes
2108-lm-d1-064_S64	Streptococcus salivarius	0.0256469	Erythromycin	yes
2108-lm-d1-064_S64	Collinsella aerofaciens	0.0142483	Erythromycin	yes
2108-lm-d1-064_S64	Agathobacter rectalis	0	Erythromycin	yes
2108-lm-d1-064_S64	Bariatricus comes	0.0683917	Erythromycin	yes
2108-lm-d1-064_S64	Fusobacterium nucleatum	0.136783	Erythromycin	yes
2108-lm-d1-064_S64	Bacteroides thetaiotaomicron	0.111136	Erythromycin	yes
2108-lm-d1-064_S64	Ruminococcus_B gnavus	0.0398951	Erythromycin	yes
2108-lm-d1-064_S64	Phocaeicola vulgatus	0	Erythromycin	yes
2108-lm-d1-064_S64	Enterocloster bolteae	56.3832	Erythromycin	yes
2108-lm-d1-064_S64	Bacteroides uniformis	0.0512937	Erythromycin	yes
2108-lm-d1-064_S64	Roseburia intestinalis	6.74513	Erythromycin	yes
2108-lm-d1-064_S64	Veillonella parvula	0.0712413	Erythromycin	yes
2108-lm-d1-064_S64	Sarcina perfringens	0.396102	Erythromycin	yes
2108-lm-d1-079_S79	Sarcina perfringens	0.266581	Zafirlukast	yes
2108-lm-d1-079_S79	Collinsella aerofaciens	0	Zafirlukast	yes
2108-lm-d1-079_S79	Bacteroides fragilis	1.8874	Zafirlukast	yes
2108-lm-d1-079_S79	Bacteroides uniformis	0.0362551	Zafirlukast	yes
2108-lm-d1-079_S79	Veillonella parvula	2.58051	Zafirlukast	yes
2108-lm-d1-079_S79	Bariatricus comes	0.0874387	Zafirlukast	yes
2108-lm-d1-079_S79	Phocaeicola vulgatus	0.552357	Zafirlukast	yes
2108-lm-d1-079_S79	Agathobacter rectalis	0.0789081	Zafirlukast	yes
2108-lm-d1-079_S79	Parabacteroides merdae	0.878652	Zafirlukast	yes
2108-lm-d1-079_S79	Thomasclavelia ramosa	0.0618469	Zafirlukast	yes
2108-lm-d1-079_S79	Streptococcus salivarius	0.0170612	Zafirlukast	yes
2108-lm-d1-079_S79	Lacrimispora saccharolytica	4.48283	Zafirlukast	yes
2108-lm-d1-079_S79	Roseburia intestinalis	0	Zafirlukast	yes
2108-lm-d1-079_S79	Fusobacterium nucleatum	7.50906	Zafirlukast	yes
2108-lm-d1-079_S79	Veillonella parvula	4.76221	Zafirlukast	yes
2108-lm-d1-079_S79	Dorea formicigenerans	0.0106633	Zafirlukast	yes
2108-lm-d1-079_S79	Roseburia intestinalis	0.0277245	Zafirlukast	yes
2108-lm-d1-079_S79	Sarcina perfringens	0	Zafirlukast	yes
2108-lm-d1-079_S79	Streptococcus parasanguinis	0	Zafirlukast	yes
2108-lm-d1-079_S79	Agathobacter rectalis	0	Zafirlukast	yes
2108-lm-d1-079_S79	Phocaeicola vulgatus	0.127959	Zafirlukast	yes
2108-lm-d1-079_S79	Bacteroides thetaiotaomicron	48.2512	Zafirlukast	yes
2108-lm-d1-079_S79	Ruminococcus_B gnavus	0.0234592	Zafirlukast	yes
2108-lm-d1-079_S79	Eggerthella lenta	0.0149286	Zafirlukast	yes
2108-lm-d1-079_S79	Veillonella parvula	2.29047	Zafirlukast	yes
2108-lm-d1-079_S79	Phocaeicola vulgatus	0.0895713	Zafirlukast	yes
2108-lm-d1-079_S79	Enterocloster bolteae	25.9629	Zafirlukast	yes
2108-lm-d1-080_S80	Veillonella parvula	2.62156	Zafirlukast	yes
2108-lm-d1-080_S80	Collinsella aerofaciens	0	Zafirlukast	yes
2108-lm-d1-080_S80	Streptococcus parasanguinis	0.00865202	Zafirlukast	yes
2108-lm-d1-080_S80	Fusobacterium nucleatum	9.45233	Zafirlukast	yes
2108-lm-d1-080_S80	Eggerthella lenta	0.017304	Zafirlukast	yes
2108-lm-d1-080_S80	Lacrimispora saccharolytica	0.311473	Zafirlukast	yes
2108-lm-d1-080_S80	Streptococcus salivarius	0.0346081	Zafirlukast	yes
2108-lm-d1-080_S80	Roseburia intestinalis	0.0432601	Zafirlukast	yes
2108-lm-d1-080_S80	Bacteroides fragilis	0.0648901	Zafirlukast	yes
2108-lm-d1-080_S80	Bacteroides uniformis	0.0908462	Zafirlukast	yes
2108-lm-d1-080_S80	Bariatricus comes	0.019467	Zafirlukast	yes
2108-lm-d1-080_S80	Veillonella parvula	2.37498	Zafirlukast	yes
2108-lm-d1-080_S80	Sarcina perfringens	0	Zafirlukast	yes
2108-lm-d1-080_S80	Sarcina perfringens	0.270375	Zafirlukast	yes
2108-lm-d1-080_S80	Phocaeicola vulgatus	0.0627271	Zafirlukast	yes
2108-lm-d1-080_S80	Thomasclavelia ramosa	0.0605641	Zafirlukast	yes
2108-lm-d1-080_S80	Veillonella parvula	4.87974	Zafirlukast	yes
2108-lm-d1-080_S80	Roseburia intestinalis	0	Zafirlukast	yes
2108-lm-d1-080_S80	Agathobacter rectalis	0	Zafirlukast	yes
2108-lm-d1-080_S80	Parabacteroides merdae	0.0865202	Zafirlukast	yes
2108-lm-d1-080_S80	Dorea formicigenerans	0	Zafirlukast	yes
2108-lm-d1-080_S80	Phocaeicola vulgatus	0.227115	Zafirlukast	yes
2108-lm-d1-080_S80	Enterocloster bolteae	22.2227	Zafirlukast	yes
2108-lm-d1-080_S80	Ruminococcus_B gnavus	0.025956	Zafirlukast	yes
2108-lm-d1-080_S80	Bacteroides thetaiotaomicron	57.0319	Zafirlukast	yes
2108-lm-d1-080_S80	Agathobacter rectalis	0	Zafirlukast	yes
2108-lm-d1-080_S80	Phocaeicola vulgatus	0.0930092	Zafirlukast	yes
2108-lm-d1-153_S153	Agathobacter rectalis	0	Erythromycin	yes
2108-lm-d1-153_S153	Bacteroides fragilis	0.121595	Erythromycin	yes
2108-lm-d1-153_S153	Veillonella parvula	0	Erythromycin	yes
2108-lm-d1-153_S153	Phocaeicola vulgatus	0	Erythromycin	yes
2108-lm-d1-153_S153	Bacteroides thetaiotaomicron	0.0821585	Erythromycin	yes
2108-lm-d1-153_S153	Thomasclavelia ramosa	0.0821585	Erythromycin	yes
2108-lm-d1-153_S153	Phocaeicola vulgatus	0	Erythromycin	yes
2108-lm-d1-153_S153	Bacteroides uniformis	0.0591541	Erythromycin	yes
2108-lm-d1-153_S153	Sarcina perfringens	0	Erythromycin	yes
2108-lm-d1-153_S153	Streptococcus parasanguinis	0	Erythromycin	yes
2108-lm-d1-153_S153	Bariatricus comes	0.128167	Erythromycin	yes
2108-lm-d1-153_S153	Fusobacterium nucleatum	0.184035	Erythromycin	yes
2108-lm-d1-153_S153	Dorea formicigenerans	1.32111	Erythromycin	yes
2108-lm-d1-153_S153	Collinsella aerofaciens	0	Erythromycin	yes
2108-lm-d1-153_S153	Streptococcus salivarius	0.0328634	Erythromycin	yes
2108-lm-d1-153_S153	Veillonella parvula	0	Erythromycin	yes
2108-lm-d1-153_S153	Eggerthella lenta	0.019718	Erythromycin	yes
2108-lm-d1-153_S153	Phocaeicola vulgatus	0.029577	Erythromycin	yes
2108-lm-d1-153_S153	Veillonella parvula	0	Erythromycin	yes
2108-lm-d1-153_S153	Agathobacter rectalis	0	Erythromycin	yes
2108-lm-d1-153_S153	Parabacteroides merdae	0.0558678	Erythromycin	yes
2108-lm-d1-153_S153	Sarcina perfringens	0.486378	Erythromycin	yes
2108-lm-d1-153_S153	Enterocloster bolteae	37.5267	Erythromycin	yes
2108-lm-d1-153_S153	Ruminococcus_B gnavus	0.0492951	Erythromycin	yes
2108-lm-d1-153_S153	Roseburia intestinalis	10.0398	Erythromycin	yes
2108-lm-d1-153_S153	Roseburia intestinalis	49.7552	Erythromycin	yes
2108-lm-d1-153_S153	Lacrimispora saccharolytica	0.0262907	Erythromycin	yes
2108-lm-d1-169_S169	Thomasclavelia ramosa	0.0893367	Zafirlukast	yes
2108-lm-d1-169_S169	Agathobacter rectalis	0.034742	Zafirlukast	yes
2108-lm-d1-169_S169	Streptococcus parasanguinis	0.0769288	Zafirlukast	yes
2108-lm-d1-169_S169	Lacrimispora saccharolytica	0.183636	Zafirlukast	yes
2108-lm-d1-169_S169	Veillonella parvula	4.11197	Zafirlukast	yes
2108-lm-d1-169_S169	Enterocloster bolteae	2.93074	Zafirlukast	yes
2108-lm-d1-169_S169	Eggerthella lenta	0.0272973	Zafirlukast	yes
2108-lm-d1-169_S169	Phocaeicola vulgatus	0.0570762	Zafirlukast	yes
2108-lm-d1-169_S169	Veillonella parvula	7.28094	Zafirlukast	yes
2108-lm-d1-169_S169	Roseburia intestinalis	0	Zafirlukast	yes
2108-lm-d1-169_S169	Phocaeicola vulgatus	0	Zafirlukast	yes
2108-lm-d1-169_S169	Bacteroides thetaiotaomicron	59.7365	Zafirlukast	yes
2108-lm-d1-169_S169	Bacteroides uniformis	0.034742	Zafirlukast	yes
2108-lm-d1-169_S169	Veillonella parvula	3.72732	Zafirlukast	yes
2108-lm-d1-169_S169	Bacteroides fragilis	0.205971	Zafirlukast	yes
2108-lm-d1-169_S169	Collinsella aerofaciens	0.0272973	Zafirlukast	yes
2108-lm-d1-169_S169	Roseburia intestinalis	0	Zafirlukast	yes
2108-lm-d1-169_S169	Fusobacterium nucleatum	20.6268	Zafirlukast	yes
2108-lm-d1-169_S169	Parabacteroides merdae	0.0521131	Zafirlukast	yes
2108-lm-d1-169_S169	Ruminococcus_B gnavus	0.0272973	Zafirlukast	yes
2108-lm-d1-169_S169	Bariatricus comes	0.0769288	Zafirlukast	yes
2108-lm-d1-169_S169	Streptococcus salivarius	0.0223342	Zafirlukast	yes
2108-lm-d1-169_S169	Agathobacter rectalis	0	Zafirlukast	yes
2108-lm-d1-169_S169	Dorea formicigenerans	0.0124079	Zafirlukast	yes
2108-lm-d1-169_S169	Sarcina perfringens	0.325086	Zafirlukast	yes
2108-lm-d1-169_S169	Phocaeicola vulgatus	0.258084	Zafirlukast	yes
2108-lm-d1-169_S169	Sarcina perfringens	0.0744472	Zafirlukast	yes
2108-lm-d1-181_S181	Collinsella aerofaciens	0.119031	Floxuridine	yes
2108-lm-d1-181_S181	Lacrimispora saccharolytica	3.93596	Floxuridine	yes
2108-lm-d1-181_S181	Veillonella parvula	1.2776	Floxuridine	yes
2108-lm-d1-181_S181	Sarcina perfringens	0.144821	Floxuridine	yes
2108-lm-d1-181_S181	Phocaeicola vulgatus	0	Floxuridine	yes
2108-lm-d1-181_S181	Phocaeicola vulgatus	0	Floxuridine	yes
2108-lm-d1-181_S181	Bacteroides uniformis	0.178547	Floxuridine	yes
2108-lm-d1-181_S181	Veillonella parvula	0.956216	Floxuridine	yes
2108-lm-d1-181_S181	Bacteroides fragilis	0.210288	Floxuridine	yes
2108-lm-d1-181_S181	Veillonella parvula	0.684429	Floxuridine	yes
2108-lm-d1-181_S181	Thomasclavelia ramosa	0.184498	Floxuridine	yes
2108-lm-d1-181_S181	Roseburia intestinalis	12.6431	Floxuridine	yes
2108-lm-d1-181_S181	Fusobacterium nucleatum	2.00171	Floxuridine	yes
2108-lm-d1-181_S181	Roseburia intestinalis	2.43419	Floxuridine	yes
2108-lm-d1-181_S181	Bariatricus comes	25.5302	Floxuridine	yes
2108-lm-d1-181_S181	Streptococcus parasanguinis	0	Floxuridine	yes
2108-lm-d1-181_S181	Bacteroides thetaiotaomicron	1.21015	Floxuridine	yes
2108-lm-d1-181_S181	Dorea formicigenerans	2.78136	Floxuridine	yes
2108-lm-d1-181_S181	Agathobacter rectalis	1.12286	Floxuridine	yes
2108-lm-d1-181_S181	Parabacteroides merdae	25.3794	Floxuridine	yes
2108-lm-d1-181_S181	Agathobacter rectalis	4.80489	Floxuridine	yes
2108-lm-d1-181_S181	Streptococcus salivarius	0	Floxuridine	yes
2108-lm-d1-181_S181	Enterocloster bolteae	0.987958	Floxuridine	yes
2108-lm-d1-181_S181	Eggerthella lenta	12.6213	Floxuridine	yes
2108-lm-d1-181_S181	Phocaeicola vulgatus	0.0654671	Floxuridine	yes
2108-lm-d1-181_S181	Sarcina perfringens	0.605075	Floxuridine	yes
2108-lm-d1-181_S181	Ruminococcus_B gnavus	0.105144	Floxuridine	yes
2108-lm-d1-182_S182	Collinsella aerofaciens	9.56861	Floxuridine	yes
2108-lm-d1-182_S182	Veillonella parvula	0.150426	Floxuridine	yes
2108-lm-d1-182_S182	Sarcina perfringens	0.359492	Floxuridine	yes
2108-lm-d1-182_S182	Veillonella parvula	0.318699	Floxuridine	yes
2108-lm-d1-182_S182	Fusobacterium nucleatum	1.39972	Floxuridine	yes
2108-lm-d1-182_S182	Lacrimispora saccharolytica	3.47764	Floxuridine	yes
2108-lm-d1-182_S182	Thomasclavelia ramosa	0.0535414	Floxuridine	yes
2108-lm-d1-182_S182	Roseburia intestinalis	13.2808	Floxuridine	yes
2108-lm-d1-182_S182	Dorea formicigenerans	2.43996	Floxuridine	yes
2108-lm-d1-182_S182	Roseburia intestinalis	2.802	Floxuridine	yes
2108-lm-d1-182_S182	Bacteroides fragilis	0.0509918	Floxuridine	yes
2108-lm-d1-182_S182	Agathobacter rectalis	3.94421	Floxuridine	yes
2108-lm-d1-182_S182	Phocaeicola vulgatus	0	Floxuridine	yes
2108-lm-d1-182_S182	Agathobacter rectalis	0.902555	Floxuridine	yes
2108-lm-d1-182_S182	Streptococcus salivarius	0.0127479	Floxuridine	yes
2108-lm-d1-182_S182	Bacteroides thetaiotaomicron	0.158075	Floxuridine	yes
2108-lm-d1-182_S182	Parabacteroides merdae	19.2698	Floxuridine	yes
2108-lm-d1-182_S182	Ruminococcus_B gnavus	0.0917852	Floxuridine	yes
2108-lm-d1-182_S182	Enterocloster bolteae	3.13345	Floxuridine	yes
2108-lm-d1-182_S182	Veillonella parvula	0.382438	Floxuridine	yes
2108-lm-d1-182_S182	Sarcina perfringens	0	Floxuridine	yes
2108-lm-d1-182_S182	Eggerthella lenta	8.27342	Floxuridine	yes
2108-lm-d1-182_S182	Phocaeicola vulgatus	0	Floxuridine	yes
2108-lm-d1-182_S182	Streptococcus parasanguinis	0	Floxuridine	yes
2108-lm-d1-182_S182	Bariatricus comes	28.5197	Floxuridine	yes
2108-lm-d1-182_S182	Phocaeicola vulgatus	0.0305951	Floxuridine	yes
2108-lm-d1-182_S182	Bacteroides uniformis	1.35638	Floxuridine	yes
2108-lm-d1-183_S183	Lacrimispora saccharolytica	3.93257	Floxuridine	yes
2108-lm-d1-183_S183	Phocaeicola vulgatus	0	Floxuridine	yes
2108-lm-d1-183_S183	Bacteroides thetaiotaomicron	2.47635	Floxuridine	yes
2108-lm-d1-183_S183	Veillonella parvula	0.114764	Floxuridine	yes
2108-lm-d1-183_S183	Bacteroides fragilis	0.17087	Floxuridine	yes
2108-lm-d1-183_S183	Sarcina perfringens	0.525363	Floxuridine	yes
2108-lm-d1-183_S183	Fusobacterium nucleatum	0.913009	Floxuridine	yes
2108-lm-d1-183_S183	Collinsella aerofaciens	7.39588	Floxuridine	yes
2108-lm-d1-183_S183	Agathobacter rectalis	4.98585	Floxuridine	yes
2108-lm-d1-183_S183	Eggerthella lenta	5.65403	Floxuridine	yes
2108-lm-d1-183_S183	Veillonella parvula	0.183622	Floxuridine	yes
2108-lm-d1-183_S183	Parabacteroides merdae	18.7677	Floxuridine	yes
2108-lm-d1-183_S183	Enterocloster bolteae	4.74612	Floxuridine	yes
2108-lm-d1-183_S183	Dorea formicigenerans	2.41514	Floxuridine	yes
2108-lm-d1-183_S183	Roseburia intestinalis	1.38227	Floxuridine	yes
2108-lm-d1-183_S183	Thomasclavelia ramosa	0.175971	Floxuridine	yes
2108-lm-d1-183_S183	Streptococcus parasanguinis	0	Floxuridine	yes
2108-lm-d1-183_S183	Agathobacter rectalis	1.05328	Floxuridine	yes
2108-lm-d1-183_S183	Phocaeicola vulgatus	0.104562	Floxuridine	yes
2108-lm-d1-183_S183	Bariatricus comes	32.5597	Floxuridine	yes
2108-lm-d1-183_S183	Streptococcus salivarius	0.0306037	Floxuridine	yes
2108-lm-d1-183_S183	Roseburia intestinalis	6.36301	Floxuridine	yes
2108-lm-d1-183_S183	Bacteroides uniformis	5.62087	Floxuridine	yes
2108-lm-d1-183_S183	Veillonella parvula	0.181072	Floxuridine	yes
2108-lm-d1-183_S183	Sarcina perfringens	0.124965	Floxuridine	yes
2108-lm-d1-183_S183	Ruminococcus_B gnavus	0.0969116	Floxuridine	yes
2108-lm-d1-183_S183	Phocaeicola vulgatus	0	Floxuridine	yes
2193	Thomasclavelia ramosa	0	Floxuridine	no
2193	Bariatricus comes	18.1465	Floxuridine	no
2193	Phocaeicola vulgatus	0	Floxuridine	no
2193	Roseburia intestinalis	3.25679	Floxuridine	no
2193	Collinsella aerofaciens	10.2661	Floxuridine	no
2193	Veillonella parvula	0	Floxuridine	no
2193	Ruminococcus_B gnavus	0	Floxuridine	no
2193	Veillonella parvula	0	Floxuridine	no
2193	Fusobacterium nucleatum	0	Floxuridine	no
2193	Eggerthella lenta	1.09822	Floxuridine	no
2193	Agathobacter rectalis	8.69969	Floxuridine	no
2193	Enterocloster bolteae	2.8299	Floxuridine	no
2193	Phocaeicola vulgatus	0	Floxuridine	no
2193	Lacrimispora saccharolytica	4.28271	Floxuridine	no
2193	Roseburia intestinalis	16.043	Floxuridine	no
2193	Bacteroides thetaiotaomicron	0	Floxuridine	no
2193	Agathobacter rectalis	3.28433	Floxuridine	no
2193	Parabacteroides merdae	32.0928	Floxuridine	no
2193	Veillonella parvula	0	Floxuridine	no
2193	Bacteroides uniformis	0	Floxuridine	no
2193	Phocaeicola vulgatus	0	Floxuridine	no
2195	Bacteroides thetaiotaomicron	52.8772	Zafirlukast	no
2195	Thomasclavelia ramosa	0.63842	Zafirlukast	no
2195	Veillonella parvula	3.91927	Zafirlukast	no
2195	Parabacteroides merdae	0.157458	Zafirlukast	no
2195	Lacrimispora saccharolytica	0.0229029	Zafirlukast	no
2195	Collinsella aerofaciens	0.163184	Zafirlukast	no
2195	Bacteroides uniformis	0.0286287	Zafirlukast	no
2195	Roseburia intestinalis	0	Zafirlukast	no
2195	Roseburia intestinalis	0.226167	Zafirlukast	no
2195	Fusobacterium nucleatum	6.89951	Zafirlukast	no
2195	Enterocloster bolteae	21.2482	Zafirlukast	no
2195	Bariatricus comes	0.0830232	Zafirlukast	no
2195	Veillonella parvula	4.84397	Zafirlukast	no
2195	Ruminococcus_B gnavus	0.180361	Zafirlukast	no
2195	Veillonella parvula	8.41397	Zafirlukast	no
2195	Agathobacter rectalis	0.0601202	Zafirlukast	no
2195	Phocaeicola vulgatus	0	Zafirlukast	no
2195	Eggerthella lenta	0.0200401	Zafirlukast	no
2195	Phocaeicola vulgatus	0	Zafirlukast	no
2195	Agathobacter rectalis	0	Zafirlukast	no
2195	Phocaeicola vulgatus	0.217578	Zafirlukast	no
2198	Veillonella parvula	0	Erythromycin	no
2198	Collinsella aerofaciens	0	Erythromycin	no
2198	Ruminococcus_B gnavus	0	Erythromycin	no
2198	Veillonella parvula	0	Erythromycin	no
2198	Bariatricus comes	0	Erythromycin	no
2198	Bacteroides uniformis	0	Erythromycin	no
2198	Veillonella parvula	0.0629468	Erythromycin	no
2198	Phocaeicola vulgatus	0	Erythromycin	no
2198	Parabacteroides merdae	0	Erythromycin	no
2198	Bacteroides thetaiotaomicron	0.0314734	Erythromycin	no
2198	Agathobacter rectalis	0	Erythromycin	no
2198	Lacrimispora saccharolytica	0	Erythromycin	no
2198	Eggerthella lenta	0.0539544	Erythromycin	no
2198	Fusobacterium nucleatum	0	Erythromycin	no
2198	Enterocloster bolteae	17.8814	Erythromycin	no
2198	Phocaeicola vulgatus	0	Erythromycin	no
2198	Agathobacter rectalis	0	Erythromycin	no
2198	Roseburia intestinalis	67.3216	Erythromycin	no
2198	Roseburia intestinalis	14.4643	Erythromycin	no
2198	Thomasclavelia ramosa	0.184344	Erythromycin	no
2198	Phocaeicola vulgatus	0	Erythromycin	no
2202	Phocaeicola vulgatus	0	Sertindole	no
2202	Veillonella parvula	5.44903	Sertindole	no
2202	Eggerthella lenta	20.2024	Sertindole	no
2202	Collinsella aerofaciens	0	Sertindole	no
2202	Lacrimispora saccharolytica	0	Sertindole	no
2202	Bariatricus comes	0	Sertindole	no
2202	Bacteroides thetaiotaomicron	0	Sertindole	no
2202	Agathobacter rectalis	0	Sertindole	no
2202	Phocaeicola vulgatus	0	Sertindole	no
2202	Thomasclavelia ramosa	58.0547	Sertindole	no
2202	Parabacteroides merdae	0	Sertindole	no
2202	Veillonella parvula	5.65388	Sertindole	no
2202	Roseburia intestinalis	0	Sertindole	no
2202	Roseburia intestinalis	0	Sertindole	no
2202	Enterocloster bolteae	0	Sertindole	no
2202	Veillonella parvula	10.64	Sertindole	no
2202	Fusobacterium nucleatum	0	Sertindole	no
2202	Agathobacter rectalis	0	Sertindole	no
2202	Bacteroides uniformis	0	Sertindole	no
2202	Phocaeicola vulgatus	0	Sertindole	no
2202	Ruminococcus_B gnavus	0	Sertindole	no
2204	Lacrimispora saccharolytica	6.15309	Floxuridine	no
2204	Collinsella aerofaciens	3.28997	Floxuridine	no
2204	Bacteroides uniformis	0	Floxuridine	no
2204	Bariatricus comes	23.9561	Floxuridine	no
2204	Phocaeicola vulgatus	0	Floxuridine	no
2204	Fusobacterium nucleatum	0	Floxuridine	no
2204	Roseburia intestinalis	15.8778	Floxuridine	no
2204	Phocaeicola vulgatus	0	Floxuridine	no
2204	Veillonella parvula	0	Floxuridine	no
2204	Ruminococcus_B gnavus	0	Floxuridine	no
2204	Phocaeicola vulgatus	0	Floxuridine	no
2204	Veillonella parvula	0	Floxuridine	no
2204	Enterocloster bolteae	3.81555	Floxuridine	no
2204	Parabacteroides merdae	36.9969	Floxuridine	no
2204	Veillonella parvula	0	Floxuridine	no
2204	Agathobacter rectalis	1.59707	Floxuridine	no
2204	Eggerthella lenta	0.304896	Floxuridine	no
2204	Roseburia intestinalis	2.96475	Floxuridine	no
2204	Thomasclavelia ramosa	0	Floxuridine	no
2204	Agathobacter rectalis	5.04385	Floxuridine	no
2204	Bacteroides thetaiotaomicron	0	Floxuridine	no
2206	Roseburia intestinalis	0	Zafirlukast	no
2206	Agathobacter rectalis	0	Zafirlukast	no
2206	Veillonella parvula	3.38883	Zafirlukast	no
2206	Ruminococcus_B gnavus	0	Zafirlukast	no
2206	Bacteroides thetaiotaomicron	57.0261	Zafirlukast	no
2206	Veillonella parvula	5.91291	Zafirlukast	no
2206	Veillonella parvula	2.95084	Zafirlukast	no
2206	Fusobacterium nucleatum	11.2755	Zafirlukast	no
2206	Thomasclavelia ramosa	0.056153	Zafirlukast	no
2206	Agathobacter rectalis	0	Zafirlukast	no
2206	Phocaeicola vulgatus	0	Zafirlukast	no
2206	Phocaeicola vulgatus	0	Zafirlukast	no
2206	Bariatricus comes	0	Zafirlukast	no
2206	Lacrimispora saccharolytica	0	Zafirlukast	no
2206	Phocaeicola vulgatus	0	Zafirlukast	no
2206	Collinsella aerofaciens	0	Zafirlukast	no
2206	Roseburia intestinalis	0	Zafirlukast	no
2206	Bacteroides uniformis	0	Zafirlukast	no
2206	Parabacteroides merdae	0	Zafirlukast	no
2206	Enterocloster bolteae	19.3896	Zafirlukast	no
2206	Eggerthella lenta	0	Zafirlukast	no
2209	Thomasclavelia ramosa	0	Erythromycin	no
2209	Veillonella parvula	0	Erythromycin	no
2209	Bacteroides thetaiotaomicron	0	Erythromycin	no
2209	Collinsella aerofaciens	0	Erythromycin	no
2209	Enterocloster bolteae	19.0854	Erythromycin	no
2209	Roseburia intestinalis	13.3184	Erythromycin	no
2209	Phocaeicola vulgatus	0	Erythromycin	no
2209	Eggerthella lenta	0	Erythromycin	no
2209	Parabacteroides merdae	0	Erythromycin	no
2209	Veillonella parvula	0	Erythromycin	no
2209	Veillonella parvula	0	Erythromycin	no
2209	Agathobacter rectalis	0	Erythromycin	no
2209	Bacteroides uniformis	0	Erythromycin	no
2209	Ruminococcus_B gnavus	0	Erythromycin	no
2209	Fusobacterium nucleatum	0	Erythromycin	no
2209	Lacrimispora saccharolytica	0	Erythromycin	no
2209	Phocaeicola vulgatus	0	Erythromycin	no
2209	Roseburia intestinalis	67.5962	Erythromycin	no
2209	Bariatricus comes	0	Erythromycin	no
2209	Phocaeicola vulgatus	0	Erythromycin	no
2209	Agathobacter rectalis	0	Erythromycin	no
2213	Collinsella aerofaciens	0	Sertindole	no
2213	Parabacteroides merdae	0	Sertindole	no
2213	Ruminococcus_B gnavus	0	Sertindole	no
2213	Lacrimispora saccharolytica	0	Sertindole	no
2213	Roseburia intestinalis	0.072001	Sertindole	no
2213	Agathobacter rectalis	0	Sertindole	no
2213	Enterocloster bolteae	0.0626096	Sertindole	no
2213	Veillonella parvula	8.33646	Sertindole	no
2213	Phocaeicola vulgatus	0	Sertindole	no
2213	Eggerthella lenta	19.3432	Sertindole	no
2213	Phocaeicola vulgatus	0	Sertindole	no
2213	Fusobacterium nucleatum	0	Sertindole	no
2213	Roseburia intestinalis	0.422615	Sertindole	no
2213	Agathobacter rectalis	0	Sertindole	no
2213	Bacteroides thetaiotaomicron	0	Sertindole	no
2213	Bariatricus comes	0	Sertindole	no
2213	Veillonella parvula	8.16116	Sertindole	no
2213	Veillonella parvula	15.3018	Sertindole	no
2213	Thomasclavelia ramosa	48.3002	Sertindole	no
2213	Phocaeicola vulgatus	0	Sertindole	no
2213	Bacteroides uniformis	0	Sertindole	no
2215	Phocaeicola vulgatus	0	Floxuridine	no
2215	Bariatricus comes	20.5677	Floxuridine	no
2215	Ruminococcus_B gnavus	0	Floxuridine	no
2215	Roseburia intestinalis	2.13065	Floxuridine	no
2215	Bacteroides uniformis	0	Floxuridine	no
2215	Eggerthella lenta	0.957817	Floxuridine	no
2215	Veillonella parvula	0	Floxuridine	no
2215	Agathobacter rectalis	5.41069	Floxuridine	no
2215	Enterocloster bolteae	1.53642	Floxuridine	no
2215	Veillonella parvula	0	Floxuridine	no
2215	Phocaeicola vulgatus	0	Floxuridine	no
2215	Lacrimispora saccharolytica	3.17839	Floxuridine	no
2215	Fusobacterium nucleatum	0	Floxuridine	no
2215	Phocaeicola vulgatus	0	Floxuridine	no
2215	Roseburia intestinalis	10.4539	Floxuridine	no
2215	Parabacteroides merdae	30.615	Floxuridine	no
2215	Veillonella parvula	0	Floxuridine	no
2215	Thomasclavelia ramosa	0	Floxuridine	no
2215	Collinsella aerofaciens	9.78537	Floxuridine	no
2215	Bacteroides thetaiotaomicron	0	Floxuridine	no
2215	Agathobacter rectalis	15.3642	Floxuridine	no
2217	Collinsella aerofaciens	0	Zafirlukast	no
2217	Enterocloster bolteae	20.46	Zafirlukast	no
2217	Roseburia intestinalis	0	Zafirlukast	no
2217	Fusobacterium nucleatum	7.93469	Zafirlukast	no
2217	Veillonella parvula	8.6709	Zafirlukast	no
2217	Bacteroides uniformis	0	Zafirlukast	no
2217	Roseburia intestinalis	0	Zafirlukast	no
2217	Thomasclavelia ramosa	0	Zafirlukast	no
2217	Bacteroides thetaiotaomicron	53.3571	Zafirlukast	no
2217	Agathobacter rectalis	0	Zafirlukast	no
2217	Phocaeicola vulgatus	0	Zafirlukast	no
2217	Parabacteroides merdae	0	Zafirlukast	no
2217	Veillonella parvula	4.50887	Zafirlukast	no
2217	Veillonella parvula	5.06839	Zafirlukast	no
2217	Ruminococcus_B gnavus	0	Zafirlukast	no
2217	Phocaeicola vulgatus	0	Zafirlukast	no
2217	Phocaeicola vulgatus	0	Zafirlukast	no
2217	Agathobacter rectalis	0	Zafirlukast	no
2217	Eggerthella lenta	0	Zafirlukast	no
2217	Bariatricus comes	0	Zafirlukast	no
2217	Lacrimispora saccharolytica	0	Zafirlukast	no
2220	Veillonella parvula	0	Erythromycin	no
2220	Ruminococcus_B gnavus	0	Erythromycin	no
2220	Enterocloster bolteae	13.5814	Erythromycin	no
2220	Veillonella parvula	0	Erythromycin	no
2220	Fusobacterium nucleatum	0	Erythromycin	no
2220	Phocaeicola vulgatus	0	Erythromycin	no
2220	Bariatricus comes	0	Erythromycin	no
2220	Lacrimispora saccharolytica	0	Erythromycin	no
2220	Phocaeicola vulgatus	0	Erythromycin	no
2220	Agathobacter rectalis	0	Erythromycin	no
2220	Collinsella aerofaciens	0	Erythromycin	no
2220	Veillonella parvula	0	Erythromycin	no
2220	Roseburia intestinalis	72.2843	Erythromycin	no
2220	Roseburia intestinalis	14.1343	Erythromycin	no
2220	Eggerthella lenta	0	Erythromycin	no
2220	Agathobacter rectalis	0	Erythromycin	no
2220	Bacteroides thetaiotaomicron	0	Erythromycin	no
2220	Thomasclavelia ramosa	0	Erythromycin	no
2220	Phocaeicola vulgatus	0	Erythromycin	no
2220	Bacteroides uniformis	0	Erythromycin	no
2220	Parabacteroides merdae	0	Erythromycin	no
2224	Veillonella parvula	8.25892	Sertindole	no
2224	Collinsella aerofaciens	0	Sertindole	no
2224	Eggerthella lenta	21.9953	Sertindole	no
2224	Veillonella parvula	8.45735	Sertindole	no
2224	Enterocloster bolteae	1.83722	Sertindole	no
2224	Phocaeicola vulgatus	0	Sertindole	no
2224	Thomasclavelia ramosa	43.6655	Sertindole	no
2224	Lacrimispora saccharolytica	0	Sertindole	no
2224	Parabacteroides merdae	0	Sertindole	no
2224	Bacteroides thetaiotaomicron	0	Sertindole	no
2224	Roseburia intestinalis	0	Sertindole	no
2224	Bariatricus comes	0	Sertindole	no
2224	Ruminococcus_B gnavus	0	Sertindole	no
2224	Bacteroides uniformis	0	Sertindole	no
2224	Phocaeicola vulgatus	0	Sertindole	no
2224	Agathobacter rectalis	0	Sertindole	no
2224	Fusobacterium nucleatum	0	Sertindole	no
2224	Agathobacter rectalis	0	Sertindole	no
2224	Roseburia intestinalis	0	Sertindole	no
2224	Phocaeicola vulgatus	0	Sertindole	no
2224	Veillonella parvula	15.7857	Sertindole	no

## Sheet: ED6B
Community	Lumi	OD	Drug	Replicate	log2_Lumi
drug-treated	0.466149	0.828785	Zafirlukast	1	-1.10114
drug-treated	0.188196	0.84452	Zafirlukast	2	-2.4097
drug-treated	0.639937	0.869636	Zafirlukast	3	-0.644
drug-treated	6.47632	0.368566	Erythromycin	1	2.69517
drug-treated	2.58592	0.392918	Erythromycin	2	1.37068
drug-treated	7.81614	0.245585	Erythromycin	3	2.96646
drug-treated	3.7426	0.184983	Sertindole	1	1.90404
drug-treated	3.02527	0.16916	Sertindole	2	1.59706
drug-treated	2.61773	0.059253	Sertindole	3	1.38831
drug-treated	9.72809	0.99792	Floxuridine	1	3.28216
drug-treated	11.2694	0.84612	Floxuridine	2	3.49434
drug-treated	6.85894	0.812146	Floxuridine	3	2.77799
Community	Drug	Lumi	OD	Replicate	log2_Lumi	Dilution
mimicking	Zafirlukast	0.379399	0.837761	1	-1.39821	undiluted
mimicking	Zafirlukast	4.79422	0.555612	1	2.2613	2
mimicking	Zafirlukast	21.8033	0.369279	1	4.44648	4
mimicking	Zafirlukast	34.1981	0.238893	1	5.09584	8
mimicking	Sertindole	6.29495	0.321934	1	2.65419	undiluted
mimicking	Sertindole	5.79284	0.256843	1	2.53427	2
mimicking	Sertindole	7.11342	0.185781	1	2.83054	4
mimicking	Sertindole	10.4778	0.139757	1	3.38926	8
mimicking	Erythromycin	10.4926	0.666972	1	3.39131	undiluted
mimicking	Erythromycin	22.9071	0.485804	1	4.51772	2
mimicking	Erythromycin	39.4731	0.313233	1	5.3028	4
mimicking	Erythromycin	38.772	0.211847	1	5.27694	8
mimicking	Floxuridine	11.3199	0.902188	1	3.50079	undiluted
mimicking	Floxuridine	16.6552	0.653607	1	4.0579	2
mimicking	Floxuridine	27.2469	0.398339	1	4.76802	4
mimicking	Floxuridine	28.8951	0.257404	1	4.85275	8
mimicking	Zafirlukast	0.969834	0.837761	2	-0.04419	undiluted
mimicking	Zafirlukast	10.214	0.555612	2	3.35247	2
mimicking	Zafirlukast	38.1406	0.369279	2	5.25325	4
mimicking	Zafirlukast	33.4059	0.238893	2	5.06203	8
mimicking	Sertindole	7.181	0.321934	2	2.84418	undiluted
mimicking	Sertindole	7.02229	0.256843	2	2.81194	2
mimicking	Sertindole	8.60542	0.185781	2	3.10525	4
mimicking	Sertindole	8.62794	0.139757	2	3.10902	8
mimicking	Erythromycin	15.2655	0.666972	2	3.9322	undiluted
mimicking	Erythromycin	27.4993	0.485804	2	4.78132	2
mimicking	Erythromycin	43.7932	0.313233	2	5.45263	4
mimicking	Erythromycin	32.8492	0.211847	2	5.03779	8
mimicking	Floxuridine	13.2474	0.902188	2	3.72763	undiluted
mimicking	Floxuridine	16.6478	0.653607	2	4.05726	2
mimicking	Floxuridine	30.8705	0.398339	2	4.94816	4
mimicking	Floxuridine	25.9447	0.257404	2	4.69737	8
mimicking	Zafirlukast	0.668831	0.832147	3	-0.58029	undiluted
mimicking	Zafirlukast	6.58457	0.580073	3	2.71909	2
mimicking	Zafirlukast	32.0096	0.379908	3	5.00043	4
mimicking	Zafirlukast	37.084	0.246253	3	5.21273	8
mimicking	Sertindole	7.06299	0.349459	3	2.82028	undiluted
mimicking	Sertindole	10.35	0.23095	3	3.37156	2
mimicking	Sertindole	18.3683	0.170225	3	4.19914	4
mimicking	Sertindole	16.309	0.131984	3	4.0276	8
mimicking	Erythromycin	12.6649	0.702234	3	3.66277	undiluted
mimicking	Erythromycin	19.2914	0.520643	3	4.26988	2
mimicking	Erythromycin	40.4539	0.320476	3	5.33821	4
mimicking	Erythromycin	37.3431	0.211602	3	5.22277	8
mimicking	Floxuridine	15.074	0.767775	3	3.91399	undiluted
mimicking	Floxuridine	17.4636	0.55634	3	4.12628	2
mimicking	Floxuridine	33.9413	0.338581	3	5.08497	4
mimicking	Floxuridine	27.2347	0.218318	3	4.76738	8

## Sheet: ED6C
Sample	PCo1	PCo2	Normalized_OD	Colonization	Drug	Concentration
sm_1379_2204_lm_d1_386_S194	0.474909	-0.381308	0.716085	S.Tm-favoring	Tiratricole	80
sm_1380_2204_lm_d1_394_S202	0.512778	-0.369204	0.406734	S.Tm-favoring	Tiratricole	80
sm_1381_2204_lm_d1_402_S210	0.440994	-0.364438	0.540328	S.Tm-favoring	Tiratricole	80
sm_1385_2204_lm_d1_434_S242	0.70454	0.39369	0.809398	No effect	Tazobactam	80
sm_1386_2204_lm_d1_442_S250	0.779051	0.425202	0.896334	No effect	Tazobactam	80
sm_1387_2204_lm_d1_450_S258	0.663429	0.391835	0.860473	No effect	Tazobactam	80
sm_1391_2204_lm_d1_387_S195	-0.0215345	-0.236073	0.838932	No effect	Tiratricole	40
sm_1392_2204_lm_d1_395_S203	0.0668395	-0.333847	0.835915	No effect	Tiratricole	40
sm_1393_2204_lm_d1_403_S211	-0.106937	-0.27498	0.862269	No effect	Tiratricole	40
sm_1397_2204_lm_d1_435_S243	-0.102561	0.51305	0.599771	S.Tm-favoring	Tazobactam	40
sm_1398_2204_lm_d1_443_S251	-0.12548	0.523424	0.557503	S.Tm-favoring	Tazobactam	40
sm_1399_2204_lm_d1_451_S259	-0.0705462	0.485381	0.601804	S.Tm-favoring	Tazobactam	40
sm_1400_2204_lm_d1_459_S267	-0.318458	-0.0401759	0.993394	No effect	Protriptyline	20
sm_1401_2204_lm_d1_467_S275	-0.320461	0.0678094	1.00011	No effect	Protriptyline	20
sm_1402_2204_lm_d1_475_S283	-0.354825	0.0380752	1.12103	No effect	Protriptyline	20
sm_1403_2204_lm_d1_388_S196	-0.264131	-0.0120823	0.976508	No effect	Loxapine	80
sm_1404_2204_lm_d1_396_S204	-0.319055	0.0712514	0.984588	No effect	Loxapine	80
sm_1405_2204_lm_d1_404_S212	-0.300752	0.0980343	1.05731	No effect	Loxapine	80
sm_1409_2204_lm_d1_436_S244	-0.210034	-0.148074	1.01737	No effect	Aprepitant	160
sm_1410_2204_lm_d1_444_S252	-0.108998	-0.150056	1.0973	No effect	Aprepitant	160
sm_1411_2204_lm_d1_452_S260	-0.0466491	-0.122439	1.06673	No effect	Aprepitant	160
sm_1412_2204_lm_d1_460_S268	0.68133	0.220309	0.430985	S.Tm-favoring	Pentamidine isethionate	80
sm_1413_2204_lm_d1_468_S276	0.697038	0.247974	0.377829	S.Tm-favoring	Pentamidine isethionate	80
sm_1414_2204_lm_d1_476_S284	0.539176	0.228608	0.420608	S.Tm-favoring	Pentamidine isethionate	80
sm_1415_2204_lm_d1_389_S197	0.0636337	-0.272677	0.89101	No effect	Doxorubicin	80
sm_1416_2204_lm_d1_397_S205	0.27968	-0.28923	0.920217	No effect	Doxorubicin	80
sm_1417_2204_lm_d1_405_S213	-0.0204894	-0.243998	0.851743	No effect	Doxorubicin	80
sm_1418_2204_lm_d1_413_S221	0.591969	-0.450048	0.673056	No effect	Benzbromarone	80
sm_1419_2204_lm_d1_421_S229	0.604047	-0.442456	0.691191	No effect	Benzbromarone	80
sm_1420_2204_lm_d1_429_S237	0.652724	-0.384126	0.770822	No effect	Benzbromarone	80
sm_1421_2204_lm_d1_437_S245	0.610704	0.217491	0.822124	No effect	Floxuridine	160
sm_1422_2204_lm_d1_445_S253	0.637875	0.230711	0.855328	No effect	Floxuridine	160
sm_1423_2204_lm_d1_453_S261	0.621915	0.206234	0.972957	No effect	Floxuridine	160
sm_1430_2204_lm_d1_414_S222	0.31684	-0.48121	0.915403	No effect	Benzbromarone	20
sm_1431_2204_lm_d1_422_S230	0.360959	-0.491898	0.939572	No effect	Benzbromarone	20
sm_1432_2204_lm_d1_430_S238	0.325715	-0.509022	0.952361	No effect	Benzbromarone	20
sm_1433_2204_lm_d1_438_S246	-0.302817	0.03668	1.02275	No effect	Lansoprazole	80
sm_1434_2204_lm_d1_446_S254	-0.297497	0.206178	0.937217	No effect	Lansoprazole	80
sm_1435_2204_lm_d1_454_S262	-0.283622	0.0578882	0.949894	No effect	Lansoprazole	80
sm_1436_2204_lm_d1_462_S270	-0.237719	0.0143437	0.918191	No effect	Chlorpromazine	80
sm_1437_2204_lm_d1_470_S278	-0.275685	0.239781	1.00516	No effect	Chlorpromazine	80
sm_1438_2204_lm_d1_478_S286	-0.221793	-0.0266996	0.965985	No effect	Chlorpromazine	80
sm_1439_2204_lm_d1_391_S199	0.0537704	-0.32764	0.909771	No effect	Telmisartan	40
sm_1440_2204_lm_d1_399_S207	-0.000368828	-0.256714	0.920073	No effect	Telmisartan	40
sm_1441_2204_lm_d1_407_S215	-0.089325	-0.239723	0.93296	No effect	Telmisartan	40
sm_1442_2204_lm_d1_415_S223	0.498535	0.0631783	0.985781	No effect	Dienestrol	40
sm_1443_2204_lm_d1_423_S231	0.275635	0.153668	0.919236	No effect	Dienestrol	40
sm_1444_2204_lm_d1_431_S239	-0.155359	0.00415695	1.05985	No effect	Niclosamide	10
sm_1445_2204_lm_d1_439_S247	-0.2869	0.0524518	0.990614	No effect	Niclosamide	10
sm_1446_2204_lm_d1_447_S255	-0.206946	-0.0342824	1.00568	No effect	Niclosamide	10
sm_2108_lm_d1_001_S1	-0.189652	-0.0660319	1	Control	Control	NA
sm_2108_lm_d1_002_S2	-0.229215	-0.0744642	1	Control	Control	NA
sm_2108_lm_d1_003_S3	-0.346964	-0.052463	1	Control	Control	NA
sm_2108_lm_d1_004_S4	-0.232609	-0.00781304	0.785028	No effect	Clomiphene	40
sm_2108_lm_d1_005_S5	-0.305119	0.120115	0.954894	No effect	Clomiphene	40
sm_2108_lm_d1_006_S6	-0.221525	0.00924249	0.833293	No effect	Clomiphene	40
sm_2108_lm_d1_009_S9	-0.32962	0.0379879	1	Control	Control	NA
sm_2108_lm_d1_010_S10	-0.354576	-0.0136553	1	Control	Control	NA
sm_2108_lm_d1_011_S11	-0.339476	-0.0222059	1	Control	Control	NA
sm_2108_lm_d1_012_S12	-0.266368	0.167917	0.75699	No effect	Ketoconazole	160
sm_2108_lm_d1_013_S13	-0.250579	0.278817	0.427477	No effect	Ketoconazole	160
sm_2108_lm_d1_014_S14	-0.19208	0.214547	0.491122	No effect	Ketoconazole	160
sm_2108_lm_d1_017_S17	-0.304033	-0.0749413	1	Control	Control	NA
sm_2108_lm_d1_018_S18	-0.225249	-0.166531	1	Control	Control	NA
sm_2108_lm_d1_019_S19	-0.363997	-0.0142504	1	Control	Control	NA
sm_2108_lm_d1_020_S20	-0.353168	0.0576071	1	Control	Control	NA
sm_2108_lm_d1_021_S21	-0.370888	0.0190773	1	Control	Control	NA
sm_2108_lm_d1_022_S22	-0.381826	0.0542174	1	Control	Control	NA
sm_2108_lm_d1_023_S23	-0.320914	0.000573703	0.762177	No effect	Terfenadine	40
sm_2108_lm_d1_024_S24	-0.322688	0.0479721	0.776016	No effect	Terfenadine	40
sm_2108_lm_d1_025_S25	-0.148861	-0.107558	1.19119	No effect	Acarbose	80
sm_2108_lm_d1_026_S26	-0.183154	-0.0189186	1.19253	No effect	Acarbose	80
sm_2108_lm_d1_027_S27	-0.114727	-0.0970942	1.18119	No effect	Acarbose	80
sm_2108_lm_d1_028_S28	-0.304497	-0.047455	1	Control	Control	NA
sm_2108_lm_d1_029_S29	-0.368635	0.0115654	1	Control	Control	NA
sm_2108_lm_d1_030_S30	-0.350401	-0.0595558	1	Control	Control	NA
sm_2108_lm_d1_031_S31	0.140642	0.162009	0.745245	No effect	Tolfenamic acid	160
sm_2108_lm_d1_032_S32	0.616593	0.215866	0.798939	No effect	Tolfenamic acid	160
sm_2108_lm_d1_036_S36	-0.17144	-0.161184	1	Control	Control	NA
sm_2108_lm_d1_037_S37	-0.343299	-0.0201518	1	Control	Control	NA
sm_2108_lm_d1_038_S38	-0.338575	-0.0591497	1	Control	Control	NA
sm_2108_lm_d1_039_S39	-0.368218	0.0305892	1	Control	Control	NA
sm_2108_lm_d1_040_S40	-0.243812	-0.0689973	1	Control	Control	NA
sm_2108_lm_d1_044_S44	-0.325579	0.0594776	0.936045	No effect	Omeprazole	160
sm_2108_lm_d1_045_S45	-0.323486	0.0722034	1.00213	No effect	Omeprazole	160
sm_2108_lm_d1_046_S46	-0.286368	-0.07994	0.832435	No effect	Omeprazole	160
sm_2108_lm_d1_047_S47	-0.309407	-0.0067984	1	Control	Control	NA
sm_2108_lm_d1_048_S48	-0.2401	-0.0417306	1	Control	Control	NA
sm_2108_lm_d1_055_S55	-0.232513	-0.0700122	1	Control	Control	NA
sm_2108_lm_d1_056_S56	-0.146897	-0.127167	1	Control	Control	NA
sm_2108_lm_d1_063_S63	0.814529	0.420146	0.392918	S.Tm-favoring	Erythromycin	20
sm_2108_lm_d1_064_S64	0.825188	0.427872	0.245585	S.Tm-favoring	Erythromycin	20
sm_2108_lm_d1_065_S65	-0.0295957	0.319059	0.9336	No effect	Chlorprothixene	160
sm_2108_lm_d1_066_S66	-0.163386	0.447054	0.328983	No effect	Chlorprothixene	160
sm_2108_lm_d1_067_S67	0.0718906	0.386853	0.649959	No effect	Chlorprothixene	160
sm_2108_lm_d1_068_S68	-0.223778	0.0403416	1.03301	No effect	Sertindole	40
sm_2108_lm_d1_069_S69	-0.170344	0.165603	1.07363	No effect	Sertindole	40
sm_2108_lm_d1_070_S70	-0.0490898	-0.0134156	0.967803	No effect	Sertindole	40
sm_2108_lm_d1_076_S76	0.620945	0.121453	0.286138	No effect	Simvastatin	160
sm_2108_lm_d1_077_S77	0.58083	0.169072	0.271791	No effect	Simvastatin	160
sm_2108_lm_d1_078_S78	0.734327	0.112833	0.497152	No effect	Simvastatin	160
sm_2108_lm_d1_079_S79	0.724909	-0.263037	0.84452	No effect	Zafirlukast	80
sm_2108_lm_d1_080_S80	0.743274	-0.291111	0.828785	No effect	Zafirlukast	80
sm_2108_lm_d1_084_S84	0.102724	0.322411	0.686972	S.Tm-favoring	Simvastatin	80
sm_2108_lm_d1_085_S85	0.159975	0.23131	0.351709	S.Tm-favoring	Simvastatin	80
sm_2108_lm_d1_086_S86	0.579096	0.104037	0.79263	S.Tm-favoring	Simvastatin	80
sm_2108_lm_d1_087_S87	-0.233865	-0.0430338	1.08337	No effect	Clemizole	80
sm_2108_lm_d1_088_S88	-0.186254	-0.036643	0.986398	No effect	Clemizole	80
sm_2108_lm_d1_089_S89	-0.181386	0.440146	0.657582	S.Tm-favoring	Clomiphene	80
sm_2108_lm_d1_090_S90	-0.163433	0.448925	0.351125	S.Tm-favoring	Clomiphene	80
sm_2108_lm_d1_091_S91	-0.194575	0.438324	0.705726	S.Tm-favoring	Clomiphene	80
sm_2108_lm_d1_092_S92	0.0461864	-0.0641066	0.837537	S.Tm-favoring	Streptozotocin	80
sm_2108_lm_d1_093_S93	0.0623301	0.286207	0.529371	S.Tm-favoring	Streptozotocin	80
sm_2108_lm_d1_094_S94	0.209382	0.226471	1.15513	S.Tm-favoring	Streptozotocin	80
sm_2108_lm_d1_095_S95	-0.231761	-0.00264407	0.983573	No effect	Clotrimazole	20
sm_2108_lm_d1_096_S96	-0.180539	-0.0870554	0.922606	No effect	Clotrimazole	20
sm_2108_lm_d1_098_S98	-0.125651	-0.156345	1.00166	No effect	Felodipine	20
sm_2108_lm_d1_099_S99	0.166016	-0.283379	0.956395	No effect	Felodipine	20
sm_2108_lm_d1_100_S100	0.108456	-0.380457	1.01626	No effect	Felodipine	20
sm_2108_lm_d1_101_S101	-0.202924	0.072255	0.966087	No effect	Protriptyline	160
sm_2108_lm_d1_102_S102	-0.301088	0.171398	1.00321	No effect	Protriptyline	160
sm_2108_lm_d1_103_S103	-0.00556818	-0.192115	0.926141	No effect	Protriptyline	160
sm_2108_lm_d1_106_S106	-0.202905	-0.0687286	0.987283	No effect	Lacidipine	20
sm_2108_lm_d1_107_S107	-0.0725842	-0.172359	0.912681	No effect	Lacidipine	20
sm_2108_lm_d1_108_S108	-0.249627	-0.0650545	1.09172	No effect	Lacidipine	20
sm_2108_lm_d1_109_S109	0.645665	-0.25871	0.860102	No effect	Telmisartan	160
sm_2108_lm_d1_110_S110	0.607556	-0.284554	0.998975	No effect	Telmisartan	160
sm_2108_lm_d1_111_S111	0.242095	-0.409129	1.01055	No effect	Telmisartan	160
sm_2108_lm_d1_113_S113	-0.209706	0.309036	0.701047	No effect	Terfenadine	40
sm_2108_lm_d1_114_S114	-0.229867	-0.0338663	1	Control	Control	NA
sm_2108_lm_d1_115_S115	-0.322641	-0.0372518	1	Control	Control	NA
sm_2108_lm_d1_116_S116	-0.34154	-0.0432526	1	Control	Control	NA
sm_2108_lm_d1_117_S117	-0.281508	-0.0147116	1	Control	Control	NA
sm_2108_lm_d1_118_S118	-0.173812	-0.0657141	1	Control	Control	NA
sm_2108_lm_d1_119_S119	-0.169315	-0.168866	1	Control	Control	NA
sm_2108_lm_d1_121_S121	0.200628	0.211764	0.964505	No effect	Tolfenamic acid	160
sm_2108_lm_d1_122_S122	-0.334034	-0.00346158	1	Control	Control	NA
sm_2108_lm_d1_123_S123	-0.357882	0.0520422	1	Control	Control	NA
sm_2108_lm_d1_124_S124	-0.358251	-0.0191562	1	Control	Control	NA
sm_2108_lm_d1_125_S125	-0.333702	0.0154221	1	Control	Control	NA
sm_2108_lm_d1_126_S126	-0.318606	0.0317882	1	Control	Control	NA
sm_2108_lm_d1_127_S127	-0.280106	-0.0959775	1	Control	Control	NA
sm_2108_lm_d1_129_S129	-0.35118	-0.0531104	1	Control	Control	NA
sm_2108_lm_d1_130_S130	-0.229751	-0.0757347	1	Control	Control	NA
sm_2108_lm_d1_131_S131	-0.364807	0.092067	1	Control	Control	NA
sm_2108_lm_d1_132_S132	-0.37361	0.0351648	1	Control	Control	NA
sm_2108_lm_d1_133_S133	-0.323839	-0.0175006	1	Control	Control	NA
sm_2108_lm_d1_134_S134	-0.256871	-0.0576849	1	Control	Control	NA
sm_2108_lm_d1_135_S135	-0.243203	-0.120826	1	Control	Control	NA
sm_2108_lm_d1_137_S137	-0.349827	-0.0519952	1	Control	Control	NA
sm_2108_lm_d1_138_S138	-0.0804452	0.184235	0.793731	S.Tm-favoring	Methotrexate	40
sm_2108_lm_d1_139_S139	-0.199245	0.212976	0.880781	S.Tm-favoring	Methotrexate	40
sm_2108_lm_d1_140_S140	-0.221319	0.180603	0.927727	S.Tm-favoring	Methotrexate	40
sm_2108_lm_d1_145_S145	-0.228915	-0.169487	1	Control	Control	NA
sm_2108_lm_d1_146_S146	-0.202723	0.14004	0.692541	No effect	Tamoxifen	40
sm_2108_lm_d1_147_S147	-0.27889	0.257606	0.78853	No effect	Tamoxifen	40
sm_2108_lm_d1_148_S148	-0.249788	0.0451615	0.726254	No effect	Tamoxifen	40
sm_2108_lm_d1_149_S149	-0.255142	-0.092808	0.901527	No effect	Tobramycin	160
sm_2108_lm_d1_150_S150	-0.296186	0.0607967	1.10832	No effect	Tobramycin	160
sm_2108_lm_d1_151_S151	-0.316491	0.0184564	1.0167	No effect	Tobramycin	160
sm_2108_lm_d1_152_S152	-0.223128	-0.0460628	0.931069	No effect	Ethopropazine	80
sm_2108_lm_d1_153_S153	0.819886	0.422317	0.368566	S.Tm-favoring	Erythromycin	20
sm_2108_lm_d1_154_S154	-0.296719	-0.0703579	0.960296	No effect	L-Thyroxin	40
sm_2108_lm_d1_155_S155	-0.191399	-0.0659127	1.04596	No effect	L-Thyroxin	40
sm_2108_lm_d1_156_S156	-0.318395	-0.0982622	1.07265	No effect	L-Thyroxin	40
sm_2108_lm_d1_160_S160	-0.273297	0.109454	0.955453	No effect	Ethopropazine	80
sm_2108_lm_d1_162_S162	0.432658	-0.120032	0.329384	No effect	Diacerein	160
sm_2108_lm_d1_163_S163	0.436378	-0.256211	0.181261	No effect	Diacerein	160
sm_2108_lm_d1_164_S164	0.406424	-0.318979	0.371476	No effect	Diacerein	160
sm_2108_lm_d1_165_S165	0.704022	0.413766	0.217867	No effect	Pentamidine isethionate	160
sm_2108_lm_d1_166_S166	0.81434	0.515313	0.224956	No effect	Pentamidine isethionate	160
sm_2108_lm_d1_167_S167	0.811715	0.514435	0.275789	No effect	Pentamidine isethionate	160
sm_2108_lm_d1_168_S168	-0.148149	-0.0471612	0.962162	No effect	Ethopropazine	80
sm_2108_lm_d1_169_S169	0.637743	-0.447059	0.869636	No effect	Zafirlukast	80
sm_2108_lm_d1_170_S170	0.390774	-0.358963	0.910097	No effect	Diacerein	80
sm_2108_lm_d1_171_S171	0.398497	-0.407908	0.676888	No effect	Diacerein	80
sm_2108_lm_d1_172_S172	0.386272	-0.371575	0.862486	No effect	Diacerein	80
sm_2108_lm_d1_177_S177	-0.307327	0.0174165	1.01364	No effect	Clemizole	80
sm_2108_lm_d1_178_S178	0.365511	-0.326261	1.00675	S.Tm-restricting	Diacerein	40
sm_2108_lm_d1_179_S179	0.333496	-0.434935	0.888813	S.Tm-restricting	Diacerein	40
sm_2108_lm_d1_180_S180	0.370837	-0.352386	0.967481	S.Tm-restricting	Diacerein	40
sm_2108_lm_d1_181_S181	0.547009	0.166054	0.84612	S.Tm-favoring	Floxuridine	20
sm_2108_lm_d1_182_S182	0.614001	0.197245	0.812146	S.Tm-favoring	Floxuridine	20
sm_2108_lm_d1_183_S183	0.546695	0.0994138	0.99792	S.Tm-favoring	Floxuridine	20
sm_2108_lm_d1_185_S185	-0.264153	-0.145714	1.04211	No effect	Clotrimazole	20

## Sheet: ED6D
NT_ID	Species	Colonization	Regression_coefficient	P_value	Adjusted_P	Significance
NT5001	P. vulgatus	No effect	-1.48369	2.01352e-05	0.000201352	Significant
NT5002	B. uniformis	No effect	-1.29526	1.46161e-05	0.000167042	Significant
NT5071	P. merdae	No effect	-1.025	0.000367593	0.00210053	Significant
NT5003	B. fragilis	No effect	-0.691917	0.0222944	0.0615019	Significant
NT5032	S. perfringens	No effect	-0.416763	0.124006	0.236202	Non-significant
NT5038	S. salivarius	No effect	-0.298574	0.355981	0.509467	Non-significant
NT5011	R. intestinalis	No effect	-0.253658	0.518717	0.658689	Non-significant
NT5046	R. gnavus	No effect	-0.243863	0.304165	0.469877	Non-significant
NT5024	E. lenta	No effect	-0.224536	0.531826	0.664783	Non-significant
NT5017	V. parvula	No effect	-0.0400183	0.909937	0.939785	Non-significant
NT5006	T. ramosa	No effect	0.0552501	0.809881	0.863873	Non-significant
NT5025	F. nucleatum	No effect	0.120849	0.642964	0.736593	Non-significant
NT5076	D. formicigenerans	No effect	0.132329	0.644519	0.736593	Non-significant
NT5048	B. comes	No effect	0.192431	0.425546	0.577012	Non-significant
NT5037	L. saccharolytica	No effect	0.384162	0.0990682	0.203217	Non-significant
NT5072	S. parasanguinis	No effect	0.474198	0.121648	0.236202	Non-significant
NT5004	B. thetaiotaomicron	No effect	0.500042	0.120774	0.236202	Non-significant
NT5009	A. rectalis	No effect	0.891791	0.0117784	0.0376907	Significant
NT5026	E. bolteae	No effect	1.33233	1.09934e-06	2.19867e-05	Significant
NT5073	C. aerofaciens	No effect	1.88989	4.8726e-05	0.000389808	Significant
NT5001	P. vulgatus	S. Tm-favoring	-2.81232	1.81663e-07	4.84435e-06	Significant
NT5072	S. parasanguinis	S. Tm-favoring	-1.8647	9.26388e-05	0.000617592	Significant
NT5003	B. fragilis	S. Tm-favoring	-1.67406	0.000346847	0.00210053	Significant
NT5002	B. uniformis	S. Tm-favoring	-1.3535	0.00267335	0.0106934	Significant
NT5025	F. nucleatum	S. Tm-favoring	-0.758683	0.0582011	0.145503	Non-significant
NT5006	T. ramosa	S. Tm-favoring	-0.590442	0.09396	0.19781	Non-significant
NT5017	V. parvula	S. Tm-favoring	-0.382737	0.479569	0.628341	Non-significant
NT5071	P. merdae	S. Tm-favoring	-0.300678	0.486964	0.628341	Non-significant
NT5046	R. gnavus	S. Tm-favoring	-0.299877	0.408391	0.563299	Non-significant
NT5038	S. salivarius	S. Tm-favoring	-0.149921	0.761573	0.834601	Non-significant
NT5004	B. thetaiotaomicron	S. Tm-favoring	0.171099	0.727631	0.81351	Non-significant
NT5037	L. saccharolytica	S. Tm-favoring	0.340331	0.33809	0.500874	Non-significant
NT5048	B. comes	S. Tm-favoring	0.538194	0.145841	0.265165	Non-significant
NT5032	S. perfringens	S. Tm-favoring	0.545273	0.187771	0.31961	Non-significant
NT5076	D. formicigenerans	S. Tm-favoring	1.00323	0.0231035	0.0616094	Significant
NT5011	R. intestinalis	S. Tm-favoring	1.07972	0.0735599	0.163466	Non-significant
NT5024	E. lenta	S. Tm-favoring	1.15773	0.0360487	0.093029	Significant
NT5009	A. rectalis	S. Tm-favoring	1.39457	0.0100334	0.0334445	Significant
NT5026	E. bolteae	S. Tm-favoring	1.64875	6.6757e-05	0.000485505	Significant
NT5073	C. aerofaciens	S. Tm-favoring	2.30802	0.001074	0.005728	Significant
NT5017	V. parvula	S. Tm-restricting	-3.55472	0.0021663	0.009628	Significant
NT5032	S. perfringens	S. Tm-restricting	-2.32403	0.00840532	0.0292359	Significant
NT5025	F. nucleatum	S. Tm-restricting	-2.12746	0.0123433	0.0379795	Significant
NT5002	B. uniformis	S. Tm-restricting	-1.69937	0.0722881	0.163466	Non-significant
NT5009	A. rectalis	S. Tm-restricting	-1.68326	0.139249	0.259069	Non-significant
NT5011	R. intestinalis	S. Tm-restricting	-1.17251	0.356627	0.509467	Non-significant
NT5024	E. lenta	S. Tm-restricting	-0.671358	0.563204	0.682672	Non-significant
NT5037	L. saccharolytica	S. Tm-restricting	-0.539352	0.472605	0.628341	Non-significant
NT5071	P. merdae	S. Tm-restricting	-0.462286	0.613192	0.721402	Non-significant
NT5046	R. gnavus	S. Tm-restricting	0.0110689	0.988477	0.988477	Non-significant
NT5076	D. formicigenerans	S. Tm-restricting	0.241517	0.794525	0.858946	Non-significant
NT5073	C. aerofaciens	S. Tm-restricting	0.503322	0.732159	0.81351	Non-significant
NT5001	P. vulgatus	S. Tm-restricting	0.636372	0.562065	0.682672	Non-significant
NT5048	B. comes	S. Tm-restricting	0.663834	0.395389	0.554932	Non-significant
NT5006	T. ramosa	S. Tm-restricting	0.762234	0.30542	0.469877	Non-significant
NT5004	B. thetaiotaomicron	S. Tm-restricting	1.33729	0.199004	0.331673	Non-significant
NT5003	B. fragilis	S. Tm-restricting	1.38479	0.155427	0.270308	Non-significant
NT5026	E. bolteae	S. Tm-restricting	1.54478	0.072128	0.163466	Non-significant
NT5038	S. salivarius	S. Tm-restricting	2.60684	0.0133712	0.0396184	Significant
NT5072	S. parasanguinis	S. Tm-restricting	4.54229	7.72765e-06	0.000123642	Significant

## Sheet: ED6E
Replicate	Sample	pcoa1	pcoa2	Community
1	24297	0.007153	-0.147516	complete_Com20
2	24296	-0.01852	-0.210135	complete_Com20
3	24298	0.028584	-0.173442	complete_Com20
1	3244	0.112508	0.109173	mi_Phocaeicola vulgatus
2	3242	0.122895	0.0467244	mi_Phocaeicola vulgatus
3	3243	0.048789	0.0111769	mi_Phocaeicola vulgatus
1	3251	0.110787	0.118923	mi_Bacteroides uniformis
2	3253	-0.01066	0.097109	mi_Bacteroides uniformis
3	3252	0.018206	0.146762	mi_Bacteroides uniformis
1	3260	0.11223	0.113555	mi_Bacteroides fragilis
2	3262	0.133139	0.0898955	mi_Bacteroides fragilis
3	3261	0.142266	0.119832	mi_Bacteroides fragilis
1	3271	0.141681	0.120378	mi_Bacteroides thetaiotaomicron
2	3270	0.172179	0.185634	mi_Bacteroides thetaiotaomicron
3	3269	0.1857	0.117839	mi_Bacteroides thetaiotaomicron
1	3280	0.120773	0.126824	mi_Thomasclavelia ramosa
2	3279	0.13114	0.0900178	mi_Thomasclavelia ramosa
3	3278	0.139675	0.0783646	mi_Thomasclavelia ramosa
1	3287	0.019599	0.0544121	mi_Agathobacter rectalis
2	3288	0.093522	0.0439789	mi_Agathobacter rectalis
3	3289	0.070081	0.0805219	mi_Agathobacter rectalis
1	3296	0.113373	0.0947747	mi_Roseburia intestinalis
2	3297	0.102212	0.110179	mi_Roseburia intestinalis
3	3298	0.040086	0.038154	mi_Roseburia intestinalis
1	3306	0.058098	-0.117218	mi_Veillonella parvula
2	3307	0.064059	-0.0824376	mi_Veillonella parvula
3	3305	0.071717	-0.0816876	mi_Veillonella parvula
1	3314	0.028073	-0.0445301	mi_Eggerthella lenta
2	3316	-0.02589	-0.130975	mi_Eggerthella lenta
3	3315	0.028244	-0.0257086	mi_Eggerthella lenta
1	3324	-0.06687	-0.081667	mi_Fusobacterium nucleatum
2	3323	-0.09364	-0.113887	mi_Fusobacterium nucleatum
3	3325	-0.09359	-0.0762731	mi_Fusobacterium nucleatum
1	3333	0.067227	0.0655771	mi_Enterocloster bolteae
2	3334	0.05284	0.043287	mi_Enterocloster bolteae
3	3332	0.088684	0.02769	mi_Enterocloster bolteae
1	24280	-0.62166	0.0786277	mi_Sarcina perfringens
2	24281	-0.6467	0.0673799	mi_Sarcina perfringens
3	24282	-0.63521	0.0681784	mi_Sarcina perfringens
4	3342	-0.57859	0.0777405	mi_Sarcina perfringens
5	3341	-0.57987	0.0845629	mi_Sarcina perfringens
1	3352	0.021954	-0.14306	mi_Lacrimispora saccharolytica
2	3350	0.079729	-0.0139133	mi_Lacrimispora saccharolytica
3	3351	0.063158	-0.081075	mi_Lacrimispora saccharolytica
1	24290	0.047901	-0.216297	mi_Streptococcus salivarius
2	3361	0.094644	-0.0899621	mi_Streptococcus salivarius
3	3360	0.080726	-0.0329098	mi_Streptococcus salivarius
4	3359	0.113887	0.0823903	mi_Streptococcus salivarius
5	24289	0.041815	-0.145922	mi_Streptococcus salivarius
1	3368	-0.07282	-0.152856	mi_Ruminococcus_B gnavus
2	3369	-0.07545	-0.121161	mi_Ruminococcus_B gnavus
3	3370	-8.8e-05	-0.078178	mi_Ruminococcus_B gnavus
1	3377	-0.01124	-0.102691	mi_Bariatricus comes
2	3378	0.013454	-0.0495813	mi_Bariatricus comes
3	3379	0.016771	-0.0605775	mi_Bariatricus comes
1	3386	0.010402	-0.000474202	mi_Parabacteroides merdae
2	3387	-0.00055	0.0243819	mi_Parabacteroides merdae
3	3388	0.013012	-0.0496727	mi_Parabacteroides merdae
1	3395	0.056871	0.0555136	mi_Streptococcus parasanguinis
2	3396	-0.01131	-0.0365491	mi_Streptococcus parasanguinis
3	3397	0.046886	-0.0551509	mi_Streptococcus parasanguinis
1	3404	0.015674	0.0312477	mi_Collinsella aerofaciens
2	3405	0.039135	-0.100068	mi_Collinsella aerofaciens
3	3406	0.026124	0.0220886	mi_Collinsella aerofaciens
1	3413	0.027199	0.0386637	mi_Dorea formicigenerans
2	3414	0.076068	0.116855	mi_Dorea formicigenerans
3	3415	0.031717	-0.0628386	mi_Dorea formicigenerans

## Sheet: ED6F
Sample	Community	Replicate	Richness
24296	complete_Com20	1	20
24297	complete_Com20	2	20
24298	complete_Com20	3	20
3287	mi_Agathobacter rectalis	1	19
3288	mi_Agathobacter rectalis	2	19
3289	mi_Agathobacter rectalis	3	18
3260	mi_Bacteroides fragilis	1	19
3261	mi_Bacteroides fragilis	2	19
3262	mi_Bacteroides fragilis	3	19
3269	mi_Bacteroides thetaiotaomicron	1	19
3270	mi_Bacteroides thetaiotaomicron	2	19
3271	mi_Bacteroides thetaiotaomicron	3	19
3251	mi_Bacteroides uniformis	1	19
3252	mi_Bacteroides uniformis	2	19
3253	mi_Bacteroides uniformis	3	19
3377	mi_Bariatricus comes	1	19
3378	mi_Bariatricus comes	2	19
3379	mi_Bariatricus comes	3	19
3404	mi_Collinsella aerofaciens	1	19
3405	mi_Collinsella aerofaciens	2	19
3406	mi_Collinsella aerofaciens	3	19
3413	mi_Dorea formicigenerans	1	19
3414	mi_Dorea formicigenerans	2	19
3415	mi_Dorea formicigenerans	3	18
3314	mi_Eggerthella lenta	1	19
3315	mi_Eggerthella lenta	2	19
3316	mi_Eggerthella lenta	3	19
3332	mi_Enterocloster bolteae	1	19
3333	mi_Enterocloster bolteae	2	19
3334	mi_Enterocloster bolteae	3	19
3323	mi_Fusobacterium nucleatum	1	19
3324	mi_Fusobacterium nucleatum	2	19
3325	mi_Fusobacterium nucleatum	3	18
3350	mi_Lacrimispora saccharolytica	1	19
3351	mi_Lacrimispora saccharolytica	2	19
3352	mi_Lacrimispora saccharolytica	3	19
3386	mi_Parabacteroides merdae	1	19
3387	mi_Parabacteroides merdae	2	19
3388	mi_Parabacteroides merdae	3	19
3242	mi_Phocaeicola vulgatus	1	19
3243	mi_Phocaeicola vulgatus	2	19
3244	mi_Phocaeicola vulgatus	3	19
3296	mi_Roseburia intestinalis	1	19
3297	mi_Roseburia intestinalis	2	18
3298	mi_Roseburia intestinalis	3	18
3368	mi_Ruminococcus_B gnavus	1	19
3369	mi_Ruminococcus_B gnavus	2	19
3370	mi_Ruminococcus_B gnavus	3	19
24280	mi_Sarcina perfringens	1	18
24281	mi_Sarcina perfringens	2	18
24282	mi_Sarcina perfringens	3	18
3341	mi_Sarcina perfringens	4	18
3342	mi_Sarcina perfringens	5	18
3395	mi_Streptococcus parasanguinis	1	19
3396	mi_Streptococcus parasanguinis	2	19
3397	mi_Streptococcus parasanguinis	3	19
24289	mi_Streptococcus salivarius	1	19
24290	mi_Streptococcus salivarius	2	19
3359	mi_Streptococcus salivarius	3	19
3360	mi_Streptococcus salivarius	4	19
3361	mi_Streptococcus salivarius	5	18
3278	mi_Thomasclavelia ramosa	1	18
3279	mi_Thomasclavelia ramosa	2	19
3280	mi_Thomasclavelia ramosa	3	19
3305	mi_Veillonella parvula	1	19
3306	mi_Veillonella parvula	2	19
3307	mi_Veillonella parvula	3	19

## Sheet: ED6G
Sample	Community	Replicate	Shannon
24280	mi_Sarcina perfringens	2	2.11018
24281	mi_Sarcina perfringens	2	2.0607
24282	mi_Sarcina perfringens	2	2.10279
24289	mi_Streptococcus salivarius	2	2.24137
24290	mi_Streptococcus salivarius	2	2.10319
24296	complete_Com20	2	2.15667
24297	complete_Com20	2	2.26273
24298	complete_Com20	2	2.21263
3242	mi_Phocaeicola vulgatus	2	2.17775
3243	mi_Phocaeicola vulgatus	2	2.04278
3244	mi_Phocaeicola vulgatus	2	2.16195
3251	mi_Bacteroides uniformis	2	2.08442
3252	mi_Bacteroides uniformis	2	1.96725
3253	mi_Bacteroides uniformis	2	1.99463
3260	mi_Bacteroides fragilis	2	1.96471
3261	mi_Bacteroides fragilis	2	2.09982
3262	mi_Bacteroides fragilis	2	2.1248
3269	mi_Bacteroides thetaiotaomicron	2	2.08142
3270	mi_Bacteroides thetaiotaomicron	2	2.01228
3271	mi_Bacteroides thetaiotaomicron	2	2.00147
3278	mi_Thomasclavelia ramosa	2	2.11802
3279	mi_Thomasclavelia ramosa	2	2.04386
3280	mi_Thomasclavelia ramosa	2	2.09561
3287	mi_Agathobacter rectalis	2	2.15386
3288	mi_Agathobacter rectalis	2	2.12549
3289	mi_Agathobacter rectalis	2	2.07311
3296	mi_Roseburia intestinalis	2	2.13411
3297	mi_Roseburia intestinalis	2	2.08057
3298	mi_Roseburia intestinalis	2	2.0659
3305	mi_Veillonella parvula	2	2.18299
3306	mi_Veillonella parvula	2	2.05255
3307	mi_Veillonella parvula	2	1.9954
3314	mi_Eggerthella lenta	2	2.14657
3315	mi_Eggerthella lenta	2	2.12776
3316	mi_Eggerthella lenta	2	2.09102
3323	mi_Fusobacterium nucleatum	2	2.04061
3324	mi_Fusobacterium nucleatum	2	2.04082
3325	mi_Fusobacterium nucleatum	2	2.02031
3332	mi_Enterocloster bolteae	2	2.12012
3333	mi_Enterocloster bolteae	2	2.13467
3334	mi_Enterocloster bolteae	2	2.12106
3341	mi_Sarcina perfringens	2	2.07952
3342	mi_Sarcina perfringens	2	2.14227
3350	mi_Lacrimispora saccharolytica	2	2.28198
3351	mi_Lacrimispora saccharolytica	2	2.15675
3352	mi_Lacrimispora saccharolytica	2	2.11315
3359	mi_Streptococcus salivarius	2	2.19338
3360	mi_Streptococcus salivarius	2	2.13409
3361	mi_Streptococcus salivarius	2	1.9979
3368	mi_Ruminococcus_B gnavus	2	2.24212
3369	mi_Ruminococcus_B gnavus	2	2.25594
3370	mi_Ruminococcus_B gnavus	2	2.08831
3377	mi_Bariatricus comes	2	2.12523
3378	mi_Bariatricus comes	2	2.07118
3379	mi_Bariatricus comes	2	2.19434
3386	mi_Parabacteroides merdae	2	2.02652
3387	mi_Parabacteroides merdae	2	2.02594
3388	mi_Parabacteroides merdae	2	2.02291
3395	mi_Streptococcus parasanguinis	2	2.13671
3396	mi_Streptococcus parasanguinis	2	2.07467
3397	mi_Streptococcus parasanguinis	2	2.12139
3404	mi_Collinsella aerofaciens	2	2.25701
3405	mi_Collinsella aerofaciens	2	2.10687
3406	mi_Collinsella aerofaciens	2	2.20244
3413	mi_Dorea formicigenerans	2	2.14846
3414	mi_Dorea formicigenerans	2	2.1844
3415	mi_Dorea formicigenerans	2	2.11537

## Sheet: ED6H
Species	Lumi	log2_Lumi	Replicate
Phocaeicola vulgatus	1.35428	0.437524	1
Bacteroides uniformis	1.27674	0.352469	1
Bacteroides fragilis	1.23983	0.310142	1
Bacteroides thetaiotaomicron	1.2397	0.309992	1
Thomasclavelia ramosa	0.446463	-1.16339	1
Agathobacter rectalis	0.86179	-0.214592	1
Roseburia intestinalis	1.1318	0.178618	1
Eggerthella lenta	0.582734	-0.779091	1
Fusobacterium nucleatum	0.737051	-0.440164	1
Enterocloster bolteae	0.408315	-1.29225	1
Sarcina perfringens	0.446077	-1.16464	1
Lacrimispora saccharolytica	0.170917	-2.54863	1
Streptococcus salivarius	0.896662	-0.157363	1
Ruminococcus_B gnavus	0.671473	-0.5746	1
Bariatricus comes	0.786113	-0.347191	1
Parabacteroides merdae	0.775814	-0.366216	1
Streptococcus parasanguinis	0.666667	-0.584963	1
Collinsella aerofaciens	0.444578	-1.16949	1
Dorea formicigenerans	0.889518	-0.168904	1
Phocaeicola vulgatus	1.09898	0.136167	2
Bacteroides uniformis	1.0726	0.101108	2
Bacteroides fragilis	1.11544	0.157617	2
Bacteroides thetaiotaomicron	0.885861	-0.174847	2
Thomasclavelia ramosa	0.419201	-1.25429	2
Agathobacter rectalis	0.759556	-0.396771	2
Roseburia intestinalis	0.965454	-0.0507206	2
Eggerthella lenta	0.50867	-0.975198	2
Fusobacterium nucleatum	0.5023	-0.993379	2
Enterocloster bolteae	0.370702	-1.43167	2
Sarcina perfringens	0.409436	-1.28829	2
Lacrimispora saccharolytica	0.210352	-2.24913	2
Streptococcus salivarius	0.792045	-0.336345	2
Ruminococcus_B gnavus	0.598528	-0.740508	2
Bariatricus comes	0.865341	-0.208659	2
Parabacteroides merdae	0.768377	-0.380114	2
Streptococcus parasanguinis	0.507624	-0.978168	2
Collinsella aerofaciens	0.447569	-1.15982	2
Dorea formicigenerans	0.712839	-0.488351	2
Phocaeicola vulgatus	1.35008	0.433047	3
Bacteroides uniformis	1.43791	0.523974	3
Bacteroides fragilis	1.56758	0.648539	3
Bacteroides thetaiotaomicron	0.820314	-0.285751	3
Thomasclavelia ramosa	0.417338	-1.26071	3
Agathobacter rectalis	0.565036	-0.823586	3
Roseburia intestinalis	0.948356	-0.0764988	3
Eggerthella lenta	0.644478	-0.633797	3
Fusobacterium nucleatum	0.470611	-1.08739	3
Enterocloster bolteae	0.416572	-1.26336	3
Sarcina perfringens	0.329736	-1.60062	3
Lacrimispora saccharolytica	0.199748	-2.32375	3
Streptococcus salivarius	0.727976	-0.458037	3
Ruminococcus_B gnavus	0.63199	-0.662027	3
Bariatricus comes	0.404832	-1.3046	3
Parabacteroides merdae	0.491607	-1.02442	3
Streptococcus parasanguinis	0.321239	-1.63828	3
Collinsella aerofaciens	0.427136	-1.22723	3
Dorea formicigenerans	0.6931	-0.528864	3
