# Supplementary material for: Non-antibiotics disrupt colonization resistance against enteropathogens
Source: Nature. 2025 Jul 16;644(8076):497–505. doi: 10.1038/s41586-025-09217-2 (PMC12350171; doi:10.1038/s41586-025-09217-2)
Supplement: Supplementary file 16 — Source Data Extended Data Fig. 7 [file 41586_2025_9217_MOESM16_ESM.xlsx]

## Sheet: ED7A
Lumi_log2	Replicate	Pathogen	DropOut_Community
0.527273	1	Yersinia enterocolitica	Phocaeicola vulgatus
0.647059	1	Yersinia enterocolitica	Bacteroides fragilis
1.25743	1	Yersinia enterocolitica	Thomasclavelia ramosa
0.69697	1	Yersinia enterocolitica	Roseburia intestinalis
0.58	1	Yersinia enterocolitica	Eggerthella lenta
0.796296	1	Yersinia enterocolitica	Enterocloster bolteae
1.34615	1	Yersinia enterocolitica	Lacrimispora saccharolytica
0.926605	1	Yersinia enterocolitica	Ruminococcus_B gnavus
1.94444	1	Yersinia enterocolitica	Parabacteroides merdae
1.21429	1	Yersinia enterocolitica	Collinsella aerofaciens
0.709091	1	Yersinia enterocolitica	Bacteroides uniformis
1.71765	1	Yersinia enterocolitica	Bacteroides thetaiotaomicron
0.792079	1	Yersinia enterocolitica	Agathobacter rectalis
1	1	Yersinia enterocolitica	Veillonella parvula
0.75	1	Yersinia enterocolitica	Fusobacterium nucleatum
0.138889	1	Yersinia enterocolitica	Sarcina perfringens
1.5	1	Yersinia enterocolitica	Streptococcus salivarius
0.495413	1	Yersinia enterocolitica	Bariatricus comes
1.09722	1	Yersinia enterocolitica	Streptococcus parasanguinis
1.51429	1	Yersinia enterocolitica	Dorea formicigenerans
1.07273	2	Yersinia enterocolitica	Phocaeicola vulgatus
1.27059	2	Yersinia enterocolitica	Bacteroides fragilis
0.970297	2	Yersinia enterocolitica	Thomasclavelia ramosa
0.959596	2	Yersinia enterocolitica	Roseburia intestinalis
0.71	2	Yersinia enterocolitica	Eggerthella lenta
0.953704	2	Yersinia enterocolitica	Enterocloster bolteae
1.96154	2	Yersinia enterocolitica	Lacrimispora saccharolytica
0.669725	2	Yersinia enterocolitica	Ruminococcus_B gnavus
1.31944	2	Yersinia enterocolitica	Parabacteroides merdae
1.35714	2	Yersinia enterocolitica	Collinsella aerofaciens
0.609091	2	Yersinia enterocolitica	Bacteroides uniformis
1.43529	2	Yersinia enterocolitica	Bacteroides thetaiotaomicron
0.910891	2	Yersinia enterocolitica	Agathobacter rectalis
0.79798	2	Yersinia enterocolitica	Veillonella parvula
0.67	2	Yersinia enterocolitica	Fusobacterium nucleatum
0.12963	2	Yersinia enterocolitica	Sarcina perfringens
1.88462	2	Yersinia enterocolitica	Streptococcus salivarius
0.605505	2	Yersinia enterocolitica	Bariatricus comes
1.45833	2	Yersinia enterocolitica	Streptococcus parasanguinis
1.01429	2	Yersinia enterocolitica	Dorea formicigenerans
0.981818	3	Yersinia enterocolitica	Phocaeicola vulgatus
1.03529	3	Yersinia enterocolitica	Bacteroides fragilis
0.980198	3	Yersinia enterocolitica	Thomasclavelia ramosa
0.838384	3	Yersinia enterocolitica	Roseburia intestinalis
0.49	3	Yersinia enterocolitica	Eggerthella lenta
1	3	Yersinia enterocolitica	Enterocloster bolteae
1.12821	3	Yersinia enterocolitica	Lacrimispora saccharolytica
0.697248	3	Yersinia enterocolitica	Ruminococcus_B gnavus
1.43056	3	Yersinia enterocolitica	Parabacteroides merdae
0.928571	3	Yersinia enterocolitica	Collinsella aerofaciens
0.954546	3	Yersinia enterocolitica	Bacteroides uniformis
1.05882	3	Yersinia enterocolitica	Bacteroides thetaiotaomicron
0.673267	3	Yersinia enterocolitica	Agathobacter rectalis
0.949495	3	Yersinia enterocolitica	Veillonella parvula
1.05	3	Yersinia enterocolitica	Fusobacterium nucleatum
0.0648148	3	Yersinia enterocolitica	Sarcina perfringens
1.11538	3	Yersinia enterocolitica	Streptococcus salivarius
0.743119	3	Yersinia enterocolitica	Bariatricus comes
1.66667	3	Yersinia enterocolitica	Streptococcus parasanguinis
1.15714	3	Yersinia enterocolitica	Dorea formicigenerans
0.563804	1	Klebsiella pneumoniae	Phocaeicola vulgatus
0.52687	1	Klebsiella pneumoniae	Bacteroides fragilis
0.854496	1	Klebsiella pneumoniae	Thomasclavelia ramosa
0.798944	1	Klebsiella pneumoniae	Roseburia intestinalis
0.651037	1	Klebsiella pneumoniae	Eggerthella lenta
0.730562	1	Klebsiella pneumoniae	Enterocloster bolteae
0.993014	1	Klebsiella pneumoniae	Lacrimispora saccharolytica
0.878271	1	Klebsiella pneumoniae	Ruminococcus_B gnavus
0.946524	1	Klebsiella pneumoniae	Parabacteroides merdae
0.83881	1	Klebsiella pneumoniae	Collinsella aerofaciens
0.885319	1	Klebsiella pneumoniae	Bacteroides uniformis
1.06279	1	Klebsiella pneumoniae	Bacteroides thetaiotaomicron
0.881744	1	Klebsiella pneumoniae	Agathobacter rectalis
1.08956	1	Klebsiella pneumoniae	Veillonella parvula
1.10132	1	Klebsiella pneumoniae	Fusobacterium nucleatum
0.467404	1	Klebsiella pneumoniae	Sarcina perfringens
0.825358	1	Klebsiella pneumoniae	Streptococcus salivarius
0.926963	1	Klebsiella pneumoniae	Bariatricus comes
1.17231	1	Klebsiella pneumoniae	Streptococcus parasanguinis
1.08679	1	Klebsiella pneumoniae	Dorea formicigenerans
1	2	Klebsiella pneumoniae	Phocaeicola vulgatus
0.975993	2	Klebsiella pneumoniae	Bacteroides fragilis
1.08356	2	Klebsiella pneumoniae	Thomasclavelia ramosa
1.1972	2	Klebsiella pneumoniae	Roseburia intestinalis
0.997644	2	Klebsiella pneumoniae	Eggerthella lenta
0.871112	2	Klebsiella pneumoniae	Enterocloster bolteae
0.947607	2	Klebsiella pneumoniae	Lacrimispora saccharolytica
1.42605	2	Klebsiella pneumoniae	Ruminococcus_B gnavus
1.17231	2	Klebsiella pneumoniae	Parabacteroides merdae
1.0186	2	Klebsiella pneumoniae	Collinsella aerofaciens
0.809603	2	Klebsiella pneumoniae	Bacteroides uniformis
0.931487	2	Klebsiella pneumoniae	Bacteroides thetaiotaomicron
1.02906	2	Klebsiella pneumoniae	Agathobacter rectalis
1.3883	2	Klebsiella pneumoniae	Veillonella parvula
1.3254	2	Klebsiella pneumoniae	Fusobacterium nucleatum
0.476376	2	Klebsiella pneumoniae	Sarcina perfringens
0.891722	2	Klebsiella pneumoniae	Streptococcus salivarius
1.21302	2	Klebsiella pneumoniae	Bariatricus comes
1.12478	2	Klebsiella pneumoniae	Streptococcus parasanguinis
1.0682	2	Klebsiella pneumoniae	Dorea formicigenerans
0.831764	3	Klebsiella pneumoniae	Phocaeicola vulgatus
0.946445	3	Klebsiella pneumoniae	Bacteroides fragilis
0.99455	3	Klebsiella pneumoniae	Thomasclavelia ramosa
1.05301	3	Klebsiella pneumoniae	Roseburia intestinalis
1.07304	3	Klebsiella pneumoniae	Eggerthella lenta
0.892045	3	Klebsiella pneumoniae	Enterocloster bolteae
1.30772	3	Klebsiella pneumoniae	Lacrimispora saccharolytica
1.17042	3	Klebsiella pneumoniae	Ruminococcus_B gnavus
1.13666	3	Klebsiella pneumoniae	Parabacteroides merdae
0.869808	3	Klebsiella pneumoniae	Collinsella aerofaciens
0.938874	3	Klebsiella pneumoniae	Bacteroides uniformis
0.815143	3	Klebsiella pneumoniae	Bacteroides thetaiotaomicron
0.867212	3	Klebsiella pneumoniae	Agathobacter rectalis
1.37409	3	Klebsiella pneumoniae	Veillonella parvula
1.46913	3	Klebsiella pneumoniae	Fusobacterium nucleatum
0.455443	3	Klebsiella pneumoniae	Sarcina perfringens
0.758994	3	Klebsiella pneumoniae	Streptococcus salivarius
1.03043	3	Klebsiella pneumoniae	Bariatricus comes
1.12478	3	Klebsiella pneumoniae	Streptococcus parasanguinis
1.21079	3	Klebsiella pneumoniae	Dorea formicigenerans
0.526316	1	Shigella flexneri	Phocaeicola vulgatus
0.647059	1	Shigella flexneri	Bacteroides fragilis
3.33333	1	Shigella flexneri	Thomasclavelia ramosa
1.04545	1	Shigella flexneri	Roseburia intestinalis
0.266667	1	Shigella flexneri	Eggerthella lenta
1.0625	1	Shigella flexneri	Enterocloster bolteae
0.608696	1	Shigella flexneri	Lacrimispora saccharolytica
1.24138	1	Shigella flexneri	Ruminococcus_B gnavus
1.58333	1	Shigella flexneri	Parabacteroides merdae
0.558824	1	Shigella flexneri	Collinsella aerofaciens
0.368421	1	Shigella flexneri	Bacteroides uniformis
3.47059	1	Shigella flexneri	Bacteroides thetaiotaomicron
2.33333	1	Shigella flexneri	Agathobacter rectalis
0.727273	1	Shigella flexneri	Veillonella parvula
0.3	1	Shigella flexneri	Fusobacterium nucleatum
0.3125	1	Shigella flexneri	Sarcina perfringens
1.30435	1	Shigella flexneri	Streptococcus salivarius
1.27586	1	Shigella flexneri	Bariatricus comes
2	1	Shigella flexneri	Streptococcus parasanguinis
0.941176	1	Shigella flexneri	Dorea formicigenerans
1.26316	2	Shigella flexneri	Phocaeicola vulgatus
0.764706	2	Shigella flexneri	Bacteroides fragilis
2.88889	2	Shigella flexneri	Thomasclavelia ramosa
0.909091	2	Shigella flexneri	Roseburia intestinalis
1.06667	2	Shigella flexneri	Eggerthella lenta
1.125	2	Shigella flexneri	Enterocloster bolteae
0.652174	2	Shigella flexneri	Lacrimispora saccharolytica
0.931034	2	Shigella flexneri	Ruminococcus_B gnavus
2.66667	2	Shigella flexneri	Parabacteroides merdae
0.352941	2	Shigella flexneri	Collinsella aerofaciens
1.57895	2	Shigella flexneri	Bacteroides uniformis
1.76471	2	Shigella flexneri	Bacteroides thetaiotaomicron
1.44444	2	Shigella flexneri	Agathobacter rectalis
1.18182	2	Shigella flexneri	Veillonella parvula
0.466667	2	Shigella flexneri	Fusobacterium nucleatum
0.375	2	Shigella flexneri	Sarcina perfringens
1.21739	2	Shigella flexneri	Streptococcus salivarius
1.31034	2	Shigella flexneri	Bariatricus comes
1.83333	2	Shigella flexneri	Streptococcus parasanguinis
0.470588	2	Shigella flexneri	Dorea formicigenerans
0.631579	3	Shigella flexneri	Phocaeicola vulgatus
1.29412	3	Shigella flexneri	Bacteroides fragilis
2.55556	3	Shigella flexneri	Thomasclavelia ramosa
0.863636	3	Shigella flexneri	Roseburia intestinalis
0.266667	3	Shigella flexneri	Eggerthella lenta
1.4375	3	Shigella flexneri	Enterocloster bolteae
0.869565	3	Shigella flexneri	Lacrimispora saccharolytica
1.10345	3	Shigella flexneri	Ruminococcus_B gnavus
1.66667	3	Shigella flexneri	Parabacteroides merdae
0.705882	3	Shigella flexneri	Collinsella aerofaciens
2.52632	3	Shigella flexneri	Bacteroides uniformis
2.35294	3	Shigella flexneri	Bacteroides thetaiotaomicron
2.55556	3	Shigella flexneri	Agathobacter rectalis
1.13636	3	Shigella flexneri	Veillonella parvula
1	3	Shigella flexneri	Fusobacterium nucleatum
0.3125	3	Shigella flexneri	Sarcina perfringens
1.52174	3	Shigella flexneri	Streptococcus salivarius
1.2069	3	Shigella flexneri	Bariatricus comes
3.83333	3	Shigella flexneri	Streptococcus parasanguinis
0.705882	3	Shigella flexneri	Dorea formicigenerans
0.695764	1	Eschericha coli	Phocaeicola vulgatus
0.563758	1	Eschericha coli	Bacteroides fragilis
1.10589	1	Eschericha coli	Thomasclavelia ramosa
0.649123	1	Eschericha coli	Roseburia intestinalis
0.489766	1	Eschericha coli	Eggerthella lenta
0.628527	1	Eschericha coli	Enterocloster bolteae
1.22204	1	Eschericha coli	Lacrimispora saccharolytica
1.09566	1	Eschericha coli	Ruminococcus_B gnavus
1.1896	1	Eschericha coli	Parabacteroides merdae
1.11482	1	Eschericha coli	Collinsella aerofaciens
1.13693	1	Eschericha coli	Bacteroides uniformis
1.81064	1	Eschericha coli	Bacteroides thetaiotaomicron
1.02241	1	Eschericha coli	Agathobacter rectalis
1.01847	1	Eschericha coli	Veillonella parvula
1.16003	1	Eschericha coli	Fusobacterium nucleatum
1.22806	1	Eschericha coli	Sarcina perfringens
0.894631	1	Eschericha coli	Streptococcus salivarius
0.743423	1	Eschericha coli	Bariatricus comes
2.04605	1	Eschericha coli	Streptococcus parasanguinis
1.88335	1	Eschericha coli	Dorea formicigenerans
1.184	2	Eschericha coli	Phocaeicola vulgatus
0.841802	2	Eschericha coli	Bacteroides fragilis
1.1674	2	Eschericha coli	Thomasclavelia ramosa
0.916898	2	Eschericha coli	Roseburia intestinalis
0.813547	2	Eschericha coli	Eggerthella lenta
0.783146	2	Eschericha coli	Enterocloster bolteae
1.06863	2	Eschericha coli	Lacrimispora saccharolytica
1.06833	2	Eschericha coli	Ruminococcus_B gnavus
2.73456	2	Eschericha coli	Parabacteroides merdae
0.922232	2	Eschericha coli	Collinsella aerofaciens
0.678648	2	Eschericha coli	Bacteroides uniformis
1.33605	2	Eschericha coli	Bacteroides thetaiotaomicron
1.08831	2	Eschericha coli	Agathobacter rectalis
1.47599	2	Eschericha coli	Veillonella parvula
0.888351	2	Eschericha coli	Fusobacterium nucleatum
0.903363	2	Eschericha coli	Sarcina perfringens
1.12515	2	Eschericha coli	Streptococcus salivarius
1.13666	2	Eschericha coli	Bariatricus comes
1.47725	2	Eschericha coli	Streptococcus parasanguinis
1.1194	2	Eschericha coli	Dorea formicigenerans
0.832691	3	Eschericha coli	Phocaeicola vulgatus
1.01438	3	Eschericha coli	Bacteroides fragilis
0.938489	3	Eschericha coli	Thomasclavelia ramosa
1.10665	3	Eschericha coli	Roseburia intestinalis
0.970227	3	Eschericha coli	Eggerthella lenta
0.860456	3	Eschericha coli	Enterocloster bolteae
1.10093	3	Eschericha coli	Lacrimispora saccharolytica
0.822344	3	Eschericha coli	Ruminococcus_B gnavus
2.16522	3	Eschericha coli	Parabacteroides merdae
1.20631	3	Eschericha coli	Collinsella aerofaciens
1.12409	3	Eschericha coli	Bacteroides uniformis
1.44631	3	Eschericha coli	Bacteroides thetaiotaomicron
1.10149	3	Eschericha coli	Agathobacter rectalis
1.65143	3	Eschericha coli	Veillonella parvula
1.52847	3	Eschericha coli	Fusobacterium nucleatum
0.969076	3	Eschericha coli	Sarcina perfringens
1.20993	3	Eschericha coli	Streptococcus salivarius
1.02392	3	Eschericha coli	Bariatricus comes
2.26273	3	Eschericha coli	Streptococcus parasanguinis
1	3	Eschericha coli	Dorea formicigenerans

## Sheet: ED7B
NT_ID_Spp1	Spp_1	NT_ID_Spp2	Spp_2	Competition
LM0054	K.pneumoniae	NT14112	V.cholerae	0.673295
LM0054	K.pneumoniae	NT12192	E.coli	0.832386
LM0054	K.pneumoniae	S_typhimurium_SL1344	S.Typhimurium	0.832386
LM0054	K.pneumoniae	NT14113	Y.pseudotuberculosis	0.872159
LM0054	K.pneumoniae	NT14114	S.flexneri	0.801136
LM0054	K.pneumoniae	LM0112	Y.enterocolitica	0.792614
NT14112	V.cholerae	LM0054	K.pneumoniae	0.738318
NT14112	V.cholerae	NT12192	E.coli	0.800623
NT14112	V.cholerae	S_typhimurium_SL1344	S.Typhimurium	0.791277
NT14112	V.cholerae	NT14113	Y.pseudotuberculosis	0.797508
NT14112	V.cholerae	NT14114	S.flexneri	0.760125
NT14112	V.cholerae	LM0112	Y.enterocolitica	0.766355
NT12192	E.coli	LM0054	K.pneumoniae	0.825352
NT12192	E.coli	NT14112	V.cholerae	0.723944
NT12192	E.coli	S_typhimurium_SL1344	S.Typhimurium	0.912676
NT12192	E.coli	NT14113	Y.pseudotuberculosis	0.884507
NT12192	E.coli	NT14114	S.flexneri	0.895775
NT12192	E.coli	LM0112	Y.enterocolitica	0.791549
S_typhimurium_SL1344	S.Typhimurium	LM0054	K.pneumoniae	0.834758
S_typhimurium_SL1344	S.Typhimurium	NT14112	V.cholerae	0.723647
S_typhimurium_SL1344	S.Typhimurium	NT12192	E.coli	0.923077
S_typhimurium_SL1344	S.Typhimurium	NT14113	Y.pseudotuberculosis	0.871795
S_typhimurium_SL1344	S.Typhimurium	NT14114	S.flexneri	0.871795
S_typhimurium_SL1344	S.Typhimurium	LM0112	Y.enterocolitica	0.794872
NT14113	Y.pseudotuberculosis	LM0054	K.pneumoniae	0.838798
NT14113	Y.pseudotuberculosis	NT14112	V.cholerae	0.699454
NT14113	Y.pseudotuberculosis	NT12192	E.coli	0.857923
NT14113	Y.pseudotuberculosis	S_typhimurium_SL1344	S.Typhimurium	0.836066
NT14113	Y.pseudotuberculosis	NT14114	S.flexneri	0.827869
NT14113	Y.pseudotuberculosis	LM0112	Y.enterocolitica	0.838798
NT14114	S.flexneri	LM0054	K.pneumoniae	0.839286
NT14114	S.flexneri	NT14112	V.cholerae	0.72619
NT14114	S.flexneri	NT12192	E.coli	0.946429
NT14114	S.flexneri	S_typhimurium_SL1344	S.Typhimurium	0.910714
NT14114	S.flexneri	NT14113	Y.pseudotuberculosis	0.901786
NT14114	S.flexneri	LM0112	Y.enterocolitica	0.800595
LM0112	Y.enterocolitica	LM0054	K.pneumoniae	0.835329
LM0112	Y.enterocolitica	NT14112	V.cholerae	0.736527
LM0112	Y.enterocolitica	NT12192	E.coli	0.841317
LM0112	Y.enterocolitica	S_typhimurium_SL1344	S.Typhimurium	0.835329
LM0112	Y.enterocolitica	NT14113	Y.pseudotuberculosis	0.919162
LM0112	Y.enterocolitica	NT14114	S.flexneri	0.805389

## Sheet: ED7C
NT_ID_Spp1	Spp_1	NT_ID_Spp2	Spp_2	Complementarity
LM0054	K.pneumoniae	NT14112	V.cholerae	0.0403226
LM0054	K.pneumoniae	NT12192	E.coli	0.0328947
LM0054	K.pneumoniae	S_typhimurium_SL1344	S.Typhimurium	0.029703
LM0054	K.pneumoniae	NT14113	Y.pseudotuberculosis	0.0283912
LM0054	K.pneumoniae	NT14114	S.flexneri	0.0274914
LM0054	K.pneumoniae	LM0112	Y.enterocolitica	0.0443686
NT14112	V.cholerae	LM0054	K.pneumoniae	0.0517928
NT14112	V.cholerae	NT12192	E.coli	0.0337079
NT14112	V.cholerae	S_typhimurium_SL1344	S.Typhimurium	0.0449438
NT14112	V.cholerae	NT14113	Y.pseudotuberculosis	0.019084
NT14112	V.cholerae	NT14114	S.flexneri	0.0277778
NT14112	V.cholerae	LM0112	Y.enterocolitica	0.0572519
NT12192	E.coli	LM0054	K.pneumoniae	0.0485437
NT12192	E.coli	NT14112	V.cholerae	0.0479705
NT12192	E.coli	S_typhimurium_SL1344	S.Typhimurium	0.0181269
NT12192	E.coli	NT14113	Y.pseudotuberculosis	0.0247678
NT12192	E.coli	NT14114	S.flexneri	0.00623053
NT12192	E.coli	LM0112	Y.enterocolitica	0.0505051
S_typhimurium_SL1344	S.Typhimurium	LM0054	K.pneumoniae	0.0485437
S_typhimurium_SL1344	S.Typhimurium	NT14112	V.cholerae	0.0520446
S_typhimurium_SL1344	S.Typhimurium	NT12192	E.coli	0.0210843
S_typhimurium_SL1344	S.Typhimurium	NT14113	Y.pseudotuberculosis	0.0436137
S_typhimurium_SL1344	S.Typhimurium	NT14114	S.flexneri	0.0160256
S_typhimurium_SL1344	S.Typhimurium	LM0112	Y.enterocolitica	0.0508475
NT14113	Y.pseudotuberculosis	LM0054	K.pneumoniae	0.0493827
NT14113	Y.pseudotuberculosis	NT14112	V.cholerae	0.0410448
NT14113	Y.pseudotuberculosis	NT12192	E.coli	0.0307692
NT14113	Y.pseudotuberculosis	S_typhimurium_SL1344	S.Typhimurium	0.0436137
NT14113	Y.pseudotuberculosis	NT14114	S.flexneri	0.0193548
NT14113	Y.pseudotuberculosis	LM0112	Y.enterocolitica	0.0464396
NT14114	S.flexneri	LM0054	K.pneumoniae	0.0629139
NT14114	S.flexneri	NT14112	V.cholerae	0.0576923
NT14114	S.flexneri	NT12192	E.coli	0.027439
NT14114	S.flexneri	S_typhimurium_SL1344	S.Typhimurium	0.0315457
NT14114	S.flexneri	NT14113	Y.pseudotuberculosis	0.0349206
NT14114	S.flexneri	LM0112	Y.enterocolitica	0.0526316
LM0112	Y.enterocolitica	LM0054	K.pneumoniae	0.0443686
LM0112	Y.enterocolitica	NT14112	V.cholerae	0.046332
LM0112	Y.enterocolitica	NT12192	E.coli	0.0408163
LM0112	Y.enterocolitica	S_typhimurium_SL1344	S.Typhimurium	0.0311419
LM0112	Y.enterocolitica	NT14113	Y.pseudotuberculosis	0.0253165
LM0112	Y.enterocolitica	NT14114	S.flexneri	0.0217391

## Sheet: ED7D
NT_ID_Spp1	Spp_1	NT_ID_Spp2	Spp_2	Competition
NT5048	B. comes	NT5006	E. ramosum	0.581731
NT5048	B. comes	NT5071	P. merdae	0.490385
NT5048	B. comes	NT5078	E. coli	0.620192
NT5048	B. comes	NT5026	E. bolteae	0.663462
NT5048	B. comes	NT5038	S. salivarius	0.495192
NT5048	B. comes	NT5002	B. uniformis	0.586538
NT5048	B. comes	NT5017	V. parvula	0.615385
NT5048	B. comes	NT5009	A. rectalis	0.634615
NT5048	B. comes	NT5025	F. nucleatum	0.538462
NT5048	B. comes	NT5076	D. formicigenerans	0.658654
NT5048	B. comes	NT5073	C. aerofaciens	0.625
NT5048	B. comes	NT5004	B. thetaiotaomicron	0.610577
NT5048	B. comes	NT5032	C. perfringens	0.730769
NT5048	B. comes	NT5046	R. gnavus	0.600962
NT5048	B. comes	S_typhimurium_SL1344	S. Typhimurium	0.610577
NT5048	B. comes	NT5024	E. lenta	0.451923
NT5048	B. comes	NT5001	P. vulgatus	0.504808
NT5048	B. comes	NT5072	S. parasanguinis	0.552885
NT5048	B. comes	NT5003	B. fragilis	0.495192
NT5048	B. comes	NT5037	L. saccharolytica	0.629808
NT5048	B. comes	NT5011	R. intestinalis	0.629808
NT5006	T. ramosa	NT5048	B. comes	0.679775
NT5006	T. ramosa	NT5071	P. merdae	0.550562
NT5006	T. ramosa	NT5078	E. coli	0.662921
NT5006	T. ramosa	NT5026	E. bolteae	0.741573
NT5006	T. ramosa	NT5038	S. salivarius	0.61236
NT5006	T. ramosa	NT5002	B. uniformis	0.617978
NT5006	T. ramosa	NT5017	V. parvula	0.634831
NT5006	T. ramosa	NT5009	A. rectalis	0.764045
NT5006	T. ramosa	NT5025	F. nucleatum	0.640449
NT5006	T. ramosa	NT5076	D. formicigenerans	0.702247
NT5006	T. ramosa	NT5073	C. aerofaciens	0.662921
NT5006	T. ramosa	NT5004	B. thetaiotaomicron	0.634831
NT5006	T. ramosa	NT5032	C. perfringens	0.752809
NT5006	T. ramosa	NT5046	R. gnavus	0.741573
NT5006	T. ramosa	S_typhimurium_SL1344	S. Typhimurium	0.662921
NT5006	T. ramosa	NT5024	E. lenta	0.561798
NT5006	T. ramosa	NT5001	P. vulgatus	0.589888
NT5006	T. ramosa	NT5072	S. parasanguinis	0.646067
NT5006	T. ramosa	NT5003	B. fragilis	0.567416
NT5006	T. ramosa	NT5037	L. saccharolytica	0.713483
NT5006	T. ramosa	NT5011	R. intestinalis	0.646067
NT5071	P. merdae	NT5048	B. comes	0.495146
NT5071	P. merdae	NT5006	E. ramosum	0.475728
NT5071	P. merdae	NT5078	E. coli	0.660194
NT5071	P. merdae	NT5026	E. bolteae	0.65534
NT5071	P. merdae	NT5038	S. salivarius	0.383495
NT5071	P. merdae	NT5002	B. uniformis	0.820388
NT5071	P. merdae	NT5017	V. parvula	0.490291
NT5071	P. merdae	NT5009	A. rectalis	0.558252
NT5071	P. merdae	NT5025	F. nucleatum	0.567961
NT5071	P. merdae	NT5076	D. formicigenerans	0.538835
NT5071	P. merdae	NT5073	C. aerofaciens	0.436893
NT5071	P. merdae	NT5004	B. thetaiotaomicron	0.854369
NT5071	P. merdae	NT5032	C. perfringens	0.645631
NT5071	P. merdae	NT5046	R. gnavus	0.524272
NT5071	P. merdae	S_typhimurium_SL1344	S. Typhimurium	0.65534
NT5071	P. merdae	NT5024	E. lenta	0.466019
NT5071	P. merdae	NT5001	P. vulgatus	0.84466
NT5071	P. merdae	NT5072	S. parasanguinis	0.398058
NT5071	P. merdae	NT5003	B. fragilis	0.800971
NT5071	P. merdae	NT5037	L. saccharolytica	0.57767
NT5071	P. merdae	NT5011	R. intestinalis	0.524272
NT5078	E. coli	NT5048	B. comes	0.371758
NT5078	E. coli	NT5006	E. ramosum	0.340058
NT5078	E. coli	NT5071	P. merdae	0.391931
NT5078	E. coli	NT5026	E. bolteae	0.512968
NT5078	E. coli	NT5038	S. salivarius	0.29683
NT5078	E. coli	NT5002	B. uniformis	0.429395
NT5078	E. coli	NT5017	V. parvula	0.458213
NT5078	E. coli	NT5009	A. rectalis	0.380403
NT5078	E. coli	NT5025	F. nucleatum	0.440922
NT5078	E. coli	NT5076	D. formicigenerans	0.446686
NT5078	E. coli	NT5073	C. aerofaciens	0.363112
NT5078	E. coli	NT5004	B. thetaiotaomicron	0.414986
NT5078	E. coli	NT5032	C. perfringens	0.870317
NT5078	E. coli	NT5046	R. gnavus	0.365994
NT5078	E. coli	S_typhimurium_SL1344	S. Typhimurium	0.92219
NT5078	E. coli	NT5024	E. lenta	0.322767
NT5078	E. coli	NT5001	P. vulgatus	0.423631
NT5078	E. coli	NT5072	S. parasanguinis	0.299712
NT5078	E. coli	NT5003	B. fragilis	0.386167
NT5078	E. coli	NT5037	L. saccharolytica	0.429395
NT5078	E. coli	NT5011	R. intestinalis	0.377522
NT5026	E. bolteae	NT5048	B. comes	0.536965
NT5026	E. bolteae	NT5006	E. ramosum	0.513619
NT5026	E. bolteae	NT5071	P. merdae	0.525292
NT5026	E. bolteae	NT5078	E. coli	0.692607
NT5026	E. bolteae	NT5038	S. salivarius	0.420233
NT5026	E. bolteae	NT5002	B. uniformis	0.583658
NT5026	E. bolteae	NT5017	V. parvula	0.610895
NT5026	E. bolteae	NT5009	A. rectalis	0.610895
NT5026	E. bolteae	NT5025	F. nucleatum	0.587549
NT5026	E. bolteae	NT5076	D. formicigenerans	0.653696
NT5026	E. bolteae	NT5073	C. aerofaciens	0.55642
NT5026	E. bolteae	NT5004	B. thetaiotaomicron	0.568093
NT5026	E. bolteae	NT5032	C. perfringens	0.743191
NT5026	E. bolteae	NT5046	R. gnavus	0.540856
NT5026	E. bolteae	S_typhimurium_SL1344	S. Typhimurium	0.692607
NT5026	E. bolteae	NT5024	E. lenta	0.44358
NT5026	E. bolteae	NT5001	P. vulgatus	0.536965
NT5026	E. bolteae	NT5072	S. parasanguinis	0.439689
NT5026	E. bolteae	NT5003	B. fragilis	0.525292
NT5026	E. bolteae	NT5037	L. saccharolytica	0.645914
NT5026	E. bolteae	NT5011	R. intestinalis	0.544747
NT5038	S. salivarius	NT5048	B. comes	0.668831
NT5038	S. salivarius	NT5006	E. ramosum	0.707792
NT5038	S. salivarius	NT5071	P. merdae	0.512987
NT5038	S. salivarius	NT5078	E. coli	0.668831
NT5038	S. salivarius	NT5026	E. bolteae	0.701299
NT5038	S. salivarius	NT5002	B. uniformis	0.61039
NT5038	S. salivarius	NT5017	V. parvula	0.62987
NT5038	S. salivarius	NT5009	A. rectalis	0.694805
NT5038	S. salivarius	NT5025	F. nucleatum	0.584416
NT5038	S. salivarius	NT5076	D. formicigenerans	0.694805
NT5038	S. salivarius	NT5073	C. aerofaciens	0.714286
NT5038	S. salivarius	NT5004	B. thetaiotaomicron	0.616883
NT5038	S. salivarius	NT5032	C. perfringens	0.727273
NT5038	S. salivarius	NT5046	R. gnavus	0.62987
NT5038	S. salivarius	S_typhimurium_SL1344	S. Typhimurium	0.668831
NT5038	S. salivarius	NT5024	E. lenta	0.519481
NT5038	S. salivarius	NT5001	P. vulgatus	0.532468
NT5038	S. salivarius	NT5072	S. parasanguinis	0.798701
NT5038	S. salivarius	NT5003	B. fragilis	0.551948
NT5038	S. salivarius	NT5037	L. saccharolytica	0.694805
NT5038	S. salivarius	NT5011	R. intestinalis	0.61039
NT5002	B. uniformis	NT5048	B. comes	0.495935
NT5002	B. uniformis	NT5006	E. ramosum	0.447154
NT5002	B. uniformis	NT5071	P. merdae	0.686992
NT5002	B. uniformis	NT5078	E. coli	0.605691
NT5002	B. uniformis	NT5026	E. bolteae	0.609756
NT5002	B. uniformis	NT5038	S. salivarius	0.382114
NT5002	B. uniformis	NT5017	V. parvula	0.562331
NT5002	B. uniformis	NT5009	A. rectalis	0.52168
NT5002	B. uniformis	NT5025	F. nucleatum	0.536585
NT5002	B. uniformis	NT5076	D. formicigenerans	0.52439
NT5002	B. uniformis	NT5073	C. aerofaciens	0.48916
NT5002	B. uniformis	NT5004	B. thetaiotaomicron	0.841463
NT5002	B. uniformis	NT5032	C. perfringens	0.686992
NT5002	B. uniformis	NT5046	R. gnavus	0.447154
NT5002	B. uniformis	S_typhimurium_SL1344	S. Typhimurium	0.623306
NT5002	B. uniformis	NT5024	E. lenta	0.414634
NT5002	B. uniformis	NT5001	P. vulgatus	0.727642
NT5002	B. uniformis	NT5072	S. parasanguinis	0.410569
NT5002	B. uniformis	NT5003	B. fragilis	0.682927
NT5002	B. uniformis	NT5037	L. saccharolytica	0.536585
NT5002	B. uniformis	NT5011	R. intestinalis	0.487805
NT5017	V. parvula	NT5048	B. comes	0.581818
NT5017	V. parvula	NT5006	E. ramosum	0.513636
NT5017	V. parvula	NT5071	P. merdae	0.459091
NT5017	V. parvula	NT5078	E. coli	0.722727
NT5017	V. parvula	NT5026	E. bolteae	0.713636
NT5017	V. parvula	NT5038	S. salivarius	0.440909
NT5017	V. parvula	NT5002	B. uniformis	0.631818
NT5017	V. parvula	NT5009	A. rectalis	0.554545
NT5017	V. parvula	NT5025	F. nucleatum	0.609091
NT5017	V. parvula	NT5076	D. formicigenerans	0.627273
NT5017	V. parvula	NT5073	C. aerofaciens	0.622727
NT5017	V. parvula	NT5004	B. thetaiotaomicron	0.590909
NT5017	V. parvula	NT5032	C. perfringens	0.781818
NT5017	V. parvula	NT5046	R. gnavus	0.481818
NT5017	V. parvula	S_typhimurium_SL1344	S. Typhimurium	0.713636
NT5017	V. parvula	NT5024	E. lenta	0.463636
NT5017	V. parvula	NT5001	P. vulgatus	0.509091
NT5017	V. parvula	NT5072	S. parasanguinis	0.490909
NT5017	V. parvula	NT5003	B. fragilis	0.518182
NT5017	V. parvula	NT5037	L. saccharolytica	0.6
NT5017	V. parvula	NT5011	R. intestinalis	0.518182
NT5009	A. rectalis	NT5048	B. comes	0.640777
NT5009	A. rectalis	NT5006	E. ramosum	0.660194
NT5009	A. rectalis	NT5071	P. merdae	0.558252
NT5009	A. rectalis	NT5078	E. coli	0.640777
NT5009	A. rectalis	NT5026	E. bolteae	0.762136
NT5009	A. rectalis	NT5038	S. salivarius	0.519417
NT5009	A. rectalis	NT5002	B. uniformis	0.626214
NT5009	A. rectalis	NT5017	V. parvula	0.592233
NT5009	A. rectalis	NT5025	F. nucleatum	0.635922
NT5009	A. rectalis	NT5076	D. formicigenerans	0.68932
NT5009	A. rectalis	NT5073	C. aerofaciens	0.582524
NT5009	A. rectalis	NT5004	B. thetaiotaomicron	0.616505
NT5009	A. rectalis	NT5032	C. perfringens	0.674757
NT5009	A. rectalis	NT5046	R. gnavus	0.674757
NT5009	A. rectalis	S_typhimurium_SL1344	S. Typhimurium	0.621359
NT5009	A. rectalis	NT5024	E. lenta	0.5
NT5009	A. rectalis	NT5001	P. vulgatus	0.582524
NT5009	A. rectalis	NT5072	S. parasanguinis	0.529126
NT5009	A. rectalis	NT5003	B. fragilis	0.548544
NT5009	A. rectalis	NT5037	L. saccharolytica	0.718447
NT5009	A. rectalis	NT5011	R. intestinalis	0.708738
NT5025	F. nucleatum	NT5048	B. comes	0.482759
NT5025	F. nucleatum	NT5006	E. ramosum	0.491379
NT5025	F. nucleatum	NT5071	P. merdae	0.50431
NT5025	F. nucleatum	NT5078	E. coli	0.659483
NT5025	F. nucleatum	NT5026	E. bolteae	0.650862
NT5025	F. nucleatum	NT5038	S. salivarius	0.387931
NT5025	F. nucleatum	NT5002	B. uniformis	0.568966
NT5025	F. nucleatum	NT5017	V. parvula	0.577586
NT5025	F. nucleatum	NT5009	A. rectalis	0.564655
NT5025	F. nucleatum	NT5076	D. formicigenerans	0.568966
NT5025	F. nucleatum	NT5073	C. aerofaciens	0.491379
NT5025	F. nucleatum	NT5004	B. thetaiotaomicron	0.543103
NT5025	F. nucleatum	NT5032	C. perfringens	0.698276
NT5025	F. nucleatum	NT5046	R. gnavus	0.456897
NT5025	F. nucleatum	S_typhimurium_SL1344	S. Typhimurium	0.676724
NT5025	F. nucleatum	NT5024	E. lenta	0.478448
NT5025	F. nucleatum	NT5001	P. vulgatus	0.530172
NT5025	F. nucleatum	NT5072	S. parasanguinis	0.418103
NT5025	F. nucleatum	NT5003	B. fragilis	0.530172
NT5025	F. nucleatum	NT5037	L. saccharolytica	0.577586
NT5025	F. nucleatum	NT5011	R. intestinalis	0.5
NT5076	D. formicigenerans	NT5048	B. comes	0.62844
NT5076	D. formicigenerans	NT5006	E. ramosum	0.573394
NT5076	D. formicigenerans	NT5071	P. merdae	0.509174
NT5076	D. formicigenerans	NT5078	E. coli	0.711009
NT5076	D. formicigenerans	NT5026	E. bolteae	0.770642
NT5076	D. formicigenerans	NT5038	S. salivarius	0.490826
NT5076	D. formicigenerans	NT5002	B. uniformis	0.591743
NT5076	D. formicigenerans	NT5017	V. parvula	0.633028
NT5076	D. formicigenerans	NT5009	A. rectalis	0.651376
NT5076	D. formicigenerans	NT5025	F. nucleatum	0.605505
NT5076	D. formicigenerans	NT5073	C. aerofaciens	0.614679
NT5076	D. formicigenerans	NT5004	B. thetaiotaomicron	0.559633
NT5076	D. formicigenerans	NT5032	C. perfringens	0.770642
NT5076	D. formicigenerans	NT5046	R. gnavus	0.59633
NT5076	D. formicigenerans	S_typhimurium_SL1344	S. Typhimurium	0.701835
NT5076	D. formicigenerans	NT5024	E. lenta	0.513761
NT5076	D. formicigenerans	NT5001	P. vulgatus	0.536697
NT5076	D. formicigenerans	NT5072	S. parasanguinis	0.518349
NT5076	D. formicigenerans	NT5003	B. fragilis	0.522936
NT5076	D. formicigenerans	NT5037	L. saccharolytica	0.674312
NT5076	D. formicigenerans	NT5011	R. intestinalis	0.573394
NT5073	C. aerofaciens	NT5048	B. comes	0.659898
NT5073	C. aerofaciens	NT5006	E. ramosum	0.598985
NT5073	C. aerofaciens	NT5071	P. merdae	0.456853
NT5073	C. aerofaciens	NT5078	E. coli	0.639594
NT5073	C. aerofaciens	NT5026	E. bolteae	0.725888
NT5073	C. aerofaciens	NT5038	S. salivarius	0.558376
NT5073	C. aerofaciens	NT5002	B. uniformis	0.614213
NT5073	C. aerofaciens	NT5017	V. parvula	0.695431
NT5073	C. aerofaciens	NT5009	A. rectalis	0.609137
NT5073	C. aerofaciens	NT5025	F. nucleatum	0.57868
NT5073	C. aerofaciens	NT5076	D. formicigenerans	0.680203
NT5073	C. aerofaciens	NT5004	B. thetaiotaomicron	0.593909
NT5073	C. aerofaciens	NT5032	C. perfringens	0.791878
NT5073	C. aerofaciens	NT5046	R. gnavus	0.604061
NT5073	C. aerofaciens	S_typhimurium_SL1344	S. Typhimurium	0.649746
NT5073	C. aerofaciens	NT5024	E. lenta	0.507614
NT5073	C. aerofaciens	NT5001	P. vulgatus	0.477157
NT5073	C. aerofaciens	NT5072	S. parasanguinis	0.604061
NT5073	C. aerofaciens	NT5003	B. fragilis	0.472081
NT5073	C. aerofaciens	NT5037	L. saccharolytica	0.675127
NT5073	C. aerofaciens	NT5011	R. intestinalis	0.548223
NT5004	B. thetaiotaomicron	NT5048	B. comes	0.533613
NT5004	B. thetaiotaomicron	NT5006	E. ramosum	0.47479
NT5004	B. thetaiotaomicron	NT5071	P. merdae	0.739496
NT5004	B. thetaiotaomicron	NT5078	E. coli	0.605042
NT5004	B. thetaiotaomicron	NT5026	E. bolteae	0.613445
NT5004	B. thetaiotaomicron	NT5038	S. salivarius	0.39916
NT5004	B. thetaiotaomicron	NT5002	B. uniformis	0.869748
NT5004	B. thetaiotaomicron	NT5017	V. parvula	0.546218
NT5004	B. thetaiotaomicron	NT5009	A. rectalis	0.533613
NT5004	B. thetaiotaomicron	NT5025	F. nucleatum	0.529412
NT5004	B. thetaiotaomicron	NT5076	D. formicigenerans	0.512605
NT5004	B. thetaiotaomicron	NT5073	C. aerofaciens	0.491597
NT5004	B. thetaiotaomicron	NT5032	C. perfringens	0.689076
NT5004	B. thetaiotaomicron	NT5046	R. gnavus	0.47479
NT5004	B. thetaiotaomicron	S_typhimurium_SL1344	S. Typhimurium	0.60084
NT5004	B. thetaiotaomicron	NT5024	E. lenta	0.436975
NT5004	B. thetaiotaomicron	NT5001	P. vulgatus	0.781513
NT5004	B. thetaiotaomicron	NT5072	S. parasanguinis	0.441176
NT5004	B. thetaiotaomicron	NT5003	B. fragilis	0.760504
NT5004	B. thetaiotaomicron	NT5037	L. saccharolytica	0.55042
NT5004	B. thetaiotaomicron	NT5011	R. intestinalis	0.491597
NT5032	S. perfringens	NT5048	B. comes	0.408602
NT5032	S. perfringens	NT5006	E. ramosum	0.360215
NT5032	S. perfringens	NT5071	P. merdae	0.357527
NT5032	S. perfringens	NT5078	E. coli	0.811828
NT5032	S. perfringens	NT5026	E. bolteae	0.513441
NT5032	S. perfringens	NT5038	S. salivarius	0.301075
NT5032	S. perfringens	NT5002	B. uniformis	0.454301
NT5032	S. perfringens	NT5017	V. parvula	0.462366
NT5032	S. perfringens	NT5009	A. rectalis	0.373656
NT5032	S. perfringens	NT5025	F. nucleatum	0.435484
NT5032	S. perfringens	NT5076	D. formicigenerans	0.451613
NT5032	S. perfringens	NT5073	C. aerofaciens	0.419355
NT5032	S. perfringens	NT5004	B. thetaiotaomicron	0.44086
NT5032	S. perfringens	NT5046	R. gnavus	0.360215
NT5032	S. perfringens	S_typhimurium_SL1344	S. Typhimurium	0.811828
NT5032	S. perfringens	NT5024	E. lenta	0.319892
NT5032	S. perfringens	NT5001	P. vulgatus	0.392473
NT5032	S. perfringens	NT5072	S. parasanguinis	0.336022
NT5032	S. perfringens	NT5003	B. fragilis	0.36828
NT5032	S. perfringens	NT5037	L. saccharolytica	0.443548
NT5032	S. perfringens	NT5011	R. intestinalis	0.349462
NT5046	R. gnavus	NT5048	B. comes	0.686813
NT5046	R. gnavus	NT5006	E. ramosum	0.725275
NT5046	R. gnavus	NT5071	P. merdae	0.593407
NT5046	R. gnavus	NT5078	E. coli	0.697802
NT5046	R. gnavus	NT5026	E. bolteae	0.763736
NT5046	R. gnavus	NT5038	S. salivarius	0.532967
NT5046	R. gnavus	NT5002	B. uniformis	0.604396
NT5046	R. gnavus	NT5017	V. parvula	0.582418
NT5046	R. gnavus	NT5009	A. rectalis	0.763736
NT5046	R. gnavus	NT5025	F. nucleatum	0.582418
NT5046	R. gnavus	NT5076	D. formicigenerans	0.714286
NT5046	R. gnavus	NT5073	C. aerofaciens	0.653846
NT5046	R. gnavus	NT5004	B. thetaiotaomicron	0.620879
NT5046	R. gnavus	NT5032	C. perfringens	0.736264
NT5046	R. gnavus	S_typhimurium_SL1344	S. Typhimurium	0.697802
NT5046	R. gnavus	NT5024	E. lenta	0.478022
NT5046	R. gnavus	NT5001	P. vulgatus	0.604396
NT5046	R. gnavus	NT5072	S. parasanguinis	0.56044
NT5046	R. gnavus	NT5003	B. fragilis	0.576923
NT5046	R. gnavus	NT5037	L. saccharolytica	0.763736
NT5046	R. gnavus	NT5011	R. intestinalis	0.741758
S_typhimurium_SL1344	S. Typhimurium	NT5048	B. comes	0.361823
S_typhimurium_SL1344	S. Typhimurium	NT5006	E. ramosum	0.336182
S_typhimurium_SL1344	S. Typhimurium	NT5071	P. merdae	0.384615
S_typhimurium_SL1344	S. Typhimurium	NT5078	E. coli	0.911681
S_typhimurium_SL1344	S. Typhimurium	NT5026	E. bolteae	0.507123
S_typhimurium_SL1344	S. Typhimurium	NT5038	S. salivarius	0.293447
S_typhimurium_SL1344	S. Typhimurium	NT5002	B. uniformis	0.438746
S_typhimurium_SL1344	S. Typhimurium	NT5017	V. parvula	0.447293
S_typhimurium_SL1344	S. Typhimurium	NT5009	A. rectalis	0.364672
S_typhimurium_SL1344	S. Typhimurium	NT5025	F. nucleatum	0.447293
S_typhimurium_SL1344	S. Typhimurium	NT5076	D. formicigenerans	0.435897
S_typhimurium_SL1344	S. Typhimurium	NT5073	C. aerofaciens	0.364672
S_typhimurium_SL1344	S. Typhimurium	NT5004	B. thetaiotaomicron	0.407407
S_typhimurium_SL1344	S. Typhimurium	NT5032	C. perfringens	0.860399
S_typhimurium_SL1344	S. Typhimurium	NT5046	R. gnavus	0.361823
S_typhimurium_SL1344	S. Typhimurium	NT5024	E. lenta	0.319088
S_typhimurium_SL1344	S. Typhimurium	NT5001	P. vulgatus	0.418803
S_typhimurium_SL1344	S. Typhimurium	NT5072	S. parasanguinis	0.290598
S_typhimurium_SL1344	S. Typhimurium	NT5003	B. fragilis	0.387464
S_typhimurium_SL1344	S. Typhimurium	NT5037	L. saccharolytica	0.421652
S_typhimurium_SL1344	S. Typhimurium	NT5011	R. intestinalis	0.364672
NT5024	E. lenta	NT5048	B. comes	0.556213
NT5024	E. lenta	NT5006	E. ramosum	0.591716
NT5024	E. lenta	NT5071	P. merdae	0.568047
NT5024	E. lenta	NT5078	E. coli	0.662722
NT5024	E. lenta	NT5026	E. bolteae	0.674556
NT5024	E. lenta	NT5038	S. salivarius	0.473373
NT5024	E. lenta	NT5002	B. uniformis	0.60355
NT5024	E. lenta	NT5017	V. parvula	0.60355
NT5024	E. lenta	NT5009	A. rectalis	0.609467
NT5024	E. lenta	NT5025	F. nucleatum	0.656805
NT5024	E. lenta	NT5076	D. formicigenerans	0.662722
NT5024	E. lenta	NT5073	C. aerofaciens	0.591716
NT5024	E. lenta	NT5004	B. thetaiotaomicron	0.615385
NT5024	E. lenta	NT5032	C. perfringens	0.704142
NT5024	E. lenta	NT5046	R. gnavus	0.514793
NT5024	E. lenta	S_typhimurium_SL1344	S. Typhimurium	0.662722
NT5024	E. lenta	NT5001	P. vulgatus	0.585799
NT5024	E. lenta	NT5072	S. parasanguinis	0.526627
NT5024	E. lenta	NT5003	B. fragilis	0.573964
NT5024	E. lenta	NT5037	L. saccharolytica	0.639053
NT5024	E. lenta	NT5011	R. intestinalis	0.491124
NT5001	P. vulgatus	NT5048	B. comes	0.475113
NT5001	P. vulgatus	NT5006	E. ramosum	0.475113
NT5001	P. vulgatus	NT5071	P. merdae	0.78733
NT5001	P. vulgatus	NT5078	E. coli	0.665158
NT5001	P. vulgatus	NT5026	E. bolteae	0.624434
NT5001	P. vulgatus	NT5038	S. salivarius	0.371041
NT5001	P. vulgatus	NT5002	B. uniformis	0.809955
NT5001	P. vulgatus	NT5017	V. parvula	0.506787
NT5001	P. vulgatus	NT5009	A. rectalis	0.542986
NT5001	P. vulgatus	NT5025	F. nucleatum	0.556561
NT5001	P. vulgatus	NT5076	D. formicigenerans	0.529412
NT5001	P. vulgatus	NT5073	C. aerofaciens	0.425339
NT5001	P. vulgatus	NT5004	B. thetaiotaomicron	0.841629
NT5001	P. vulgatus	NT5032	C. perfringens	0.660633
NT5001	P. vulgatus	NT5046	R. gnavus	0.497738
NT5001	P. vulgatus	S_typhimurium_SL1344	S. Typhimurium	0.665158
NT5001	P. vulgatus	NT5024	E. lenta	0.447964
NT5001	P. vulgatus	NT5072	S. parasanguinis	0.375566
NT5001	P. vulgatus	NT5003	B. fragilis	0.800905
NT5001	P. vulgatus	NT5037	L. saccharolytica	0.570136
NT5001	P. vulgatus	NT5011	R. intestinalis	0.542986
NT5072	S. parasanguinis	NT5048	B. comes	0.72327
NT5072	S. parasanguinis	NT5006	E. ramosum	0.72327
NT5072	S. parasanguinis	NT5071	P. merdae	0.515723
NT5072	S. parasanguinis	NT5078	E. coli	0.654088
NT5072	S. parasanguinis	NT5026	E. bolteae	0.710692
NT5072	S. parasanguinis	NT5038	S. salivarius	0.773585
NT5072	S. parasanguinis	NT5002	B. uniformis	0.63522
NT5072	S. parasanguinis	NT5017	V. parvula	0.679245
NT5072	S. parasanguinis	NT5009	A. rectalis	0.685535
NT5072	S. parasanguinis	NT5025	F. nucleatum	0.610063
NT5072	S. parasanguinis	NT5076	D. formicigenerans	0.710692
NT5072	S. parasanguinis	NT5073	C. aerofaciens	0.748428
NT5072	S. parasanguinis	NT5004	B. thetaiotaomicron	0.660377
NT5072	S. parasanguinis	NT5032	C. perfringens	0.786164
NT5072	S. parasanguinis	NT5046	R. gnavus	0.641509
NT5072	S. parasanguinis	S_typhimurium_SL1344	S. Typhimurium	0.641509
NT5072	S. parasanguinis	NT5024	E. lenta	0.559748
NT5072	S. parasanguinis	NT5001	P. vulgatus	0.522013
NT5072	S. parasanguinis	NT5003	B. fragilis	0.515723
NT5072	S. parasanguinis	NT5037	L. saccharolytica	0.704403
NT5072	S. parasanguinis	NT5011	R. intestinalis	0.591195
NT5003	B. fragilis	NT5048	B. comes	0.5
NT5003	B. fragilis	NT5006	E. ramosum	0.490291
NT5003	B. fragilis	NT5071	P. merdae	0.800971
NT5003	B. fragilis	NT5078	E. coli	0.650485
NT5003	B. fragilis	NT5026	E. bolteae	0.65534
NT5003	B. fragilis	NT5038	S. salivarius	0.412621
NT5003	B. fragilis	NT5002	B. uniformis	0.815534
NT5003	B. fragilis	NT5017	V. parvula	0.553398
NT5003	B. fragilis	NT5009	A. rectalis	0.548544
NT5003	B. fragilis	NT5025	F. nucleatum	0.597087
NT5003	B. fragilis	NT5076	D. formicigenerans	0.553398
NT5003	B. fragilis	NT5073	C. aerofaciens	0.451456
NT5003	B. fragilis	NT5004	B. thetaiotaomicron	0.878641
NT5003	B. fragilis	NT5032	C. perfringens	0.665049
NT5003	B. fragilis	NT5046	R. gnavus	0.509709
NT5003	B. fragilis	S_typhimurium_SL1344	S. Typhimurium	0.660194
NT5003	B. fragilis	NT5024	E. lenta	0.470874
NT5003	B. fragilis	NT5001	P. vulgatus	0.859223
NT5003	B. fragilis	NT5072	S. parasanguinis	0.398058
NT5003	B. fragilis	NT5037	L. saccharolytica	0.567961
NT5003	B. fragilis	NT5011	R. intestinalis	0.543689
NT5037	L. saccharolytica	NT5048	B. comes	0.61215
NT5037	L. saccharolytica	NT5006	E. ramosum	0.593458
NT5037	L. saccharolytica	NT5071	P. merdae	0.556075
NT5037	L. saccharolytica	NT5078	E. coli	0.696262
NT5037	L. saccharolytica	NT5026	E. bolteae	0.775701
NT5037	L. saccharolytica	NT5038	S. salivarius	0.5
NT5037	L. saccharolytica	NT5002	B. uniformis	0.616822
NT5037	L. saccharolytica	NT5017	V. parvula	0.616822
NT5037	L. saccharolytica	NT5009	A. rectalis	0.691589
NT5037	L. saccharolytica	NT5025	F. nucleatum	0.626168
NT5037	L. saccharolytica	NT5076	D. formicigenerans	0.686916
NT5037	L. saccharolytica	NT5073	C. aerofaciens	0.621495
NT5037	L. saccharolytica	NT5004	B. thetaiotaomicron	0.61215
NT5037	L. saccharolytica	NT5032	C. perfringens	0.771028
NT5037	L. saccharolytica	NT5046	R. gnavus	0.649533
NT5037	L. saccharolytica	S_typhimurium_SL1344	S. Typhimurium	0.691589
NT5037	L. saccharolytica	NT5024	E. lenta	0.504673
NT5037	L. saccharolytica	NT5001	P. vulgatus	0.588785
NT5037	L. saccharolytica	NT5072	S. parasanguinis	0.523364
NT5037	L. saccharolytica	NT5003	B. fragilis	0.546729
NT5037	L. saccharolytica	NT5011	R. intestinalis	0.654206
NT5011	R. intestinalis	NT5048	B. comes	0.700535
NT5011	R. intestinalis	NT5006	E. ramosum	0.614973
NT5011	R. intestinalis	NT5071	P. merdae	0.57754
NT5011	R. intestinalis	NT5078	E. coli	0.700535
NT5011	R. intestinalis	NT5026	E. bolteae	0.748663
NT5011	R. intestinalis	NT5038	S. salivarius	0.502674
NT5011	R. intestinalis	NT5002	B. uniformis	0.641711
NT5011	R. intestinalis	NT5017	V. parvula	0.609626
NT5011	R. intestinalis	NT5009	A. rectalis	0.780749
NT5011	R. intestinalis	NT5025	F. nucleatum	0.620321
NT5011	R. intestinalis	NT5076	D. formicigenerans	0.668449
NT5011	R. intestinalis	NT5073	C. aerofaciens	0.57754
NT5011	R. intestinalis	NT5004	B. thetaiotaomicron	0.625668
NT5011	R. intestinalis	NT5032	C. perfringens	0.695187
NT5011	R. intestinalis	NT5046	R. gnavus	0.721925
NT5011	R. intestinalis	S_typhimurium_SL1344	S. Typhimurium	0.684492
NT5011	R. intestinalis	NT5024	E. lenta	0.44385
NT5011	R. intestinalis	NT5001	P. vulgatus	0.641711
NT5011	R. intestinalis	NT5072	S. parasanguinis	0.502674
NT5011	R. intestinalis	NT5003	B. fragilis	0.59893
NT5011	R. intestinalis	NT5037	L. saccharolytica	0.748663

## Sheet: ED7E
NT_ID_Spp1	Spp_1	NT_ID_Spp2	Spp_2	Complementarity
NT5048	B. comes	NT5006	E. ramosum	0.123188
NT5048	B. comes	NT5071	P. merdae	0.188976
NT5048	B. comes	NT5078	E. coli	0.171975
NT5048	B. comes	NT5026	E. bolteae	0.196532
NT5048	B. comes	NT5038	S. salivarius	0.079646
NT5048	B. comes	NT5002	B. uniformis	0.163265
NT5048	B. comes	NT5017	V. parvula	0.163399
NT5048	B. comes	NT5009	A. rectalis	0.119205
NT5048	B. comes	NT5025	F. nucleatum	0.162963
NT5048	B. comes	NT5076	D. formicigenerans	0.121019
NT5048	B. comes	NT5073	C. aerofaciens	0.0902778
NT5048	B. comes	NT5004	B. thetaiotaomicron	0.157895
NT5048	B. comes	NT5032	C. perfringens	0.163934
NT5048	B. comes	NT5046	R. gnavus	0.112676
NT5048	B. comes	S_typhimurium_SL1344	S. Typhimurium	0.179487
NT5048	B. comes	NT5024	E. lenta	0.196581
NT5048	B. comes	NT5001	P. vulgatus	0.19697
NT5048	B. comes	NT5072	S. parasanguinis	0.121212
NT5048	B. comes	NT5003	B. fragilis	0.174603
NT5048	B. comes	NT5037	L. saccharolytica	0.159236
NT5048	B. comes	NT5011	R. intestinalis	0.114094
NT5006	E. ramosum	NT5048	B. comes	0.0902256
NT5006	T. ramosa	NT5071	P. merdae	0.183333
NT5006	T. ramosa	NT5078	E. coli	0.174825
NT5006	T. ramosa	NT5026	E. bolteae	0.153846
NT5006	T. ramosa	NT5038	S. salivarius	0.106557
NT5006	T. ramosa	NT5002	B. uniformis	0.160305
NT5006	T. ramosa	NT5017	V. parvula	0.137405
NT5006	T. ramosa	NT5009	A. rectalis	0.0810811
NT5006	T. ramosa	NT5025	F. nucleatum	0.129771
NT5006	T. ramosa	NT5076	D. formicigenerans	0.113475
NT5006	T. ramosa	NT5073	C. aerofaciens	0.0852713
NT5006	T. ramosa	NT5004	B. thetaiotaomicron	0.143939
NT5006	T. ramosa	NT5032	C. perfringens	0.12987
NT5006	T. ramosa	NT5046	R. gnavus	0.0704225
NT5006	T. ramosa	S_typhimurium_SL1344	S. Typhimurium	0.174825
NT5006	T. ramosa	NT5024	E. lenta	0.137931
NT5006	T. ramosa	NT5001	P. vulgatus	0.166667
NT5006	T. ramosa	NT5072	S. parasanguinis	0.0944882
NT5006	T. ramosa	NT5003	B. fragilis	0.165289
NT5006	T. ramosa	NT5037	L. saccharolytica	0.118056
NT5006	T. ramosa	NT5011	R. intestinalis	0.141791
NT5071	P. merdae	NT5048	B. comes	0.119658
NT5071	P. merdae	NT5006	E. ramosum	0.132743
NT5071	P. merdae	NT5078	E. coli	0.104575
NT5071	P. merdae	NT5026	E. bolteae	0.122581
NT5071	P. merdae	NT5038	S. salivarius	0.130435
NT5071	P. merdae	NT5002	B. uniformis	0.0502793
NT5071	P. merdae	NT5017	V. parvula	0.106195
NT5071	P. merdae	NT5009	A. rectalis	0.0793651
NT5071	P. merdae	NT5025	F. nucleatum	0.112782
NT5071	P. merdae	NT5076	D. formicigenerans	0.11811
NT5071	P. merdae	NT5073	C. aerofaciens	0.116505
NT5071	P. merdae	NT5004	B. thetaiotaomicron	0.0380435
NT5071	P. merdae	NT5032	C. perfringens	0.124183
NT5071	P. merdae	NT5046	R. gnavus	0.0991736
NT5071	P. merdae	S_typhimurium_SL1344	S. Typhimurium	0.122581
NT5071	P. merdae	NT5024	E. lenta	0.119266
NT5071	P. merdae	NT5001	P. vulgatus	0.048913
NT5071	P. merdae	NT5072	S. parasanguinis	0.126316
NT5071	P. merdae	NT5003	B. fragilis	0.0404624
NT5071	P. merdae	NT5037	L. saccharolytica	0.117647
NT5071	P. merdae	NT5011	R. intestinalis	0.106557
NT5078	E. coli	NT5048	B. comes	0.084507
NT5078	E. coli	NT5006	E. ramosum	0.0992366
NT5078	E. coli	NT5071	P. merdae	0.0866667
NT5078	E. coli	NT5026	E. bolteae	0.0913706
NT5078	E. coli	NT5038	S. salivarius	0.118644
NT5078	E. coli	NT5002	B. uniformis	0.0797546
NT5078	E. coli	NT5017	V. parvula	0.0701754
NT5078	E. coli	NT5009	A. rectalis	0.0699301
NT5078	E. coli	NT5025	F. nucleatum	0.0833333
NT5078	E. coli	NT5076	D. formicigenerans	0.060241
NT5078	E. coli	NT5073	C. aerofaciens	0.0928571
NT5078	E. coli	NT5004	B. thetaiotaomicron	0.0764331
NT5078	E. coli	NT5032	C. perfringens	0.053125
NT5078	E. coli	NT5046	R. gnavus	0.117241
NT5078	E. coli	S_typhimurium_SL1344	S. Typhimurium	0.0183486
NT5078	E. coli	NT5024	E. lenta	0.111111
NT5078	E. coli	NT5001	P. vulgatus	0.0920245
NT5078	E. coli	NT5072	S. parasanguinis	0.117647
NT5078	E. coli	NT5003	B. fragilis	0.0816327
NT5078	E. coli	NT5037	L. saccharolytica	0.0963855
NT5078	E. coli	NT5011	R. intestinalis	0.0896552
NT5026	E. bolteae	NT5048	B. comes	0.141975
NT5026	E. bolteae	NT5006	E. ramosum	0.0704225
NT5026	E. bolteae	NT5071	P. merdae	0.105263
NT5026	E. bolteae	NT5078	E. coli	0.126829
NT5026	E. bolteae	NT5038	S. salivarius	0.0521739
NT5026	E. bolteae	NT5002	B. uniformis	0.122093
NT5026	E. bolteae	NT5017	V. parvula	0.0710059
NT5026	E. bolteae	NT5009	A. rectalis	0.0481928
NT5026	E. bolteae	NT5025	F. nucleatum	0.0787879
NT5026	E. bolteae	NT5076	D. formicigenerans	0.0662983
NT5026	E. bolteae	NT5073	C. aerofaciens	0.0526316
NT5026	E. bolteae	NT5004	B. thetaiotaomicron	0.0981595
NT5026	E. bolteae	NT5032	C. perfringens	0.119266
NT5026	E. bolteae	NT5046	R. gnavus	0.0909091
NT5026	E. bolteae	S_typhimurium_SL1344	S. Typhimurium	0.131068
NT5026	E. bolteae	NT5024	E. lenta	0.136364
NT5026	E. bolteae	NT5001	P. vulgatus	0.11465
NT5026	E. bolteae	NT5072	S. parasanguinis	0.05
NT5026	E. bolteae	NT5003	B. fragilis	0.116883
NT5026	E. bolteae	NT5037	L. saccharolytica	0.0564972
NT5026	E. bolteae	NT5011	R. intestinalis	0.12963
NT5038	S. salivarius	NT5048	B. comes	0.118644
NT5038	S. salivarius	NT5006	E. ramosum	0.134921
NT5038	S. salivarius	NT5071	P. merdae	0.215686
NT5038	S. salivarius	NT5078	E. coli	0.181102
NT5038	S. salivarius	NT5026	E. bolteae	0.186567
NT5038	S. salivarius	NT5002	B. uniformis	0.173913
NT5038	S. salivarius	NT5017	V. parvula	0.177966
NT5038	S. salivarius	NT5009	A. rectalis	0.136
NT5038	S. salivarius	NT5025	F. nucleatum	0.201754
NT5038	S. salivarius	NT5076	D. formicigenerans	0.142857
NT5038	S. salivarius	NT5073	C. aerofaciens	0.112
NT5038	S. salivarius	NT5004	B. thetaiotaomicron	0.179487
NT5038	S. salivarius	NT5032	C. perfringens	0.175182
NT5038	S. salivarius	NT5046	R. gnavus	0.155172
NT5038	S. salivarius	S_typhimurium_SL1344	S. Typhimurium	0.181102
NT5038	S. salivarius	NT5024	E. lenta	0.215686
NT5038	S. salivarius	NT5001	P. vulgatus	0.231481
NT5038	S. salivarius	NT5072	S. parasanguinis	0.0882353
NT5038	S. salivarius	NT5003	B. fragilis	0.211009
NT5038	S. salivarius	NT5037	L. saccharolytica	0.175573
NT5038	S. salivarius	NT5011	R. intestinalis	0.181034
NT5002	B. uniformis	NT5048	B. comes	0.108696
NT5002	B. uniformis	NT5006	E. ramosum	0.133858
NT5002	B. uniformis	NT5071	P. merdae	0.0555556
NT5002	B. uniformis	NT5078	E. coli	0.0909091
NT5002	B. uniformis	NT5026	E. bolteae	0.111765
NT5002	B. uniformis	NT5038	S. salivarius	0.11215
NT5002	B. uniformis	NT5017	V. parvula	0.0733333
NT5002	B. uniformis	NT5009	A. rectalis	0.0714286
NT5002	B. uniformis	NT5025	F. nucleatum	0.113333
NT5002	B. uniformis	NT5076	D. formicigenerans	0.109589
NT5002	B. uniformis	NT5073	C. aerofaciens	0.0757576
NT5002	B. uniformis	NT5004	B. thetaiotaomicron	0.037037
NT5002	B. uniformis	NT5032	C. perfringens	0.100529
NT5002	B. uniformis	NT5046	R. gnavus	0.125984
NT5002	B. uniformis	S_typhimurium_SL1344	S. Typhimurium	0.0935673
NT5002	B. uniformis	NT5024	E. lenta	0.135593
NT5002	B. uniformis	NT5001	P. vulgatus	0.0526316
NT5002	B. uniformis	NT5072	S. parasanguinis	0.128205
NT5002	B. uniformis	NT5003	B. fragilis	0.0558659
NT5002	B. uniformis	NT5037	L. saccharolytica	0.107383
NT5002	B. uniformis	NT5011	R. intestinalis	0.110294
NT5017	V. parvula	NT5048	B. comes	0.117241
NT5017	V. parvula	NT5006	E. ramosum	0.130769
NT5017	V. parvula	NT5071	P. merdae	0.144068
NT5017	V. parvula	NT5078	E. coli	0.0862069
NT5017	V. parvula	NT5026	E. bolteae	0.102857
NT5017	V. parvula	NT5038	S. salivarius	0.101852
NT5017	V. parvula	NT5002	B. uniformis	0.125786
NT5017	V. parvula	NT5009	A. rectalis	0.0895522
NT5017	V. parvula	NT5025	F. nucleatum	0.0945946
NT5017	V. parvula	NT5076	D. formicigenerans	0.0921053
NT5017	V. parvula	NT5073	C. aerofaciens	0.0805369
NT5017	V. parvula	NT5004	B. thetaiotaomicron	0.127517
NT5017	V. parvula	NT5032	C. perfringens	0.0994764
NT5017	V. parvula	NT5046	R. gnavus	0.138211
NT5017	V. parvula	S_typhimurium_SL1344	S. Typhimurium	0.0977011
NT5017	V. parvula	NT5024	E. lenta	0.135593
NT5017	V. parvula	NT5001	P. vulgatus	0.138462
NT5017	V. parvula	NT5072	S. parasanguinis	0.121951
NT5017	V. parvula	NT5003	B. fragilis	0.109375
NT5017	V. parvula	NT5037	L. saccharolytica	0.102041
NT5017	V. parvula	NT5011	R. intestinalis	0.136364
NT5009	A. rectalis	NT5048	B. comes	0.173913
NT5009	A. rectalis	NT5006	E. ramosum	0.0933333
NT5009	A. rectalis	NT5071	P. merdae	0.177305
NT5009	A. rectalis	NT5078	E. coli	0.208333
NT5009	A. rectalis	NT5026	E. bolteae	0.150538
NT5009	A. rectalis	NT5038	S. salivarius	0.142857
NT5009	A. rectalis	NT5002	B. uniformis	0.144737
NT5009	A. rectalis	NT5017	V. parvula	0.175676
NT5009	A. rectalis	NT5025	F. nucleatum	0.159236
NT5009	A. rectalis	NT5076	D. formicigenerans	0.138554
NT5009	A. rectalis	NT5073	C. aerofaciens	0.110294
NT5009	A. rectalis	NT5004	B. thetaiotaomicron	0.146667
NT5009	A. rectalis	NT5032	C. perfringens	0.198864
NT5009	A. rectalis	NT5046	R. gnavus	0.119497
NT5009	A. rectalis	S_typhimurium_SL1344	S. Typhimurium	0.241176
NT5009	A. rectalis	NT5024	E. lenta	0.207692
NT5009	A. rectalis	NT5001	P. vulgatus	0.159722
NT5009	A. rectalis	NT5072	S. parasanguinis	0.179104
NT5009	A. rectalis	NT5003	B. fragilis	0.173913
NT5009	A. rectalis	NT5037	L. saccharolytica	0.128655
NT5009	A. rectalis	NT5011	R. intestinalis	0.140351
NT5025	F. nucleatum	NT5048	B. comes	0.198582
NT5025	F. nucleatum	NT5006	E. ramosum	0.167883
NT5025	F. nucleatum	NT5071	P. merdae	0.213333
NT5025	F. nucleatum	NT5078	E. coli	0.172043
NT5025	F. nucleatum	NT5026	E. bolteae	0.178378
NT5025	F. nucleatum	NT5038	S. salivarius	0.1875
NT5025	F. nucleatum	NT5002	B. uniformis	0.189024
NT5025	F. nucleatum	NT5017	V. parvula	0.182927
NT5025	F. nucleatum	NT5009	A. rectalis	0.148387
NT5025	F. nucleatum	NT5076	D. formicigenerans	0.173913
NT5025	F. nucleatum	NT5073	C. aerofaciens	0.160584
NT5025	F. nucleatum	NT5004	B. thetaiotaomicron	0.175325
NT5025	F. nucleatum	NT5032	C. perfringens	0.164103
NT5025	F. nucleatum	NT5046	R. gnavus	0.207407
NT5025	F. nucleatum	S_typhimurium_SL1344	S. Typhimurium	0.181347
NT5025	F. nucleatum	NT5024	E. lenta	0.177778
NT5025	F. nucleatum	NT5001	P. vulgatus	0.178808
NT5025	F. nucleatum	NT5072	S. parasanguinis	0.169492
NT5025	F. nucleatum	NT5003	B. fragilis	0.150685
NT5025	F. nucleatum	NT5037	L. saccharolytica	0.171779
NT5025	F. nucleatum	NT5011	R. intestinalis	0.22
NT5076	D. formicigenerans	NT5048	B. comes	0.109677
NT5076	D. formicigenerans	NT5006	E. ramosum	0.113475
NT5076	D. formicigenerans	NT5071	P. merdae	0.176471
NT5076	D. formicigenerans	NT5078	E. coli	0.142857
NT5076	D. formicigenerans	NT5026	E. bolteae	0.142132
NT5076	D. formicigenerans	NT5038	S. salivarius	0.092437
NT5076	D. formicigenerans	NT5002	B. uniformis	0.177215
NT5076	D. formicigenerans	NT5017	V. parvula	0.132075
NT5076	D. formicigenerans	NT5009	A. rectalis	0.0949367
NT5076	D. formicigenerans	NT5025	F. nucleatum	0.130719
NT5076	D. formicigenerans	NT5073	C. aerofaciens	0.111842
NT5076	D. formicigenerans	NT5004	B. thetaiotaomicron	0.157534
NT5076	D. formicigenerans	NT5032	C. perfringens	0.142132
NT5076	D. formicigenerans	NT5046	R. gnavus	0.120805
NT5076	D. formicigenerans	S_typhimurium_SL1344	S. Typhimurium	0.15847
NT5076	D. formicigenerans	NT5024	E. lenta	0.157895
NT5076	D. formicigenerans	NT5001	P. vulgatus	0.174825
NT5076	D. formicigenerans	NT5072	S. parasanguinis	0.116279
NT5076	D. formicigenerans	NT5003	B. fragilis	0.160584
NT5076	D. formicigenerans	NT5037	L. saccharolytica	0.119048
NT5076	D. formicigenerans	NT5011	R. intestinalis	0.148649
NT5073	C. aerofaciens	NT5048	B. comes	0.0965517
NT5073	C. aerofaciens	NT5006	E. ramosum	0.125926
NT5073	C. aerofaciens	NT5071	P. merdae	0.222222
NT5073	C. aerofaciens	NT5078	E. coli	0.180645
NT5073	C. aerofaciens	NT5026	E. bolteae	0.152941
NT5073	C. aerofaciens	NT5038	S. salivarius	0.0347826
NT5073	C. aerofaciens	NT5002	B. uniformis	0.164384
NT5073	C. aerofaciens	NT5017	V. parvula	0.11039
NT5073	C. aerofaciens	NT5009	A. rectalis	0.129496
NT5073	C. aerofaciens	NT5025	F. nucleatum	0.148148
NT5073	C. aerofaciens	NT5076	D. formicigenerans	0.10596
NT5073	C. aerofaciens	NT5004	B. thetaiotaomicron	0.174825
NT5073	C. aerofaciens	NT5032	C. perfringens	0.137363
NT5073	C. aerofaciens	NT5046	R. gnavus	0.111111
NT5073	C. aerofaciens	S_typhimurium_SL1344	S. Typhimurium	0.173077
NT5073	C. aerofaciens	NT5024	E. lenta	0.186992
NT5073	C. aerofaciens	NT5001	P. vulgatus	0.208333
NT5073	C. aerofaciens	NT5072	S. parasanguinis	0.0839695
NT5073	C. aerofaciens	NT5003	B. fragilis	0.210084
NT5073	C. aerofaciens	NT5037	L. saccharolytica	0.135484
NT5073	C. aerofaciens	NT5011	R. intestinalis	0.161538
NT5004	B. thetaiotaomicron	NT5048	B. comes	0.0985915
NT5004	B. thetaiotaomicron	NT5006	E. ramosum	0.096
NT5004	B. thetaiotaomicron	NT5071	P. merdae	0.0380435
NT5004	B. thetaiotaomicron	NT5078	E. coli	0.0993789
NT5004	B. thetaiotaomicron	NT5026	E. bolteae	0.109091
NT5004	B. thetaiotaomicron	NT5038	S. salivarius	0.102804
NT5004	B. thetaiotaomicron	NT5002	B. uniformis	0.0325581
NT5004	B. thetaiotaomicron	NT5017	V. parvula	0.084507
NT5004	B. thetaiotaomicron	NT5009	A. rectalis	0.0588235
NT5004	B. thetaiotaomicron	NT5025	F. nucleatum	0.0992908
NT5004	B. thetaiotaomicron	NT5076	D. formicigenerans	0.0955882
NT5004	B. thetaiotaomicron	NT5073	C. aerofaciens	0.078125
NT5004	B. thetaiotaomicron	NT5032	C. perfringens	0.103261
NT5004	B. thetaiotaomicron	NT5046	R. gnavus	0.102362
NT5004	B. thetaiotaomicron	S_typhimurium_SL1344	S. Typhimurium	0.116564
NT5004	B. thetaiotaomicron	NT5024	E. lenta	0.111111
NT5004	B. thetaiotaomicron	NT5001	P. vulgatus	0.0310881
NT5004	B. thetaiotaomicron	NT5072	S. parasanguinis	0.101695
NT5004	B. thetaiotaomicron	NT5003	B. fragilis	0.0319149
NT5004	B. thetaiotaomicron	NT5037	L. saccharolytica	0.0958904
NT5004	B. thetaiotaomicron	NT5011	R. intestinalis	0.0923077
NT5032	S. perfringens	NT5048	B. comes	0.0838323
NT5032	S. perfringens	NT5006	E. ramosum	0.0359712
NT5032	S. perfringens	NT5071	P. merdae	0.124183
NT5032	S. perfringens	NT5078	E. coli	0.0590062
NT5032	S. perfringens	NT5026	E. bolteae	0.102804
NT5032	S. perfringens	NT5038	S. salivarius	0.0504202
NT5032	S. perfringens	NT5002	B. uniformis	0.0957447
NT5032	S. perfringens	NT5017	V. parvula	0.0851064
NT5032	S. perfringens	NT5009	A. rectalis	0.0784314
NT5032	S. perfringens	NT5025	F. nucleatum	0.0994475
NT5032	S. perfringens	NT5076	D. formicigenerans	0.0864865
NT5032	S. perfringens	NT5073	C. aerofaciens	0.0484848
NT5032	S. perfringens	NT5004	B. thetaiotaomicron	0.0934066
NT5032	S. perfringens	NT5046	R. gnavus	0.0689655
NT5032	S. perfringens	S_typhimurium_SL1344	S. Typhimurium	0.0676923
NT5032	S. perfringens	NT5024	E. lenta	0.137681
NT5032	S. perfringens	NT5001	P. vulgatus	0.103659
NT5032	S. perfringens	NT5072	S. parasanguinis	0.0526316
NT5032	S. perfringens	NT5003	B. fragilis	0.0921053
NT5032	S. perfringens	NT5037	L. saccharolytica	0.0777778
NT5032	S. perfringens	NT5011	R. intestinalis	0.10274
NT5046	R. gnavus	NT5048	B. comes	0.0735294
NT5046	R. gnavus	NT5006	E. ramosum	0.0503597
NT5046	R. gnavus	NT5071	P. merdae	0.128
NT5046	R. gnavus	NT5078	E. coli	0.14094
NT5046	R. gnavus	NT5026	E. bolteae	0.119497
NT5046	R. gnavus	NT5038	S. salivarius	0.0925926
NT5046	R. gnavus	NT5002	B. uniformis	0.152672
NT5046	R. gnavus	NT5017	V. parvula	0.138211
NT5046	R. gnavus	NT5009	A. rectalis	0.0540541
NT5046	R. gnavus	NT5025	F. nucleatum	0.130081
NT5046	R. gnavus	NT5076	D. formicigenerans	0.0839161
NT5046	R. gnavus	NT5073	C. aerofaciens	0.0697674
NT5046	R. gnavus	NT5004	B. thetaiotaomicron	0.136364
NT5046	R. gnavus	NT5032	C. perfringens	0.117647
NT5046	R. gnavus	S_typhimurium_SL1344	S. Typhimurium	0.146667
NT5046	R. gnavus	NT5024	E. lenta	0.15534
NT5046	R. gnavus	NT5001	P. vulgatus	0.152672
NT5046	R. gnavus	NT5072	S. parasanguinis	0.104348
NT5046	R. gnavus	NT5003	B. fragilis	0.152
NT5046	R. gnavus	NT5037	L. saccharolytica	0.0789474
NT5046	R. gnavus	NT5011	R. intestinalis	0.0748299
S_typhimurium_SL1344	S. Typhimurium	NT5048	B. comes	0.0985915
S_typhimurium_SL1344	S. Typhimurium	NT5006	E. ramosum	0.132353
S_typhimurium_SL1344	S. Typhimurium	NT5071	P. merdae	0.105263
S_typhimurium_SL1344	S. Typhimurium	NT5078	E. coli	0.0213415
S_typhimurium_SL1344	S. Typhimurium	NT5026	E. bolteae	0.109453
S_typhimurium_SL1344	S. Typhimurium	NT5038	S. salivarius	0.133333
S_typhimurium_SL1344	S. Typhimurium	NT5002	B. uniformis	0.0882353
S_typhimurium_SL1344	S. Typhimurium	NT5017	V. parvula	0.0872093
S_typhimurium_SL1344	S. Typhimurium	NT5009	A. rectalis	0.110345
S_typhimurium_SL1344	S. Typhimurium	NT5025	F. nucleatum	0.102273
S_typhimurium_SL1344	S. Typhimurium	NT5076	D. formicigenerans	0.0887574
S_typhimurium_SL1344	S. Typhimurium	NT5073	C. aerofaciens	0.0915493
S_typhimurium_SL1344	S. Typhimurium	NT5004	B. thetaiotaomicron	0.1
S_typhimurium_SL1344	S. Typhimurium	NT5032	C. perfringens	0.0619195
S_typhimurium_SL1344	S. Typhimurium	NT5046	R. gnavus	0.129252
S_typhimurium_SL1344	S. Typhimurium	NT5024	E. lenta	0.131783
S_typhimurium_SL1344	S. Typhimurium	NT5001	P. vulgatus	0.108434
S_typhimurium_SL1344	S. Typhimurium	NT5072	S. parasanguinis	0.141667
S_typhimurium_SL1344	S. Typhimurium	NT5003	B. fragilis	0.0927152
S_typhimurium_SL1344	S. Typhimurium	NT5037	L. saccharolytica	0.118343
S_typhimurium_SL1344	S. Typhimurium	NT5011	R. intestinalis	0.116438
NT5024	E. lenta	NT5048	B. comes	0.175439
NT5024	E. lenta	NT5006	E. ramosum	0.130435
NT5024	E. lenta	NT5071	P. merdae	0.172414
NT5024	E. lenta	NT5078	E. coli	0.2
NT5024	E. lenta	NT5026	E. bolteae	0.213793
NT5024	E. lenta	NT5038	S. salivarius	0.148936
NT5024	E. lenta	NT5002	B. uniformis	0.177419
NT5024	E. lenta	NT5017	V. parvula	0.177419
NT5024	E. lenta	NT5009	A. rectalis	0.134454
NT5024	E. lenta	NT5025	F. nucleatum	0.139535
NT5024	E. lenta	NT5076	D. formicigenerans	0.125
NT5024	E. lenta	NT5073	C. aerofaciens	0.0909091
NT5024	E. lenta	NT5004	B. thetaiotaomicron	0.168
NT5024	E. lenta	NT5032	C. perfringens	0.217105
NT5024	E. lenta	NT5046	R. gnavus	0.13
NT5024	E. lenta	S_typhimurium_SL1344	S. Typhimurium	0.227586
NT5024	E. lenta	NT5001	P. vulgatus	0.168067
NT5024	E. lenta	NT5072	S. parasanguinis	0.127451
NT5024	E. lenta	NT5003	B. fragilis	0.163793
NT5024	E. lenta	NT5037	L. saccharolytica	0.142857
NT5024	E. lenta	NT5011	R. intestinalis	0.238532
NT5001	P. vulgatus	NT5048	B. comes	0.131148
NT5001	P. vulgatus	NT5006	E. ramosum	0.125
NT5001	P. vulgatus	NT5071	P. merdae	0.0384615
NT5001	P. vulgatus	NT5078	E. coli	0.10303
NT5001	P. vulgatus	NT5026	E. bolteae	0.125786
NT5001	P. vulgatus	NT5038	S. salivarius	0.153061
NT5001	P. vulgatus	NT5002	B. uniformis	0.0425532
NT5001	P. vulgatus	NT5017	V. parvula	0.104
NT5001	P. vulgatus	NT5009	A. rectalis	0.0763359
NT5001	P. vulgatus	NT5025	F. nucleatum	0.107914
NT5001	P. vulgatus	NT5076	D. formicigenerans	0.106061
NT5001	P. vulgatus	NT5073	C. aerofaciens	0.11215
NT5001	P. vulgatus	NT5004	B. thetaiotaomicron	0.0410256
NT5001	P. vulgatus	NT5032	C. perfringens	0.125
NT5001	P. vulgatus	NT5046	R. gnavus	0.125984
NT5001	P. vulgatus	S_typhimurium_SL1344	S. Typhimurium	0.119048
NT5001	P. vulgatus	NT5024	E. lenta	0.108108
NT5001	P. vulgatus	NT5072	S. parasanguinis	0.134021
NT5001	P. vulgatus	NT5003	B. fragilis	0.0165746
NT5001	P. vulgatus	NT5037	L. saccharolytica	0.105634
NT5001	P. vulgatus	NT5011	R. intestinalis	0.0902256
NT5072	S. parasanguinis	NT5048	B. comes	0.100775
NT5072	S. parasanguinis	NT5006	E. ramosum	0.08
NT5072	S. parasanguinis	NT5071	P. merdae	0.17
NT5072	S. parasanguinis	NT5078	E. coli	0.153226
NT5072	S. parasanguinis	NT5026	E. bolteae	0.142857
NT5072	S. parasanguinis	NT5038	S. salivarius	0.03125
NT5072	S. parasanguinis	NT5002	B. uniformis	0.15
NT5072	S. parasanguinis	NT5017	V. parvula	0.136
NT5072	S. parasanguinis	NT5009	A. rectalis	0.112903
NT5072	S. parasanguinis	NT5025	F. nucleatum	0.147826
NT5072	S. parasanguinis	NT5076	D. formicigenerans	0.0952381
NT5072	S. parasanguinis	NT5073	C. aerofaciens	0.0769231
NT5072	S. parasanguinis	NT5004	B. thetaiotaomicron	0.131148
NT5072	S. parasanguinis	NT5032	C. perfringens	0.112676
NT5072	S. parasanguinis	NT5046	R. gnavus	0.104348
NT5072	S. parasanguinis	S_typhimurium_SL1344	S. Typhimurium	0.162602
NT5072	S. parasanguinis	NT5024	E. lenta	0.135922
NT5072	S. parasanguinis	NT5001	P. vulgatus	0.176471
NT5072	S. parasanguinis	NT5003	B. fragilis	0.178218
NT5072	S. parasanguinis	NT5037	L. saccharolytica	0.117188
NT5072	S. parasanguinis	NT5011	R. intestinalis	0.166667
NT5003	B. fragilis	NT5048	B. comes	0.133333
NT5003	B. fragilis	NT5006	E. ramosum	0.144068
NT5003	B. fragilis	NT5071	P. merdae	0.0726257
NT5003	B. fragilis	NT5078	E. coli	0.117647
NT5003	B. fragilis	NT5026	E. bolteae	0.133758
NT5003	B. fragilis	NT5038	S. salivarius	0.14
NT5003	B. fragilis	NT5002	B. uniformis	0.0864865
NT5003	B. fragilis	NT5017	V. parvula	0.109375
NT5003	B. fragilis	NT5009	A. rectalis	0.0952381
NT5003	B. fragilis	NT5025	F. nucleatum	0.107914
NT5003	B. fragilis	NT5076	D. formicigenerans	0.115385
NT5003	B. fragilis	NT5073	C. aerofaciens	0.12963
NT5003	B. fragilis	NT5004	B. thetaiotaomicron	0.0618557
NT5003	B. fragilis	NT5032	C. perfringens	0.132075
NT5003	B. fragilis	NT5046	R. gnavus	0.145161
NT5003	B. fragilis	S_typhimurium_SL1344	S. Typhimurium	0.127389
NT5003	B. fragilis	NT5024	E. lenta	0.141593
NT5003	B. fragilis	NT5001	P. vulgatus	0.0481283
NT5003	B. fragilis	NT5072	S. parasanguinis	0.153061
NT5003	B. fragilis	NT5037	L. saccharolytica	0.138686
NT5003	B. fragilis	NT5011	R. intestinalis	0.124031
NT5037	L. saccharolytica	NT5048	B. comes	0.0833333
NT5037	L. saccharolytica	NT5006	E. ramosum	0.0378788
NT5037	L. saccharolytica	NT5071	P. merdae	0.0839695
NT5037	L. saccharolytica	NT5078	E. coli	0.0853659
NT5037	L. saccharolytica	NT5026	E. bolteae	0.0722222
NT5037	L. saccharolytica	NT5038	S. salivarius	0.0526316
NT5037	L. saccharolytica	NT5002	B. uniformis	0.0890411
NT5037	L. saccharolytica	NT5017	V. parvula	0.0503597
NT5037	L. saccharolytica	NT5009	A. rectalis	0.0324675
NT5037	L. saccharolytica	NT5025	F. nucleatum	0.0939597
NT5037	L. saccharolytica	NT5076	D. formicigenerans	0.0691824
NT5037	L. saccharolytica	NT5073	C. aerofaciens	0.0496454
NT5037	L. saccharolytica	NT5004	B. thetaiotaomicron	0.102041
NT5037	L. saccharolytica	NT5032	C. perfringens	0.0621469
NT5037	L. saccharolytica	NT5046	R. gnavus	0.047619
NT5037	L. saccharolytica	S_typhimurium_SL1344	S. Typhimurium	0.113095
NT5037	L. saccharolytica	NT5024	E. lenta	0.092437
NT5037	L. saccharolytica	NT5001	P. vulgatus	0.105634
NT5037	L. saccharolytica	NT5072	S. parasanguinis	0.0813008
NT5037	L. saccharolytica	NT5003	B. fragilis	0.106061
NT5037	L. saccharolytica	NT5011	R. intestinalis	0.0536913
NT5011	R. intestinalis	NT5048	B. comes	0.0638298
NT5011	R. intestinalis	NT5006	E. ramosum	0.08
NT5011	R. intestinalis	NT5071	P. merdae	0.141732
NT5011	R. intestinalis	NT5078	E. coli	0.148387
NT5011	R. intestinalis	NT5026	E. bolteae	0.150602
NT5011	R. intestinalis	NT5038	S. salivarius	0.0776699
NT5011	R. intestinalis	NT5002	B. uniformis	0.116788
NT5011	R. intestinalis	NT5017	V. parvula	0.129771
NT5011	R. intestinalis	NT5009	A. rectalis	0.0392157
NT5011	R. intestinalis	NT5025	F. nucleatum	0.139706
NT5011	R. intestinalis	NT5076	D. formicigenerans	0.125
NT5011	R. intestinalis	NT5073	C. aerofaciens	0.0840336
NT5011	R. intestinalis	NT5004	B. thetaiotaomicron	0.125926
NT5011	R. intestinalis	NT5032	C. perfringens	0.170886
NT5011	R. intestinalis	NT5046	R. gnavus	0.0684932
NT5011	R. intestinalis	S_typhimurium_SL1344	S. Typhimurium	0.162338
NT5011	R. intestinalis	NT5024	E. lenta	0.194175
NT5011	R. intestinalis	NT5001	P. vulgatus	0.129496
NT5011	R. intestinalis	NT5072	S. parasanguinis	0.12844
NT5011	R. intestinalis	NT5003	B. fragilis	0.124031
NT5011	R. intestinalis	NT5037	L. saccharolytica	0.101911
