# Supplementary material for: Non-antibiotics disrupt colonization resistance against enteropathogens
Source: Nature. 2025 Jul 16;644(8076):497–505. doi: 10.1038/s41586-025-09217-2 (PMC12350171; doi:10.1038/s41586-025-09217-2)
Supplement: Supplementary file 17 — Source Data Extended Data Fig. 8 [file 41586_2025_9217_MOESM17_ESM.xlsx]

## Sheet: ED8A
ID	Treatment	Regulation	category	subcategory	Description	GeneRatio	pvalue	p.adjust
ko02040	S. Tm only	Downregulated	Cellular Processes	Cell motility	Flagellar assembly	0.231707	6.60597e-30	3.36905e-28
ko03010	S. Tm only	Downregulated	Genetic Information Processing	Translation	Ribosome	0.134146	5.20663e-10	1.32769e-08
ko03070	S. Tm only	Downregulated	Environmental Information Processing	Membrane transport	Bacterial secretion system	0.0853659	2.08182e-07	3.19503e-06
ko05100	S. Tm only	Downregulated	Human Diseases	Infectious disease: bacterial	Bacterial invasion of epithelial cells	0.0853659	2.50591e-07	3.19503e-06
ko05132	S. Tm only	Downregulated	Human Diseases	Infectious disease: bacterial	Salmonella infection	0.097561	3.37157e-05	0.0003439
ko05131	S. Tm only	Downregulated	Human Diseases	Infectious disease: bacterial	Shigellosis	0.0853659	0.000172498	0.00146623
ko02030	S. Tm only	Downregulated	Cellular Processes	Cell motility	Bacterial chemotaxis	0.0365854	0.000430213	0.00313441
ko00620	S. Tm only	Downregulated	Metabolism	Carbohydrate metabolism	Pyruvate metabolism	0.0609756	0.000995027	0.0063433
ko02060	S. Tm only	Upregulated	Environmental Information Processing	Membrane transport	Phosphotransferase system (PTS)	0.136364	3.66934e-11	1.72459e-09
ko00030	S. Tm only	Upregulated	Metabolism	Carbohydrate metabolism	Pentose phosphate pathway	0.121212	7.01862e-09	1.64938e-07
ko02030	S. Tm only	Upregulated	Cellular Processes	Cell motility	Bacterial chemotaxis	0.0757576	1.09814e-07	1.72042e-06
ko00500	S. Tm only	Upregulated	Metabolism	Carbohydrate metabolism	Starch and sucrose metabolism	0.0757576	0.00012731	0.00149589
ko00051	S. Tm only	Upregulated	Metabolism	Carbohydrate metabolism	Fructose and mannose metabolism	0.0757576	0.000186748	0.00175543
ko00260	S. Tm only	Upregulated	Metabolism	Amino acid metabolism	Glycine, serine and threonine metabolism	0.0606061	0.00165875	0.0111373
ko00053	S. Tm only	Upregulated	Metabolism	Carbohydrate metabolism	Ascorbate and aldarate metabolism	0.0454545	0.00292842	0.0172045
ko00052	S. Tm only	Upregulated	Metabolism	Carbohydrate metabolism	Galactose metabolism	0.0454545	0.00579167	0.0302454
ko03010	Terfenadine	Downregulated	Genetic Information Processing	Translation	Ribosome	0.327434	3.17194e-47	1.49081e-45
ko02040	Terfenadine	Downregulated	Cellular Processes	Cell motility	Flagellar assembly	0.238938	1.98692e-43	4.66927e-42
ko03070	Terfenadine	Downregulated	Environmental Information Processing	Membrane transport	Bacterial secretion system	0.0619469	1.86184e-06	2.91689e-05
ko05100	Terfenadine	Downregulated	Human Diseases	Infectious disease: bacterial	Bacterial invasion of epithelial cells	0.0530973	2.97859e-05	0.000349984
ko02030	Terfenadine	Downregulated	Cellular Processes	Cell motility	Bacterial chemotaxis	0.0265487	0.0010957	0.00945376
ko05131	Terfenadine	Downregulated	Human Diseases	Infectious disease: bacterial	Shigellosis	0.0619469	0.00120686	0.00945376
ko05132	Terfenadine	Downregulated	Human Diseases	Infectious disease: bacterial	Salmonella infection	0.0619469	0.00167327	0.0112348
ko02060	Terfenadine	Upregulated	Environmental Information Processing	Membrane transport	Phosphotransferase system (PTS)	0.0943396	1.19481e-10	1.02754e-08
ko00052	Terfenadine	Upregulated	Metabolism	Carbohydrate metabolism	Galactose metabolism	0.0849057	6.43031e-09	2.76503e-07
ko01200	Terfenadine	Upregulated	Metabolism	Global and overview maps	Carbon metabolism	0.150943	1.69576e-08	4.86117e-07
ko00020	Terfenadine	Upregulated	Metabolism	Carbohydrate metabolism	Citrate cycle (TCA cycle)	0.0754717	4.52014e-08	9.7183e-07
ko00030	Terfenadine	Upregulated	Metabolism	Carbohydrate metabolism	Pentose phosphate pathway	0.0660377	4.22705e-06	7.27052e-05
ko00620	Terfenadine	Upregulated	Metabolism	Carbohydrate metabolism	Pyruvate metabolism	0.0660377	5.84646e-05	0.000628495
ko00500	Terfenadine	Upregulated	Metabolism	Carbohydrate metabolism	Starch and sucrose metabolism	0.0566038	0.000135062	0.00129059
ko00051	Terfenadine	Upregulated	Metabolism	Carbohydrate metabolism	Fructose and mannose metabolism	0.0566038	0.000211116	0.00165055
ko02030	Terfenadine	Upregulated	Cellular Processes	Cell motility	Bacterial chemotaxis	0.0283019	0.000910466	0.00522
ko00520	Terfenadine	Upregulated	Metabolism	Carbohydrate metabolism	Amino sugar and nucleotide sugar metabolism	0.0471698	0.00170561	0.00859911
ko00010	Terfenadine	Upregulated	Metabolism	Carbohydrate metabolism	Glycolysis / Gluconeogenesis	0.0377358	0.00822443	0.0353651
ko00260	Terfenadine	Upregulated	Metabolism	Amino acid metabolism	Glycine, serine and threonine metabolism	0.0377358	0.00904721	0.0370505
ko00053	Terfenadine	Upregulated	Metabolism	Carbohydrate metabolism	Ascorbate and aldarate metabolism	0.0283019	0.0109234	0.040844
ko03010	Clomiphene	Downregulated	Genetic Information Processing	Translation	Ribosome	0.220859	6.00683e-39	4.98567e-37
ko02040	Clomiphene	Downregulated	Cellular Processes	Cell motility	Flagellar assembly	0.159509	1.03039e-36	4.2761e-35
ko03070	Clomiphene	Downregulated	Environmental Information Processing	Membrane transport	Bacterial secretion system	0.0490798	1.91658e-06	5.30252e-05
ko05100	Clomiphene	Downregulated	Human Diseases	Infectious disease: bacterial	Bacterial invasion of epithelial cells	0.0429448	2.49073e-05	0.000516827
ko00970	Clomiphene	Downregulated	Genetic Information Processing	Translation	Aminoacyl-tRNA biosynthesis	0.0306748	0.000925267	0.0149679
ko02030	Clomiphene	Downregulated	Cellular Processes	Cell motility	Bacterial chemotaxis	0.0184049	0.00312226	0.0318545
ko05132	Clomiphene	Downregulated	Human Diseases	Infectious disease: bacterial	Salmonella infection	0.0490798	0.0034541	0.0318545
ko05131	Clomiphene	Downregulated	Human Diseases	Infectious disease: bacterial	Shigellosis	0.0429448	0.00915949	0.0760238
ko01200	Clomiphene	Upregulated	Metabolism	Global and overview maps	Carbon metabolism	0.160256	3.73773e-13	3.92461e-11
ko02060	Clomiphene	Upregulated	Environmental Information Processing	Membrane transport	Phosphotransferase system (PTS)	0.0833333	7.66296e-13	4.02306e-11
ko02030	Clomiphene	Upregulated	Cellular Processes	Cell motility	Bacterial chemotaxis	0.0576923	4.64639e-12	1.62624e-10
ko00020	Clomiphene	Upregulated	Metabolism	Carbohydrate metabolism	Citrate cycle (TCA cycle)	0.0705128	2.2839e-10	5.99523e-09
ko00030	Clomiphene	Upregulated	Metabolism	Carbohydrate metabolism	Pentose phosphate pathway	0.0705128	3.22736e-09	6.77746e-08
ko00052	Clomiphene	Upregulated	Metabolism	Carbohydrate metabolism	Galactose metabolism	0.0641026	1.35656e-08	2.37398e-07
ko00620	Clomiphene	Upregulated	Metabolism	Carbohydrate metabolism	Pyruvate metabolism	0.0705128	2.21032e-07	2.90104e-06
ko00010	Clomiphene	Upregulated	Metabolism	Carbohydrate metabolism	Glycolysis / Gluconeogenesis	0.0512821	2.19871e-05	0.000209876
ko00051	Clomiphene	Upregulated	Metabolism	Carbohydrate metabolism	Fructose and mannose metabolism	0.0448718	0.000263712	0.0019468
ko00520	Clomiphene	Upregulated	Metabolism	Carbohydrate metabolism	Amino sugar and nucleotide sugar metabolism	0.0448718	0.000278114	0.0019468
ko00260	Clomiphene	Upregulated	Metabolism	Amino acid metabolism	Glycine, serine and threonine metabolism	0.0384615	0.00129323	0.00660648
ko00500	Clomiphene	Upregulated	Metabolism	Carbohydrate metabolism	Starch and sucrose metabolism	0.0320513	0.00608273	0.0257968
ko00053	Clomiphene	Upregulated	Metabolism	Carbohydrate metabolism	Ascorbate and aldarate metabolism	0.0192308	0.0301904	0.0905712
ko03070	Floxuridine	Downregulated	Environmental Information Processing	Membrane transport	Bacterial secretion system	0.166667	1.74136e-09	7.31373e-08
ko05100	Floxuridine	Downregulated	Human Diseases	Infectious disease: bacterial	Bacterial invasion of epithelial cells	0.142857	8.3326e-08	1.74985e-06
ko05131	Floxuridine	Downregulated	Human Diseases	Infectious disease: bacterial	Shigellosis	0.166667	1.98643e-06	2.781e-05
ko05132	Floxuridine	Downregulated	Human Diseases	Infectious disease: bacterial	Salmonella infection	0.166667	2.89922e-06	3.04419e-05
ko00620	Floxuridine	Downregulated	Metabolism	Carbohydrate metabolism	Pyruvate metabolism	0.119048	4.17457e-05	0.000350664
ko00052	Floxuridine	Downregulated	Metabolism	Carbohydrate metabolism	Galactose metabolism	0.0952381	8.24845e-05	0.000577391
ko00010	Floxuridine	Downregulated	Metabolism	Carbohydrate metabolism	Glycolysis / Gluconeogenesis	0.0714286	0.00378789	0.0176768
ko00520	Floxuridine	Downregulated	Metabolism	Carbohydrate metabolism	Amino sugar and nucleotide sugar metabolism	0.0714286	0.00474946	0.0185738
ko01200	Floxuridine	Downregulated	Metabolism	Global and overview maps	Carbon metabolism	0.0952381	0.0242398	0.0727195
ko00053	Floxuridine	Upregulated	Metabolism	Carbohydrate metabolism	Ascorbate and aldarate metabolism	0.115385	0.000188209	0.00526985
ko00052	Floxuridine	Upregulated	Metabolism	Carbohydrate metabolism	Galactose metabolism	0.115385	0.000385547	0.00539766
ko03258	Floxuridine	Upregulated	Genetic Information Processing	Information processing in viruses	Virion	0.0769231	0.000654154	0.00610544
ko02030	Floxuridine	Upregulated	Cellular Processes	Cell motility	Bacterial chemotaxis	0.0769231	0.00100674	0.0066184
ko00520	Floxuridine	Upregulated	Metabolism	Carbohydrate metabolism	Amino sugar and nucleotide sugar metabolism	0.115385	0.00118186	0.0066184
ko00500	Floxuridine	Upregulated	Metabolism	Carbohydrate metabolism	Starch and sucrose metabolism	0.0769231	0.0157688	0.0473538
ko00260	Floxuridine	Upregulated	Metabolism	Amino acid metabolism	Glycine, serine and threonine metabolism	0.0769231	0.0169121	0.0473538
ko00520	Simvastatin	Downregulated	Metabolism	Carbohydrate metabolism	Amino sugar and nucleotide sugar metabolism	0.263158	3.4284e-07	7.19964e-06
ko00633	Simvastatin	Downregulated	Metabolism	Xenobiotics biodegradation and metabolism	Nitrotoluene degradation	0.105263	0.00041658	0.00437409
ko02060	Simvastatin	Downregulated	Environmental Information Processing	Membrane transport	Phosphotransferase system (PTS)	0.105263	0.00404848	0.0283393
ko05111	Simvastatin	Downregulated	Cellular Processes	Cellular community - prokaryotes	Biofilm formation	0.105263	0.00858085	0.0299643
ko00010	Simvastatin	Downregulated	Metabolism	Carbohydrate metabolism	Glycolysis / Gluconeogenesis	0.105263	0.00873739	0.0299643
ko02060	Simvastatin	Upregulated	Environmental Information Processing	Membrane transport	Phosphotransferase system (PTS)	0.25641	3.10954e-15	9.63957e-14
ko00051	Simvastatin	Upregulated	Metabolism	Carbohydrate metabolism	Fructose and mannose metabolism	0.230769	1.78111e-11	2.76073e-10
ko01200	Simvastatin	Upregulated	Metabolism	Global and overview maps	Carbon metabolism	0.205128	6.54011e-06	6.75811e-05
ko00260	Simvastatin	Upregulated	Metabolism	Amino acid metabolism	Glycine, serine and threonine metabolism	0.128205	1.15168e-05	8.92552e-05
ko00052	Simvastatin	Upregulated	Metabolism	Carbohydrate metabolism	Galactose metabolism	0.102564	6.13798e-05	0.000380555
ko00030	Simvastatin	Upregulated	Metabolism	Carbohydrate metabolism	Pentose phosphate pathway	0.0769231	0.00181382	0.00562284
ko00010	Simvastatin	Upregulated	Metabolism	Carbohydrate metabolism	Glycolysis / Gluconeogenesis	0.0512821	0.0343719	0.0664402
ko00620	Simvastatin	Upregulated	Metabolism	Carbohydrate metabolism	Pyruvate metabolism	0.0512821	0.0509125	0.0751566

## Sheet: ED8B
NT_ID	Treatment	Species	Gene_category	Number_genes
NT5001	DMSO	P. vulgatus	Stress	185
NT5001	DMSO	P. vulgatus	Not-stress	274
NT5001	Floxuridine	P. vulgatus	Stress	24
NT5001	Floxuridine	P. vulgatus	Not-stress	32
NT5001	Simvastatin	P. vulgatus	Stress	94
NT5001	Simvastatin	P. vulgatus	Not-stress	74
NT5002	DMSO	B. uniformis	Stress	173
NT5002	DMSO	B. uniformis	Not-stress	280
NT5002	Floxuridine	B. uniformis	Stress	169
NT5002	Floxuridine	B. uniformis	Not-stress	266
NT5002	Simvastatin	B. uniformis	Stress	91
NT5002	Simvastatin	B. uniformis	Not-stress	66
NT5003	DMSO	B. fragilis	Stress	197
NT5003	DMSO	B. fragilis	Not-stress	265
NT5003	Floxuridine	B. fragilis	Stress	54
NT5003	Floxuridine	B. fragilis	Not-stress	32
NT5003	Simvastatin	B. fragilis	Stress	108
NT5003	Simvastatin	B. fragilis	Not-stress	87
NT5004	DMSO	B. thetaiotaomicron	Stress	188
NT5004	DMSO	B. thetaiotaomicron	Not-stress	344
NT5004	Floxuridine	B. thetaiotaomicron	Stress	183
NT5004	Floxuridine	B. thetaiotaomicron	Not-stress	346
NT5004	Simvastatin	B. thetaiotaomicron	Stress	129
NT5004	Simvastatin	B. thetaiotaomicron	Not-stress	150
NT5006	DMSO	T. ramosa	Stress	140
NT5006	DMSO	T. ramosa	Not-stress	197
NT5006	Floxuridine	T. ramosa	Stress	119
NT5006	Floxuridine	T. ramosa	Not-stress	202
NT5006	Simvastatin	T. ramosa	Stress	121
NT5006	Simvastatin	T. ramosa	Not-stress	194
NT5009	DMSO	A. rectalis	Stress	134
NT5009	DMSO	A. rectalis	Not-stress	185
NT5009	Floxuridine	A. rectalis	Stress	162
NT5009	Floxuridine	A. rectalis	Not-stress	237
NT5009	Simvastatin	A. rectalis	Stress	21
NT5009	Simvastatin	A. rectalis	Not-stress	28
NT5011	DMSO	R. intestinalis	Stress	171
NT5011	DMSO	R. intestinalis	Not-stress	312
NT5011	Floxuridine	R. intestinalis	Stress	180
NT5011	Floxuridine	R. intestinalis	Not-stress	320
NT5011	Simvastatin	R. intestinalis	Stress	15
NT5011	Simvastatin	R. intestinalis	Not-stress	11
NT5017	DMSO	V. parvula	Stress	91
NT5017	DMSO	V. parvula	Not-stress	150
NT5017	Floxuridine	V. parvula	Stress	51
NT5017	Floxuridine	V. parvula	Not-stress	63
NT5017	Simvastatin	V. parvula	Stress	100
NT5017	Simvastatin	V. parvula	Not-stress	160
NT5024	DMSO	E. lenta	Stress	106
NT5024	DMSO	E. lenta	Not-stress	212
NT5024	Floxuridine	E. lenta	Stress	161
NT5024	Floxuridine	E. lenta	Not-stress	278
NT5024	Simvastatin	E. lenta	Stress	76
NT5024	Simvastatin	E. lenta	Not-stress	180
NT5025	DMSO	F. nucleatum	Stress	119
NT5025	DMSO	F. nucleatum	Not-stress	157
NT5025	Floxuridine	F. nucleatum	Stress	41
NT5025	Floxuridine	F. nucleatum	Not-stress	57
NT5025	Simvastatin	F. nucleatum	Stress	110
NT5025	Simvastatin	F. nucleatum	Not-stress	183
NT5026	DMSO	E. bolteae	Stress	155
NT5026	DMSO	E. bolteae	Not-stress	301
NT5026	Floxuridine	E. bolteae	Stress	202
NT5026	Floxuridine	E. bolteae	Not-stress	374
NT5026	Simvastatin	E. bolteae	Stress	184
NT5026	Simvastatin	E. bolteae	Not-stress	379
NT5032	DMSO	S. perfringens	Stress	214
NT5032	DMSO	S. perfringens	Not-stress	305
NT5032	Floxuridine	S. perfringens	Stress	164
NT5032	Floxuridine	S. perfringens	Not-stress	187
NT5032	Simvastatin	S. perfringens	Stress	256
NT5032	Simvastatin	S. perfringens	Not-stress	349
NT5037	DMSO	L. saccharolytica	Stress	180
NT5037	DMSO	L. saccharolytica	Not-stress	241
NT5037	Floxuridine	L. saccharolytica	Stress	207
NT5037	Floxuridine	L. saccharolytica	Not-stress	271
NT5037	Simvastatin	L. saccharolytica	Stress	198
NT5037	Simvastatin	L. saccharolytica	Not-stress	301
NT5038	DMSO	S. salivarius	Stress	139
NT5038	DMSO	S. salivarius	Not-stress	180
NT5038	Floxuridine	S. salivarius	Stress	12
NT5038	Floxuridine	S. salivarius	Not-stress	10
NT5038	Simvastatin	S. salivarius	Stress	68
NT5038	Simvastatin	S. salivarius	Not-stress	51
NT5046	DMSO	R. gnavus	Stress	141
NT5046	DMSO	R. gnavus	Not-stress	133
NT5046	Floxuridine	R. gnavus	Stress	4
NT5046	Floxuridine	R. gnavus	Not-stress	14
NT5046	Simvastatin	R. gnavus	Stress	20
NT5046	Simvastatin	R. gnavus	Not-stress	14
NT5048	DMSO	B. comes	Stress	161
NT5048	DMSO	B. comes	Not-stress	262
NT5048	Floxuridine	B. comes	Stress	173
NT5048	Floxuridine	B. comes	Not-stress	259
NT5048	Simvastatin	B. comes	Stress	122
NT5048	Simvastatin	B. comes	Not-stress	175
NT5071	DMSO	P. merdae	Stress	148
NT5071	DMSO	P. merdae	Not-stress	227
NT5071	Floxuridine	P. merdae	Stress	177
NT5071	Floxuridine	P. merdae	Not-stress	287
NT5071	Simvastatin	P. merdae	Stress	51
NT5071	Simvastatin	P. merdae	Not-stress	46
NT5072	DMSO	S. parasanguinis	Stress	166
NT5072	DMSO	S. parasanguinis	Not-stress	182
NT5072	Floxuridine	S. parasanguinis	Stress	25
NT5072	Floxuridine	S. parasanguinis	Not-stress	25
NT5072	Simvastatin	S. parasanguinis	Stress	145
NT5072	Simvastatin	S. parasanguinis	Not-stress	148
NT5073	DMSO	C. aerofaciens	Stress	42
NT5073	DMSO	C. aerofaciens	Not-stress	122
NT5073	Floxuridine	C. aerofaciens	Stress	126
NT5073	Floxuridine	C. aerofaciens	Not-stress	156
NT5073	Simvastatin	C. aerofaciens	Stress	115
NT5073	Simvastatin	C. aerofaciens	Not-stress	129
NT5076	DMSO	D. formicigenerans	Stress	143
NT5076	DMSO	D. formicigenerans	Not-stress	191
NT5076	Floxuridine	D. formicigenerans	Stress	141
NT5076	Floxuridine	D. formicigenerans	Not-stress	189
NT5076	Simvastatin	D. formicigenerans	Stress	67
NT5076	Simvastatin	D. formicigenerans	Not-stress	87

## Sheet: ED8C
NT_ID	Treatment	Species	Gene_category	Proportion_genes
NT5001	DMSO	P. vulgatus	Stress	0.40305
NT5001	Floxuridine	P. vulgatus	Stress	0.428571
NT5001	Simvastatin	P. vulgatus	Stress	0.559524
NT5002	DMSO	B. uniformis	Stress	0.381898
NT5002	Floxuridine	B. uniformis	Stress	0.388506
NT5002	Simvastatin	B. uniformis	Stress	0.579618
NT5003	DMSO	B. fragilis	Stress	0.426407
NT5003	Floxuridine	B. fragilis	Stress	0.627907
NT5003	Simvastatin	B. fragilis	Stress	0.553846
NT5004	DMSO	B. thetaiotaomicron	Stress	0.353383
NT5004	Floxuridine	B. thetaiotaomicron	Stress	0.345936
NT5004	Simvastatin	B. thetaiotaomicron	Stress	0.462366
NT5006	DMSO	T. ramosa	Stress	0.41543
NT5006	Floxuridine	T. ramosa	Stress	0.370717
NT5006	Simvastatin	T. ramosa	Stress	0.384127
NT5009	DMSO	A. rectalis	Stress	0.420063
NT5009	Floxuridine	A. rectalis	Stress	0.406015
NT5009	Simvastatin	A. rectalis	Stress	0.428571
NT5011	DMSO	R. intestinalis	Stress	0.354037
NT5011	Floxuridine	R. intestinalis	Stress	0.36
NT5011	Simvastatin	R. intestinalis	Stress	0.576923
NT5017	DMSO	V. parvula	Stress	0.377593
NT5017	Floxuridine	V. parvula	Stress	0.447368
NT5017	Simvastatin	V. parvula	Stress	0.384615
NT5024	DMSO	E. lenta	Stress	0.333333
NT5024	Floxuridine	E. lenta	Stress	0.366743
NT5024	Simvastatin	E. lenta	Stress	0.296875
NT5025	DMSO	F. nucleatum	Stress	0.431159
NT5025	Floxuridine	F. nucleatum	Stress	0.418367
NT5025	Simvastatin	F. nucleatum	Stress	0.375427
NT5026	DMSO	E. bolteae	Stress	0.339912
NT5026	Floxuridine	E. bolteae	Stress	0.350694
NT5026	Simvastatin	E. bolteae	Stress	0.326821
NT5032	DMSO	S. perfringens	Stress	0.412331
NT5032	Floxuridine	S. perfringens	Stress	0.467236
NT5032	Simvastatin	S. perfringens	Stress	0.42314
NT5037	DMSO	L. saccharolytica	Stress	0.427553
NT5037	Floxuridine	L. saccharolytica	Stress	0.433054
NT5037	Simvastatin	L. saccharolytica	Stress	0.396794
NT5038	DMSO	S. salivarius	Stress	0.435737
NT5038	Floxuridine	S. salivarius	Stress	0.545455
NT5038	Simvastatin	S. salivarius	Stress	0.571429
NT5046	DMSO	R. gnavus	Stress	0.514599
NT5046	Floxuridine	R. gnavus	Stress	0.222222
NT5046	Simvastatin	R. gnavus	Stress	0.588235
NT5048	DMSO	B. comes	Stress	0.380615
NT5048	Floxuridine	B. comes	Stress	0.400463
NT5048	Simvastatin	B. comes	Stress	0.410774
NT5071	DMSO	P. merdae	Stress	0.394667
NT5071	Floxuridine	P. merdae	Stress	0.381466
NT5071	Simvastatin	P. merdae	Stress	0.525773
NT5072	DMSO	S. parasanguinis	Stress	0.477011
NT5072	Floxuridine	S. parasanguinis	Stress	0.5
NT5072	Simvastatin	S. parasanguinis	Stress	0.494881
NT5073	DMSO	C. aerofaciens	Stress	0.256098
NT5073	Floxuridine	C. aerofaciens	Stress	0.446809
NT5073	Simvastatin	C. aerofaciens	Stress	0.471311
NT5076	DMSO	D. formicigenerans	Stress	0.428144
NT5076	Floxuridine	D. formicigenerans	Stress	0.427273
NT5076	Simvastatin	D. formicigenerans	Stress	0.435065
