# Supplementary material for: Non-antibiotics disrupt colonization resistance against enteropathogens
Source: Nature. 2025 Jul 16;644(8076):497–505. doi: 10.1038/s41586-025-09217-2 (PMC12350171; doi:10.1038/s41586-025-09217-2)
Supplement: Supplementary file 18 — Source Data Extended Data Fig. 9 [file 41586_2025_9217_MOESM18_ESM.xlsx]

## Sheet: ED9A
Drug	Concentration	Excluded	Colonization	mean_OD_norm
Acarbose	2.5	NA	Not meassured	NA
Acarbose	5	NA	Not meassured	NA
Acarbose	10	NA	No effect	1.029
Acarbose	20	NA	No effect	1.006
Acarbose	40	NA	No effect	1
Acarbose	80	NA	No effect	1.002
Acarbose	160	NA	No effect	0.989
Amlodipine	2.5	NA	No effect	1.007
Amlodipine	5	NA	No effect	0.984
Amlodipine	10	NA	No effect	1.035
Amlodipine	20	NA	No effect	1.039
Amlodipine	40	NA	No effect	1.024
Amlodipine	80	NA	Not meassured	NA
Amlodipine	160	NA	Not meassured	NA
Aprepitant	2.5	NA	Not meassured	NA
Aprepitant	5	NA	Not meassured	NA
Aprepitant	10	NA	No effect	1.001
Aprepitant	20	NA	No effect	0.981
Aprepitant	40	NA	S. Tm-favoring	0.788
Aprepitant	80	NA	No effect	1.035
Aprepitant	160	NA	No effect	1.008
Benzbromarone	2.5	NA	Not meassured	NA
Benzbromarone	5	NA	Not meassured	NA
Benzbromarone	10	NA	No effect	0.877
Benzbromarone	20	NA	No effect	0.86
Benzbromarone	40	NA	No effect	0.812
Benzbromarone	80	NA	No effect	0.687
Benzbromarone	160	NA	No effect	0.301
Chlorpromazine	2.5	NA	Not meassured	NA
Chlorpromazine	5	NA	Not meassured	NA
Chlorpromazine	10	NA	No effect	1.005
Chlorpromazine	20	NA	No effect	0.983
Chlorpromazine	40	NA	No effect	0.941
Chlorpromazine	80	NA	S. Tm-favoring	0.927
Chlorpromazine	160	NA	No effect	0.813
Chlorprothixene	2.5	NA	Not meassured	NA
Chlorprothixene	5	NA	Not meassured	NA
Chlorprothixene	10	NA	No effect	0.988
Chlorprothixene	20	NA	No effect	1.021
Chlorprothixene	40	NA	No effect	0.99
Chlorprothixene	80	NA	No effect	0.965
Chlorprothixene	160	NA	No effect	0.48
Cilnidipine	2.5	NA	No effect	1.028
Cilnidipine	5	NA	No effect	1.005
Cilnidipine	10	NA	No effect	1.061
Cilnidipine	20	NA	No effect	1.035
Cilnidipine	40	NA	No effect	0.993
Cilnidipine	80	NA	Not meassured	NA
Cilnidipine	160	NA	Not meassured	NA
Clemizole	2.5	NA	Not meassured	NA
Clemizole	5	NA	Not meassured	NA
Clemizole	10	NA	No effect	1.015
Clemizole	20	NA	No effect	1
Clemizole	40	NA	No effect	1.035
Clemizole	80	NA	No effect	1.017
Clemizole	160	NA	No effect	0.964
Clindamycin	2.5	NA	Not meassured	NA
Clindamycin	5	NA	Not meassured	NA
Clindamycin	10	NA	S. Tm-favoring	0.263
Clindamycin	20	NA	S. Tm-favoring	0.273
Clindamycin	40	NA	S. Tm-favoring	0.238
Clindamycin	80	Low OD	No effect	0.158
Clindamycin	160	Low OD	S. Tm-favoring	0.062
Clomiphene	2.5	NA	Not meassured	NA
Clomiphene	5	NA	Not meassured	NA
Clomiphene	10	NA	No effect	0.947
Clomiphene	20	NA	No effect	0.955
Clomiphene	40	NA	No effect	0.845
Clomiphene	80	NA	S. Tm-favoring	0.398
Clomiphene	160	NA	S. Tm-favoring	0.335
Clomipramin	2.5	NA	Not meassured	NA
Clomipramin	5	NA	Not meassured	NA
Clomipramin	10	NA	No effect	1.011
Clomipramin	20	NA	No effect	0.999
Clomipramin	40	NA	No effect	1.008
Clomipramin	80	NA	No effect	1.023
Clomipramin	160	NA	No effect	0.898
Clotrimazole	2.5	NA	No effect	0.969
Clotrimazole	5	NA	No effect	0.989
Clotrimazole	10	NA	No effect	1.034
Clotrimazole	20	NA	No effect	1.004
Clotrimazole	40	NA	No effect	0.976
Clotrimazole	80	NA	Not meassured	NA
Clotrimazole	160	NA	Not meassured	NA
Diacerein	2.5	NA	Not meassured	NA
Diacerein	5	NA	Not meassured	NA
Diacerein	10	NA	No effect	0.936
Diacerein	20	NA	No effect	0.913
Diacerein	40	NA	No effect	0.728
Diacerein	80	NA	No effect	0.337
Diacerein	160	NA	No effect	0.284
Dicumarol	2.5	NA	No effect	0.966
Dicumarol	5	NA	No effect	0.965
Dicumarol	10	NA	No effect	0.958
Dicumarol	20	NA	No effect	0.956
Dicumarol	40	NA	No effect	0.962
Dicumarol	80	NA	Not meassured	NA
Dicumarol	160	NA	Not meassured	NA
Dienestrol	2.5	NA	No effect	0.981
Dienestrol	5	NA	No effect	1.029
Dienestrol	10	NA	No effect	0.997
Dienestrol	20	NA	No effect	0.972
Dienestrol	40	NA	No effect	0.894
Dienestrol	80	NA	Not meassured	NA
Dienestrol	160	NA	Not meassured	NA
Dienogest	2.5	NA	Not meassured	NA
Dienogest	5	NA	No effect	0.994
Dienogest	10	NA	No effect	0.987
Dienogest	20	NA	No effect	1.007
Dienogest	40	NA	No effect	0.995
Dienogest	80	NA	No effect	0.975
Dienogest	160	NA	Not meassured	NA
Doxorubicin	2.5	NA	Not meassured	NA
Doxorubicin	5	NA	Not meassured	NA
Doxorubicin	10	NA	No effect	0.978
Doxorubicin	20	NA	No effect	0.949
Doxorubicin	40	NA	No effect	0.918
Doxorubicin	80	NA	No effect	0.881
Doxorubicin	160	NA	No effect	0.907
Doxycycline	2.5	NA	Not meassured	NA
Doxycycline	5	NA	Not meassured	NA
Doxycycline	10	Low OD	S. Tm-favoring	0.062
Doxycycline	20	Low OD	S. Tm-favoring	0.06
Doxycycline	40	Low OD	S. Tm-favoring	0.064
Doxycycline	80	Low OD	S. Tm-favoring	0.065
Doxycycline	160	Low OD	No effect	0.064
Duloxetin	2.5	NA	Not meassured	NA
Duloxetin	5	NA	Not meassured	NA
Duloxetin	10	NA	No effect	0.998
Duloxetin	20	NA	No effect	1.001
Duloxetin	40	NA	No effect	1.007
Duloxetin	80	NA	No effect	0.963
Duloxetin	160	NA	No effect	0.8
Erythromycin	2.5	NA	Not meassured	NA
Erythromycin	5	NA	Not meassured	NA
Erythromycin	10	NA	No effect	0.734
Erythromycin	20	NA	No effect	0.696
Erythromycin	40	NA	S. Tm-favoring	0.608
Erythromycin	80	NA	No effect	0.496
Erythromycin	160	NA	S. Tm-favoring	0.409
Ethinylestradiol	2.5	NA	Not meassured	NA
Ethinylestradiol	5	NA	No effect	1.012
Ethinylestradiol	10	NA	No effect	0.986
Ethinylestradiol	20	NA	No effect	0.99
Ethinylestradiol	40	NA	No effect	0.976
Ethinylestradiol	80	NA	No effect	0.779
Ethinylestradiol	160	NA	Not meassured	NA
Ethopropazine	2.5	NA	Not meassured	NA
Ethopropazine	5	NA	Not meassured	NA
Ethopropazine	10	NA	No effect	0.981
Ethopropazine	20	NA	No effect	0.995
Ethopropazine	40	NA	No effect	0.997
Ethopropazine	80	NA	No effect	0.992
Ethopropazine	160	NA	No effect	0.97
Felodipine	2.5	NA	No effect	1.003
Felodipine	5	NA	No effect	1.012
Felodipine	10	NA	No effect	1.034
Felodipine	20	NA	No effect	0.994
Felodipine	40	NA	No effect	0.939
Felodipine	80	NA	Not meassured	NA
Felodipine	160	NA	Not meassured	NA
Floxuridine	2.5	NA	Not meassured	NA
Floxuridine	5	NA	Not meassured	NA
Floxuridine	10	NA	No effect	0.993
Floxuridine	20	NA	S. Tm-favoring	0.907
Floxuridine	40	NA	S. Tm-favoring	0.886
Floxuridine	80	NA	S. Tm-favoring	0.882
Floxuridine	160	NA	S. Tm-favoring	0.88
Fluconazole	2.5	NA	Not meassured	NA
Fluconazole	5	NA	Not meassured	NA
Fluconazole	10	NA	No effect	0.936
Fluconazole	20	NA	No effect	1.021
Fluconazole	40	NA	No effect	0.993
Fluconazole	80	NA	No effect	0.99
Fluconazole	160	NA	No effect	1.039
Ketoconazole	2.5	NA	Not meassured	NA
Ketoconazole	5	NA	Not meassured	NA
Ketoconazole	10	NA	No effect	0.941
Ketoconazole	20	NA	No effect	0.979
Ketoconazole	40	NA	No effect	0.953
Ketoconazole	80	NA	No effect	0.928
Ketoconazole	160	NA	No effect	0.731
L-Thyroxin	2.5	NA	No effect	0.996
L-Thyroxin	5	NA	No effect	0.999
L-Thyroxin	10	NA	No effect	1.007
L-Thyroxin	20	NA	No effect	1.032
L-Thyroxin	40	NA	No effect	1.016
L-Thyroxin	80	NA	Not meassured	NA
L-Thyroxin	160	NA	Not meassured	NA
Lacidipine	2.5	NA	No effect	1.01
Lacidipine	5	NA	No effect	1.013
Lacidipine	10	NA	No effect	1.044
Lacidipine	20	NA	No effect	1.003
Lacidipine	40	NA	No effect	0.963
Lacidipine	80	NA	Not meassured	NA
Lacidipine	160	NA	Not meassured	NA
Lansoprazole	2.5	NA	Not meassured	NA
Lansoprazole	5	NA	Not meassured	NA
Lansoprazole	10	NA	No effect	0.935
Lansoprazole	20	NA	No effect	0.962
Lansoprazole	40	NA	No effect	0.952
Lansoprazole	80	NA	No effect	0.945
Lansoprazole	160	NA	No effect	0.926
Loratadine	2.5	NA	No effect	1.004
Loratadine	5	NA	No effect	1.008
Loratadine	10	NA	No effect	1.017
Loratadine	20	NA	No effect	1.013
Loratadine	40	NA	No effect	0.941
Loratadine	80	NA	Not meassured	NA
Loratadine	160	NA	Not meassured	NA
Loxapine	2.5	NA	Not meassured	NA
Loxapine	5	NA	Not meassured	NA
Loxapine	10	NA	No effect	0.993
Loxapine	20	NA	No effect	0.996
Loxapine	40	NA	No effect	0.991
Loxapine	80	NA	No effect	0.987
Loxapine	160	NA	No effect	0.951
Metamizole	2.5	NA	Not meassured	NA
Metamizole	5	NA	Not meassured	NA
Metamizole	10	NA	No effect	1
Metamizole	20	NA	No effect	0.981
Metamizole	40	NA	No effect	1.01
Metamizole	80	NA	No effect	1.003
Metamizole	160	NA	No effect	0.994
Metformin	2.5	NA	Not meassured	NA
Metformin	5	NA	Not meassured	NA
Metformin	10	NA	No effect	1.018
Metformin	20	NA	No effect	1.014
Metformin	40	NA	No effect	1.01
Metformin	80	NA	No effect	1.016
Metformin	160	NA	No effect	1.031
Methotrexate	2.5	NA	No effect	0.93
Methotrexate	5	NA	No effect	0.91
Methotrexate	10	NA	No effect	0.934
Methotrexate	20	NA	No effect	0.95
Methotrexate	40	NA	No effect	0.802
Methotrexate	80	NA	Not meassured	NA
Methotrexate	160	NA	Not meassured	NA
Miconazole	2.5	NA	Not meassured	NA
Miconazole	5	NA	Not meassured	NA
Miconazole	10	NA	No effect	1.018
Miconazole	20	NA	No effect	0.969
Miconazole	40	NA	No effect	0.893
Miconazole	80	NA	No effect	0.702
Miconazole	160	NA	No effect	0.547
Niclosamide	2.5	NA	Not meassured	NA
Niclosamide	5	NA	Not meassured	NA
Niclosamide	10	NA	No effect	0.912
Niclosamide	20	NA	No effect	0.901
Niclosamide	40	NA	No effect	0.897
Niclosamide	80	NA	No effect	0.823
Niclosamide	160	NA	No effect	0.811
Omeprazole	2.5	NA	Not meassured	NA
Omeprazole	5	NA	Not meassured	NA
Omeprazole	10	NA	No effect	0.981
Omeprazole	20	NA	No effect	0.997
Omeprazole	40	NA	No effect	1.008
Omeprazole	80	NA	No effect	0.979
Omeprazole	160	NA	No effect	0.95
Pentamidine isethionate	2.5	NA	Not meassured	NA
Pentamidine isethionate	5	NA	Not meassured	NA
Pentamidine isethionate	10	NA	No effect	0.986
Pentamidine isethionate	20	NA	No effect	0.947
Pentamidine isethionate	40	NA	S. Tm-favoring	0.712
Pentamidine isethionate	80	NA	S. Tm-favoring	0.552
Pentamidine isethionate	160	NA	S. Tm-favoring	0.349
Promethazine	2.5	NA	Not meassured	NA
Promethazine	5	NA	Not meassured	NA
Promethazine	10	NA	No effect	0.987
Promethazine	20	NA	No effect	1.012
Promethazine	40	NA	No effect	0.99
Promethazine	80	NA	No effect	0.991
Promethazine	160	NA	S. Tm-favoring	0.949
Protriptyline	2.5	NA	Not meassured	NA
Protriptyline	5	NA	Not meassured	NA
Protriptyline	10	NA	No effect	0.995
Protriptyline	20	NA	No effect	1.016
Protriptyline	40	NA	No effect	1.012
Protriptyline	80	NA	No effect	0.991
Protriptyline	160	NA	No effect	0.956
Sertindole	2.5	NA	Not meassured	NA
Sertindole	5	NA	Not meassured	NA
Sertindole	10	NA	No effect	1.011
Sertindole	20	NA	No effect	0.991
Sertindole	40	NA	No effect	0.99
Sertindole	80	NA	No effect	0.786
Sertindole	160	NA	S. Tm-favoring	0.451
Simvastatin	2.5	NA	Not meassured	NA
Simvastatin	5	NA	Not meassured	NA
Simvastatin	10	NA	No effect	0.977
Simvastatin	20	NA	No effect	0.99
Simvastatin	40	NA	No effect	0.946
Simvastatin	80	NA	No effect	0.844
Simvastatin	160	NA	S. Tm-favoring	0.687
Streptozotocin	2.5	NA	Not meassured	NA
Streptozotocin	5	NA	Not meassured	NA
Streptozotocin	10	NA	S. Tm-favoring	0.909
Streptozotocin	20	NA	S. Tm-favoring	0.921
Streptozotocin	40	NA	S. Tm-favoring	0.872
Streptozotocin	80	NA	No effect	0.859
Streptozotocin	160	NA	S. Tm-favoring	0.889
Tamoxifen	2.5	NA	No effect	1.002
Tamoxifen	5	NA	No effect	1.007
Tamoxifen	10	NA	No effect	1.002
Tamoxifen	20	NA	No effect	0.977
Tamoxifen	40	NA	No effect	0.719
Tamoxifen	80	NA	Not meassured	NA
Tamoxifen	160	NA	Not meassured	NA
Tazobactam	2.5	NA	Not meassured	NA
Tazobactam	5	NA	Not meassured	NA
Tazobactam	10	NA	No effect	0.834
Tazobactam	20	NA	S. Tm-favoring	0.79
Tazobactam	40	NA	S. Tm-favoring	0.716
Tazobactam	80	NA	S. Tm-favoring	0.733
Tazobactam	160	NA	S. Tm-favoring	0.722
Telmisartan	2.5	NA	Not meassured	NA
Telmisartan	5	NA	Not meassured	NA
Telmisartan	10	NA	No effect	0.994
Telmisartan	20	NA	No effect	0.966
Telmisartan	40	NA	No effect	0.932
Telmisartan	80	NA	No effect	0.892
Telmisartan	160	NA	No effect	0.956
Terfenadine	2.5	NA	Not meassured	NA
Terfenadine	5	NA	Not meassured	NA
Terfenadine	10	NA	No effect	0.953
Terfenadine	20	NA	No effect	0.96
Terfenadine	40	NA	No effect	0.863
Terfenadine	80	NA	No effect	0.542
Terfenadine	160	NA	S. Tm-favoring	0.35
Thioguanosine	2.5	NA	No effect	1.007
Thioguanosine	5	NA	No effect	1.009
Thioguanosine	10	NA	No effect	1.025
Thioguanosine	20	NA	No effect	1.047
Thioguanosine	40	NA	No effect	1.015
Thioguanosine	80	NA	Not meassured	NA
Thioguanosine	160	NA	Not meassured	NA
Tiratricole	2.5	NA	Not meassured	NA
Tiratricole	5	NA	Not meassured	NA
Tiratricole	10	NA	No effect	0.985
Tiratricole	20	NA	No effect	0.943
Tiratricole	40	NA	No effect	0.865
Tiratricole	80	NA	No effect	0.821
Tiratricole	160	NA	S. Tm-favoring	0.565
Tobramycin	2.5	NA	Not meassured	NA
Tobramycin	5	NA	Not meassured	NA
Tobramycin	10	NA	No effect	1.011
Tobramycin	20	NA	No effect	0.969
Tobramycin	40	NA	No effect	0.972
Tobramycin	80	NA	No effect	0.983
Tobramycin	160	NA	No effect	0.992
Tolfenamic acid	2.5	NA	Not meassured	NA
Tolfenamic acid	5	NA	Not meassured	NA
Tolfenamic acid	10	NA	No effect	0.991
Tolfenamic acid	20	NA	No effect	0.971
Tolfenamic acid	40	NA	No effect	0.962
Tolfenamic acid	80	NA	No effect	0.923
Tolfenamic acid	160	NA	No effect	0.864
Tribenoside	2.5	NA	Not meassured	NA
Tribenoside	5	NA	Not meassured	NA
Tribenoside	10	NA	No effect	0.995
Tribenoside	20	NA	No effect	0.955
Tribenoside	40	NA	No effect	0.976
Tribenoside	80	NA	No effect	0.945
Tribenoside	160	NA	No effect	0.947
Zafirlukast	2.5	NA	Not meassured	NA
Zafirlukast	5	NA	Not meassured	NA
Zafirlukast	10	NA	No effect	0.904
Zafirlukast	20	NA	No effect	0.876
Zafirlukast	40	NA	No effect	0.825
Zafirlukast	80	NA	No effect	0.81
Zafirlukast	160	NA	No effect	0.841

## Sheet: ED9B
Sample	Species	Community	Treatment	Concentration	Replicate	relAbund
384	Agathobacter rectalis	Com20	Doxycycline	20	1	0.008615
384	Fusobacterium nucleatum	Com20	Doxycycline	20	1	0.003389
384	Eggerthella lenta	Com20	Doxycycline	20	1	0.015393
384	Veillonella parvula	Com20	Doxycycline	20	1	0.004519
384	Bacteroides thetaiotaomicron	Com20	Doxycycline	20	1	0.178223
384	Parabacteroides merdae	Com20	Doxycycline	20	1	0
384	Thomasclavelia ramosa	Com20	Doxycycline	20	1	0.036436
384	Dorea formicigenerans	Com20	Doxycycline	20	1	0.029657
384	Bariatricus comes	Com20	Doxycycline	20	1	0.019771
384	Roseburia intestinalis	Com20	Doxycycline	20	1	0
384	Lacrimispora saccharolytica	Com20	Doxycycline	20	1	0.000989
384	Collinsella aerofaciens	Com20	Doxycycline	20	1	0.067646
384	Streptococcus parasanguinis	Com20	Doxycycline	20	1	0
384	Bacteroides uniformis	Com20	Doxycycline	20	1	0.013275
384	Phocaeicola vulgatus	Com20	Doxycycline	20	1	0.041661
384	Enterocloster bolteae	Com20	Doxycycline	20	1	0
384	Sarcina perfringens	Com20	Doxycycline	20	1	0.517723
384	Ruminococcus_B gnavus	Com20	Doxycycline	20	1	0.003248
384	Streptococcus salivarius	Com20	Doxycycline	20	1	0.017794
384	Bacteroides fragilis	Com20	Doxycycline	20	1	0.041661
385	Fusobacterium nucleatum	Com20	Erythromycin	160	1	0.000318
385	Parabacteroides merdae	Com20	Erythromycin	160	1	0.003909
385	Thomasclavelia ramosa	Com20	Erythromycin	160	1	0.0011
385	Roseburia intestinalis	Com20	Erythromycin	160	1	0.001042
385	Phocaeicola vulgatus	Com20	Erythromycin	160	1	0
385	Enterocloster bolteae	Com20	Erythromycin	160	1	0.936595
385	Streptococcus parasanguinis	Com20	Erythromycin	160	1	0.000376
385	Streptococcus salivarius	Com20	Erythromycin	160	1	0.000811
385	Ruminococcus_B gnavus	Com20	Erythromycin	160	1	0.000376
385	Lacrimispora saccharolytica	Com20	Erythromycin	160	1	0
385	Veillonella parvula	Com20	Erythromycin	160	1	0.001563
385	Collinsella aerofaciens	Com20	Erythromycin	160	1	0.000926
385	Bariatricus comes	Com20	Erythromycin	160	1	0.000261
385	Agathobacter rectalis	Com20	Erythromycin	160	1	0
385	Bacteroides fragilis	Com20	Erythromycin	160	1	0
385	Eggerthella lenta	Com20	Erythromycin	160	1	0.000869
385	Dorea formicigenerans	Com20	Erythromycin	160	1	0.049131
385	Bacteroides thetaiotaomicron	Com20	Erythromycin	160	1	0.001274
385	Bacteroides uniformis	Com20	Erythromycin	160	1	0
385	Sarcina perfringens	Com20	Erythromycin	160	1	0.001448
386	Streptococcus parasanguinis	Com20	Streptozotocin	40	1	0.000688
386	Fusobacterium nucleatum	Com20	Streptozotocin	40	1	0.000145
386	Phocaeicola vulgatus	Com20	Streptozotocin	40	1	0.001267
386	Veillonella parvula	Com20	Streptozotocin	40	1	0.039993
386	Collinsella aerofaciens	Com20	Streptozotocin	40	1	0.020159
386	Parabacteroides merdae	Com20	Streptozotocin	40	1	0
386	Thomasclavelia ramosa	Com20	Streptozotocin	40	1	0
386	Ruminococcus_B gnavus	Com20	Streptozotocin	40	1	0
386	Eggerthella lenta	Com20	Streptozotocin	40	1	0.210532
386	Streptococcus salivarius	Com20	Streptozotocin	40	1	0.10865
386	Lacrimispora saccharolytica	Com20	Streptozotocin	40	1	0
386	Roseburia intestinalis	Com20	Streptozotocin	40	1	0
386	Enterocloster bolteae	Com20	Streptozotocin	40	1	0
386	Agathobacter rectalis	Com20	Streptozotocin	40	1	0.010894
386	Bacteroides uniformis	Com20	Streptozotocin	40	1	0.00029
386	Bacteroides fragilis	Com20	Streptozotocin	40	1	0
386	Bacteroides thetaiotaomicron	Com20	Streptozotocin	40	1	0.021426
386	Sarcina perfringens	Com20	Streptozotocin	40	1	0.267752
386	Dorea formicigenerans	Com20	Streptozotocin	40	1	0.239269
386	Bariatricus comes	Com20	Streptozotocin	40	1	0.078936
387	Enterocloster bolteae	Com20	Sertindole	160	1	0.025603
387	Fusobacterium nucleatum	Com20	Sertindole	160	1	0.084676
387	Agathobacter rectalis	Com20	Sertindole	160	1	0.003671
387	Parabacteroides merdae	Com20	Sertindole	160	1	0.096786
387	Bacteroides thetaiotaomicron	Com20	Sertindole	160	1	0.066702
387	Bacteroides fragilis	Com20	Sertindole	160	1	0.032659
387	Lacrimispora saccharolytica	Com20	Sertindole	160	1	0.040383
387	Collinsella aerofaciens	Com20	Sertindole	160	1	0.090588
387	Streptococcus parasanguinis	Com20	Sertindole	160	1	0.045676
387	Bacteroides uniformis	Com20	Sertindole	160	1	0.026843
387	Phocaeicola vulgatus	Com20	Sertindole	160	1	0.066892
387	Eggerthella lenta	Com20	Sertindole	160	1	0.018833
387	Veillonella parvula	Com20	Sertindole	160	1	0.06346
387	Streptococcus salivarius	Com20	Sertindole	160	1	0.033708
387	Sarcina perfringens	Com20	Sertindole	160	1	0.04539
387	Thomasclavelia ramosa	Com20	Sertindole	160	1	0.034853
387	Dorea formicigenerans	Com20	Sertindole	160	1	0.076047
387	Bariatricus comes	Com20	Sertindole	160	1	0.070277
387	Roseburia intestinalis	Com20	Sertindole	160	1	0.010585
387	Ruminococcus_B gnavus	Com20	Sertindole	160	1	0.066368
388	Veillonella parvula	Com20	Tiratricol	160	1	0.131498
388	Enterocloster bolteae	Com20	Tiratricol	160	1	0.002494
388	Collinsella aerofaciens	Com20	Tiratricol	160	1	0.007908
388	Streptococcus parasanguinis	Com20	Tiratricol	160	1	0.000214
388	Roseburia intestinalis	Com20	Tiratricol	160	1	0.001092
388	Fusobacterium nucleatum	Com20	Tiratricol	160	1	0.002446
388	Eggerthella lenta	Com20	Tiratricol	160	1	0
388	Streptococcus salivarius	Com20	Tiratricol	160	1	0.00095
388	Agathobacter rectalis	Com20	Tiratricol	160	1	0.002327
388	Parabacteroides merdae	Com20	Tiratricol	160	1	0
388	Thomasclavelia ramosa	Com20	Tiratricol	160	1	0.034697
388	Sarcina perfringens	Com20	Tiratricol	160	1	0.007695
388	Dorea formicigenerans	Com20	Tiratricol	160	1	0.000332
388	Bacteroides fragilis	Com20	Tiratricol	160	1	0
388	Lacrimispora saccharolytica	Com20	Tiratricol	160	1	0.000142
388	Bacteroides uniformis	Com20	Tiratricol	160	1	0
388	Phocaeicola vulgatus	Com20	Tiratricol	160	1	0.000119
388	Bacteroides thetaiotaomicron	Com20	Tiratricol	160	1	0.772864
388	Ruminococcus_B gnavus	Com20	Tiratricol	160	1	0.003776
388	Bariatricus comes	Com20	Tiratricol	160	1	0.031444
389	Veillonella parvula	Com20	Clindamycin	20	1	0.066894
389	Streptococcus salivarius	Com20	Clindamycin	20	1	0.035074
389	Enterocloster bolteae	Com20	Clindamycin	20	1	0.013833
389	Eggerthella lenta	Com20	Clindamycin	20	1	0.015418
389	Fusobacterium nucleatum	Com20	Clindamycin	20	1	0.037753
389	Lacrimispora saccharolytica	Com20	Clindamycin	20	1	0.024932
389	Dorea formicigenerans	Com20	Clindamycin	20	1	0.030645
389	Parabacteroides merdae	Com20	Clindamycin	20	1	0.080481
389	Phocaeicola vulgatus	Com20	Clindamycin	20	1	0.012521
389	Thomasclavelia ramosa	Com20	Clindamycin	20	1	0.047239
389	Streptococcus parasanguinis	Com20	Clindamycin	20	1	0.019601
389	Roseburia intestinalis	Com20	Clindamycin	20	1	0.005987
389	Ruminococcus_B gnavus	Com20	Clindamycin	20	1	0.080864
389	Bacteroides fragilis	Com20	Clindamycin	20	1	0.012384
389	Bacteroides uniformis	Com20	Clindamycin	20	1	0.01047
389	Collinsella aerofaciens	Com20	Clindamycin	20	1	0.029306
389	Bariatricus comes	Com20	Clindamycin	20	1	0.058338
389	Agathobacter rectalis	Com20	Clindamycin	20	1	0.004511
389	Sarcina perfringens	Com20	Clindamycin	20	1	0.04035
389	Bacteroides thetaiotaomicron	Com20	Clindamycin	20	1	0.373401
390	Streptococcus parasanguinis	Com20	DMSO	0	1	0.019938
390	Enterocloster bolteae	Com20	DMSO	0	1	0.008312
390	Eggerthella lenta	Com20	DMSO	0	1	0.02157
390	Streptococcus salivarius	Com20	DMSO	0	1	0.018816
390	Collinsella aerofaciens	Com20	DMSO	0	1	0.025853
390	Lacrimispora saccharolytica	Com20	DMSO	0	1	0.005762
390	Thomasclavelia ramosa	Com20	DMSO	0	1	0.054408
390	Phocaeicola vulgatus	Com20	DMSO	0	1	0.030799
390	Veillonella parvula	Com20	DMSO	0	1	0.007037
390	Fusobacterium nucleatum	Com20	DMSO	0	1	0.034368
390	Roseburia intestinalis	Com20	DMSO	0	1	0.008669
390	Parabacteroides merdae	Com20	DMSO	0	1	0.051349
390	Dorea formicigenerans	Com20	DMSO	0	1	0.024221
390	Agathobacter rectalis	Com20	DMSO	0	1	0.008465
390	Bacteroides fragilis	Com20	DMSO	0	1	0.064658
390	Ruminococcus_B gnavus	Com20	DMSO	0	1	0.026618
390	Bacteroides thetaiotaomicron	Com20	DMSO	0	1	0.047575
390	Bacteroides uniformis	Com20	DMSO	0	1	0.021468
390	Bariatricus comes	Com20	DMSO	0	1	0.058386
390	Sarcina perfringens	Com20	DMSO	0	1	0.461731
391	Dorea formicigenerans	Com20	Doxycycline	20	2	0.042527
391	Enterocloster bolteae	Com20	Doxycycline	20	2	0.021944
391	Bacteroides fragilis	Com20	Doxycycline	20	2	0.019665
391	Fusobacterium nucleatum	Com20	Doxycycline	20	2	0.03536
391	Agathobacter rectalis	Com20	Doxycycline	20	2	0.006285
391	Ruminococcus_B gnavus	Com20	Doxycycline	20	2	0.098434
391	Thomasclavelia ramosa	Com20	Doxycycline	20	2	0.051827
391	Streptococcus salivarius	Com20	Doxycycline	20	2	0.03672
391	Streptococcus parasanguinis	Com20	Doxycycline	20	2	0.036021
391	Bariatricus comes	Com20	Doxycycline	20	2	0.129052
391	Lacrimispora saccharolytica	Com20	Doxycycline	20	2	0.052782
391	Collinsella aerofaciens	Com20	Doxycycline	20	2	0.02301
391	Veillonella parvula	Com20	Doxycycline	20	2	0.086488
391	Bacteroides uniformis	Com20	Doxycycline	20	2	0.0519
391	Eggerthella lenta	Com20	Doxycycline	20	2	0.019812
391	Phocaeicola vulgatus	Com20	Doxycycline	20	2	0.019113
391	Bacteroides thetaiotaomicron	Com20	Doxycycline	20	2	0.053554
391	Parabacteroides merdae	Com20	Doxycycline	20	2	0.138793
391	Roseburia intestinalis	Com20	Doxycycline	20	2	0.017496
391	Sarcina perfringens	Com20	Doxycycline	20	2	0.059215
392	Streptococcus parasanguinis	Com20	Erythromycin	160	2	0.00058
392	Veillonella parvula	Com20	Erythromycin	160	2	0.001392
392	Streptococcus salivarius	Com20	Erythromycin	160	2	0.000835
392	Dorea formicigenerans	Com20	Erythromycin	160	2	0.027112
392	Collinsella aerofaciens	Com20	Erythromycin	160	2	0.000974
392	Parabacteroides merdae	Com20	Erythromycin	160	2	0.004569
392	Enterocloster bolteae	Com20	Erythromycin	160	2	0.951621
392	Eggerthella lenta	Com20	Erythromycin	160	2	0.000626
392	Roseburia intestinalis	Com20	Erythromycin	160	2	0.003827
392	Fusobacterium nucleatum	Com20	Erythromycin	160	2	0.000441
392	Thomasclavelia ramosa	Com20	Erythromycin	160	2	0.001716
392	Bacteroides uniformis	Com20	Erythromycin	160	2	0.000278
392	Ruminococcus_B gnavus	Com20	Erythromycin	160	2	0.000394
392	Bacteroides thetaiotaomicron	Com20	Erythromycin	160	2	0.001554
392	Lacrimispora saccharolytica	Com20	Erythromycin	160	2	0
392	Bacteroides fragilis	Com20	Erythromycin	160	2	0.000464
392	Phocaeicola vulgatus	Com20	Erythromycin	160	2	0.000673
392	Agathobacter rectalis	Com20	Erythromycin	160	2	0
392	Bariatricus comes	Com20	Erythromycin	160	2	0.000371
392	Sarcina perfringens	Com20	Erythromycin	160	2	0.002574
393	Streptococcus parasanguinis	Com20	Streptozotocin	40	2	0.003829
393	Collinsella aerofaciens	Com20	Streptozotocin	40	2	0.012224
393	Dorea formicigenerans	Com20	Streptozotocin	40	2	0.15259
393	Veillonella parvula	Com20	Streptozotocin	40	2	0.041884
393	Enterocloster bolteae	Com20	Streptozotocin	40	2	0.001522
393	Thomasclavelia ramosa	Com20	Streptozotocin	40	2	0
393	Streptococcus salivarius	Com20	Streptozotocin	40	2	0.071083
393	Fusobacterium nucleatum	Com20	Streptozotocin	40	2	0.000554
393	Lacrimispora saccharolytica	Com20	Streptozotocin	40	2	0.000415
393	Eggerthella lenta	Com20	Streptozotocin	40	2	0.219521
393	Ruminococcus_B gnavus	Com20	Streptozotocin	40	2	0
393	Parabacteroides merdae	Com20	Streptozotocin	40	2	0.003598
393	Phocaeicola vulgatus	Com20	Streptozotocin	40	2	0.005351
393	Bacteroides fragilis	Com20	Streptozotocin	40	2	0.001614
393	Bacteroides uniformis	Com20	Streptozotocin	40	2	0.001153
393	Roseburia intestinalis	Com20	Streptozotocin	40	2	0
393	Bacteroides thetaiotaomicron	Com20	Streptozotocin	40	2	0.032289
393	Agathobacter rectalis	Com20	Streptozotocin	40	2	0.00798
393	Sarcina perfringens	Com20	Streptozotocin	40	2	0.167259
393	Bariatricus comes	Com20	Streptozotocin	40	2	0.277135
394	Collinsella aerofaciens	Com20	Sertindole	160	2	0.10604
394	Thomasclavelia ramosa	Com20	Sertindole	160	2	0.043685
394	Eggerthella lenta	Com20	Sertindole	160	2	0.022697
394	Streptococcus salivarius	Com20	Sertindole	160	2	0.029896
394	Dorea formicigenerans	Com20	Sertindole	160	2	0.053142
394	Enterocloster bolteae	Com20	Sertindole	160	2	0.029774
394	Parabacteroides merdae	Com20	Sertindole	160	2	0.098353
394	Lacrimispora saccharolytica	Com20	Sertindole	160	2	0.041367
394	Streptococcus parasanguinis	Com20	Sertindole	160	2	0.043624
394	Ruminococcus_B gnavus	Com20	Sertindole	160	2	0.047468
394	Roseburia intestinalis	Com20	Sertindole	160	2	0.013362
394	Fusobacterium nucleatum	Com20	Sertindole	160	2	0.084442
394	Veillonella parvula	Com20	Sertindole	160	2	0.052166
394	Sarcina perfringens	Com20	Sertindole	160	2	0.07712
394	Agathobacter rectalis	Com20	Sertindole	160	2	0.011104
394	Bacteroides fragilis	Com20	Sertindole	160	2	0.023246
394	Phocaeicola vulgatus	Com20	Sertindole	160	2	0.061928
394	Bacteroides thetaiotaomicron	Com20	Sertindole	160	2	0.056498
394	Bacteroides uniformis	Com20	Sertindole	160	2	0.026724
394	Bariatricus comes	Com20	Sertindole	160	2	0.077364
395	Roseburia intestinalis	Com20	Tiratricol	160	2	0.000513
395	Ruminococcus_B gnavus	Com20	Tiratricol	160	2	0.002204
395	Streptococcus parasanguinis	Com20	Tiratricol	160	2	0
395	Sarcina perfringens	Com20	Tiratricol	160	2	0.010931
395	Streptococcus salivarius	Com20	Tiratricol	160	2	0.000845
395	Veillonella parvula	Com20	Tiratricol	160	2	0.112812
395	Phocaeicola vulgatus	Com20	Tiratricol	160	2	0
395	Agathobacter rectalis	Com20	Tiratricol	160	2	0.002325
395	Eggerthella lenta	Com20	Tiratricol	160	2	0.000151
395	Bariatricus comes	Com20	Tiratricol	160	2	0.045807
395	Bacteroides uniformis	Com20	Tiratricol	160	2	0
395	Bacteroides thetaiotaomicron	Com20	Tiratricol	160	2	0.75496
395	Dorea formicigenerans	Com20	Tiratricol	160	2	0
395	Collinsella aerofaciens	Com20	Tiratricol	160	2	0.0077
395	Thomasclavelia ramosa	Com20	Tiratricol	160	2	0.059697
395	Lacrimispora saccharolytica	Com20	Tiratricol	160	2	0
395	Bacteroides fragilis	Com20	Tiratricol	160	2	0
395	Fusobacterium nucleatum	Com20	Tiratricol	160	2	0.000483
395	Enterocloster bolteae	Com20	Tiratricol	160	2	0.001298
395	Parabacteroides merdae	Com20	Tiratricol	160	2	0.000272
396	Roseburia intestinalis	Com20	Clindamycin	20	2	0.037931
396	Phocaeicola vulgatus	Com20	Clindamycin	20	2	0.084483
396	Veillonella parvula	Com20	Clindamycin	20	2	0
396	Streptococcus parasanguinis	Com20	Clindamycin	20	2	0
396	Bariatricus comes	Com20	Clindamycin	20	2	0.018966
396	Ruminococcus_B gnavus	Com20	Clindamycin	20	2	0
396	Streptococcus salivarius	Com20	Clindamycin	20	2	0
396	Sarcina perfringens	Com20	Clindamycin	20	2	0.246552
396	Collinsella aerofaciens	Com20	Clindamycin	20	2	0.193103
396	Bacteroides uniformis	Com20	Clindamycin	20	2	0.039655
396	Fusobacterium nucleatum	Com20	Clindamycin	20	2	0.058621
396	Dorea formicigenerans	Com20	Clindamycin	20	2	0.027586
396	Eggerthella lenta	Com20	Clindamycin	20	2	0
396	Bacteroides fragilis	Com20	Clindamycin	20	2	0
396	Enterocloster bolteae	Com20	Clindamycin	20	2	0
396	Thomasclavelia ramosa	Com20	Clindamycin	20	2	0.084483
396	Agathobacter rectalis	Com20	Clindamycin	20	2	0.151724
396	Lacrimispora saccharolytica	Com20	Clindamycin	20	2	0
396	Parabacteroides merdae	Com20	Clindamycin	20	2	0
396	Bacteroides thetaiotaomicron	Com20	Clindamycin	20	2	0.056897
397	Phocaeicola vulgatus	Com20	DMSO	0	2	0.067634
397	Roseburia intestinalis	Com20	DMSO	0	2	0.048487
397	Veillonella parvula	Com20	DMSO	0	2	0
397	Sarcina perfringens	Com20	DMSO	0	2	0.407968
397	Streptococcus salivarius	Com20	DMSO	0	2	0.010809
397	Dorea formicigenerans	Com20	DMSO	0	2	0.022854
397	Streptococcus parasanguinis	Com20	DMSO	0	2	0.018221
397	Bacteroides uniformis	Com20	DMSO	0	2	0.040457
397	Ruminococcus_B gnavus	Com20	DMSO	0	2	0.002162
397	Enterocloster bolteae	Com20	DMSO	0	2	0.004324
397	Eggerthella lenta	Com20	DMSO	0	2	0.008338
397	Bariatricus comes	Com20	DMSO	0	2	0.06887
397	Fusobacterium nucleatum	Com20	DMSO	0	2	0.012044
397	Thomasclavelia ramosa	Com20	DMSO	0	2	0.038295
397	Collinsella aerofaciens	Com20	DMSO	0	2	0.073502
397	Parabacteroides merdae	Com20	DMSO	0	2	0.021618
397	Lacrimispora saccharolytica	Com20	DMSO	0	2	0.015442
397	Bacteroides fragilis	Com20	DMSO	0	2	0.059914
397	Agathobacter rectalis	Com20	DMSO	0	2	0.032119
397	Bacteroides thetaiotaomicron	Com20	DMSO	0	2	0.046943
398	Phocaeicola vulgatus	Com20	Doxycycline	20	3	0.070822
398	Bariatricus comes	Com20	Doxycycline	20	3	0
398	Collinsella aerofaciens	Com20	Doxycycline	20	3	0.270538
398	Streptococcus parasanguinis	Com20	Doxycycline	20	3	0.037535
398	Sarcina perfringens	Com20	Doxycycline	20	3	0.064448
398	Fusobacterium nucleatum	Com20	Doxycycline	20	3	0
398	Ruminococcus_B gnavus	Com20	Doxycycline	20	3	0
398	Agathobacter rectalis	Com20	Doxycycline	20	3	0.240793
398	Parabacteroides merdae	Com20	Doxycycline	20	3	0.133144
398	Dorea formicigenerans	Com20	Doxycycline	20	3	0
398	Roseburia intestinalis	Com20	Doxycycline	20	3	0.069405
398	Bacteroides thetaiotaomicron	Com20	Doxycycline	20	3	0
398	Bacteroides fragilis	Com20	Doxycycline	20	3	0
398	Enterocloster bolteae	Com20	Doxycycline	20	3	0
398	Bacteroides uniformis	Com20	Doxycycline	20	3	0.033994
398	Veillonella parvula	Com20	Doxycycline	20	3	0
398	Eggerthella lenta	Com20	Doxycycline	20	3	0
398	Streptococcus salivarius	Com20	Doxycycline	20	3	0.07932
398	Thomasclavelia ramosa	Com20	Doxycycline	20	3	0
398	Lacrimispora saccharolytica	Com20	Doxycycline	20	3	0
399	Phocaeicola vulgatus	Com20	Erythromycin	160	3	0.000456
399	Roseburia intestinalis	Com20	Erythromycin	160	3	0.301656
399	Ruminococcus_B gnavus	Com20	Erythromycin	160	3	0.000319
399	Streptococcus parasanguinis	Com20	Erythromycin	160	3	0.000388
399	Bacteroides uniformis	Com20	Erythromycin	160	3	0.000319
399	Streptococcus salivarius	Com20	Erythromycin	160	3	0.000319
399	Veillonella parvula	Com20	Erythromycin	160	3	0.001186
399	Lacrimispora saccharolytica	Com20	Erythromycin	160	3	0.000205
399	Collinsella aerofaciens	Com20	Erythromycin	160	3	0.000844
399	Bariatricus comes	Com20	Erythromycin	160	3	0
399	Eggerthella lenta	Com20	Erythromycin	160	3	0.000342
399	Agathobacter rectalis	Com20	Erythromycin	160	3	0
399	Sarcina perfringens	Com20	Erythromycin	160	3	0.003194
399	Enterocloster bolteae	Com20	Erythromycin	160	3	0.663046
399	Dorea formicigenerans	Com20	Erythromycin	160	3	0.02147
399	Parabacteroides merdae	Com20	Erythromycin	160	3	0.003537
399	Bacteroides fragilis	Com20	Erythromycin	160	3	0.000434
399	Fusobacterium nucleatum	Com20	Erythromycin	160	3	0.000205
399	Thomasclavelia ramosa	Com20	Erythromycin	160	3	0.001369
399	Bacteroides thetaiotaomicron	Com20	Erythromycin	160	3	0.000707
400	Streptococcus parasanguinis	Com20	Streptozotocin	40	3	0.002342
400	Phocaeicola vulgatus	Com20	Streptozotocin	40	3	0
400	Veillonella parvula	Com20	Streptozotocin	40	3	0.075133
400	Roseburia intestinalis	Com20	Streptozotocin	40	3	0
400	Parabacteroides merdae	Com20	Streptozotocin	40	3	0.000593
400	Ruminococcus_B gnavus	Com20	Streptozotocin	40	3	0
400	Streptococcus salivarius	Com20	Streptozotocin	40	3	0.047262
400	Bacteroides uniformis	Com20	Streptozotocin	40	3	0.005722
400	Bariatricus comes	Com20	Streptozotocin	40	3	0.322561
400	Bacteroides thetaiotaomicron	Com20	Streptozotocin	40	3	0.112996
400	Enterocloster bolteae	Com20	Streptozotocin	40	3	0.001156
400	Sarcina perfringens	Com20	Streptozotocin	40	3	0.126901
400	Collinsella aerofaciens	Com20	Streptozotocin	40	3	0.017434
400	Lacrimispora saccharolytica	Com20	Streptozotocin	40	3	0.000652
400	Dorea formicigenerans	Com20	Streptozotocin	40	3	0.099475
400	Eggerthella lenta	Com20	Streptozotocin	40	3	0.187683
400	Fusobacterium nucleatum	Com20	Streptozotocin	40	3	8.89e-05
400	Thomasclavelia ramosa	Com20	Streptozotocin	40	3	0
400	Bacteroides fragilis	Com20	Streptozotocin	40	3	0
400	Agathobacter rectalis	Com20	Streptozotocin	40	3	0
401	Roseburia intestinalis	Com20	Sertindole	160	3	0
401	Bacteroides uniformis	Com20	Sertindole	160	3	0.072701
401	Streptococcus parasanguinis	Com20	Sertindole	160	3	0
401	Sarcina perfringens	Com20	Sertindole	160	3	0.141839
401	Ruminococcus_B gnavus	Com20	Sertindole	160	3	0
401	Dorea formicigenerans	Com20	Sertindole	160	3	0
401	Streptococcus salivarius	Com20	Sertindole	160	3	0
401	Lacrimispora saccharolytica	Com20	Sertindole	160	3	0
401	Phocaeicola vulgatus	Com20	Sertindole	160	3	0.114041
401	Enterocloster bolteae	Com20	Sertindole	160	3	0
401	Collinsella aerofaciens	Com20	Sertindole	160	3	0.210264
401	Veillonella parvula	Com20	Sertindole	160	3	0
401	Bacteroides fragilis	Com20	Sertindole	160	3	0
401	Fusobacterium nucleatum	Com20	Sertindole	160	3	0
401	Eggerthella lenta	Com20	Sertindole	160	3	0
401	Bariatricus comes	Com20	Sertindole	160	3	0
401	Bacteroides thetaiotaomicron	Com20	Sertindole	160	3	0
401	Parabacteroides merdae	Com20	Sertindole	160	3	0.119743
401	Thomasclavelia ramosa	Com20	Sertindole	160	3	0
401	Agathobacter rectalis	Com20	Sertindole	160	3	0.341411
402	Bacteroides uniformis	Com20	Tiratricol	160	3	0
402	Bariatricus comes	Com20	Tiratricol	160	3	0.053486
402	Roseburia intestinalis	Com20	Tiratricol	160	3	0.000515
402	Lacrimispora saccharolytica	Com20	Tiratricol	160	3	0.0002
402	Enterocloster bolteae	Com20	Tiratricol	160	3	0.000974
402	Phocaeicola vulgatus	Com20	Tiratricol	160	3	0
402	Bacteroides fragilis	Com20	Tiratricol	160	3	0
402	Agathobacter rectalis	Com20	Tiratricol	160	3	0.002949
402	Fusobacterium nucleatum	Com20	Tiratricol	160	3	0.000515
402	Sarcina perfringens	Com20	Tiratricol	160	3	0.023278
402	Ruminococcus_B gnavus	Com20	Tiratricol	160	3	0.004037
402	Bacteroides thetaiotaomicron	Com20	Tiratricol	160	3	0.75015
402	Parabacteroides merdae	Com20	Tiratricol	160	3	0.000429
402	Dorea formicigenerans	Com20	Tiratricol	160	3	0.000544
402	Streptococcus salivarius	Com20	Tiratricol	160	3	0.001976
402	Streptococcus parasanguinis	Com20	Tiratricol	160	3	0
402	Collinsella aerofaciens	Com20	Tiratricol	160	3	0.008361
402	Veillonella parvula	Com20	Tiratricol	160	3	0.094545
402	Eggerthella lenta	Com20	Tiratricol	160	3	0
402	Thomasclavelia ramosa	Com20	Tiratricol	160	3	0.058039
403	Roseburia intestinalis	Com20	Clindamycin	20	3	0.007523
403	Lacrimispora saccharolytica	Com20	Clindamycin	20	3	0.040193
403	Phocaeicola vulgatus	Com20	Clindamycin	20	3	0.022952
403	Streptococcus parasanguinis	Com20	Clindamycin	20	3	0.031518
403	Streptococcus salivarius	Com20	Clindamycin	20	3	0.03613
403	Ruminococcus_B gnavus	Com20	Clindamycin	20	3	0.089996
403	Veillonella parvula	Com20	Clindamycin	20	3	0.067154
403	Thomasclavelia ramosa	Com20	Clindamycin	20	3	0.092631
403	Bariatricus comes	Com20	Clindamycin	20	3	0.075939
403	Dorea formicigenerans	Com20	Clindamycin	20	3	0.037997
403	Bacteroides fragilis	Com20	Clindamycin	20	3	0.047386
403	Fusobacterium nucleatum	Com20	Clindamycin	20	3	0.022513
403	Bacteroides uniformis	Com20	Clindamycin	20	3	0.023281
403	Enterocloster bolteae	Com20	Clindamycin	20	3	0.024764
403	Collinsella aerofaciens	Com20	Clindamycin	20	3	0.064902
403	Parabacteroides merdae	Com20	Clindamycin	20	3	0.143312
403	Agathobacter rectalis	Com20	Clindamycin	20	3	0.003185
403	Sarcina perfringens	Com20	Clindamycin	20	3	0.136064
403	Eggerthella lenta	Com20	Clindamycin	20	3	0.012245
403	Bacteroides thetaiotaomicron	Com20	Clindamycin	20	3	0.020316
404	Phocaeicola vulgatus	Com20	DMSO	0	3	0.03731
404	Ruminococcus_B gnavus	Com20	DMSO	0	3	0.017611
404	Streptococcus parasanguinis	Com20	DMSO	0	3	0.024441
404	Lacrimispora saccharolytica	Com20	DMSO	0	3	0.006114
404	Fusobacterium nucleatum	Com20	DMSO	0	3	0.058068
404	Streptococcus salivarius	Com20	DMSO	0	3	0.028542
404	Veillonella parvula	Com20	DMSO	0	3	0.011214
404	Roseburia intestinalis	Com20	DMSO	0	3	0.008634
404	Parabacteroides merdae	Com20	DMSO	0	3	0.077797
404	Agathobacter rectalis	Com20	DMSO	0	3	0.003788
404	Dorea formicigenerans	Com20	DMSO	0	3	0.026559
404	Bacteroides uniformis	Com20	DMSO	0	3	0.038086
404	Bacteroides fragilis	Com20	DMSO	0	3	0.085223
404	Bacteroides thetaiotaomicron	Com20	DMSO	0	3	0.076783
404	Thomasclavelia ramosa	Com20	DMSO	0	3	0.06624
404	Sarcina perfringens	Com20	DMSO	0	3	0.271149
404	Bariatricus comes	Com20	DMSO	0	3	0.07899
404	Enterocloster bolteae	Com20	DMSO	0	3	0.008068
404	Collinsella aerofaciens	Com20	DMSO	0	3	0.0391
404	Eggerthella lenta	Com20	DMSO	0	3	0.036281
1365	Agathobacter rectalis	Com21	DMSO	0	3	0.016148
1365	Bacteroides fragilis	Com21	DMSO	0	3	0.036114
1365	Bacteroides thetaiotaomicron	Com21	DMSO	0	3	0.066424
1365	Bacteroides uniformis	Com21	DMSO	0	3	0.040238
1365	Bariatricus comes	Com21	DMSO	0	3	0.05584
1365	Sarcina perfringens	Com21	DMSO	0	3	0.316058
1365	Collinsella aerofaciens	Com21	DMSO	0	3	0.052174
1365	Dorea formicigenerans	Com21	DMSO	0	3	0.019159
1365	Eggerthella lenta	Com21	DMSO	0	3	0.010103
1365	Enterocloster bolteae	Com21	DMSO	0	3	0.008554
1365	Thomasclavelia ramosa	Com21	DMSO	0	3	0.071421
1365	Escherichia coli	Com21	DMSO	0	3	0.150152
1365	Fusobacterium nucleatum	Com21	DMSO	0	3	0.01761
1365	Lacrimispora saccharolytica	Com21	DMSO	0	3	0.001397
1365	Parabacteroides merdae	Com21	DMSO	0	3	0.025858
1365	Phocaeicola vulgatus	Com21	DMSO	0	3	0.061776
1365	Roseburia intestinalis	Com21	DMSO	0	3	0.01606
1365	Ruminococcus_B gnavus	Com21	DMSO	0	3	0.010321
1365	Streptococcus parasanguinis	Com21	DMSO	0	3	0.002335
1365	Streptococcus salivarius	Com21	DMSO	0	3	0.009383
1365	Veillonella parvula	Com21	DMSO	0	3	0.012875
2092	Bacteroides fragilis	Com21	Clindamycin	20	1	0.00023
2092	Bacteroides fragilis	Com21	Clindamycin	20	1	0.00023
2092	Bacteroides thetaiotaomicron	Com21	Clindamycin	20	1	0.00046
2092	Bacteroides uniformis	Com21	Clindamycin	20	1	0
2092	Bacteroides uniformis	Com21	Clindamycin	20	1	0
2092	Bariatricus comes	Com21	Clindamycin	20	1	0.000543
2092	Sarcina perfringens	Com21	Clindamycin	20	1	0.000711
2092	Sarcina perfringens	Com21	Clindamycin	20	1	0.000711
2092	Collinsella aerofaciens	Com21	Clindamycin	20	1	0.00023
2092	Dorea formicigenerans	Com21	Clindamycin	20	1	0.001233
2092	Eggerthella lenta	Com21	Clindamycin	20	1	0
2092	Enterocloster bolteae	Com21	Clindamycin	20	1	0.000481
2092	Thomasclavelia ramosa	Com21	Clindamycin	20	1	0.001254
2092	Escherichia coli	Com21	Clindamycin	20	1	0.982964
2092	Fusobacterium nucleatum	Com21	Clindamycin	20	1	0.000836
2092	Lacrimispora saccharolytica	Com21	Clindamycin	20	1	0.000982
2092	Parabacteroides merdae	Com21	Clindamycin	20	1	0.001045
2092	Phocaeicola vulgatus	Com21	Clindamycin	20	1	0.000314
2092	Phocaeicola vulgatus	Com21	Clindamycin	20	1	0.000314
2092	Roseburia intestinalis	Com21	Clindamycin	20	1	0
2092	Ruminococcus_B gnavus	Com21	Clindamycin	20	1	0.000648
2092	Streptococcus parasanguinis	Com21	Clindamycin	20	1	0
2092	Streptococcus salivarius	Com21	Clindamycin	20	1	0.00023
2092	Veillonella parvula	Com21	Clindamycin	20	1	0.002195
2092	Veillonella parvula	Com21	Clindamycin	20	1	0.002195
2092	Veillonella parvula	Com21	Clindamycin	20	1	0.002195
2093	Bacteroides fragilis	Com21	Clindamycin	20	2	0.001259
2093	Bacteroides fragilis	Com21	Clindamycin	20	2	0.001259
2093	Bacteroides thetaiotaomicron	Com21	Clindamycin	20	2	0.081724
2093	Bacteroides uniformis	Com21	Clindamycin	20	2	0
2093	Bacteroides uniformis	Com21	Clindamycin	20	2	0
2093	Bariatricus comes	Com21	Clindamycin	20	2	0.000651
2093	Sarcina perfringens	Com21	Clindamycin	20	2	0.000781
2093	Sarcina perfringens	Com21	Clindamycin	20	2	0.000781
2093	Collinsella aerofaciens	Com21	Clindamycin	20	2	0.001823
2093	Dorea formicigenerans	Com21	Clindamycin	20	2	0.000564
2093	Eggerthella lenta	Com21	Clindamycin	20	2	0
2093	Enterocloster bolteae	Com21	Clindamycin	20	2	0.000911
2093	Thomasclavelia ramosa	Com21	Clindamycin	20	2	0.01072
2093	Escherichia coli	Com21	Clindamycin	20	2	0.891888
2093	Fusobacterium nucleatum	Com21	Clindamycin	20	2	0.000477
2093	Lacrimispora saccharolytica	Com21	Clindamycin	20	2	0.000391
2093	Parabacteroides merdae	Com21	Clindamycin	20	2	0.000608
2093	Phocaeicola vulgatus	Com21	Clindamycin	20	2	0.000651
2093	Phocaeicola vulgatus	Com21	Clindamycin	20	2	0.000651
2093	Roseburia intestinalis	Com21	Clindamycin	20	2	0
2093	Ruminococcus_B gnavus	Com21	Clindamycin	20	2	0.00026
2093	Streptococcus parasanguinis	Com21	Clindamycin	20	2	0.000564
2093	Streptococcus salivarius	Com21	Clindamycin	20	2	0
2093	Veillonella parvula	Com21	Clindamycin	20	2	0.001345
2093	Veillonella parvula	Com21	Clindamycin	20	2	0.001345
2093	Veillonella parvula	Com21	Clindamycin	20	2	0.001345
2094	Bacteroides fragilis	Com21	Clindamycin	20	3	0.002191
2094	Bacteroides fragilis	Com21	Clindamycin	20	3	0.002191
2094	Bacteroides thetaiotaomicron	Com21	Clindamycin	20	3	0.048639
2094	Bacteroides uniformis	Com21	Clindamycin	20	3	0.001785
2094	Bacteroides uniformis	Com21	Clindamycin	20	3	0.001785
2094	Bariatricus comes	Com21	Clindamycin	20	3	0.000676
2094	Sarcina perfringens	Com21	Clindamycin	20	3	0.001055
2094	Sarcina perfringens	Com21	Clindamycin	20	3	0.001055
2094	Collinsella aerofaciens	Com21	Clindamycin	20	3	0.000757
2094	Dorea formicigenerans	Com21	Clindamycin	20	3	0.000974
2094	Eggerthella lenta	Com21	Clindamycin	20	3	0
2094	Enterocloster bolteae	Com21	Clindamycin	20	3	0.000703
2094	Thomasclavelia ramosa	Com21	Clindamycin	20	3	0.007493
2094	Escherichia coli	Com21	Clindamycin	20	3	0.920386
2094	Fusobacterium nucleatum	Com21	Clindamycin	20	3	0.000595
2094	Lacrimispora saccharolytica	Com21	Clindamycin	20	3	0.000514
2094	Parabacteroides merdae	Com21	Clindamycin	20	3	0.000622
2094	Phocaeicola vulgatus	Com21	Clindamycin	20	3	0.002029
2094	Phocaeicola vulgatus	Com21	Clindamycin	20	3	0.002029
2094	Roseburia intestinalis	Com21	Clindamycin	20	3	0
2094	Ruminococcus_B gnavus	Com21	Clindamycin	20	3	0.00073
2094	Streptococcus parasanguinis	Com21	Clindamycin	20	3	0
2094	Streptococcus salivarius	Com21	Clindamycin	20	3	0.000216
2094	Veillonella parvula	Com21	Clindamycin	20	3	0.00119
2094	Veillonella parvula	Com21	Clindamycin	20	3	0.00119
2094	Veillonella parvula	Com21	Clindamycin	20	3	0.00119
2095	Bacteroides fragilis	Com21	Sertindole	160	1	0.000299
2095	Bacteroides fragilis	Com21	Sertindole	160	1	0.000299
2095	Bacteroides thetaiotaomicron	Com21	Sertindole	160	1	0.007801
2095	Bacteroides uniformis	Com21	Sertindole	160	1	0
2095	Bacteroides uniformis	Com21	Sertindole	160	1	0
2095	Bariatricus comes	Com21	Sertindole	160	1	0.001396
2095	Sarcina perfringens	Com21	Sertindole	160	1	0.0083
2095	Sarcina perfringens	Com21	Sertindole	160	1	0.0083
2095	Collinsella aerofaciens	Com21	Sertindole	160	1	0.000623
2095	Dorea formicigenerans	Com21	Sertindole	160	1	0.003589
2095	Eggerthella lenta	Com21	Sertindole	160	1	0.001944
2095	Enterocloster bolteae	Com21	Sertindole	160	1	0.001819
2095	Thomasclavelia ramosa	Com21	Sertindole	160	1	0.000598
2095	Escherichia coli	Com21	Sertindole	160	1	0.944295
2095	Fusobacterium nucleatum	Com21	Sertindole	160	1	0.001346
2095	Lacrimispora saccharolytica	Com21	Sertindole	160	1	0.000822
2095	Parabacteroides merdae	Com21	Sertindole	160	1	0.000972
2095	Phocaeicola vulgatus	Com21	Sertindole	160	1	0
2095	Phocaeicola vulgatus	Com21	Sertindole	160	1	0
2095	Roseburia intestinalis	Com21	Sertindole	160	1	0.001495
2095	Ruminococcus_B gnavus	Com21	Sertindole	160	1	0.000199
2095	Streptococcus parasanguinis	Com21	Sertindole	160	1	0.000374
2095	Streptococcus salivarius	Com21	Sertindole	160	1	0.002742
2095	Veillonella parvula	Com21	Sertindole	160	1	0.004262
2095	Veillonella parvula	Com21	Sertindole	160	1	0.004262
2095	Veillonella parvula	Com21	Sertindole	160	1	0.004262
2096	Bacteroides fragilis	Com21	Sertindole	160	2	0.000324
2096	Bacteroides fragilis	Com21	Sertindole	160	2	0.000324
2096	Bacteroides thetaiotaomicron	Com21	Sertindole	160	2	0.000449
2096	Bacteroides uniformis	Com21	Sertindole	160	2	0
2096	Bacteroides uniformis	Com21	Sertindole	160	2	0
2096	Bariatricus comes	Com21	Sertindole	160	2	0.000324
2096	Sarcina perfringens	Com21	Sertindole	160	2	0.000499
2096	Sarcina perfringens	Com21	Sertindole	160	2	0.000499
2096	Collinsella aerofaciens	Com21	Sertindole	160	2	0.000399
2096	Dorea formicigenerans	Com21	Sertindole	160	2	0.000799
2096	Eggerthella lenta	Com21	Sertindole	160	2	0.014677
2096	Enterocloster bolteae	Com21	Sertindole	160	2	0.000449
2096	Thomasclavelia ramosa	Com21	Sertindole	160	2	0.104813
2096	Escherichia coli	Com21	Sertindole	160	2	0.828965
2096	Fusobacterium nucleatum	Com21	Sertindole	160	2	0.001672
2096	Lacrimispora saccharolytica	Com21	Sertindole	160	2	0.000624
2096	Parabacteroides merdae	Com21	Sertindole	160	2	0.000374
2096	Phocaeicola vulgatus	Com21	Sertindole	160	2	0.0003
2096	Phocaeicola vulgatus	Com21	Sertindole	160	2	0.0003
2096	Roseburia intestinalis	Com21	Sertindole	160	2	0
2096	Ruminococcus_B gnavus	Com21	Sertindole	160	2	0
2096	Streptococcus parasanguinis	Com21	Sertindole	160	2	0.000499
2096	Streptococcus salivarius	Com21	Sertindole	160	2	0.000275
2096	Veillonella parvula	Com21	Sertindole	160	2	0.014478
2096	Veillonella parvula	Com21	Sertindole	160	2	0.014478
2096	Veillonella parvula	Com21	Sertindole	160	2	0.014478
2097	Bacteroides fragilis	Com21	Sertindole	160	3	0
2097	Bacteroides fragilis	Com21	Sertindole	160	3	0
2097	Bacteroides thetaiotaomicron	Com21	Sertindole	160	3	0.000142
2097	Bacteroides uniformis	Com21	Sertindole	160	3	0
2097	Bacteroides uniformis	Com21	Sertindole	160	3	0
2097	Bariatricus comes	Com21	Sertindole	160	3	0.043138
2097	Sarcina perfringens	Com21	Sertindole	160	3	0.066701
2097	Sarcina perfringens	Com21	Sertindole	160	3	0.066701
2097	Collinsella aerofaciens	Com21	Sertindole	160	3	0
2097	Dorea formicigenerans	Com21	Sertindole	160	3	0.014447
2097	Eggerthella lenta	Com21	Sertindole	160	3	0.052355
2097	Enterocloster bolteae	Com21	Sertindole	160	3	0.00995
2097	Thomasclavelia ramosa	Com21	Sertindole	160	3	0.096531
2097	Escherichia coli	Com21	Sertindole	160	3	0.458907
2097	Fusobacterium nucleatum	Com21	Sertindole	160	3	0.037196
2097	Lacrimispora saccharolytica	Com21	Sertindole	160	3	0.001404
2097	Parabacteroides merdae	Com21	Sertindole	160	3	0
2097	Phocaeicola vulgatus	Com21	Sertindole	160	3	0
2097	Phocaeicola vulgatus	Com21	Sertindole	160	3	0
2097	Roseburia intestinalis	Com21	Sertindole	160	3	0.000142
2097	Ruminococcus_B gnavus	Com21	Sertindole	160	3	0.005148
2097	Streptococcus parasanguinis	Com21	Sertindole	160	3	0.041957
2097	Streptococcus salivarius	Com21	Sertindole	160	3	0.001139
2097	Veillonella parvula	Com21	Sertindole	160	3	0.034714
2097	Veillonella parvula	Com21	Sertindole	160	3	0.034714
2097	Veillonella parvula	Com21	Sertindole	160	3	0.034714
2101	Agathobacter rectalis	Com21	Streptozotocin	40	1	0.000311
2101	Agathobacter rectalis	Com21	Streptozotocin	40	1	0.000311
2101	Bacteroides fragilis	Com21	Streptozotocin	40	1	0.000366
2101	Bacteroides thetaiotaomicron	Com21	Streptozotocin	40	1	0.042488
2101	Bacteroides uniformis	Com21	Streptozotocin	40	1	0
2101	Bariatricus comes	Com21	Streptozotocin	40	1	0.007634
2101	Sarcina perfringens	Com21	Streptozotocin	40	1	0.201604
2101	Sarcina perfringens	Com21	Streptozotocin	40	1	0.201604
2101	Collinsella aerofaciens	Com21	Streptozotocin	40	1	0.017702
2101	Dorea formicigenerans	Com21	Streptozotocin	40	1	0.057664
2101	Eggerthella lenta	Com21	Streptozotocin	40	1	0.068263
2101	Enterocloster bolteae	Com21	Streptozotocin	40	1	0.000824
2101	Thomasclavelia ramosa	Com21	Streptozotocin	40	1	0
2101	Escherichia coli	Com21	Streptozotocin	40	1	0.001318
2101	Fusobacterium nucleatum	Com21	Streptozotocin	40	1	7.32e-05
2101	Lacrimispora saccharolytica	Com21	Streptozotocin	40	1	0
2101	Parabacteroides merdae	Com21	Streptozotocin	40	1	0.000238
2101	Phocaeicola vulgatus	Com21	Streptozotocin	40	1	0.000513
2101	Phocaeicola vulgatus	Com21	Streptozotocin	40	1	0.000513
2101	Phocaeicola vulgatus	Com21	Streptozotocin	40	1	0.000513
2101	Roseburia intestinalis	Com21	Streptozotocin	40	1	0
2101	Roseburia intestinalis	Com21	Streptozotocin	40	1	0
2101	Ruminococcus_B gnavus	Com21	Streptozotocin	40	1	0
2101	Streptococcus parasanguinis	Com21	Streptozotocin	40	1	0
2101	Streptococcus salivarius	Com21	Streptozotocin	40	1	0.097772
2101	Veillonella parvula	Com21	Streptozotocin	40	1	0.100097
2101	Veillonella parvula	Com21	Streptozotocin	40	1	0.100097
2101	Veillonella parvula	Com21	Streptozotocin	40	1	0.100097
2102	Agathobacter rectalis	Com21	Streptozotocin	40	2	0
2102	Agathobacter rectalis	Com21	Streptozotocin	40	2	0
2102	Bacteroides fragilis	Com21	Streptozotocin	40	2	0
2102	Bacteroides thetaiotaomicron	Com21	Streptozotocin	40	2	0.047498
2102	Bacteroides uniformis	Com21	Streptozotocin	40	2	0
2102	Bariatricus comes	Com21	Streptozotocin	40	2	0.018296
2102	Sarcina perfringens	Com21	Streptozotocin	40	2	0.132003
2102	Sarcina perfringens	Com21	Streptozotocin	40	2	0.132003
2102	Collinsella aerofaciens	Com21	Streptozotocin	40	2	0.006804
2102	Dorea formicigenerans	Com21	Streptozotocin	40	2	0.107092
2102	Eggerthella lenta	Com21	Streptozotocin	40	2	0.090175
2102	Enterocloster bolteae	Com21	Streptozotocin	40	2	0
2102	Thomasclavelia ramosa	Com21	Streptozotocin	40	2	0
2102	Escherichia coli	Com21	Streptozotocin	40	2	0.049199
2102	Fusobacterium nucleatum	Com21	Streptozotocin	40	2	0.000113
2102	Lacrimispora saccharolytica	Com21	Streptozotocin	40	2	0
2102	Parabacteroides merdae	Com21	Streptozotocin	40	2	0.000851
2102	Phocaeicola vulgatus	Com21	Streptozotocin	40	2	0.000435
2102	Phocaeicola vulgatus	Com21	Streptozotocin	40	2	0.000435
2102	Phocaeicola vulgatus	Com21	Streptozotocin	40	2	0.000435
2102	Roseburia intestinalis	Com21	Streptozotocin	40	2	0
2102	Roseburia intestinalis	Com21	Streptozotocin	40	2	0
2102	Ruminococcus_B gnavus	Com21	Streptozotocin	40	2	0
2102	Streptococcus parasanguinis	Com21	Streptozotocin	40	2	0.000227
2102	Streptococcus salivarius	Com21	Streptozotocin	40	2	0.061635
2102	Veillonella parvula	Com21	Streptozotocin	40	2	0.1176
2102	Veillonella parvula	Com21	Streptozotocin	40	2	0.1176
2102	Veillonella parvula	Com21	Streptozotocin	40	2	0.1176
2103	Agathobacter rectalis	Com21	Streptozotocin	40	3	0
2103	Agathobacter rectalis	Com21	Streptozotocin	40	3	0
2103	Bacteroides fragilis	Com21	Streptozotocin	40	3	0
2103	Bacteroides thetaiotaomicron	Com21	Streptozotocin	40	3	0.165227
2103	Bacteroides uniformis	Com21	Streptozotocin	40	3	0
2103	Bariatricus comes	Com21	Streptozotocin	40	3	0.014399
2103	Sarcina perfringens	Com21	Streptozotocin	40	3	0.16543
2103	Sarcina perfringens	Com21	Streptozotocin	40	3	0.16543
2103	Collinsella aerofaciens	Com21	Streptozotocin	40	3	0.005076
2103	Dorea formicigenerans	Com21	Streptozotocin	40	3	0.060995
2103	Eggerthella lenta	Com21	Streptozotocin	40	3	0.064594
2103	Enterocloster bolteae	Com21	Streptozotocin	40	3	0.000162
2103	Thomasclavelia ramosa	Com21	Streptozotocin	40	3	0
2103	Escherichia coli	Com21	Streptozotocin	40	3	0
2103	Fusobacterium nucleatum	Com21	Streptozotocin	40	3	0
2103	Lacrimispora saccharolytica	Com21	Streptozotocin	40	3	0
2103	Parabacteroides merdae	Com21	Streptozotocin	40	3	0.005905
2103	Phocaeicola vulgatus	Com21	Streptozotocin	40	3	0
2103	Phocaeicola vulgatus	Com21	Streptozotocin	40	3	0
2103	Phocaeicola vulgatus	Com21	Streptozotocin	40	3	0
2103	Roseburia intestinalis	Com21	Streptozotocin	40	3	0.004025
2103	Roseburia intestinalis	Com21	Streptozotocin	40	3	0.004025
2103	Ruminococcus_B gnavus	Com21	Streptozotocin	40	3	0
2103	Streptococcus parasanguinis	Com21	Streptozotocin	40	3	0.000283
2103	Streptococcus salivarius	Com21	Streptozotocin	40	3	0.075677
2103	Veillonella parvula	Com21	Streptozotocin	40	3	0.089591
2103	Veillonella parvula	Com21	Streptozotocin	40	3	0.089591
2103	Veillonella parvula	Com21	Streptozotocin	40	3	0.089591
2104	Agathobacter rectalis	Com21	Erythromycin	160	1	0
2104	Agathobacter rectalis	Com21	Erythromycin	160	1	0
2104	Bacteroides fragilis	Com21	Erythromycin	160	1	0
2104	Bacteroides thetaiotaomicron	Com21	Erythromycin	160	1	0
2104	Bacteroides uniformis	Com21	Erythromycin	160	1	0
2104	Bariatricus comes	Com21	Erythromycin	160	1	0.000111
2104	Sarcina perfringens	Com21	Erythromycin	160	1	0.000498
2104	Sarcina perfringens	Com21	Erythromycin	160	1	0.000498
2104	Collinsella aerofaciens	Com21	Erythromycin	160	1	8.3e-05
2104	Dorea formicigenerans	Com21	Erythromycin	160	1	0.014157
2104	Eggerthella lenta	Com21	Erythromycin	160	1	0.000277
2104	Enterocloster bolteae	Com21	Erythromycin	160	1	0.322411
2104	Thomasclavelia ramosa	Com21	Erythromycin	160	1	0.000194
2104	Escherichia coli	Com21	Erythromycin	160	1	0.009927
2104	Fusobacterium nucleatum	Com21	Erythromycin	160	1	0.000166
2104	Lacrimispora saccharolytica	Com21	Erythromycin	160	1	0.000138
2104	Parabacteroides merdae	Com21	Erythromycin	160	1	0.000664
2104	Phocaeicola vulgatus	Com21	Erythromycin	160	1	0.000221
2104	Phocaeicola vulgatus	Com21	Erythromycin	160	1	0.000221
2104	Phocaeicola vulgatus	Com21	Erythromycin	160	1	0.000221
2104	Roseburia intestinalis	Com21	Erythromycin	160	1	0.323794
2104	Roseburia intestinalis	Com21	Erythromycin	160	1	0.323794
2104	Ruminococcus_B gnavus	Com21	Erythromycin	160	1	0.000442
2104	Streptococcus parasanguinis	Com21	Erythromycin	160	1	0
2104	Streptococcus salivarius	Com21	Erythromycin	160	1	0.000277
2104	Veillonella parvula	Com21	Erythromycin	160	1	0.000636
2104	Veillonella parvula	Com21	Erythromycin	160	1	0.000636
2104	Veillonella parvula	Com21	Erythromycin	160	1	0.000636
2105	Agathobacter rectalis	Com21	Erythromycin	160	2	0
2105	Agathobacter rectalis	Com21	Erythromycin	160	2	0
2105	Bacteroides fragilis	Com21	Erythromycin	160	2	0
2105	Bacteroides thetaiotaomicron	Com21	Erythromycin	160	2	6.79e-05
2105	Bacteroides uniformis	Com21	Erythromycin	160	2	0
2105	Bariatricus comes	Com21	Erythromycin	160	2	0.000238
2105	Sarcina perfringens	Com21	Erythromycin	160	2	0.000408
2105	Sarcina perfringens	Com21	Erythromycin	160	2	0.000408
2105	Collinsella aerofaciens	Com21	Erythromycin	160	2	0
2105	Dorea formicigenerans	Com21	Erythromycin	160	2	0.016917
2105	Eggerthella lenta	Com21	Erythromycin	160	2	0.000204
2105	Enterocloster bolteae	Com21	Erythromycin	160	2	0.269651
2105	Thomasclavelia ramosa	Com21	Erythromycin	160	2	0.000374
2105	Escherichia coli	Com21	Erythromycin	160	2	0.009206
2105	Fusobacterium nucleatum	Com21	Erythromycin	160	2	6.79e-05
2105	Lacrimispora saccharolytica	Com21	Erythromycin	160	2	0.000102
2105	Parabacteroides merdae	Com21	Erythromycin	160	2	0.00051
2105	Phocaeicola vulgatus	Com21	Erythromycin	160	2	0
2105	Phocaeicola vulgatus	Com21	Erythromycin	160	2	0
2105	Phocaeicola vulgatus	Com21	Erythromycin	160	2	0
2105	Roseburia intestinalis	Com21	Erythromycin	160	2	0.350092
2105	Roseburia intestinalis	Com21	Erythromycin	160	2	0.350092
2105	Ruminococcus_B gnavus	Com21	Erythromycin	160	2	0.000238
2105	Streptococcus parasanguinis	Com21	Erythromycin	160	2	0
2105	Streptococcus salivarius	Com21	Erythromycin	160	2	0
2105	Veillonella parvula	Com21	Erythromycin	160	2	0.000476
2105	Veillonella parvula	Com21	Erythromycin	160	2	0.000476
2105	Veillonella parvula	Com21	Erythromycin	160	2	0.000476
2106	Agathobacter rectalis	Com21	Erythromycin	160	3	0
2106	Agathobacter rectalis	Com21	Erythromycin	160	3	0
2106	Bacteroides fragilis	Com21	Erythromycin	160	3	0
2106	Bacteroides thetaiotaomicron	Com21	Erythromycin	160	3	0.000144
2106	Bacteroides uniformis	Com21	Erythromycin	160	3	0
2106	Bariatricus comes	Com21	Erythromycin	160	3	0.00018
2106	Sarcina perfringens	Com21	Erythromycin	160	3	0.000288
2106	Sarcina perfringens	Com21	Erythromycin	160	3	0.000288
2106	Collinsella aerofaciens	Com21	Erythromycin	160	3	0
2106	Dorea formicigenerans	Com21	Erythromycin	160	3	0.024662
2106	Eggerthella lenta	Com21	Erythromycin	160	3	0.000108
2106	Enterocloster bolteae	Com21	Erythromycin	160	3	0.205084
2106	Thomasclavelia ramosa	Com21	Erythromycin	160	3	0.000433
2106	Escherichia coli	Com21	Erythromycin	160	3	0.069695
2106	Fusobacterium nucleatum	Com21	Erythromycin	160	3	0
2106	Lacrimispora saccharolytica	Com21	Erythromycin	160	3	0
2106	Parabacteroides merdae	Com21	Erythromycin	160	3	0.000505
2106	Phocaeicola vulgatus	Com21	Erythromycin	160	3	0
2106	Phocaeicola vulgatus	Com21	Erythromycin	160	3	0
2106	Phocaeicola vulgatus	Com21	Erythromycin	160	3	0
2106	Roseburia intestinalis	Com21	Erythromycin	160	3	0.348477
2106	Roseburia intestinalis	Com21	Erythromycin	160	3	0.348477
2106	Ruminococcus_B gnavus	Com21	Erythromycin	160	3	0.000252
2106	Streptococcus parasanguinis	Com21	Erythromycin	160	3	0.000216
2106	Streptococcus salivarius	Com21	Erythromycin	160	3	0
2106	Veillonella parvula	Com21	Erythromycin	160	3	0.000397
2106	Veillonella parvula	Com21	Erythromycin	160	3	0.000397
2106	Veillonella parvula	Com21	Erythromycin	160	3	0.000397
2116	Agathobacter rectalis	Com21	Doxycycline	20	1	0.008319
2116	Agathobacter rectalis	Com21	Doxycycline	20	1	0.008319
2116	Bacteroides fragilis	Com21	Doxycycline	20	1	0.017471
2116	Bacteroides thetaiotaomicron	Com21	Doxycycline	20	1	0.021631
2116	Bacteroides uniformis	Com21	Doxycycline	20	1	0.024958
2116	Bariatricus comes	Com21	Doxycycline	20	1	0.019135
2116	Sarcina perfringens	Com21	Doxycycline	20	1	0.034942
2116	Sarcina perfringens	Com21	Doxycycline	20	1	0.034942
2116	Collinsella aerofaciens	Com21	Doxycycline	20	1	0.004992
2116	Dorea formicigenerans	Com21	Doxycycline	20	1	0.024126
2116	Eggerthella lenta	Com21	Doxycycline	20	1	0
2116	Enterocloster bolteae	Com21	Doxycycline	20	1	0.019967
2116	Thomasclavelia ramosa	Com21	Doxycycline	20	1	0.013311
2116	Escherichia coli	Com21	Doxycycline	20	1	0.058236
2116	Fusobacterium nucleatum	Com21	Doxycycline	20	1	0.084859
2116	Lacrimispora saccharolytica	Com21	Doxycycline	20	1	0.035774
2116	Parabacteroides merdae	Com21	Doxycycline	20	1	0.054077
2116	Phocaeicola vulgatus	Com21	Doxycycline	20	1	0.021631
2116	Phocaeicola vulgatus	Com21	Doxycycline	20	1	0.021631
2116	Phocaeicola vulgatus	Com21	Doxycycline	20	1	0.021631
2116	Roseburia intestinalis	Com21	Doxycycline	20	1	0.006656
2116	Roseburia intestinalis	Com21	Doxycycline	20	1	0.006656
2116	Ruminococcus_B gnavus	Com21	Doxycycline	20	1	0.022463
2116	Streptococcus parasanguinis	Com21	Doxycycline	20	1	0.014975
2116	Streptococcus salivarius	Com21	Doxycycline	20	1	0.009983
2116	Veillonella parvula	Com21	Doxycycline	20	1	0.136439
2116	Veillonella parvula	Com21	Doxycycline	20	1	0.136439
2116	Veillonella parvula	Com21	Doxycycline	20	1	0.136439
2117	Agathobacter rectalis	Com21	Doxycycline	20	2	0.025208
2117	Agathobacter rectalis	Com21	Doxycycline	20	2	0.025208
2117	Bacteroides fragilis	Com21	Doxycycline	20	2	0.065157
2117	Bacteroides thetaiotaomicron	Com21	Doxycycline	20	2	0.064089
2117	Bacteroides uniformis	Com21	Doxycycline	20	2	0.019227
2117	Bariatricus comes	Com21	Doxycycline	20	2	0.026063
2117	Sarcina perfringens	Com21	Doxycycline	20	2	0.034822
2117	Sarcina perfringens	Com21	Doxycycline	20	2	0.034822
2117	Collinsella aerofaciens	Com21	Doxycycline	20	2	0.005127
2117	Dorea formicigenerans	Com21	Doxycycline	20	2	0.022004
2117	Eggerthella lenta	Com21	Doxycycline	20	2	0.005127
2117	Enterocloster bolteae	Com21	Doxycycline	20	2	0.025422
2117	Thomasclavelia ramosa	Com21	Doxycycline	20	2	0.035249
2117	Escherichia coli	Com21	Doxycycline	20	2	0.049135
2117	Fusobacterium nucleatum	Com21	Doxycycline	20	2	0.034181
2117	Lacrimispora saccharolytica	Com21	Doxycycline	20	2	0.033326
2117	Parabacteroides merdae	Com21	Doxycycline	20	2	0.049562
2117	Phocaeicola vulgatus	Com21	Doxycycline	20	2	0.047426
2117	Phocaeicola vulgatus	Com21	Doxycycline	20	2	0.047426
2117	Phocaeicola vulgatus	Com21	Doxycycline	20	2	0.047426
2117	Roseburia intestinalis	Com21	Doxycycline	20	2	0.007691
2117	Roseburia intestinalis	Com21	Doxycycline	20	2	0.007691
2117	Ruminococcus_B gnavus	Com21	Doxycycline	20	2	0.02414
2117	Streptococcus parasanguinis	Com21	Doxycycline	20	2	0.010895
2117	Streptococcus salivarius	Com21	Doxycycline	20	2	0.007477
2117	Veillonella parvula	Com21	Doxycycline	20	2	0.082034
2117	Veillonella parvula	Com21	Doxycycline	20	2	0.082034
2117	Veillonella parvula	Com21	Doxycycline	20	2	0.082034
2118	Agathobacter rectalis	Com21	Doxycycline	20	3	0.008833
2118	Agathobacter rectalis	Com21	Doxycycline	20	3	0.008833
2118	Bacteroides fragilis	Com21	Doxycycline	20	3	0.034229
2118	Bacteroides thetaiotaomicron	Com21	Doxycycline	20	3	0.040854
2118	Bacteroides uniformis	Com21	Doxycycline	20	3	0.012146
2118	Bariatricus comes	Com21	Doxycycline	20	3	0.02466
2118	Sarcina perfringens	Com21	Doxycycline	20	3	0.033493
2118	Sarcina perfringens	Com21	Doxycycline	20	3	0.033493
2118	Collinsella aerofaciens	Com21	Doxycycline	20	3	0.015458
2118	Dorea formicigenerans	Com21	Doxycycline	20	3	0.016562
2118	Eggerthella lenta	Com21	Doxycycline	20	3	0.012514
2118	Enterocloster bolteae	Com21	Doxycycline	20	3	0.022451
2118	Thomasclavelia ramosa	Com21	Doxycycline	20	3	0.030548
2118	Escherichia coli	Com21	Doxycycline	20	3	0.060361
2118	Fusobacterium nucleatum	Com21	Doxycycline	20	3	0.043062
2118	Lacrimispora saccharolytica	Com21	Doxycycline	20	3	0.037541
2118	Parabacteroides merdae	Com21	Doxycycline	20	3	0.057048
2118	Phocaeicola vulgatus	Com21	Doxycycline	20	3	0.044534
2118	Phocaeicola vulgatus	Com21	Doxycycline	20	3	0.044534
2118	Phocaeicola vulgatus	Com21	Doxycycline	20	3	0.044534
2118	Roseburia intestinalis	Com21	Doxycycline	20	3	0
2118	Roseburia intestinalis	Com21	Doxycycline	20	3	0
2118	Ruminococcus_B gnavus	Com21	Doxycycline	20	3	0.025396
2118	Streptococcus parasanguinis	Com21	Doxycycline	20	3	0.012514
2118	Streptococcus salivarius	Com21	Doxycycline	20	3	0.008465
2118	Veillonella parvula	Com21	Doxycycline	20	3	0.109312
2118	Veillonella parvula	Com21	Doxycycline	20	3	0.109312
2118	Veillonella parvula	Com21	Doxycycline	20	3	0.109312
2119	Agathobacter rectalis	Com21	Tiratricol	160	1	0.06429
2119	Agathobacter rectalis	Com21	Tiratricol	160	1	0.06429
2119	Bacteroides fragilis	Com21	Tiratricol	160	1	0
2119	Bacteroides thetaiotaomicron	Com21	Tiratricol	160	1	0.101766
2119	Bacteroides uniformis	Com21	Tiratricol	160	1	0
2119	Bariatricus comes	Com21	Tiratricol	160	1	0.004367
2119	Sarcina perfringens	Com21	Tiratricol	160	1	0.001033
2119	Sarcina perfringens	Com21	Tiratricol	160	1	0.001033
2119	Collinsella aerofaciens	Com21	Tiratricol	160	1	0.000892
2119	Dorea formicigenerans	Com21	Tiratricol	160	1	0.000798
2119	Eggerthella lenta	Com21	Tiratricol	160	1	0.000188
2119	Enterocloster bolteae	Com21	Tiratricol	160	1	0.000798
2119	Thomasclavelia ramosa	Com21	Tiratricol	160	1	0.005495
2119	Escherichia coli	Com21	Tiratricol	160	1	0.604677
2119	Fusobacterium nucleatum	Com21	Tiratricol	160	1	0.000564
2119	Lacrimispora saccharolytica	Com21	Tiratricol	160	1	0.000329
2119	Parabacteroides merdae	Com21	Tiratricol	160	1	0.000517
2119	Phocaeicola vulgatus	Com21	Tiratricol	160	1	0
2119	Phocaeicola vulgatus	Com21	Tiratricol	160	1	0
2119	Phocaeicola vulgatus	Com21	Tiratricol	160	1	0
2119	Roseburia intestinalis	Com21	Tiratricol	160	1	0.000657
2119	Roseburia intestinalis	Com21	Tiratricol	160	1	0.000657
2119	Ruminococcus_B gnavus	Com21	Tiratricol	160	1	0.000564
2119	Streptococcus parasanguinis	Com21	Tiratricol	160	1	0
2119	Streptococcus salivarius	Com21	Tiratricol	160	1	0
2119	Veillonella parvula	Com21	Tiratricol	160	1	0.049028
2119	Veillonella parvula	Com21	Tiratricol	160	1	0.049028
2119	Veillonella parvula	Com21	Tiratricol	160	1	0.049028
2120	Agathobacter rectalis	Com21	Tiratricol	160	2	0.002949
2120	Agathobacter rectalis	Com21	Tiratricol	160	2	0.002949
2120	Bacteroides fragilis	Com21	Tiratricol	160	2	0
2120	Bacteroides thetaiotaomicron	Com21	Tiratricol	160	2	0.322684
2120	Bacteroides uniformis	Com21	Tiratricol	160	2	0
2120	Bariatricus comes	Com21	Tiratricol	160	2	0.005865
2120	Sarcina perfringens	Com21	Tiratricol	160	2	0.00081
2120	Sarcina perfringens	Com21	Tiratricol	160	2	0.00081
2120	Collinsella aerofaciens	Com21	Tiratricol	160	2	0.001102
2120	Dorea formicigenerans	Com21	Tiratricol	160	2	0.000583
2120	Eggerthella lenta	Com21	Tiratricol	160	2	0
2120	Enterocloster bolteae	Com21	Tiratricol	160	2	0.002171
2120	Thomasclavelia ramosa	Com21	Tiratricol	160	2	0.004828
2120	Escherichia coli	Com21	Tiratricol	160	2	0.46593
2120	Fusobacterium nucleatum	Com21	Tiratricol	160	2	0.000518
2120	Lacrimispora saccharolytica	Com21	Tiratricol	160	2	0.000194
2120	Parabacteroides merdae	Com21	Tiratricol	160	2	0.000356
2120	Phocaeicola vulgatus	Com21	Tiratricol	160	2	0.00013
2120	Phocaeicola vulgatus	Com21	Tiratricol	160	2	0.00013
2120	Phocaeicola vulgatus	Com21	Tiratricol	160	2	0.00013
2120	Roseburia intestinalis	Com21	Tiratricol	160	2	0.000875
2120	Roseburia intestinalis	Com21	Tiratricol	160	2	0.000875
2120	Ruminococcus_B gnavus	Com21	Tiratricol	160	2	0.000745
2120	Streptococcus parasanguinis	Com21	Tiratricol	160	2	0
2120	Streptococcus salivarius	Com21	Tiratricol	160	2	0
2120	Veillonella parvula	Com21	Tiratricol	160	2	0.061789
2120	Veillonella parvula	Com21	Tiratricol	160	2	0.061789
2120	Veillonella parvula	Com21	Tiratricol	160	2	0.061789
2121	Agathobacter rectalis	Com21	Tiratricol	160	3	0.011262
2121	Agathobacter rectalis	Com21	Tiratricol	160	3	0.011262
2121	Bacteroides fragilis	Com21	Tiratricol	160	3	0.000576
2121	Bacteroides thetaiotaomicron	Com21	Tiratricol	160	3	0.302088
2121	Bacteroides uniformis	Com21	Tiratricol	160	3	0.00031
2121	Bariatricus comes	Com21	Tiratricol	160	3	0.00736
2121	Sarcina perfringens	Com21	Tiratricol	160	3	0.001108
2121	Sarcina perfringens	Com21	Tiratricol	160	3	0.001108
2121	Collinsella aerofaciens	Com21	Tiratricol	160	3	0.001685
2121	Dorea formicigenerans	Com21	Tiratricol	160	3	0.000665
2121	Eggerthella lenta	Com21	Tiratricol	160	3	0.000133
2121	Enterocloster bolteae	Com21	Tiratricol	160	3	0.001995
2121	Thomasclavelia ramosa	Com21	Tiratricol	160	3	0.006562
2121	Escherichia coli	Com21	Tiratricol	160	3	0.488095
2121	Fusobacterium nucleatum	Com21	Tiratricol	160	3	0.000355
2121	Lacrimispora saccharolytica	Com21	Tiratricol	160	3	0.00031
2121	Parabacteroides merdae	Com21	Tiratricol	160	3	0.000665
2121	Phocaeicola vulgatus	Com21	Tiratricol	160	3	0.000576
2121	Phocaeicola vulgatus	Com21	Tiratricol	160	3	0.000576
2121	Phocaeicola vulgatus	Com21	Tiratricol	160	3	0.000576
2121	Roseburia intestinalis	Com21	Tiratricol	160	3	0.001774
2121	Roseburia intestinalis	Com21	Tiratricol	160	3	0.001774
2121	Ruminococcus_B gnavus	Com21	Tiratricol	160	3	0.000754
2121	Streptococcus parasanguinis	Com21	Tiratricol	160	3	0
2121	Streptococcus salivarius	Com21	Tiratricol	160	3	0
2121	Veillonella parvula	Com21	Tiratricol	160	3	0.052809
2121	Veillonella parvula	Com21	Tiratricol	160	3	0.052809
2121	Veillonella parvula	Com21	Tiratricol	160	3	0.052809
2131	Agathobacter rectalis	Com21	DMSO	0	1	0.003573
2131	Agathobacter rectalis	Com21	DMSO	0	1	0.003573
2131	Bacteroides fragilis	Com21	DMSO	0	1	0.029742
2131	Bacteroides thetaiotaomicron	Com21	DMSO	0	1	0.050669
2131	Bacteroides uniformis	Com21	DMSO	0	1	0.031996
2131	Bariatricus comes	Com21	DMSO	0	1	0.035129
2131	Sarcina perfringens	Com21	DMSO	0	1	0.156844
2131	Sarcina perfringens	Com21	DMSO	0	1	0.156844
2131	Collinsella aerofaciens	Com21	DMSO	0	1	0.009676
2131	Dorea formicigenerans	Com21	DMSO	0	1	0.017116
2131	Eggerthella lenta	Com21	DMSO	0	1	0.013744
2131	Enterocloster bolteae	Com21	DMSO	0	1	0.004838
2131	Thomasclavelia ramosa	Com21	DMSO	0	1	0.038611
2131	Escherichia coli	Com21	DMSO	0	1	0.075444
2131	Fusobacterium nucleatum	Com21	DMSO	0	1	0.07812
2131	Lacrimispora saccharolytica	Com21	DMSO	0	1	0.002089
2131	Parabacteroides merdae	Com21	DMSO	0	1	0.040059
2131	Phocaeicola vulgatus	Com21	DMSO	0	1	0.044695
2131	Phocaeicola vulgatus	Com21	DMSO	0	1	0.044695
2131	Phocaeicola vulgatus	Com21	DMSO	0	1	0.044695
2131	Roseburia intestinalis	Com21	DMSO	0	1	0.016181
2131	Roseburia intestinalis	Com21	DMSO	0	1	0.016181
2131	Ruminococcus_B gnavus	Com21	DMSO	0	1	0.018142
2131	Streptococcus parasanguinis	Com21	DMSO	0	1	0.003775
2131	Streptococcus salivarius	Com21	DMSO	0	1	0.011123
2131	Veillonella parvula	Com21	DMSO	0	1	0.017482
2131	Veillonella parvula	Com21	DMSO	0	1	0.017482
2131	Veillonella parvula	Com21	DMSO	0	1	0.017482
2132	Agathobacter rectalis	Com21	DMSO	0	2	0.003161
2132	Agathobacter rectalis	Com21	DMSO	0	2	0.003161
2132	Bacteroides fragilis	Com21	DMSO	0	2	0.030445
2132	Bacteroides thetaiotaomicron	Com21	DMSO	0	2	0.046759
2132	Bacteroides uniformis	Com21	DMSO	0	2	0.032118
2132	Bariatricus comes	Com21	DMSO	0	2	0.039043
2132	Sarcina perfringens	Com21	DMSO	0	2	0.164656
2132	Sarcina perfringens	Com21	DMSO	0	2	0.164656
2132	Collinsella aerofaciens	Com21	DMSO	0	2	0.009157
2132	Dorea formicigenerans	Com21	DMSO	0	2	0.016826
2132	Eggerthella lenta	Com21	DMSO	0	2	0.012619
2132	Enterocloster bolteae	Com21	DMSO	0	2	0.004532
2132	Thomasclavelia ramosa	Com21	DMSO	0	2	0.038695
2132	Escherichia coli	Com21	DMSO	0	2	0.076623
2132	Fusobacterium nucleatum	Com21	DMSO	0	2	0.075716
2132	Lacrimispora saccharolytica	Com21	DMSO	0	2	0.002487
2132	Parabacteroides merdae	Com21	DMSO	0	2	0.04562
2132	Phocaeicola vulgatus	Com21	DMSO	0	2	0.042204
2132	Phocaeicola vulgatus	Com21	DMSO	0	2	0.042204
2132	Phocaeicola vulgatus	Com21	DMSO	0	2	0.042204
2132	Roseburia intestinalis	Com21	DMSO	0	2	0.011992
2132	Roseburia intestinalis	Com21	DMSO	0	2	0.011992
2132	Ruminococcus_B gnavus	Com21	DMSO	0	2	0.015524
2132	Streptococcus parasanguinis	Com21	DMSO	0	2	0.003928
2132	Streptococcus salivarius	Com21	DMSO	0	2	0.010551
2132	Veillonella parvula	Com21	DMSO	0	2	0.017709
2132	Veillonella parvula	Com21	DMSO	0	2	0.017709
2132	Veillonella parvula	Com21	DMSO	0	2	0.017709

## Sheet: ED9C
Sample	Treatment	Concentration	mean_relAbundOD	Species
1365	DMSO	0	0.00590772	Agathobacter rectalis
1365	DMSO	0	0.0320216	Bacteroides fragilis
1365	DMSO	0	0.0544684	Bacteroides thetaiotaomicron
1365	DMSO	0	0.0346971	Bacteroides uniformis
1365	DMSO	0	0.0432445	Bariatricus comes
1365	DMSO	0	0.0236173	Collinsella aerofaciens
1365	DMSO	0	0.0176543	Dorea formicigenerans
1365	DMSO	0	0.0121197	Eggerthella lenta
1365	DMSO	0	0.00595914	Enterocloster bolteae
1365	DMSO	0	0.100504	Escherichia coli
1365	DMSO	0	0.0569787	Fusobacterium nucleatum
1365	DMSO	0	0.00198678	Lacrimispora saccharolytica
1365	DMSO	0	0.0370981	Parabacteroides merdae
1365	DMSO	0	0.045931	Phocaeicola vulgatus
1365	DMSO	0	0.0144252	Roseburia intestinalis
1365	DMSO	0	0.0146144	Ruminococcus_B gnavus
1365	DMSO	0	0.191351	Sarcina perfringens
1365	DMSO	0	0.00333735	Streptococcus parasanguinis
1365	DMSO	0	0.0103236	Streptococcus salivarius
1365	DMSO	0	0.0494569	Thomasclavelia ramosa
1365	DMSO	0	0.0168743	Veillonella parvula
2092	Clindamycin	20	0.000335032	Bacteroides fragilis
2092	Clindamycin	20	0.0115858	Bacteroides thetaiotaomicron
2092	Clindamycin	20	0.000168544	Bacteroides uniformis
2092	Clindamycin	20	0.000169131	Bariatricus comes
2092	Clindamycin	20	0.000247682	Collinsella aerofaciens
2092	Clindamycin	20	0.000253185	Dorea formicigenerans
2092	Clindamycin	20	0	Eggerthella lenta
2092	Clindamycin	20	0.000188078	Enterocloster bolteae
2092	Clindamycin	20	0.253023	Escherichia coli
2092	Clindamycin	20	0.000173577	Fusobacterium nucleatum
2092	Clindamycin	20	0.000171969	Lacrimispora saccharolytica
2092	Clindamycin	20	0.000206402	Parabacteroides merdae
2092	Clindamycin	20	0.000275701	Phocaeicola vulgatus
2092	Clindamycin	20	0	Roseburia intestinalis
2092	Clindamycin	20	0.000150609	Ruminococcus_B gnavus
2092	Clindamycin	20	0.000231316	Sarcina perfringens
2092	Clindamycin	20	4.79956e-05	Streptococcus parasanguinis
2092	Clindamycin	20	4.15451e-05	Streptococcus salivarius
2092	Clindamycin	20	0.00173447	Thomasclavelia ramosa
2092	Clindamycin	20	0.000428371	Veillonella parvula
2093	Clindamycin	20	0.000335032	Bacteroides fragilis
2093	Clindamycin	20	0.0115858	Bacteroides thetaiotaomicron
2093	Clindamycin	20	0.000168544	Bacteroides uniformis
2093	Clindamycin	20	0.000169131	Bariatricus comes
2093	Clindamycin	20	0.000247682	Collinsella aerofaciens
2093	Clindamycin	20	0.000253185	Dorea formicigenerans
2093	Clindamycin	20	0	Eggerthella lenta
2093	Clindamycin	20	0.000188078	Enterocloster bolteae
2093	Clindamycin	20	0.253023	Escherichia coli
2093	Clindamycin	20	0.000173577	Fusobacterium nucleatum
2093	Clindamycin	20	0.000171969	Lacrimispora saccharolytica
2093	Clindamycin	20	0.000206402	Parabacteroides merdae
2093	Clindamycin	20	0.000275701	Phocaeicola vulgatus
2093	Clindamycin	20	0	Roseburia intestinalis
2093	Clindamycin	20	0.000150609	Ruminococcus_B gnavus
2093	Clindamycin	20	0.000231316	Sarcina perfringens
2093	Clindamycin	20	4.79956e-05	Streptococcus parasanguinis
2093	Clindamycin	20	4.15451e-05	Streptococcus salivarius
2093	Clindamycin	20	0.00173447	Thomasclavelia ramosa
2093	Clindamycin	20	0.000428371	Veillonella parvula
2094	Clindamycin	20	0.000335032	Bacteroides fragilis
2094	Clindamycin	20	0.0115858	Bacteroides thetaiotaomicron
2094	Clindamycin	20	0.000168544	Bacteroides uniformis
2094	Clindamycin	20	0.000169131	Bariatricus comes
2094	Clindamycin	20	0.000247682	Collinsella aerofaciens
2094	Clindamycin	20	0.000253185	Dorea formicigenerans
2094	Clindamycin	20	0	Eggerthella lenta
2094	Clindamycin	20	0.000188078	Enterocloster bolteae
2094	Clindamycin	20	0.253023	Escherichia coli
2094	Clindamycin	20	0.000173577	Fusobacterium nucleatum
2094	Clindamycin	20	0.000171969	Lacrimispora saccharolytica
2094	Clindamycin	20	0.000206402	Parabacteroides merdae
2094	Clindamycin	20	0.000275701	Phocaeicola vulgatus
2094	Clindamycin	20	0	Roseburia intestinalis
2094	Clindamycin	20	0.000150609	Ruminococcus_B gnavus
2094	Clindamycin	20	0.000231316	Sarcina perfringens
2094	Clindamycin	20	4.79956e-05	Streptococcus parasanguinis
2094	Clindamycin	20	4.15451e-05	Streptococcus salivarius
2094	Clindamycin	20	0.00173447	Thomasclavelia ramosa
2094	Clindamycin	20	0.000428371	Veillonella parvula
2095	Sertindole	160	6.37197e-05	Bacteroides fragilis
2095	Sertindole	160	0.000888414	Bacteroides thetaiotaomicron
2095	Sertindole	160	0	Bacteroides uniformis
2095	Sertindole	160	0.011446	Bariatricus comes
2095	Sertindole	160	0.000104761	Collinsella aerofaciens
2095	Sertindole	160	0.00422555	Dorea formicigenerans
2095	Sertindole	160	0.0153626	Eggerthella lenta
2095	Sertindole	160	0.00283269	Enterocloster bolteae
2095	Sertindole	160	0.301277	Escherichia coli
2095	Sertindole	160	0.0100251	Fusobacterium nucleatum
2095	Sertindole	160	0.000514856	Lacrimispora saccharolytica
2095	Sertindole	160	0.000138276	Parabacteroides merdae
2095	Sertindole	160	3.0303e-05	Phocaeicola vulgatus
2095	Sertindole	160	0.000191666	Roseburia intestinalis
2095	Sertindole	160	0.00136543	Ruminococcus_B gnavus
2095	Sertindole	160	0.0183322	Sarcina perfringens
2095	Sertindole	160	0.0110498	Streptococcus parasanguinis
2095	Sertindole	160	0.00060862	Streptococcus salivarius
2095	Sertindole	160	0.0358823	Thomasclavelia ramosa
2095	Sertindole	160	0.0109732	Veillonella parvula
2096	Sertindole	160	6.37197e-05	Bacteroides fragilis
2096	Sertindole	160	0.000888414	Bacteroides thetaiotaomicron
2096	Sertindole	160	0	Bacteroides uniformis
2096	Sertindole	160	0.011446	Bariatricus comes
2096	Sertindole	160	0.000104761	Collinsella aerofaciens
2096	Sertindole	160	0.00422555	Dorea formicigenerans
2096	Sertindole	160	0.0153626	Eggerthella lenta
2096	Sertindole	160	0.00283269	Enterocloster bolteae
2096	Sertindole	160	0.301277	Escherichia coli
2096	Sertindole	160	0.0100251	Fusobacterium nucleatum
2096	Sertindole	160	0.000514856	Lacrimispora saccharolytica
2096	Sertindole	160	0.000138276	Parabacteroides merdae
2096	Sertindole	160	3.0303e-05	Phocaeicola vulgatus
2096	Sertindole	160	0.000191666	Roseburia intestinalis
2096	Sertindole	160	0.00136543	Ruminococcus_B gnavus
2096	Sertindole	160	0.0183322	Sarcina perfringens
2096	Sertindole	160	0.0110498	Streptococcus parasanguinis
2096	Sertindole	160	0.00060862	Streptococcus salivarius
2096	Sertindole	160	0.0358823	Thomasclavelia ramosa
2096	Sertindole	160	0.0109732	Veillonella parvula
2097	Sertindole	160	6.37197e-05	Bacteroides fragilis
2097	Sertindole	160	0.000888414	Bacteroides thetaiotaomicron
2097	Sertindole	160	0	Bacteroides uniformis
2097	Sertindole	160	0.011446	Bariatricus comes
2097	Sertindole	160	0.000104761	Collinsella aerofaciens
2097	Sertindole	160	0.00422555	Dorea formicigenerans
2097	Sertindole	160	0.0153626	Eggerthella lenta
2097	Sertindole	160	0.00283269	Enterocloster bolteae
2097	Sertindole	160	0.301277	Escherichia coli
2097	Sertindole	160	0.0100251	Fusobacterium nucleatum
2097	Sertindole	160	0.000514856	Lacrimispora saccharolytica
2097	Sertindole	160	0.000138276	Parabacteroides merdae
2097	Sertindole	160	3.0303e-05	Phocaeicola vulgatus
2097	Sertindole	160	0.000191666	Roseburia intestinalis
2097	Sertindole	160	0.00136543	Ruminococcus_B gnavus
2097	Sertindole	160	0.0183322	Sarcina perfringens
2097	Sertindole	160	0.0110498	Streptococcus parasanguinis
2097	Sertindole	160	0.00060862	Streptococcus salivarius
2097	Sertindole	160	0.0358823	Thomasclavelia ramosa
2097	Sertindole	160	0.0109732	Veillonella parvula
2101	Streptozotocin	40	8.17215e-05	Agathobacter rectalis
2101	Streptozotocin	40	9.61429e-05	Bacteroides fragilis
2101	Streptozotocin	40	0.0781883	Bacteroides thetaiotaomicron
2101	Streptozotocin	40	0	Bacteroides uniformis
2101	Streptozotocin	40	0.0122909	Bariatricus comes
2101	Streptozotocin	40	0.00838601	Collinsella aerofaciens
2101	Streptozotocin	40	0.0680054	Dorea formicigenerans
2101	Streptozotocin	40	0.0666132	Eggerthella lenta
2101	Streptozotocin	40	0.000267355	Enterocloster bolteae
2101	Streptozotocin	40	0.0157928	Escherichia coli
2101	Streptozotocin	40	5.48338e-05	Fusobacterium nucleatum
2101	Streptozotocin	40	0	Lacrimispora saccharolytica
2101	Streptozotocin	40	0.00219226	Parabacteroides merdae
2101	Streptozotocin	40	0.000271087	Phocaeicola vulgatus
2101	Streptozotocin	40	0.00126947	Roseburia intestinalis
2101	Streptozotocin	40	0	Ruminococcus_B gnavus
2101	Streptozotocin	40	0.146568	Sarcina perfringens
2101	Streptozotocin	40	0.000160519	Streptococcus parasanguinis
2101	Streptozotocin	40	0.0688974	Streptococcus salivarius
2101	Streptozotocin	40	0	Thomasclavelia ramosa
2101	Streptozotocin	40	0.091468	Veillonella parvula
2102	Streptozotocin	40	8.17215e-05	Agathobacter rectalis
2102	Streptozotocin	40	9.61429e-05	Bacteroides fragilis
2102	Streptozotocin	40	0.0781883	Bacteroides thetaiotaomicron
2102	Streptozotocin	40	0	Bacteroides uniformis
2102	Streptozotocin	40	0.0122909	Bariatricus comes
2102	Streptozotocin	40	0.00838601	Collinsella aerofaciens
2102	Streptozotocin	40	0.0680054	Dorea formicigenerans
2102	Streptozotocin	40	0.0666132	Eggerthella lenta
2102	Streptozotocin	40	0.000267355	Enterocloster bolteae
2102	Streptozotocin	40	0.0157928	Escherichia coli
2102	Streptozotocin	40	5.48338e-05	Fusobacterium nucleatum
2102	Streptozotocin	40	0	Lacrimispora saccharolytica
2102	Streptozotocin	40	0.00219226	Parabacteroides merdae
2102	Streptozotocin	40	0.000271087	Phocaeicola vulgatus
2102	Streptozotocin	40	0.00126947	Roseburia intestinalis
2102	Streptozotocin	40	0	Ruminococcus_B gnavus
2102	Streptozotocin	40	0.146568	Sarcina perfringens
2102	Streptozotocin	40	0.000160519	Streptococcus parasanguinis
2102	Streptozotocin	40	0.0688974	Streptococcus salivarius
2102	Streptozotocin	40	0	Thomasclavelia ramosa
2102	Streptozotocin	40	0.091468	Veillonella parvula
2103	Streptozotocin	40	8.17215e-05	Agathobacter rectalis
2103	Streptozotocin	40	9.61429e-05	Bacteroides fragilis
2103	Streptozotocin	40	0.0781883	Bacteroides thetaiotaomicron
2103	Streptozotocin	40	0	Bacteroides uniformis
2103	Streptozotocin	40	0.0122909	Bariatricus comes
2103	Streptozotocin	40	0.00838601	Collinsella aerofaciens
2103	Streptozotocin	40	0.0680054	Dorea formicigenerans
2103	Streptozotocin	40	0.0666132	Eggerthella lenta
2103	Streptozotocin	40	0.000267355	Enterocloster bolteae
2103	Streptozotocin	40	0.0157928	Escherichia coli
2103	Streptozotocin	40	5.48338e-05	Fusobacterium nucleatum
2103	Streptozotocin	40	0	Lacrimispora saccharolytica
2103	Streptozotocin	40	0.00219226	Parabacteroides merdae
2103	Streptozotocin	40	0.000271087	Phocaeicola vulgatus
2103	Streptozotocin	40	0.00126947	Roseburia intestinalis
2103	Streptozotocin	40	0	Ruminococcus_B gnavus
2103	Streptozotocin	40	0.146568	Sarcina perfringens
2103	Streptozotocin	40	0.000160519	Streptococcus parasanguinis
2103	Streptozotocin	40	0.0688974	Streptococcus salivarius
2103	Streptozotocin	40	0	Thomasclavelia ramosa
2103	Streptozotocin	40	0.091468	Veillonella parvula
2104	Erythromycin	160	0	Agathobacter rectalis
2104	Erythromycin	160	0	Bacteroides fragilis
2104	Erythromycin	160	2.83059e-05	Bacteroides thetaiotaomicron
2104	Erythromycin	160	0	Bacteroides uniformis
2104	Erythromycin	160	7.12765e-05	Bariatricus comes
2104	Erythromycin	160	1.04687e-05	Collinsella aerofaciens
2104	Erythromycin	160	0.00738741	Dorea formicigenerans
2104	Erythromycin	160	7.8061e-05	Eggerthella lenta
2104	Erythromycin	160	0.105771	Enterocloster bolteae
2104	Erythromycin	160	0.0115412	Escherichia coli
2104	Erythromycin	160	3.06867e-05	Fusobacterium nucleatum
2104	Erythromycin	160	3.20718e-05	Lacrimispora saccharolytica
2104	Erythromycin	160	0.000221817	Parabacteroides merdae
2104	Erythromycin	160	2.79165e-05	Phocaeicola vulgatus
2104	Erythromycin	160	0.135938	Roseburia intestinalis
2104	Erythromycin	160	0.00012243	Ruminococcus_B gnavus
2104	Erythromycin	160	0.000158421	Sarcina perfringens
2104	Erythromycin	160	2.78349e-05	Streptococcus parasanguinis
2104	Erythromycin	160	3.48956e-05	Streptococcus salivarius
2104	Erythromycin	160	0.000133718	Thomasclavelia ramosa
2104	Erythromycin	160	0.000199536	Veillonella parvula
2105	Erythromycin	160	0	Agathobacter rectalis
2105	Erythromycin	160	0	Bacteroides fragilis
2105	Erythromycin	160	2.83059e-05	Bacteroides thetaiotaomicron
2105	Erythromycin	160	0	Bacteroides uniformis
2105	Erythromycin	160	7.12765e-05	Bariatricus comes
2105	Erythromycin	160	1.04687e-05	Collinsella aerofaciens
2105	Erythromycin	160	0.00738741	Dorea formicigenerans
2105	Erythromycin	160	7.8061e-05	Eggerthella lenta
2105	Erythromycin	160	0.105771	Enterocloster bolteae
2105	Erythromycin	160	0.0115412	Escherichia coli
2105	Erythromycin	160	3.06867e-05	Fusobacterium nucleatum
2105	Erythromycin	160	3.20718e-05	Lacrimispora saccharolytica
2105	Erythromycin	160	0.000221817	Parabacteroides merdae
2105	Erythromycin	160	2.79165e-05	Phocaeicola vulgatus
2105	Erythromycin	160	0.135938	Roseburia intestinalis
2105	Erythromycin	160	0.00012243	Ruminococcus_B gnavus
2105	Erythromycin	160	0.000158421	Sarcina perfringens
2105	Erythromycin	160	2.78349e-05	Streptococcus parasanguinis
2105	Erythromycin	160	3.48956e-05	Streptococcus salivarius
2105	Erythromycin	160	0.000133718	Thomasclavelia ramosa
2105	Erythromycin	160	0.000199536	Veillonella parvula
2106	Erythromycin	160	0	Agathobacter rectalis
2106	Erythromycin	160	0	Bacteroides fragilis
2106	Erythromycin	160	2.83059e-05	Bacteroides thetaiotaomicron
2106	Erythromycin	160	0	Bacteroides uniformis
2106	Erythromycin	160	7.12765e-05	Bariatricus comes
2106	Erythromycin	160	1.04687e-05	Collinsella aerofaciens
2106	Erythromycin	160	0.00738741	Dorea formicigenerans
2106	Erythromycin	160	7.8061e-05	Eggerthella lenta
2106	Erythromycin	160	0.105771	Enterocloster bolteae
2106	Erythromycin	160	0.0115412	Escherichia coli
2106	Erythromycin	160	3.06867e-05	Fusobacterium nucleatum
2106	Erythromycin	160	3.20718e-05	Lacrimispora saccharolytica
2106	Erythromycin	160	0.000221817	Parabacteroides merdae
2106	Erythromycin	160	2.79165e-05	Phocaeicola vulgatus
2106	Erythromycin	160	0.135938	Roseburia intestinalis
2106	Erythromycin	160	0.00012243	Ruminococcus_B gnavus
2106	Erythromycin	160	0.000158421	Sarcina perfringens
2106	Erythromycin	160	2.78349e-05	Streptococcus parasanguinis
2106	Erythromycin	160	3.48956e-05	Streptococcus salivarius
2106	Erythromycin	160	0.000133718	Thomasclavelia ramosa
2106	Erythromycin	160	0.000199536	Veillonella parvula
2116	Doxycycline	20	0.000858292	Agathobacter rectalis
2116	Doxycycline	20	0.00237418	Bacteroides fragilis
2116	Doxycycline	20	0.00255598	Bacteroides thetaiotaomicron
2116	Doxycycline	20	0.00108843	Bacteroides uniformis
2116	Doxycycline	20	0.00138054	Bariatricus comes
2116	Doxycycline	20	0.000503832	Collinsella aerofaciens
2116	Doxycycline	20	0.00122074	Dorea formicigenerans
2116	Doxycycline	20	0.000357815	Eggerthella lenta
2116	Doxycycline	20	0.0013376	Enterocloster bolteae
2116	Doxycycline	20	0.00326681	Escherichia coli
2116	Doxycycline	20	0.00307141	Fusobacterium nucleatum
2116	Doxycycline	20	0.0020829	Lacrimispora saccharolytica
2116	Doxycycline	20	0.00313717	Parabacteroides merdae
2116	Doxycycline	20	0.00227418	Phocaeicola vulgatus
2116	Doxycycline	20	0.000280506	Roseburia intestinalis
2116	Doxycycline	20	0.00141256	Ruminococcus_B gnavus
2116	Doxycycline	20	0.00201974	Sarcina perfringens
2116	Doxycycline	20	0.000743236	Streptococcus parasanguinis
2116	Doxycycline	20	0.000502478	Streptococcus salivarius
2116	Doxycycline	20	0.00159108	Thomasclavelia ramosa
2116	Doxycycline	20	0.00631121	Veillonella parvula
2117	Doxycycline	20	0.000858292	Agathobacter rectalis
2117	Doxycycline	20	0.00237418	Bacteroides fragilis
2117	Doxycycline	20	0.00255598	Bacteroides thetaiotaomicron
2117	Doxycycline	20	0.00108843	Bacteroides uniformis
2117	Doxycycline	20	0.00138054	Bariatricus comes
2117	Doxycycline	20	0.000503832	Collinsella aerofaciens
2117	Doxycycline	20	0.00122074	Dorea formicigenerans
2117	Doxycycline	20	0.000357815	Eggerthella lenta
2117	Doxycycline	20	0.0013376	Enterocloster bolteae
2117	Doxycycline	20	0.00326681	Escherichia coli
2117	Doxycycline	20	0.00307141	Fusobacterium nucleatum
2117	Doxycycline	20	0.0020829	Lacrimispora saccharolytica
2117	Doxycycline	20	0.00313717	Parabacteroides merdae
2117	Doxycycline	20	0.00227418	Phocaeicola vulgatus
2117	Doxycycline	20	0.000280506	Roseburia intestinalis
2117	Doxycycline	20	0.00141256	Ruminococcus_B gnavus
2117	Doxycycline	20	0.00201974	Sarcina perfringens
2117	Doxycycline	20	0.000743236	Streptococcus parasanguinis
2117	Doxycycline	20	0.000502478	Streptococcus salivarius
2117	Doxycycline	20	0.00159108	Thomasclavelia ramosa
2117	Doxycycline	20	0.00631121	Veillonella parvula
2118	Doxycycline	20	0.000858292	Agathobacter rectalis
2118	Doxycycline	20	0.00237418	Bacteroides fragilis
2118	Doxycycline	20	0.00255598	Bacteroides thetaiotaomicron
2118	Doxycycline	20	0.00108843	Bacteroides uniformis
2118	Doxycycline	20	0.00138054	Bariatricus comes
2118	Doxycycline	20	0.000503832	Collinsella aerofaciens
2118	Doxycycline	20	0.00122074	Dorea formicigenerans
2118	Doxycycline	20	0.000357815	Eggerthella lenta
2118	Doxycycline	20	0.0013376	Enterocloster bolteae
2118	Doxycycline	20	0.00326681	Escherichia coli
2118	Doxycycline	20	0.00307141	Fusobacterium nucleatum
2118	Doxycycline	20	0.0020829	Lacrimispora saccharolytica
2118	Doxycycline	20	0.00313717	Parabacteroides merdae
2118	Doxycycline	20	0.00227418	Phocaeicola vulgatus
2118	Doxycycline	20	0.000280506	Roseburia intestinalis
2118	Doxycycline	20	0.00141256	Ruminococcus_B gnavus
2118	Doxycycline	20	0.00201974	Sarcina perfringens
2118	Doxycycline	20	0.000743236	Streptococcus parasanguinis
2118	Doxycycline	20	0.000502478	Streptococcus salivarius
2118	Doxycycline	20	0.00159108	Thomasclavelia ramosa
2118	Doxycycline	20	0.00631121	Veillonella parvula
2119	Tiratricol	160	0.0129164	Agathobacter rectalis
2119	Tiratricol	160	0.000124315	Bacteroides fragilis
2119	Tiratricol	160	0.142959	Bacteroides thetaiotaomicron
2119	Tiratricol	160	6.69386e-05	Bacteroides uniformis
2119	Tiratricol	160	0.00339004	Bariatricus comes
2119	Tiratricol	160	0.000713088	Collinsella aerofaciens
2119	Tiratricol	160	0.000378876	Dorea formicigenerans
2119	Tiratricol	160	5.76727e-05	Eggerthella lenta
2119	Tiratricol	160	0.000971327	Enterocloster bolteae
2119	Tiratricol	160	0.288243	Escherichia coli
2119	Tiratricol	160	0.000263234	Fusobacterium nucleatum
2119	Tiratricol	160	0.000155079	Lacrimispora saccharolytica
2119	Tiratricol	160	0.000291746	Parabacteroides merdae
2119	Tiratricol	160	0.000149259	Phocaeicola vulgatus
2119	Tiratricol	160	0.000652329	Roseburia intestinalis
2119	Tiratricol	160	0.000392951	Ruminococcus_B gnavus
2119	Tiratricol	160	0.000554386	Sarcina perfringens
2119	Tiratricol	160	0	Streptococcus parasanguinis
2119	Tiratricol	160	0	Streptococcus salivarius
2119	Tiratricol	160	0.00319226	Thomasclavelia ramosa
2119	Tiratricol	160	0.0308465	Veillonella parvula
2120	Tiratricol	160	0.0129164	Agathobacter rectalis
2120	Tiratricol	160	0.000124315	Bacteroides fragilis
2120	Tiratricol	160	0.142959	Bacteroides thetaiotaomicron
2120	Tiratricol	160	6.69386e-05	Bacteroides uniformis
2120	Tiratricol	160	0.00339004	Bariatricus comes
2120	Tiratricol	160	0.000713088	Collinsella aerofaciens
2120	Tiratricol	160	0.000378876	Dorea formicigenerans
2120	Tiratricol	160	5.76727e-05	Eggerthella lenta
2120	Tiratricol	160	0.000971327	Enterocloster bolteae
2120	Tiratricol	160	0.288243	Escherichia coli
2120	Tiratricol	160	0.000263234	Fusobacterium nucleatum
2120	Tiratricol	160	0.000155079	Lacrimispora saccharolytica
2120	Tiratricol	160	0.000291746	Parabacteroides merdae
2120	Tiratricol	160	0.000149259	Phocaeicola vulgatus
2120	Tiratricol	160	0.000652329	Roseburia intestinalis
2120	Tiratricol	160	0.000392951	Ruminococcus_B gnavus
2120	Tiratricol	160	0.000554386	Sarcina perfringens
2120	Tiratricol	160	0	Streptococcus parasanguinis
2120	Tiratricol	160	0	Streptococcus salivarius
2120	Tiratricol	160	0.00319226	Thomasclavelia ramosa
2120	Tiratricol	160	0.0308465	Veillonella parvula
2121	Tiratricol	160	0.0129164	Agathobacter rectalis
2121	Tiratricol	160	0.000124315	Bacteroides fragilis
2121	Tiratricol	160	0.142959	Bacteroides thetaiotaomicron
2121	Tiratricol	160	6.69386e-05	Bacteroides uniformis
2121	Tiratricol	160	0.00339004	Bariatricus comes
2121	Tiratricol	160	0.000713088	Collinsella aerofaciens
2121	Tiratricol	160	0.000378876	Dorea formicigenerans
2121	Tiratricol	160	5.76727e-05	Eggerthella lenta
2121	Tiratricol	160	0.000971327	Enterocloster bolteae
2121	Tiratricol	160	0.288243	Escherichia coli
2121	Tiratricol	160	0.000263234	Fusobacterium nucleatum
2121	Tiratricol	160	0.000155079	Lacrimispora saccharolytica
2121	Tiratricol	160	0.000291746	Parabacteroides merdae
2121	Tiratricol	160	0.000149259	Phocaeicola vulgatus
2121	Tiratricol	160	0.000652329	Roseburia intestinalis
2121	Tiratricol	160	0.000392951	Ruminococcus_B gnavus
2121	Tiratricol	160	0.000554386	Sarcina perfringens
2121	Tiratricol	160	0	Streptococcus parasanguinis
2121	Tiratricol	160	0	Streptococcus salivarius
2121	Tiratricol	160	0.00319226	Thomasclavelia ramosa
2121	Tiratricol	160	0.0308465	Veillonella parvula
2131	DMSO	0	0.00590772	Agathobacter rectalis
2131	DMSO	0	0.0320216	Bacteroides fragilis
2131	DMSO	0	0.0544684	Bacteroides thetaiotaomicron
2131	DMSO	0	0.0346971	Bacteroides uniformis
2131	DMSO	0	0.0432445	Bariatricus comes
2131	DMSO	0	0.0236173	Collinsella aerofaciens
2131	DMSO	0	0.0176543	Dorea formicigenerans
2131	DMSO	0	0.0121197	Eggerthella lenta
2131	DMSO	0	0.00595914	Enterocloster bolteae
2131	DMSO	0	0.100504	Escherichia coli
2131	DMSO	0	0.0569787	Fusobacterium nucleatum
2131	DMSO	0	0.00198678	Lacrimispora saccharolytica
2131	DMSO	0	0.0370981	Parabacteroides merdae
2131	DMSO	0	0.045931	Phocaeicola vulgatus
2131	DMSO	0	0.0144252	Roseburia intestinalis
2131	DMSO	0	0.0146144	Ruminococcus_B gnavus
2131	DMSO	0	0.191351	Sarcina perfringens
2131	DMSO	0	0.00333735	Streptococcus parasanguinis
2131	DMSO	0	0.0103236	Streptococcus salivarius
2131	DMSO	0	0.0494569	Thomasclavelia ramosa
2131	DMSO	0	0.0168743	Veillonella parvula
2132	DMSO	0	0.00590772	Agathobacter rectalis
2132	DMSO	0	0.0320216	Bacteroides fragilis
2132	DMSO	0	0.0544684	Bacteroides thetaiotaomicron
2132	DMSO	0	0.0346971	Bacteroides uniformis
2132	DMSO	0	0.0432445	Bariatricus comes
2132	DMSO	0	0.0236173	Collinsella aerofaciens
2132	DMSO	0	0.0176543	Dorea formicigenerans
2132	DMSO	0	0.0121197	Eggerthella lenta
2132	DMSO	0	0.00595914	Enterocloster bolteae
2132	DMSO	0	0.100504	Escherichia coli
2132	DMSO	0	0.0569787	Fusobacterium nucleatum
2132	DMSO	0	0.00198678	Lacrimispora saccharolytica
2132	DMSO	0	0.0370981	Parabacteroides merdae
2132	DMSO	0	0.045931	Phocaeicola vulgatus
2132	DMSO	0	0.0144252	Roseburia intestinalis
2132	DMSO	0	0.0146144	Ruminococcus_B gnavus
2132	DMSO	0	0.191351	Sarcina perfringens
2132	DMSO	0	0.00333735	Streptococcus parasanguinis
2132	DMSO	0	0.0103236	Streptococcus salivarius
2132	DMSO	0	0.0494569	Thomasclavelia ramosa
2132	DMSO	0	0.0168743	Veillonella parvula
2092	Clindamycin	20	0	Agathobacter rectalis
2093	Clindamycin	20	0	Agathobacter rectalis
2094	Clindamycin	20	0	Agathobacter rectalis
2095	Sertindole	160	0	Agathobacter rectalis
2096	Sertindole	160	0	Agathobacter rectalis
2097	Sertindole	160	0	Agathobacter rectalis

## Sheet: ED9D
Drug	Concentration	Donor	IC25
Clomipramin	160	Donor1	80 - 160
Doxorubicin	40	Donor1	20 - 40
Vancomycin	2.5	Donor1	1.25 - 2.5
Metformin	160	Donor1	> 160
Methotrexate	40	Donor1	> 40
Omeprazole	160	Donor1	> 160
Pentamidine	20	Donor1	10 - 20
Sertindole	40	Donor1	20 - 40
Simvastatin	40	Donor1	20 - 40
Tazobactam	160	Donor1	80 - 160
Telmisartan	160	Donor1	> 160
Terfenadine	40	Donor1	20 - 40
Tiratricol	40	Donor1	20 - 40
Zafirlukast	20	Donor1	10 - 20
Clindamycin	1.25	Donor1	< 1.25
Clomiphene	20	Donor1	10 - 20
Clotrimazole	40	Donor1	20 - 40
Acarbose	160	Donor1	> 160
Amlodipine	40	Donor1	> 40
Chlorpromazine	80	Donor1	40 - 80
Clathromycin	1.25	Donor1	< 1.25
Doxycycline	1.25	Donor1	< 1.25
Erythromycin	1.25	Donor1	< 1.25
Floxuridine	1.25	Donor1	< 1.25
Metamizol	160	Donor1	> 160
Acarbose	160	Donor2	> 160
Amlodipine	40	Donor2	> 40
Clomipramin	160	Donor2	80 - 160
Doxorubicin	40	Donor2	20 - 40
Vancomycin	1.25	Donor2	< 1.25
Sertindole	40	Donor2	20 - 40
Simvastatin	40	Donor2	20 - 40
Tazobactam	80	Donor2	40 - 80
Telmisartan	160	Donor2	> 160
Terfenadine	20	Donor2	10 - 20
Tiratricol	20	Donor2	10 - 20
Zafirlukast	10	Donor2	5 - 10
Clindamycin	1.25	Donor2	< 1.25
Clomiphene	20	Donor2	10 - 20
Clotrimazole	20	Donor2	10 - 20
Doxycycline	1.25	Donor2	< 1.25
Erythromycin	1.25	Donor2	< 1.25
Floxuridine	1.25	Donor2	< 1.25
Chlorpromazine	80	Donor2	40 - 80
Clathromycin	1.25	Donor2	< 1.25
Omeprazole	160	Donor2	> 160
Pentamidine	5	Donor2	2.5 - 5
Metamizol	160	Donor2	> 160
Metformin	160	Donor2	80 - 160
Methotrexate	40	Donor2	> 40
Chlorpromazine	80	Donor3	40 - 80
Acarbose	160	Donor3	> 160
Amlodipine	40	Donor3	> 40
Clomipramin	160	Donor3	80 - 160
Doxorubicin	80	Donor3	40 - 80
Vancomycin	2.5	Donor3	1.25 - 2.5
Terfenadine	40	Donor3	20 - 40
Tiratricol	40	Donor3	20 - 40
Zafirlukast	40	Donor3	20 - 40
Clindamycin	1.25	Donor3	< 1.25
Clomiphene	40	Donor3	20 - 40
Clotrimazole	40	Donor3	20 - 40
Doxycycline	1.25	Donor3	< 1.25
Erythromycin	1.25	Donor3	< 1.25
Floxuridine	10	Donor3	5 - 10
Metamizol	160	Donor3	> 160
Metformin	160	Donor3	> 160
Methotrexate	40	Donor3	> 40
Clathromycin	1.25	Donor3	< 1.25
Omeprazole	160	Donor3	> 160
Pentamidine	5	Donor3	2.5 - 5
Sertindole	40	Donor3	20 - 40
Simvastatin	40	Donor3	20 - 40
Tazobactam	80	Donor3	40 - 80
Telmisartan	160	Donor3	> 160
Clomiphene	40	Donor4	20 - 40
Acarbose	160	Donor4	> 160
Amlodipine	40	Donor4	> 40
Chlorpromazine	160	Donor4	80 - 160
Clathromycin	1.25	Donor4	< 1.25
Clindamycin	1.25	Donor4	< 1.25
Clomipramin	160	Donor4	80 - 160
Doxorubicin	40	Donor4	20 - 40
Vancomycin	2.5	Donor4	1.25 - 2.5
Doxycycline	1.25	Donor4	< 1.25
Erythromycin	1.25	Donor4	< 1.25
Floxuridine	2.5	Donor4	1.25 - 2.5
Metamizol	160	Donor4	> 160
Metformin	160	Donor4	> 160
Methotrexate	40	Donor4	> 40
Omeprazole	160	Donor4	> 160
Pentamidine	20	Donor4	10 - 20
Clotrimazole	40	Donor4	20 - 40
Sertindole	80	Donor4	40 - 80
Simvastatin	40	Donor4	20 - 40
Tazobactam	40	Donor4	20 - 40
Telmisartan	160	Donor4	> 160
Terfenadine	40	Donor4	20 - 40
Tiratricol	40	Donor4	20 - 40
Zafirlukast	20	Donor4	10 - 20
Erythromycin	1.25	Donor5	< 1.25
Floxuridine	5	Donor5	2.5 - 5
Clomipramin	160	Donor5	> 160
Doxorubicin	160	Donor5	> 160
Vancomycin	1.25	Donor5	< 1.25
Chlorpromazine	160	Donor5	80 - 160
Clathromycin	1.25	Donor5	< 1.25
Clindamycin	1.25	Donor5	< 1.25
Clomiphene	20	Donor5	10 - 20
Clotrimazole	20	Donor5	10 - 20
Doxycycline	1.25	Donor5	< 1.25
Acarbose	160	Donor5	> 160
Amlodipine	40	Donor5	> 40
Methotrexate	40	Donor5	> 40
Omeprazole	160	Donor5	> 160
Pentamidine	5	Donor5	2.5 - 5
Metamizol	160	Donor5	> 160
Metformin	160	Donor5	> 160
Terfenadine	40	Donor5	20 - 40
Tiratricol	20	Donor5	10 - 20
Zafirlukast	5	Donor5	2.5 - 5
Tazobactam	160	Donor5	> 160
Telmisartan	160	Donor5	> 160
Sertindole	40	Donor5	20 - 40
Simvastatin	40	Donor5	20 - 40
Erythromycin	80	Donor6	40 - 80
Floxuridine	5	Donor6	2.5 - 5
Metamizol	160	Donor6	> 160
Metformin	160	Donor6	> 160
Clomipramin	160	Donor6	80 - 160
Doxorubicin	40	Donor6	20 - 40
Vancomycin	1.25	Donor6	< 1.25
Acarbose	160	Donor6	> 160
Amlodipine	40	Donor6	> 40
Chlorpromazine	160	Donor6	80 - 160
Clathromycin	80	Donor6	40 - 80
Clindamycin	10	Donor6	5 - 10
Clomiphene	40	Donor6	20 - 40
Clotrimazole	40	Donor6	20 - 40
Doxycycline	1.25	Donor6	< 1.25
Sertindole	80	Donor6	40 - 80
Simvastatin	40	Donor6	20 - 40
Tazobactam	160	Donor6	> 160
Telmisartan	160	Donor6	80 - 160
Methotrexate	40	Donor6	> 40
Omeprazole	160	Donor6	> 160
Pentamidine	10	Donor6	5 - 10
Zafirlukast	10	Donor6	5 - 10
Terfenadine	80	Donor6	40 - 80
Tiratricol	20	Donor6	10 - 20
Doxorubicin	40	Donor7	20 - 40
Clomipramin	80	Donor7	40 - 80
Omeprazole	160	Donor7	> 160
Vancomycin	1.25	Donor7	< 1.25
Acarbose	160	Donor7	> 160
Amlodipine	40	Donor7	> 40
Chlorpromazine	80	Donor7	40 - 80
Clathromycin	1.25	Donor7	< 1.25
Clindamycin	1.25	Donor7	< 1.25
Clomiphene	20	Donor7	10 - 20
Clotrimazole	10	Donor7	5 - 10
Doxycycline	1.25	Donor7	< 1.25
Erythromycin	1.25	Donor7	< 1.25
Floxuridine	5	Donor7	2.5 - 5
Metamizol	160	Donor7	> 160
Metformin	160	Donor7	> 160
Methotrexate	40	Donor7	> 40
Tiratricol	20	Donor7	10 - 20
Zafirlukast	5	Donor7	2.5 - 5
Pentamidine	5	Donor7	2.5 - 5
Tazobactam	160	Donor7	> 160
Sertindole	20	Donor7	10 - 20
Simvastatin	40	Donor7	20 - 40
Telmisartan	160	Donor7	80 - 160
Terfenadine	20	Donor7	10 - 20
Vancomycin	1.25	Donor8	< 1.25
Clomipramin	160	Donor8	80 - 160
Doxorubicin	160	Donor8	> 160
Acarbose	160	Donor8	> 160
Amlodipine	40	Donor8	> 40
Chlorpromazine	160	Donor8	80 - 160
Clathromycin	1.25	Donor8	< 1.25
Clindamycin	1.25	Donor8	< 1.25
Clomiphene	40	Donor8	20 - 40
Clotrimazole	40	Donor8	20 - 40
Doxycycline	1.25	Donor8	< 1.25
Erythromycin	1.25	Donor8	< 1.25
Floxuridine	10	Donor8	5 - 10
Metamizol	160	Donor8	> 160
Metformin	160	Donor8	> 160
Methotrexate	40	Donor8	> 40
Omeprazole	160	Donor8	> 160
Pentamidine	5	Donor8	2.5 - 5
Sertindole	40	Donor8	20 - 40
Simvastatin	40	Donor8	20 - 40
Tazobactam	160	Donor8	> 160
Telmisartan	160	Donor8	> 160
Terfenadine	40	Donor8	20 - 40
Tiratricol	40	Donor8	20 - 40
Zafirlukast	10	Donor8	5 - 10

## Sheet: ED9E
Subject	Drug	Concentration	log2FC_stool	log2FC_lumi_Com20	log2FC_lumi_Com21
LM0128	Chlorpromazine	10	-0.249814	0.785254	0.496838
LM0128	Chlorpromazine	20	0.139383	0.514244	0.0864081
LM0128	Chlorpromazine	40	-0.347941	0.452346	0.307519
LM0128	Chlorpromazine	80	-0.144134	0.863619	1.579
LM0128	Chlorpromazine	160	1.82551	1.74452	2.69458
LM0128	Clindamycin	10	3.1601	3.85561	2.12442
LM0128	Clindamycin	20	3.32001	3.60766	1.94341
LM0128	Clindamycin	40	3.14933	3.39243	1.87391
LM0128	Clindamycin	80	5.48646	3.1663	2.93476
LM0128	Clindamycin	160	4.98867	2.2915	4.468
LM0128	Clomiphene	80	0.00220752	1.59497	1.99461
LM0128	Clomiphene	160	0.071027	3.86349	2.4529
LM0128	Clotrimazole	2.5	-0.189097	0.0746077	0.129708
LM0128	Clotrimazole	5	-0.846043	-0.164931	0.395798
LM0128	Clotrimazole	10	-0.296883	-0.613599	0.163345
LM0128	Clotrimazole	20	0.0286309	-0.234755	-0.0136029
LM0128	Clotrimazole	40	0.671465	0.161078	0.615131
LM0128	Floxuridine	40	-0.192274	2.41321	1.88194
LM0128	Floxuridine	80	0.450348	1.84474	1.95701
LM0128	Floxuridine	160	1.18407	0.721541	2.20012
LM0128	Sertindole	40	-0.364858	0.716436	-0.0585145
LM0128	Sertindole	80	0.37543	1.62981	0.86726
LM0128	Sertindole	160	0.266407	3.81444	2.45788
LM0128	Simvastatin	10	-0.906789	0.444071	0.34498
LM0128	Simvastatin	20	-0.529451	-0.0644335	-0.279177
LM0128	Simvastatin	40	-1.2139	0.060279	0.122795
LM0128	Simvastatin	80	1.57152	1.88951	1.22202
LM0128	Simvastatin	160	1.55844	1.52349	1.97556
LM0128	Terfenadine	80	0.0707683	0.613854	1.58461
LM0128	Terfenadine	160	-0.0587207	3.35397	2.72459
LM0128	Tiratricol	40	-0.583535	-0.02742	0.904214
LM0128	Tiratricol	80	-0.779188	1.55624	1.22887
LM0128	Tiratricol	160	-0.111478	3.68291	2.32824
LM0128	Zafirlukast	80	-1.02161	-1.38494	0.307553
LM0128	Zafirlukast	160	-1.07063	-1.3243	0.564279
LM0129	Chlorpromazine	10	1.27993	0.785254	0.496838
LM0129	Chlorpromazine	20	1.15907	0.514244	0.0864081
LM0129	Chlorpromazine	40	0.599319	0.452346	0.307519
LM0129	Chlorpromazine	80	-0.624823	0.863619	1.579
LM0129	Chlorpromazine	160	4.3637	1.74452	2.69458
LM0129	Clindamycin	10	0.451614	3.85561	2.12442
LM0129	Clindamycin	20	-0.256943	3.60766	1.94341
LM0129	Clindamycin	40	0.274706	3.39243	1.87391
LM0129	Clindamycin	80	0.612167	3.1663	2.93476
LM0129	Clindamycin	160	1.33298	2.2915	4.468
LM0129	Clomiphene	80	0.451112	1.59497	1.99461
LM0129	Clomiphene	160	0.475409	3.86349	2.4529
LM0129	Clotrimazole	2.5	1.29374	0.0746077	0.129708
LM0129	Clotrimazole	5	-0.492102	-0.164931	0.395798
LM0129	Clotrimazole	10	-0.262945	-0.613599	0.163345
LM0129	Clotrimazole	20	-1.25674	-0.234755	-0.0136029
LM0129	Clotrimazole	40	-1.01108	0.161078	0.615131
LM0129	Floxuridine	40	-0.16998	2.41321	1.88194
LM0129	Floxuridine	80	0.281986	1.84474	1.95701
LM0129	Floxuridine	160	0.819427	0.721541	2.20012
LM0129	Sertindole	40	-0.0309945	0.716436	-0.0585145
LM0129	Sertindole	80	0.40244	1.62981	0.86726
LM0129	Sertindole	160	0.447452	3.81444	2.45788
LM0129	Simvastatin	10	0.00952305	0.444071	0.34498
LM0129	Simvastatin	20	0.271077	-0.0644335	-0.279177
LM0129	Simvastatin	40	-0.50946	0.060279	0.122795
LM0129	Simvastatin	80	0.523488	1.88951	1.22202
LM0129	Simvastatin	160	2.58115	1.52349	1.97556
LM0129	Terfenadine	80	0.374627	0.613854	1.58461
LM0129	Terfenadine	160	0.344359	3.35397	2.72459
LM0129	Tiratricol	40	-0.308683	-0.02742	0.904214
LM0129	Tiratricol	80	-0.251365	1.55624	1.22887
LM0129	Tiratricol	160	-0.376911	3.68291	2.32824
LM0129	Zafirlukast	80	-0.864584	-1.38494	0.307553
LM0129	Zafirlukast	160	-1.11197	-1.3243	0.564279
LM0130	Chlorpromazine	10	0.748087	0.785254	0.496838
LM0130	Chlorpromazine	20	0.42726	0.514244	0.0864081
LM0130	Chlorpromazine	40	0.492371	0.452346	0.307519
LM0130	Chlorpromazine	80	0.850229	0.863619	1.579
LM0130	Chlorpromazine	160	3.59312	1.74452	2.69458
LM0130	Clindamycin	10	3.34174	3.85561	2.12442
LM0130	Clindamycin	20	3.12489	3.60766	1.94341
LM0130	Clindamycin	40	3.38984	3.39243	1.87391
LM0130	Clindamycin	80	3.64281	3.1663	2.93476
LM0130	Clindamycin	160	5.41422	2.2915	4.468
LM0130	Clomiphene	80	1.39778	1.59497	1.99461
LM0130	Clomiphene	160	1.52481	3.86349	2.4529
LM0130	Clotrimazole	2.5	0.272433	0.0746077	0.129708
LM0130	Clotrimazole	5	0.14363	-0.164931	0.395798
LM0130	Clotrimazole	10	-0.318358	-0.613599	0.163345
LM0130	Clotrimazole	20	-0.855672	-0.234755	-0.0136029
LM0130	Clotrimazole	40	0.120007	0.161078	0.615131
LM0130	Floxuridine	40	0.811895	2.41321	1.88194
LM0130	Floxuridine	80	0.840862	1.84474	1.95701
LM0130	Floxuridine	160	1.58574	0.721541	2.20012
LM0130	Sertindole	40	0.0789512	0.716436	-0.0585145
LM0130	Sertindole	80	1.34839	1.62981	0.86726
LM0130	Sertindole	160	1.61002	3.81444	2.45788
LM0130	Simvastatin	10	0.467201	0.444071	0.34498
LM0130	Simvastatin	20	0.446368	-0.0644335	-0.279177
LM0130	Simvastatin	40	0.395531	0.060279	0.122795
LM0130	Simvastatin	80	0.835752	1.88951	1.22202
LM0130	Simvastatin	160	1.97548	1.52349	1.97556
LM0130	Terfenadine	80	1.64358	0.613854	1.58461
LM0130	Terfenadine	160	1.68714	3.35397	2.72459
LM0130	Tiratricol	40	0.248038	-0.02742	0.904214
LM0130	Tiratricol	80	0.794591	1.55624	1.22887
LM0130	Tiratricol	160	1.40155	3.68291	2.32824
LM0130	Zafirlukast	80	0.137101	-1.38494	0.307553
LM0130	Zafirlukast	160	0.021651	-1.3243	0.564279
LM0131	Chlorpromazine	10	-0.0657439	0.785254	0.496838
LM0131	Chlorpromazine	20	0.00815322	0.514244	0.0864081
LM0131	Chlorpromazine	40	0.292849	0.452346	0.307519
LM0131	Chlorpromazine	80	0.746736	0.863619	1.579
LM0131	Chlorpromazine	160	2.57557	1.74452	2.69458
LM0131	Clindamycin	10	0.445808	3.85561	2.12442
LM0131	Clindamycin	20	0.514393	3.60766	1.94341
LM0131	Clindamycin	40	1.42532	3.39243	1.87391
LM0131	Clindamycin	80	0.429203	3.1663	2.93476
LM0131	Clindamycin	160	-1.3795	2.2915	4.468
LM0131	Clomiphene	80	1.14696	1.59497	1.99461
LM0131	Clomiphene	160	1.09672	3.86349	2.4529
LM0131	Clotrimazole	2.5	0.331382	0.0746077	0.129708
LM0131	Clotrimazole	5	-0.0903896	-0.164931	0.395798
LM0131	Clotrimazole	10	-0.302269	-0.613599	0.163345
LM0131	Clotrimazole	20	-0.262469	-0.234755	-0.0136029
LM0131	Clotrimazole	40	0.893906	0.161078	0.615131
LM0131	Floxuridine	40	-0.164206	2.41321	1.88194
LM0131	Floxuridine	80	0.751212	1.84474	1.95701
LM0131	Floxuridine	160	1.54675	0.721541	2.20012
LM0131	Sertindole	40	0.18647	0.716436	-0.0585145
LM0131	Sertindole	80	0.962004	1.62981	0.86726
LM0131	Sertindole	160	0.882448	3.81444	2.45788
LM0131	Simvastatin	10	-0.188404	0.444071	0.34498
LM0131	Simvastatin	20	0.700181	-0.0644335	-0.279177
LM0131	Simvastatin	40	0.320775	0.060279	0.122795
LM0131	Simvastatin	80	2.08461	1.88951	1.22202
LM0131	Simvastatin	160	1.68081	1.52349	1.97556
LM0131	Terfenadine	80	1.04032	0.613854	1.58461
LM0131	Terfenadine	160	0.798061	3.35397	2.72459
LM0131	Tiratricol	40	0.216868	-0.02742	0.904214
LM0131	Tiratricol	80	0.493037	1.55624	1.22887
LM0131	Tiratricol	160	0.670872	3.68291	2.32824
LM0131	Zafirlukast	80	0.000750502	-1.38494	0.307553
LM0131	Zafirlukast	160	-0.0589188	-1.3243	0.564279
LM0132	Chlorpromazine	10	0.879521	0.785254	0.496838
LM0132	Chlorpromazine	20	-0.0471575	0.514244	0.0864081
LM0132	Chlorpromazine	40	-0.200301	0.452346	0.307519
LM0132	Chlorpromazine	80	0.724676	0.863619	1.579
LM0132	Chlorpromazine	160	2.43915	1.74452	2.69458
LM0132	Clindamycin	10	1.45495	3.85561	2.12442
LM0132	Clindamycin	20	1.29024	3.60766	1.94341
LM0132	Clindamycin	40	0.984473	3.39243	1.87391
LM0132	Clindamycin	80	0.597336	3.1663	2.93476
LM0132	Clindamycin	160	0.283407	2.2915	4.468
LM0132	Clomiphene	80	1.69034	1.59497	1.99461
LM0132	Clomiphene	160	2.0127	3.86349	2.4529
LM0132	Clotrimazole	2.5	0.948104	0.0746077	0.129708
LM0132	Clotrimazole	5	1.07901	-0.164931	0.395798
LM0132	Clotrimazole	10	0.69755	-0.613599	0.163345
LM0132	Clotrimazole	20	1.03157	-0.234755	-0.0136029
LM0132	Clotrimazole	40	2.0846	0.161078	0.615131
LM0132	Floxuridine	40	1.84853	2.41321	1.88194
LM0132	Floxuridine	80	2.34302	1.84474	1.95701
LM0132	Floxuridine	160	2.79176	0.721541	2.20012
LM0132	Sertindole	40	0.0775242	0.716436	-0.0585145
LM0132	Sertindole	80	1.7448	1.62981	0.86726
LM0132	Sertindole	160	2.1585	3.81444	2.45788
LM0132	Simvastatin	10	0.407163	0.444071	0.34498
LM0132	Simvastatin	20	-0.0961898	-0.0644335	-0.279177
LM0132	Simvastatin	40	0.502246	0.060279	0.122795
LM0132	Simvastatin	80	-0.357852	1.88951	1.22202
LM0132	Simvastatin	160	1.03458	1.52349	1.97556
LM0132	Terfenadine	80	2.34335	0.613854	1.58461
LM0132	Terfenadine	160	2.09149	3.35397	2.72459
LM0132	Tiratricol	40	0.674917	-0.02742	0.904214
LM0132	Tiratricol	80	1.13615	1.55624	1.22887
LM0132	Tiratricol	160	1.98068	3.68291	2.32824
LM0132	Zafirlukast	80	1.36234	-1.38494	0.307553
LM0132	Zafirlukast	160	1.11369	-1.3243	0.564279
LM0133	Chlorpromazine	10	-0.476118	0.785254	0.496838
LM0133	Chlorpromazine	20	-0.342823	0.514244	0.0864081
LM0133	Chlorpromazine	40	-1.47306	0.452346	0.307519
LM0133	Chlorpromazine	80	-0.355014	0.863619	1.579
LM0133	Chlorpromazine	160	2.96506	1.74452	2.69458
LM0133	Clindamycin	10	1.31818	3.85561	2.12442
LM0133	Clindamycin	20	2.378	3.60766	1.94341
LM0133	Clindamycin	40	2.8988	3.39243	1.87391
LM0133	Clindamycin	80	4.49796	3.1663	2.93476
LM0133	Clindamycin	160	5.33884	2.2915	4.468
LM0133	Clomiphene	80	1.86219	1.59497	1.99461
LM0133	Clomiphene	160	1.79958	3.86349	2.4529
LM0133	Clotrimazole	2.5	0.74552	0.0746077	0.129708
LM0133	Clotrimazole	5	-0.00940686	-0.164931	0.395798
LM0133	Clotrimazole	10	-1.81153	-0.613599	0.163345
LM0133	Clotrimazole	20	-0.56473	-0.234755	-0.0136029
LM0133	Clotrimazole	40	0.866706	0.161078	0.615131
LM0133	Floxuridine	40	1.20271	2.41321	1.88194
LM0133	Floxuridine	80	2.22563	1.84474	1.95701
LM0133	Floxuridine	160	2.94934	0.721541	2.20012
LM0133	Sertindole	40	0.0426569	0.716436	-0.0585145
LM0133	Sertindole	80	0.541858	1.62981	0.86726
LM0133	Sertindole	160	1.77917	3.81444	2.45788
LM0133	Simvastatin	10	0.460838	0.444071	0.34498
LM0133	Simvastatin	20	-0.342651	-0.0644335	-0.279177
LM0133	Simvastatin	40	-1.36142	0.060279	0.122795
LM0133	Simvastatin	80	1.88362	1.88951	1.22202
LM0133	Simvastatin	160	1.92364	1.52349	1.97556
LM0133	Terfenadine	80	0.905127	0.613854	1.58461
LM0133	Terfenadine	160	1.63126	3.35397	2.72459
LM0133	Tiratricol	40	-0.105786	-0.02742	0.904214
LM0133	Tiratricol	80	0.336066	1.55624	1.22887
LM0133	Tiratricol	160	0.853064	3.68291	2.32824
LM0133	Zafirlukast	80	-0.229625	-1.38494	0.307553
LM0133	Zafirlukast	160	0.242126	-1.3243	0.564279
LM0134	Chlorpromazine	10	0.23979	0.785254	0.496838
LM0134	Chlorpromazine	20	-0.108239	0.514244	0.0864081
LM0134	Chlorpromazine	40	-0.31179	0.452346	0.307519
LM0134	Chlorpromazine	80	0.54503	0.863619	1.579
LM0134	Chlorpromazine	160	0.977876	1.74452	2.69458
LM0134	Clindamycin	10	2.94272	3.85561	2.12442
LM0134	Clindamycin	20	3.05213	3.60766	1.94341
LM0134	Clindamycin	40	3.06952	3.39243	1.87391
LM0134	Clindamycin	80	4.61314	3.1663	2.93476
LM0134	Clindamycin	160	5.49633	2.2915	4.468
LM0134	Clomiphene	80	1.07312	1.59497	1.99461
LM0134	Clomiphene	160	1.15127	3.86349	2.4529
LM0134	Clotrimazole	2.5	0.686708	0.0746077	0.129708
LM0134	Clotrimazole	5	0.194185	-0.164931	0.395798
LM0134	Clotrimazole	10	0.207499	-0.613599	0.163345
LM0134	Clotrimazole	20	-0.260239	-0.234755	-0.0136029
LM0134	Clotrimazole	40	0.192292	0.161078	0.615131
LM0134	Floxuridine	40	0.0746213	2.41321	1.88194
LM0134	Floxuridine	80	0.584844	1.84474	1.95701
LM0134	Floxuridine	160	1.48727	0.721541	2.20012
LM0134	Sertindole	40	0.0601229	0.716436	-0.0585145
LM0134	Sertindole	80	1.16028	1.62981	0.86726
LM0134	Sertindole	160	1.36955	3.81444	2.45788
LM0134	Simvastatin	10	0.246777	0.444071	0.34498
LM0134	Simvastatin	20	-0.00561615	-0.0644335	-0.279177
LM0134	Simvastatin	40	0.374027	0.060279	0.122795
LM0134	Simvastatin	80	1.56748	1.88951	1.22202
LM0134	Simvastatin	160	1.9538	1.52349	1.97556
LM0134	Terfenadine	80	1.2319	0.613854	1.58461
LM0134	Terfenadine	160	1.19237	3.35397	2.72459
LM0134	Tiratricol	40	0.133264	-0.02742	0.904214
LM0134	Tiratricol	80	0.448893	1.55624	1.22887
LM0134	Tiratricol	160	1.18997	3.68291	2.32824
LM0134	Zafirlukast	80	0.070695	-1.38494	0.307553
LM0134	Zafirlukast	160	-0.0488559	-1.3243	0.564279
LM0135	Chlorpromazine	10	0.271928	0.785254	0.496838
LM0135	Chlorpromazine	20	0.387094	0.514244	0.0864081
LM0135	Chlorpromazine	40	0.956744	0.452346	0.307519
LM0135	Chlorpromazine	80	0.789244	0.863619	1.579
LM0135	Chlorpromazine	160	3.08327	1.74452	2.69458
LM0135	Clindamycin	10	2.52809	3.85561	2.12442
LM0135	Clindamycin	20	2.5806	3.60766	1.94341
LM0135	Clindamycin	40	2.54501	3.39243	1.87391
LM0135	Clindamycin	80	2.16655	3.1663	2.93476
LM0135	Clindamycin	160	1.9183	2.2915	4.468
LM0135	Clomiphene	80	1.97537	1.59497	1.99461
LM0135	Clomiphene	160	2.16189	3.86349	2.4529
LM0135	Clotrimazole	2.5	0.744053	0.0746077	0.129708
LM0135	Clotrimazole	5	0.656097	-0.164931	0.395798
LM0135	Clotrimazole	10	0.698954	-0.613599	0.163345
LM0135	Clotrimazole	20	-0.109055	-0.234755	-0.0136029
LM0135	Clotrimazole	40	1.91718	0.161078	0.615131
LM0135	Floxuridine	40	1.05697	2.41321	1.88194
LM0135	Floxuridine	80	1.5877	1.84474	1.95701
LM0135	Floxuridine	160	2.0941	0.721541	2.20012
LM0135	Sertindole	40	0.220574	0.716436	-0.0585145
LM0135	Sertindole	80	1.77711	1.62981	0.86726
LM0135	Sertindole	160	2.31804	3.81444	2.45788
LM0135	Simvastatin	10	0.00218095	0.444071	0.34498
LM0135	Simvastatin	20	-0.146458	-0.0644335	-0.279177
LM0135	Simvastatin	40	0.145193	0.060279	0.122795
LM0135	Simvastatin	80	2.53894	1.88951	1.22202
LM0135	Simvastatin	160	2.56275	1.52349	1.97556
LM0135	Terfenadine	80	1.64115	0.613854	1.58461
LM0135	Terfenadine	160	2.01665	3.35397	2.72459
LM0135	Tiratricol	40	0.33687	-0.02742	0.904214
LM0135	Tiratricol	80	1.03895	1.55624	1.22887
LM0135	Tiratricol	160	1.29255	3.68291	2.32824
LM0135	Zafirlukast	80	0.906903	-1.38494	0.307553
LM0135	Zafirlukast	160	0.728041	-1.3243	0.564279
