# Supplementary material for: Non-antibiotics disrupt colonization resistance against enteropathogens
Source: Nature. 2025 Jul 16;644(8076):497–505. doi: 10.1038/s41586-025-09217-2 (PMC12350171; doi:10.1038/s41586-025-09217-2)
Supplement: Supplementary file 19 — Source Data Extended Data Fig. 10 [file 41586_2025_9217_MOESM19_ESM.xlsx]

## Sheet: ED10A
Mouse	Counts	Organ	Treatment
B230	19	Spleen	DMSO
B230	59	Liver	DMSO
B230	9	mLN	DMSO
B231	19	Spleen	DMSO
B231	59	Liver	DMSO
B231	9	mLN	DMSO
B232	19	Spleen	Terfenadine
B232	59	Liver	Terfenadine
B232	9	mLN	Terfenadine
B233	19	Spleen	Terfenadine
B233	59	Liver	Terfenadine
B233	9	mLN	Terfenadine
B234	19	Spleen	Terfenadine
B234	59	Liver	Terfenadine
B234	9	mLN	Terfenadine
B235	20	Spleen	Zafirlukast
B235	120	Liver	Zafirlukast
B235	460	mLN	Zafirlukast
B236	19	Spleen	Zafirlukast
B236	59	Liver	Zafirlukast
B236	40	mLN	Zafirlukast
B237	19	Spleen	Zafirlukast
B237	59	Liver	Zafirlukast
B237	9	mLN	Zafirlukast
B253	19	Spleen	DMSO
B253	59	Liver	DMSO
B253	9	mLN	DMSO
B254	19	Spleen	DMSO
B254	59	Liver	DMSO
B254	9	mLN	DMSO
B255	19	Spleen	DMSO
B255	59	Liver	DMSO
B255	9	mLN	DMSO
B256	19	Spleen	Zafirlukast
B256	59	Liver	Zafirlukast
B256	9	mLN	Zafirlukast
B257	19	Spleen	Zafirlukast
B257	59	Liver	Zafirlukast
B257	9	mLN	Zafirlukast
B258	19	Spleen	Zafirlukast
B258	59	Liver	Zafirlukast
B258	9	mLN	Zafirlukast
B259	19	Spleen	Zafirlukast
B259	59	Liver	Zafirlukast
B259	9	mLN	Zafirlukast
B260	20	Spleen	Terfenadine
B260	59	Liver	Terfenadine
B260	9	mLN	Terfenadine
B261	19	Spleen	Terfenadine
B261	59	Liver	Terfenadine
B261	9	mLN	Terfenadine
B262	19	Spleen	Terfenadine
B262	59	Liver	Terfenadine
B262	9	mLN	Terfenadine
B263	19	Spleen	Terfenadine
B263	59	Liver	Terfenadine
B263	9	mLN	Terfenadine
B269	20	Spleen	Chlorpromazine
B269	59	Liver	Chlorpromazine
B269	9	mLN	Chlorpromazine
B270	19	Spleen	Chlorpromazine
B270	59	Liver	Chlorpromazine
B270	9	mLN	Chlorpromazine
B271	19	Spleen	Chlorpromazine
B271	59	Liver	Chlorpromazine
B271	9	mLN	Chlorpromazine
B272	19	Spleen	Chlorpromazine
B272	59	Liver	Chlorpromazine
B272	9	mLN	Chlorpromazine
B273	19	Spleen	Chlorpromazine
B273	59	Liver	Chlorpromazine
B273	9	mLN	Chlorpromazine
B312	20	Spleen	DMSO
B312	900	Liver	DMSO
B312	30	mLN	DMSO
B313	19	Spleen	DMSO
B313	59	Liver	DMSO
B313	9	mLN	DMSO
B314	19	Spleen	DMSO
B314	59	Liver	DMSO
B314	9	mLN	DMSO
B315	19	Spleen	Chlorpromazine
B315	59	Liver	Chlorpromazine
B315	9	mLN	Chlorpromazine
B316	19	Spleen	Chlorpromazine
B316	59	Liver	Chlorpromazine
B316	9	mLN	Chlorpromazine
B317	20	Spleen	Chlorpromazine
B317	60	Liver	Chlorpromazine
B317	1480	mLN	Chlorpromazine
B318	19	Spleen	Clotrimazole
B318	59	Liver	Clotrimazole
B318	9	mLN	Clotrimazole
B319	19	Spleen	Clotrimazole
B319	59	Liver	Clotrimazole
B319	9	mLN	Clotrimazole
B320	19	Spleen	Clotrimazole
B320	59	Liver	Clotrimazole
B320	9	mLN	Clotrimazole
B321	19	Spleen	Clotrimazole
B321	59	Liver	Clotrimazole
B321	9	mLN	Clotrimazole
B322	19	Spleen	Clotrimazole
B322	59	Liver	Clotrimazole
B322	30	mLN	Clotrimazole
B323	19	Spleen	Clotrimazole
B323	59	Liver	Clotrimazole
B323	9	mLN	Clotrimazole
B324	19	Spleen	Clotrimazole
B324	59	Liver	Clotrimazole
B324	9	mLN	Clotrimazole
B325	19	Spleen	Terfenadine
B325	59	Liver	Terfenadine
B325	9	mLN	Terfenadine
B326	19	Spleen	Zafirlukast
B326	59	Liver	Zafirlukast
B326	9	mLN	Zafirlukast

## Sheet: ED10B
Mouse	Counts	Organ	Treatment
B182	19	Spleen	DMSO
B182	59	Liver	DMSO
B182	9	mLN	DMSO
B183	19	Spleen	DMSO
B183	59	Liver	DMSO
B183	9	mLN	DMSO
B184	19	Spleen	DMSO
B184	59	Liver	DMSO
B184	9	mLN	DMSO
B188	19	Spleen	Chlorpromazine
B188	59	Liver	Chlorpromazine
B188	9	mLN	Chlorpromazine
B189	19	Spleen	Chlorpromazine
B189	59	Liver	Chlorpromazine
B189	9	mLN	Chlorpromazine
B191	19	Spleen	Clotrimazole
B191	59	Liver	Clotrimazole
B191	20	mLN	Clotrimazole
B192	120	Spleen	Clotrimazole
B192	60	Liver	Clotrimazole
B192	9	mLN	Clotrimazole
B193	19	Spleen	Clotrimazole
B193	59	Liver	Clotrimazole
B193	50	mLN	Clotrimazole
B194	19	Spleen	Clomiphene
B194	59	Liver	Clomiphene
B194	9	mLN	Clomiphene
B196	19	Spleen	Clomiphene
B196	59	Liver	Clomiphene
B196	9	mLN	Clomiphene
B200	19	Spleen	DMSO
B200	59	Liver	DMSO
B200	9	mLN	DMSO
B202	19	Spleen	DMSO
B202	59	Liver	DMSO
B202	9	mLN	DMSO
B215	19	Spleen	Zafirlukast
B215	59	Liver	Zafirlukast
B215	9	mLN	Zafirlukast
B216	19	Spleen	Zafirlukast
B216	59	Liver	Zafirlukast
B216	210	mLN	Zafirlukast
B217	19	Spleen	Zafirlukast
B217	59	Liver	Zafirlukast
B217	80	mLN	Zafirlukast
B222	19	Spleen	Clomiphene
B222	59	Liver	Clomiphene
B222	9	mLN	Clomiphene
B223	19	Spleen	Clomiphene
B223	59	Liver	Clomiphene
B223	50	mLN	Clomiphene
B238	19	Spleen	DMSO
B238	59	Liver	DMSO
B238	9	mLN	DMSO
B239	19	Spleen	DMSO
B239	59	Liver	DMSO
B239	9	mLN	DMSO
B240	19	Spleen	Clotrimazole
B240	59	Liver	Clotrimazole
B240	9	mLN	Clotrimazole
B241	19	Spleen	Clotrimazole
B241	59	Liver	Clotrimazole
B241	9	mLN	Clotrimazole
B242	19	Spleen	Clotrimazole
B242	59	Liver	Clotrimazole
B242	9	mLN	Clotrimazole
B243	19	Spleen	Chlorpromazine
B243	59	Liver	Chlorpromazine
B243	9	mLN	Chlorpromazine
B244	19	Spleen	Chlorpromazine
B244	59	Liver	Chlorpromazine
B244	9	mLN	Chlorpromazine
B245	19	Spleen	Chlorpromazine
B245	59	Liver	Chlorpromazine
B245	9	mLN	Chlorpromazine
B246	19	Spleen	Clomiphene
B246	59	Liver	Clomiphene
B246	9	mLN	Clomiphene
B247	19	Spleen	Clomiphene
B247	59	Liver	Clomiphene
B247	9	mLN	Clomiphene
B248	19	Spleen	Clomiphene
B248	59	Liver	Clomiphene
B248	9	mLN	Clomiphene
B249	19	Spleen	Zafirlukast
B249	59	Liver	Zafirlukast
B249	9	mLN	Zafirlukast
B250	19	Spleen	Zafirlukast
B250	59	Liver	Zafirlukast
B250	9	mLN	Zafirlukast
B251	19	Spleen	Zafirlukast
B251	59	Liver	Zafirlukast
B251	9	mLN	Zafirlukast
B252	19	Spleen	Zafirlukast
B252	59	Liver	Zafirlukast
B252	9	mLN	Zafirlukast
B274	19	Spleen	DMSO
B274	59	Liver	DMSO
B274	9	mLN	DMSO
B276	19	Spleen	Clotrimazole
B276	59	Liver	Clotrimazole
B276	9	mLN	Clotrimazole
B277	19	Spleen	Clotrimazole
B277	59	Liver	Clotrimazole
B277	9	mLN	Clotrimazole
B278	19	Spleen	Clotrimazole
B278	59	Liver	Clotrimazole
B278	9	mLN	Clotrimazole
B279	19	Spleen	Chlorpromazine
B279	59	Liver	Chlorpromazine
B279	10	mLN	Chlorpromazine
B280	19	Spleen	Chlorpromazine
B280	59	Liver	Chlorpromazine
B280	9	mLN	Chlorpromazine
B281	19	Spleen	Chlorpromazine
B281	59	Liver	Chlorpromazine
B281	10	mLN	Chlorpromazine
B282	19	Spleen	Chlorpromazine
B282	59	Liver	Chlorpromazine
B282	9	mLN	Chlorpromazine
B283	19	Spleen	Clomiphene
B283	59	Liver	Clomiphene
B283	9	mLN	Clomiphene
B284	19	Spleen	Clomiphene
B284	59	Liver	Clomiphene
B284	9	mLN	Clomiphene
B285	19	Spleen	Zafirlukast
B285	59	Liver	Zafirlukast
B285	9	mLN	Zafirlukast
B286	19	Spleen	Zafirlukast
B286	59	Liver	Zafirlukast
B286	9	mLN	Zafirlukast
B275	19	Spleen	DMSO
B275	59	Liver	DMSO
B275	9	mLN	DMSO
B306	19	Spleen	Terfenadine
B306	59	Liver	Terfenadine
B306	9	mLN	Terfenadine
B307	19	Spleen	Terfenadine
B307	59	Liver	Terfenadine
B307	9	mLN	Terfenadine
B308	19	Spleen	Terfenadine
B308	59	Liver	Terfenadine
B308	9	mLN	Terfenadine
B309	19	Spleen	Terfenadine
B309	59	Liver	Terfenadine
B309	9	mLN	Terfenadine
B310	200	Spleen	Terfenadine
B310	300	Liver	Terfenadine
B310	9	mLN	Terfenadine
B311	19	Spleen	Terfenadine
B311	59	Liver	Terfenadine
B311	9	mLN	Terfenadine
B209	19	Spleen	Terfenadine
B209	59	Liver	Terfenadine
B209	9	mLN	Terfenadine
B210	19	Spleen	Terfenadine
B210	59	Liver	Terfenadine
B210	9	mLN	Terfenadine
B211	19	Spleen	Terfenadine
B211	59	Liver	Terfenadine
B211	9	mLN	Terfenadine

## Sheet: ED10C
Mouse	Counts	Organ	Treatment
B327	640	Spleen	DMSO 25%
B328	28000	Spleen	DMSO 25%
B329	30000	Spleen	DMSO 25%
B330	40	Spleen	DMSO 25%
B331	244000	Spleen	DMSO 25%
B344	6000	Spleen	Terfenadine
B345	176000	Spleen	Terfenadine
B346	52000	Spleen	Terfenadine
B347	56000	Spleen	Terfenadine
B327	2940	Liver	DMSO 25%
B328	24000	Liver	DMSO 25%
B329	60000	Liver	DMSO 25%
B330	120	Liver	DMSO 25%
B331	126000	Liver	DMSO 25%
B344	3420	Liver	Terfenadine
B345	96000	Liver	Terfenadine
B346	42000	Liver	Terfenadine
B347	66000	Liver	Terfenadine
B327	42000	mLN	DMSO 25%
B328	52000	mLN	DMSO 25%
B329	55000	mLN	DMSO 25%
B330	7000	mLN	DMSO 25%
B331	3000	mLN	DMSO 25%
B344	17000	mLN	Terfenadine
B345	22000	mLN	Terfenadine
B346	45000	mLN	Terfenadine
B347	57000	mLN	Terfenadine
B370	6000	Spleen	Terfenadine
B371	252000	Spleen	Terfenadine
B375	2000	Spleen	DMSO 25%
B376	50000	Spleen	DMSO 25%
B377	6000	Spleen	DMSO 25%
B370	4200	Liver	Terfenadine
B371	144000	Liver	Terfenadine
B375	6000	Liver	DMSO 25%
B376	12000	Liver	DMSO 25%
B377	6000	Liver	DMSO 25%
B370	10000	mLN	Terfenadine
B371	45000	mLN	Terfenadine
B375	21000	mLN	DMSO 25%
B376	103000	mLN	DMSO 25%
B377	5000	mLN	DMSO 25%

## Sheet: ED10D
Drug	Species	Regression_coefficient	P_value	Adjusted_P
Chlorpromazine	T. ramosa	0.363897	0.0433955	0.737724
Chlorpromazine	A. rectalis	0.36178	0.147845	0.958046
Chlorpromazine	F. nucleatum	0.310463	0.205365	0.958046
Chlorpromazine	P. vulgatus	0.22486	0.291702	0.958046
Chlorpromazine	C. aerofaciens	-1.63193	0.311621	0.958046
Chlorpromazine	E. bolteae	0.209832	0.339534	0.958046
Chlorpromazine	L. saccharolytica	0.182405	0.45837	0.958046
Chlorpromazine	B. comes	0.267159	0.542225	0.958046
Chlorpromazine	E. lenta	0.187682	0.583834	0.958046
Chlorpromazine	B. fragilis	-0.13785	0.602462	0.958046
Chlorpromazine	S. perfringens	0.857169	0.619912	0.958046
Chlorpromazine	B. thetaiotaomicron	0.0540127	0.761109	0.970558
Chlorpromazine	R. gnavus	0.0820126	0.794391	0.970558
Chlorpromazine	V. parvula	0.0667517	0.799283	0.970558
Chlorpromazine	B. uniformis	-0.0342197	0.878179	0.990787
Chlorpromazine	R. intestinalis	0.029278	0.941891	0.990787
Chlorpromazine	P. merdae	0.00289171	0.990787	0.990787
Clotrimazole	R. gnavus	-1.40992	0.0031682	0.0538593
Clotrimazole	V. parvula	-0.919599	0.0139045	0.0729408
Clotrimazole	B. uniformis	-0.614751	0.0159898	0.0729408
Clotrimazole	B. thetaiotaomicron	-0.684084	0.0171625	0.0729408
Clotrimazole	B. fragilis	-0.620305	0.0304294	0.10346
Clotrimazole	P. vulgatus	-0.331415	0.138337	0.324824
Clotrimazole	T. ramosa	-0.348403	0.139766	0.324824
Clotrimazole	E. bolteae	-0.420791	0.165007	0.324824
Clotrimazole	F. nucleatum	5.23761	0.171965	0.324824
Clotrimazole	R. intestinalis	-1.40088	0.286219	0.453434
Clotrimazole	C. aerofaciens	0.991394	0.293398	0.453434
Clotrimazole	A. rectalis	0.180751	0.430429	0.609775
Clotrimazole	L. saccharolytica	-0.199069	0.55734	0.683518
Clotrimazole	S. perfringens	1.64521	0.562898	0.683518
Clotrimazole	B. comes	-0.129692	0.75137	0.851553
Clotrimazole	P. merdae	0.0579654	0.888478	0.944008
Clotrimazole	E. lenta	-0.0184321	0.965019	0.965019
Terfenadine	B. uniformis	-0.519481	0.0122396	0.208072
Terfenadine	P. vulgatus	-0.345424	0.0384546	0.326864
Terfenadine	A. rectalis	-0.377513	0.0932231	0.337915
Terfenadine	B. fragilis	-0.295649	0.0995119	0.337915
Terfenadine	V. parvula	-0.347705	0.100763	0.337915
Terfenadine	R. gnavus	-0.451259	0.119264	0.337915
Terfenadine	F. nucleatum	-0.387205	0.144954	0.352032
Terfenadine	B. thetaiotaomicron	-0.342511	0.190541	0.380212
Terfenadine	C. aerofaciens	0.544189	0.201289	0.380212
Terfenadine	E. bolteae	-0.30771	0.274503	0.466656
Terfenadine	R. intestinalis	0.331438	0.341127	0.506022
Terfenadine	L. saccharolytica	-0.259205	0.357192	0.506022
Terfenadine	P. merdae	-0.126181	0.705928	0.806816
Terfenadine	S. perfringens	0.836753	0.727946	0.806816
Terfenadine	E. lenta	0.11298	0.758153	0.806816
Terfenadine	B. comes	0.0889357	0.759356	0.806816
Terfenadine	T. ramosa	-0.0113743	0.960685	0.960685
Zafirlukast	B. uniformis	-0.493194	5.92441e-06	0.000100715
Zafirlukast	B. fragilis	-0.461374	0.000782956	0.00665512
Zafirlukast	B. thetaiotaomicron	-0.34037	0.0103847	0.0588464
Zafirlukast	L. saccharolytica	-0.493275	0.0163538	0.0695038
Zafirlukast	S. perfringens	2.9107	0.0269509	0.0916331
Zafirlukast	R. gnavus	-0.577268	0.0379906	0.10764
Zafirlukast	P. vulgatus	-0.249779	0.0639146	0.147731
Zafirlukast	E. bolteae	-0.303938	0.0695204	0.147731
Zafirlukast	B. comes	-0.325692	0.186104	0.325011
Zafirlukast	F. nucleatum	-0.788533	0.205456	0.325011
Zafirlukast	P. merdae	-0.309381	0.210301	0.325011
Zafirlukast	C. aerofaciens	0.359025	0.324497	0.459704
Zafirlukast	V. parvula	-0.261231	0.366962	0.479874
Zafirlukast	R. intestinalis	0.327336	0.515192	0.588131
Zafirlukast	A. rectalis	-0.116495	0.518939	0.588131
Zafirlukast	E. lenta	0.090017	0.668382	0.710156
Zafirlukast	T. ramosa	-0.0459655	0.814864	0.814864

## Sheet: ED10E
ASV	Species	Drug	Regression_coefficient	P_value	Adjusted_P	Class	Order	Family	Genus
ASV0060	Unclassified Lachnospiraceae	Chlorpromazine	2.02366	0.00222781	0.308589	Clostridia	Lachnospirales	Lachnospiraceae	NA
ASV0089	Unclassified Lachnospiraceae	Chlorpromazine	-1.72504	0.00375243	0.308589	Clostridia	Lachnospirales	Lachnospiraceae	NA
ASV0276	Unclassified Lachnospiraceae	Chlorpromazine	-3.13627	0.00406038	0.308589	Clostridia	Lachnospirales	Lachnospiraceae	NA
ASV0087	Unclassified Lawsonibacter	Chlorpromazine	-0.951605	0.0104366	0.450259	Clostridia	Oscillospirales	Oscillospiraceae	Lawsonibacter
ASV0202	Unclassified Oscillospiraceae	Chlorpromazine	-2.2002	0.0139446	0.450259	Clostridia	Oscillospirales	Oscillospiraceae	NA
ASV0083	Unclassified Eubacterium_F	Chlorpromazine	-2.5853	0.01665	0.450259	Clostridia	Lachnospirales	Lachnospiraceae	Eubacterium_F
ASV0052	Unclassified Desulfovibrionaceae	Chlorpromazine	-1.14425	0.0174745	0.450259	Desulfovibrionia	Desulfovibrionales	Desulfovibrionaceae	NA
ASV0264	Unclassified Peptostreptococcales	Chlorpromazine	-2.21368	0.0207737	0.450259	Clostridia	Peptostreptococcales	NA	NA
ASV0008	Unclassified Limosilactobacillus	Chlorpromazine	2.22661	0.0212862	0.450259	Bacilli	Lactobacillales	Lactobacillaceae	Limosilactobacillus
ASV0124	Unclassified Lachnospiraceae	Chlorpromazine	-1.96925	0.0260527	0.450259	Clostridia	Lachnospirales	Lachnospiraceae	NA
ASV0162	Unclassified Lachnospiraceae	Chlorpromazine	-2.22091	0.0273679	0.450259	Clostridia	Lachnospirales	Lachnospiraceae	NA
ASV0122	Unclassified Lachnospiraceae	Chlorpromazine	-0.515633	0.0278522	0.450259	Clostridia	Lachnospirales	Lachnospiraceae	NA
ASV0228	Unclassified Lachnospiraceae	Chlorpromazine	-2.73141	0.0290217	0.450259	Clostridia	Lachnospirales	Lachnospiraceae	NA
ASV0093	Unclassified Lachnospiraceae	Chlorpromazine	1.53451	0.0295364	0.450259	Clostridia	Lachnospirales	Lachnospiraceae	NA
ASV0039	Unclassified Paramuribaculum	Chlorpromazine	2.35372	0.0296223	0.450259	Bacteroidia	Bacteroidales	Muribaculaceae	Paramuribaculum
ASV0095	Lawsonibacter sp003612335	Chlorpromazine	-0.932101	0.034392	0.480843	Clostridia	Oscillospirales	Oscillospiraceae	Lawsonibacter
ASV0029	Unclassified Paramuribaculum	Chlorpromazine	1.02754	0.0384161	0.480843	Bacteroidia	Bacteroidales	Muribaculaceae	Paramuribaculum
ASV0190	Unclassified Lachnospiraceae	Chlorpromazine	-1.61229	0.0418964	0.480843	Clostridia	Lachnospirales	Lachnospiraceae	NA
ASV0105	Unclassified Limosilactobacillus	Chlorpromazine	2.85322	0.0429239	0.480843	Bacilli	Lactobacillales	Lactobacillaceae	Limosilactobacillus
ASV0044	Unclassified Muribaculum	Chlorpromazine	1.60341	0.0467386	0.480843	Bacteroidia	Bacteroidales	Muribaculaceae	Muribaculum
ASV0062	Unclassified Oscillospiraceae	Chlorpromazine	-0.711727	0.0526273	0.480843	Clostridia	Oscillospirales	Oscillospiraceae	NA
ASV0189	Unclassified Intestinimonas	Chlorpromazine	1.93681	0.0543855	0.480843	Clostridia	Oscillospirales	Oscillospiraceae	Intestinimonas
ASV0113	Unclassified Kineothrix	Chlorpromazine	2.215	0.0552255	0.480843	Clostridia	Lachnospirales	Lachnospiraceae	Kineothrix
ASV0092	Unclassified Eubacterium_F	Chlorpromazine	-1.55289	0.0559792	0.480843	Clostridia	Lachnospirales	Lachnospiraceae	Eubacterium_F
ASV0033	COE1 sp000403215	Chlorpromazine	-2.47226	0.0562537	0.480843	Clostridia	Lachnospirales	Lachnospiraceae	COE1
ASV0355	Unclassified 1XD8-76	Chlorpromazine	-2.439	0.0589997	0.480843	Clostridia	Lachnospirales	Lachnospiraceae	1XD8-76
ASV0318	Unclassified MD308	Chlorpromazine	-2.37839	0.0590147	0.480843	Clostridia	Lachnospirales	Lachnospiraceae	MD308
ASV0281	Unclassified Lachnospiraceae	Chlorpromazine	-2.08592	0.0590509	0.480843	Clostridia	Lachnospirales	Lachnospiraceae	NA
ASV0257	Unclassified UBA660	Chlorpromazine	2.24498	0.0632906	0.492251	Bacilli	RF39	UBA660	NA
ASV0001	Unclassified Lactobacillus	Chlorpromazine	1.74465	0.0647698	0.492251	Bacilli	Lactobacillales	Lactobacillaceae	Lactobacillus
ASV0103	Unclassified Lachnospiraceae	Chlorpromazine	-1.93696	0.0676499	0.493296	Clostridia	Lachnospirales	Lachnospiraceae	NA
ASV0076	Unclassified COE1	Chlorpromazine	-1.57225	0.0692345	0.493296	Clostridia	Lachnospirales	Lachnospiraceae	COE1
ASV0209	CAG-95 sp003612395	Chlorpromazine	-1.31585	0.0718191	0.495402	Clostridia	Lachnospirales	Lachnospiraceae	CAG-95
ASV0267	Unclassified Lachnospiraceae	Chlorpromazine	-1.83206	0.0738781	0.495402	Clostridia	Lachnospirales	Lachnospiraceae	NA
ASV0160	Adlercreutzia muris	Chlorpromazine	2.08077	0.0760486	0.495402	Coriobacteriia	Coriobacteriales	Eggerthellaceae	Adlercreutzia
ASV0032	Unclassified 14-2	Chlorpromazine	2.0486	0.0802168	0.502672	Clostridia	Lachnospirales	Lachnospiraceae	2025-02-14
ASV0082	Unclassified Lachnospiraceae	Chlorpromazine	1.96552	0.0818695	0.502672	Clostridia	Lachnospirales	Lachnospiraceae	NA
ASV0067	Unclassified Ruminiclostridium_E	Chlorpromazine	-1.28878	0.0837787	0.502672	Clostridia	Oscillospirales	Ruminococcaceae	Ruminiclostridium_E
ASV0014	CAG-485 sp002362485	Chlorpromazine	0.830977	0.0867196	0.506976	Bacteroidia	Bacteroidales	Muribaculaceae	CAG-485
ASV0135	Unclassified Oscillospiraceae	Chlorpromazine	-1.19437	0.0927213	0.528512	Clostridia	Oscillospirales	Oscillospiraceae	NA
ASV0194	Unclassified CAG-508	Chlorpromazine	1.51917	0.0982721	0.546489	Clostridia	TANB77	CAG-508	NA
ASV0220	Unclassified Muribaculaceae	Chlorpromazine	2.33461	0.102454	0.547037	Bacteroidia	Bacteroidales	Muribaculaceae	NA
ASV0013	Unclassified Muribaculaceae	Chlorpromazine	0.911861	0.103169	0.547037	Bacteroidia	Bacteroidales	Muribaculaceae	NA
ASV0043	Unclassified Muribaculum	Chlorpromazine	1.23923	0.107655	0.555129	Bacteroidia	Bacteroidales	Muribaculaceae	Muribaculum
ASV0096	Unclassified Firmicutes_A	Chlorpromazine	1.5675	0.112857	0.555129	NA	NA	NA	NA
ASV0104	Unclassified Muribaculaceae	Chlorpromazine	1.31311	0.11298	0.555129	Bacteroidia	Bacteroidales	Muribaculaceae	NA
ASV0156	Unclassified Lachnospiraceae	Chlorpromazine	-2.09393	0.116192	0.555129	Clostridia	Lachnospirales	Lachnospiraceae	NA
ASV0180	Unclassified CAG-508	Chlorpromazine	1.29197	0.116869	0.555129	Clostridia	TANB77	CAG-508	NA
ASV0030	Unclassified CAG-485	Chlorpromazine	0.924381	0.119783	0.55736	Bacteroidia	Bacteroidales	Muribaculaceae	CAG-485
ASV0155	Unclassified Lachnospiraceae	Chlorpromazine	-1.53732	0.125179	0.565936	Clostridia	Lachnospirales	Lachnospiraceae	NA
ASV0007	Duncaniella muris	Chlorpromazine	0.770424	0.128795	0.565936	Bacteroidia	Bacteroidales	Muribaculaceae	Duncaniella
ASV0073	Unclassified Acutalibacteraceae	Chlorpromazine	-1.68899	0.13318	0.565936	Clostridia	Oscillospirales	Acutalibacteraceae	NA
ASV0021	Unclassified COE1	Chlorpromazine	2.14674	0.133443	0.565936	Clostridia	Lachnospirales	Lachnospiraceae	COE1
ASV0115	Unclassified Lachnospiraceae	Chlorpromazine	-1.4973	0.134037	0.565936	Clostridia	Lachnospirales	Lachnospiraceae	NA
ASV0346	Unclassified Lachnospiraceae	Chlorpromazine	-1.50865	0.141542	0.586754	Clostridia	Lachnospirales	Lachnospiraceae	NA
ASV0009	Faecalibaculum rodentium	Chlorpromazine	1.89422	0.153512	0.620956	Bacilli	Erysipelotrichales	Erysipelotrichaceae	Faecalibaculum
ASV0163	Unclassified Lachnospiraceae	Chlorpromazine	-1.30142	0.155239	0.620956	Clostridia	Lachnospirales	Lachnospiraceae	NA
ASV0235	Unclassified Oscillospiraceae	Chlorpromazine	1.79278	0.164945	0.648406	Clostridia	Oscillospirales	Oscillospiraceae	NA
ASV0285	Unclassified Lachnospiraceae	Chlorpromazine	-1.4498	0.170096	0.656598	Clostridia	Lachnospirales	Lachnospiraceae	NA
ASV0167	Unclassified Kineothrix	Chlorpromazine	-1.78169	0.172789	0.656598	Clostridia	Lachnospirales	Lachnospiraceae	Kineothrix
ASV0015	NM07-P-09 sp004793665	Chlorpromazine	1.52461	0.180238	0.673677	Coriobacteriia	Coriobacteriales	Atopobiaceae	NM07-P-09
ASV0205	Unclassified Lachnospiraceae	Chlorpromazine	1.61937	0.188264	0.675929	Clostridia	Lachnospirales	Lachnospiraceae	NA
ASV0057	Unclassified Flavonifractor	Chlorpromazine	-0.322318	0.188539	0.675929	Clostridia	Oscillospirales	Oscillospiraceae	Flavonifractor
ASV0120	Unclassified CAG-495	Chlorpromazine	1.12268	0.189734	0.675929	Alphaproteobacteria	RF32	CAG-239	CAG-495
ASV0255	Unclassified Dysosmobacter	Chlorpromazine	-1.50437	0.208453	0.70927	Clostridia	Oscillospirales	Oscillospiraceae	Dysosmobacter
ASV0016	Duncaniella dubosii	Chlorpromazine	0.959418	0.213731	0.70927	Bacteroidia	Bacteroidales	Muribaculaceae	Duncaniella
ASV0042	Unclassified COE1	Chlorpromazine	1.35496	0.216048	0.70927	Clostridia	Lachnospirales	Lachnospiraceae	COE1
ASV0147	Unclassified Lachnospiraceae	Chlorpromazine	1.49325	0.218547	0.70927	Clostridia	Lachnospirales	Lachnospiraceae	NA
ASV0378	Unclassified QANG01	Chlorpromazine	-1.83997	0.227594	0.70927	Clostridia	Oscillospirales	Ruminococcaceae	QANG01
ASV0234	UBA7160 sp003612585	Chlorpromazine	1.53061	0.228222	0.70927	Clostridia	Lachnospirales	Lachnospiraceae	UBA7160
ASV0068	Unclassified UBA660	Chlorpromazine	1.44433	0.229492	0.70927	Bacilli	RF39	UBA660	NA
ASV0260	Unclassified Kineothrix	Chlorpromazine	-1.39644	0.231324	0.70927	Clostridia	Lachnospirales	Lachnospiraceae	Kineothrix
ASV0179	Unclassified Ruthenibacterium	Chlorpromazine	0.969433	0.234629	0.70927	Clostridia	Oscillospirales	Ruminococcaceae	Ruthenibacterium
ASV0050	Unclassified Oscillospiraceae	Chlorpromazine	-0.692073	0.236021	0.70927	Clostridia	Oscillospirales	Oscillospiraceae	NA
ASV0079	Unclassified Lachnospiraceae	Chlorpromazine	1.18321	0.236829	0.70927	Clostridia	Lachnospirales	Lachnospiraceae	NA
ASV0159	Anaerotruncus sp003612625	Chlorpromazine	-1.16504	0.237701	0.70927	Clostridia	Oscillospirales	Ruminococcaceae	Anaerotruncus
ASV0053	Unclassified Parasutterella	Chlorpromazine	0.908321	0.243927	0.70927	Gammaproteobacteria	Burkholderiales	Burkholderiaceae	Parasutterella
ASV0232	Unclassified Erysipelatoclostridiaceae	Chlorpromazine	1.15342	0.254236	0.70927	Bacilli	Erysipelotrichales	Erysipelatoclostridiaceae	NA
ASV0199	Unclassified Muribaculaceae	Chlorpromazine	1.50088	0.25694	0.70927	Bacteroidia	Bacteroidales	Muribaculaceae	NA
ASV0017	Paramuribaculum intestinale	Chlorpromazine	0.559173	0.258612	0.70927	Bacteroidia	Bacteroidales	Muribaculaceae	Paramuribaculum
ASV0072	Schaedlerella sp009911175	Chlorpromazine	-0.866507	0.259872	0.70927	Clostridia	Lachnospirales	Lachnospiraceae	Schaedlerella
ASV0233	Emergencia sp009936045	Chlorpromazine	1.30528	0.259877	0.70927	Clostridia	Peptostreptococcales	Anaerovoracaceae	Emergencia
ASV0048	Unclassified Muribaculaceae	Chlorpromazine	0.728476	0.260822	0.70927	Bacteroidia	Bacteroidales	Muribaculaceae	NA
ASV0061	Unclassified Muribaculaceae	Chlorpromazine	0.547891	0.262916	0.70927	Bacteroidia	Bacteroidales	Muribaculaceae	NA
ASV0125	Unclassified UMGS1994	Chlorpromazine	1.60198	0.269544	0.70927	Clostridia	TANB77	CAG-508	UMGS1994
ASV0146	Dysosmobacter sp000403435	Chlorpromazine	-1.41508	0.272721	0.70927	Clostridia	Oscillospirales	Oscillospiraceae	Dysosmobacter
ASV0164	Unclassified Ruminococcaceae	Chlorpromazine	-1.09014	0.274897	0.70927	Clostridia	Oscillospirales	Ruminococcaceae	NA
ASV0038	CAG-873 sp011959565	Chlorpromazine	0.959392	0.275387	0.70927	Bacteroidia	Bacteroidales	Muribaculaceae	CAG-873
ASV0248	Unclassified Lachnospirales	Chlorpromazine	1.1856	0.276864	0.70927	Clostridia	Lachnospirales	NA	NA
ASV0323	Unclassified Lachnospiraceae	Chlorpromazine	-1.67012	0.282287	0.715128	Clostridia	Lachnospirales	Lachnospiraceae	NA
ASV0025	Bacteroides caecimuris	Chlorpromazine	0.520587	0.286388	0.717543	Bacteroidia	Bacteroidales	Bacteroidaceae	Bacteroides
ASV0265	Dwaynesavagella sp000270205	Chlorpromazine	1.39403	0.291773	0.723091	Clostridia	Clostridiales	Clostridiaceae	Dwaynesavagella
ASV0133	Unclassified Lachnospiraceae	Chlorpromazine	-1.32496	0.299012	0.726445	Clostridia	Lachnospirales	Lachnospiraceae	NA
ASV0101	Unclassified QXXE01	Chlorpromazine	1.05262	0.299499	0.726445	Clostridia	Oscillospirales	Butyricicoccaceae	QXXE01
ASV0084	Unclassified COE1	Chlorpromazine	-1.16332	0.308396	0.731199	Clostridia	Lachnospirales	Lachnospiraceae	COE1
ASV0245	Unclassified Lachnospiraceae	Chlorpromazine	-1.16021	0.30929	0.731199	Clostridia	Lachnospirales	Lachnospiraceae	NA
ASV0334	Unclassified Lachnospiraceae	Chlorpromazine	-1.10674	0.31108	0.731199	Clostridia	Lachnospirales	Lachnospiraceae	NA
ASV0238	Unclassified Oscillospirales	Chlorpromazine	1.05588	0.317016	0.733725	Clostridia	Oscillospirales	NA	NA
ASV0317	Unclassified Lachnospiraceae	Chlorpromazine	-1.08353	0.318591	0.733725	Clostridia	Lachnospirales	Lachnospiraceae	NA
ASV0139	Unclassified UMGS1994	Chlorpromazine	1.04256	0.326073	0.743446	Clostridia	TANB77	CAG-508	UMGS1994
ASV0069	Unclassified Adlercreutzia	Chlorpromazine	0.51573	0.33132	0.74793	Coriobacteriia	Coriobacteriales	Eggerthellaceae	Adlercreutzia
ASV0045	Unclassified UBA3282	Chlorpromazine	0.856723	0.341372	0.763067	Clostridia	Lachnospirales	Lachnospiraceae	UBA3282
ASV0027	Unclassified Lachnospiraceae	Chlorpromazine	-0.285796	0.348384	0.764921	Clostridia	Lachnospirales	Lachnospiraceae	NA
ASV0028	Unclassified Acutalibacter	Chlorpromazine	0.974895	0.348911	0.764921	Clostridia	Oscillospirales	Acutalibacteraceae	Acutalibacter
ASV0249	Unclassified AM07-15	Chlorpromazine	-0.784493	0.357252	0.766622	Clostridia	Oscillospirales	Butyricicoccaceae	AM07-15
ASV0169	Unclassified CAG-508	Chlorpromazine	0.903134	0.357324	0.766622	Clostridia	TANB77	CAG-508	NA
ASV0121	Unclassified Lachnospiraceae	Chlorpromazine	1.08673	0.363595	0.766622	Clostridia	Lachnospirales	Lachnospiraceae	NA
ASV0037	Unclassified Muribaculaceae	Chlorpromazine	0.462871	0.363777	0.766622	Bacteroidia	Bacteroidales	Muribaculaceae	NA
ASV0108	Unclassified 14-2	Chlorpromazine	-0.731231	0.367258	0.766622	Clostridia	Lachnospirales	Lachnospiraceae	2025-02-14
ASV0178	Unclassified Eggerthellaceae	Chlorpromazine	0.436913	0.371274	0.766622	Coriobacteriia	Coriobacteriales	Eggerthellaceae	NA
ASV0019	Unclassified Lachnospiraceae	Chlorpromazine	-0.686836	0.375899	0.766622	Clostridia	Lachnospirales	Lachnospiraceae	NA
ASV0404	Unclassified Ruminococcaceae	Chlorpromazine	-1.06819	0.382961	0.766622	Clostridia	Oscillospirales	Ruminococcaceae	NA
ASV0331	Unclassified ER4	Chlorpromazine	-1.14965	0.384143	0.766622	Clostridia	Oscillospirales	Oscillospiraceae	ER4
ASV0129	Unclassified UBA3282	Chlorpromazine	-0.961938	0.385836	0.766622	Clostridia	Lachnospirales	Lachnospiraceae	UBA3282
ASV0294	Unclassified ZJ304	Chlorpromazine	-0.894982	0.386673	0.766622	Coriobacteriia	Coriobacteriales	Eggerthellaceae	ZJ304
ASV0078	UMGS1872 sp014237695	Chlorpromazine	-0.383301	0.404748	0.795539	Clostridia	Oscillospirales	Oscillospiraceae	UMGS1872
ASV0066	Unclassified Limosilactobacillus	Chlorpromazine	1.09407	0.414595	0.807928	Bacilli	Lactobacillales	Lactobacillaceae	Limosilactobacillus
ASV0003	Prevotella sp013166515	Chlorpromazine	-0.427464	0.434991	0.836279	Bacteroidia	Bacteroidales	Bacteroidaceae	Prevotella
ASV0244	Unclassified Lachnospiraceae	Chlorpromazine	0.956158	0.442929	0.836279	Clostridia	Lachnospirales	Lachnospiraceae	NA
ASV0213	Unclassified UMGS1872	Chlorpromazine	0.877375	0.444921	0.836279	Clostridia	Oscillospirales	Oscillospiraceae	UMGS1872
ASV0010	Unclassified Alistipes	Chlorpromazine	-0.224809	0.447111	0.836279	Bacteroidia	Bacteroidales	Rikenellaceae	Alistipes
ASV0252	CAG-81 sp009917545	Chlorpromazine	-0.892491	0.447483	0.836279	Clostridia	Lachnospirales	Lachnospiraceae	CAG-81
ASV0239	Unclassified Lachnospiraceae	Chlorpromazine	-1.02556	0.463977	0.855254	Clostridia	Lachnospirales	Lachnospiraceae	NA
ASV0173	Unclassified Lachnospiraceae	Chlorpromazine	-1.0237	0.473062	0.855254	Clostridia	Lachnospirales	Lachnospiraceae	NA
ASV0448	Unclassified CAG-95	Chlorpromazine	-0.92715	0.475192	0.855254	Clostridia	Lachnospirales	Lachnospiraceae	CAG-95
ASV0150	Unclassified Lachnospiraceae	Chlorpromazine	0.727216	0.475477	0.855254	Clostridia	Lachnospirales	Lachnospiraceae	NA
ASV0269	CAG-41 sp010206265	Chlorpromazine	-0.902004	0.476392	0.855254	Clostridia	Monoglobales_A	UBA1381	CAG-41
ASV0081	Unclassified Lachnospiraceae	Chlorpromazine	-0.636783	0.483622	0.861451	Clostridia	Lachnospirales	Lachnospiraceae	NA
ASV0128	Unclassified Lachnospiraceae	Chlorpromazine	-0.92077	0.490542	0.863335	Clostridia	Lachnospirales	Lachnospiraceae	NA
ASV0196	Unclassified Lachnospiraceae	Chlorpromazine	0.772387	0.492253	0.863335	Clostridia	Lachnospirales	Lachnospiraceae	NA
ASV0270	Acutalibacter sp009936055	Chlorpromazine	0.807393	0.505683	0.879059	Clostridia	Oscillospirales	Acutalibacteraceae	Acutalibacter
ASV0131	Unclassified Lachnospiraceae	Chlorpromazine	-0.387693	0.509807	0.879059	Clostridia	Lachnospirales	Lachnospiraceae	NA
ASV0035	COE1 sp000403335	Chlorpromazine	-0.44778	0.512785	0.879059	Clostridia	Lachnospirales	Lachnospiraceae	COE1
ASV0181	Unclassified Dysosmobacter	Chlorpromazine	-0.822011	0.516996	0.879665	Clostridia	Oscillospirales	Oscillospiraceae	Dysosmobacter
ASV0287	Unclassified Anaerovoracaceae	Chlorpromazine	-0.635766	0.532011	0.887415	Clostridia	Peptostreptococcales	Anaerovoracaceae	NA
ASV0119	Unclassified Lachnospiraceae	Chlorpromazine	0.738295	0.535028	0.887415	Clostridia	Lachnospirales	Lachnospiraceae	NA
ASV0090	Unclassified Lachnospiraceae	Chlorpromazine	-0.418359	0.53644	0.887415	Clostridia	Lachnospirales	Lachnospiraceae	NA
ASV0193	Unclassified UMGS1872	Chlorpromazine	0.734899	0.53712	0.887415	Clostridia	Oscillospirales	Oscillospiraceae	UMGS1872
ASV0034	Mucispirillum schaedleri	Chlorpromazine	-0.540018	0.543299	0.891167	Deferribacteres	Deferribacterales	Mucispirillaceae	Mucispirillum
ASV0208	Unclassified ER4	Chlorpromazine	0.699907	0.553545	0.896825	Clostridia	Oscillospirales	Oscillospiraceae	ER4
ASV0153	Anaerotruncus sp000403395	Chlorpromazine	0.626505	0.558378	0.896825	Clostridia	Oscillospirales	Ruminococcaceae	Anaerotruncus
ASV0026	Unclassified Muribaculaceae	Chlorpromazine	0.364993	0.558549	0.896825	Bacteroidia	Bacteroidales	Muribaculaceae	NA
ASV0134	Unclassified Acutalibacter	Chlorpromazine	0.69815	0.568093	0.898528	Clostridia	Oscillospirales	Acutalibacteraceae	Acutalibacter
ASV0111	Unclassified Lachnospiraceae	Chlorpromazine	0.509476	0.572105	0.898528	Clostridia	Lachnospirales	Lachnospiraceae	NA
ASV0020	Muribaculum intestinale	Chlorpromazine	0.237818	0.577503	0.898528	Bacteroidia	Bacteroidales	Muribaculaceae	Muribaculum
ASV0006	Unclassified UBA7173	Chlorpromazine	0.331066	0.584198	0.898528	Bacteroidia	Bacteroidales	Muribaculaceae	UBA7173
ASV0086	CAG-56 sp004793585	Chlorpromazine	0.675014	0.58433	0.898528	Clostridia	Lachnospirales	Lachnospiraceae	CAG-56
ASV0088	Unclassified Duncaniella	Chlorpromazine	0.651776	0.585278	0.898528	Bacteroidia	Bacteroidales	Muribaculaceae	Duncaniella
ASV0077	Unclassified Muribaculaceae	Chlorpromazine	0.326688	0.587196	0.898528	Bacteroidia	Bacteroidales	Muribaculaceae	NA
ASV0051	Unclassified Eubacterium_J	Chlorpromazine	-0.432413	0.594939	0.902115	Clostridia	Lachnospirales	Lachnospiraceae	Eubacterium_J
ASV0004	Unclassified COE1	Chlorpromazine	0.657877	0.601331	0.902115	Clostridia	Lachnospirales	Lachnospiraceae	COE1
ASV0085	Unclassified COE1	Chlorpromazine	-0.509355	0.60141	0.902115	Clostridia	Lachnospirales	Lachnospiraceae	COE1
ASV0204	Unclassified UBA9502	Chlorpromazine	0.716403	0.608711	0.906497	Clostridia	Lachnospirales	Lachnospiraceae	UBA9502
ASV0185	Unclassified Lachnospiraceae	Chlorpromazine	-0.611083	0.612283	0.906497	Clostridia	Lachnospirales	Lachnospiraceae	NA
ASV0102	Acutalibacter muris	Chlorpromazine	0.660369	0.620055	0.907172	Clostridia	Oscillospirales	Acutalibacteraceae	Acutalibacter
ASV0097	Unclassified Lachnospiraceae	Chlorpromazine	0.640966	0.622648	0.907172	Clostridia	Lachnospirales	Lachnospiraceae	NA
ASV0040	Unclassified Alistipes	Chlorpromazine	0.187811	0.624675	0.907172	Bacteroidia	Bacteroidales	Rikenellaceae	Alistipes
ASV0182	Unclassified UMGS1994	Chlorpromazine	0.692943	0.635478	0.917018	Clostridia	TANB77	CAG-508	UMGS1994
ASV0080	Unclassified Lachnospiraceae	Chlorpromazine	-0.564813	0.640252	0.918097	Clostridia	Lachnospirales	Lachnospiraceae	NA
ASV0183	Unclassified Firmicutes_B	Chlorpromazine	-0.602148	0.644927	0.919021	NA	NA	NA	NA
ASV0127	Unclassified Lachnospiraceae	Chlorpromazine	-0.571171	0.656182	0.92289	Clostridia	Lachnospirales	Lachnospiraceae	NA
ASV0177	Eubacterium_R sp011958665	Chlorpromazine	0.514416	0.656526	0.92289	Clostridia	Oscillospirales	Acutalibacteraceae	Eubacterium_R
ASV0227	Unclassified Acutalibacteraceae	Chlorpromazine	-0.421971	0.662377	0.92289	Clostridia	Oscillospirales	Acutalibacteraceae	NA
ASV0036	Unclassified CAG-873	Chlorpromazine	0.29048	0.66661	0.92289	Bacteroidia	Bacteroidales	Muribaculaceae	CAG-873
ASV0024	Unclassified Ligilactobacillus	Chlorpromazine	0.325581	0.667881	0.92289	Bacilli	Lactobacillales	Lactobacillaceae	Ligilactobacillus
ASV0175	Unclassified CAG-1252	Chlorpromazine	0.513981	0.685704	0.94181	Clostridia_A	Christensenellales	CAG-1252	CAG-1252
ASV0005	Prevotella sp013166545	Chlorpromazine	-0.216904	0.696985	0.951573	Bacteroidia	Bacteroidales	Bacteroidaceae	Prevotella
ASV0136	Unclassified UMGS268	Chlorpromazine	0.357017	0.70619	0.952785	Bacilli	Acholeplasmatales	Anaeroplasmataceae	UMGS268
ASV0295	UMGS1815 sp011957885	Chlorpromazine	0.366557	0.706231	0.952785	Clostridia	Oscillospirales	CAG-272	UMGS1815
ASV0047	Parabacteroides goldsteinii	Chlorpromazine	-0.220344	0.713773	0.957296	Bacteroidia	Bacteroidales	Tannerellaceae	Parabacteroides
ASV0468	Unclassified Erysipelotrichaceae	Chlorpromazine	-0.472461	0.720257	0.958857	Bacilli	Erysipelotrichales	Erysipelotrichaceae	NA
ASV0100	Unclassified Lachnospiraceae	Chlorpromazine	-0.335941	0.723778	0.958857	Clostridia	Lachnospirales	Lachnospiraceae	NA
ASV0319	Unclassified Lachnospiraceae	Chlorpromazine	0.404105	0.727554	0.958857	Clostridia	Lachnospirales	Lachnospiraceae	NA
ASV0031	Unclassified Alistipes	Chlorpromazine	-0.197455	0.734039	0.961844	Bacteroidia	Bacteroidales	Rikenellaceae	Alistipes
ASV0070	Unclassified Oscillospiraceae	Chlorpromazine	-0.20335	0.744692	0.963095	Clostridia	Oscillospirales	Oscillospiraceae	NA
ASV0054	Unclassified Lachnospiraceae	Chlorpromazine	-0.342195	0.745841	0.963095	Clostridia	Lachnospirales	Lachnospiraceae	NA
ASV0011	Unclassified Lachnospiraceae	Chlorpromazine	0.399772	0.747666	0.963095	Clostridia	Lachnospirales	Lachnospiraceae	NA
ASV0140	Unclassified Lachnospiraceae	Chlorpromazine	0.423882	0.763469	0.965605	Clostridia	Lachnospirales	Lachnospiraceae	NA
ASV0075	Unclassified Lachnospiraceae	Chlorpromazine	-0.498149	0.766428	0.965605	Clostridia	Lachnospirales	Lachnospiraceae	NA
ASV0123	Unclassified Lachnospiraceae	Chlorpromazine	-0.128378	0.766525	0.965605	Clostridia	Lachnospirales	Lachnospiraceae	NA
ASV0195	Unclassified Bacteroides	Chlorpromazine	-0.366965	0.766555	0.965605	Bacteroidia	Bacteroidales	Bacteroidaceae	Bacteroides
ASV0116	Unclassified Lachnospiraceae	Chlorpromazine	-0.371762	0.773676	0.969221	Clostridia	Lachnospirales	Lachnospiraceae	NA
ASV0022	Alistipes sp002358415	Chlorpromazine	-0.147565	0.786329	0.976324	Bacteroidia	Bacteroidales	Rikenellaceae	Alistipes
ASV0138	Unclassified Lachnospiraceae	Chlorpromazine	-0.333195	0.78791	0.976324	Clostridia	Lachnospirales	Lachnospiraceae	NA
ASV0041	Unclassified COE1	Chlorpromazine	0.25973	0.798454	0.979648	Clostridia	Lachnospirales	Lachnospiraceae	COE1
ASV0056	Unclassified Lachnospiraceae	Chlorpromazine	-0.289376	0.799187	0.979648	Clostridia	Lachnospirales	Lachnospiraceae	NA
ASV0063	Unclassified ASF356	Chlorpromazine	0.242036	0.807779	0.983004	Clostridia	Lachnospirales	Anaerotignaceae	ASF356
ASV0091	Unclassified Lachnospiraceae	Chlorpromazine	0.287071	0.813306	0.983004	Clostridia	Lachnospirales	Lachnospiraceae	NA
ASV0388	Unclassified Lachnospirales	Chlorpromazine	0.362144	0.814858	0.983004	Clostridia	Lachnospirales	NA	NA
ASV0304	Unclassified Lachnospiraceae	Chlorpromazine	-0.239075	0.823276	0.987932	Clostridia	Lachnospirales	Lachnospiraceae	NA
ASV0055	Unclassified Lachnospiraceae	Chlorpromazine	0.102431	0.830442	0.988718	Clostridia	Lachnospirales	Lachnospiraceae	NA
ASV0216	Unclassified Lachnospiraceae	Chlorpromazine	-0.210894	0.835528	0.988718	Clostridia	Lachnospirales	Lachnospiraceae	NA
ASV0002	Unclassified Ligilactobacillus	Chlorpromazine	0.131761	0.837032	0.988718	Bacilli	Lactobacillales	Lactobacillaceae	Ligilactobacillus
ASV0466	Unclassified Anaerofustis	Chlorpromazine	-0.257533	0.845068	0.988718	Clostridia	Eubacteriales	Anaerofustaceae	Anaerofustis
ASV0217	ASTD01 sp000403455	Chlorpromazine	0.257883	0.84811	0.988718	Clostridia	Lachnospirales	Lachnospiraceae	ASTD01
ASV0098	Unclassified Lachnospiraceae	Chlorpromazine	0.173938	0.850621	0.988718	Clostridia	Lachnospirales	Lachnospiraceae	NA
ASV0340	Unclassified Intestinimonas	Chlorpromazine	-0.238623	0.861358	0.988718	Clostridia	Oscillospirales	Oscillospiraceae	Intestinimonas
ASV0176	Unclassified Ruminococcaceae	Chlorpromazine	-0.250849	0.86234	0.988718	Clostridia	Oscillospirales	Ruminococcaceae	NA
ASV0023	Unclassified Muribaculaceae	Chlorpromazine	0.162464	0.864857	0.988718	Bacteroidia	Bacteroidales	Muribaculaceae	NA
ASV0132	Unclassified Lachnospiraceae	Chlorpromazine	-0.153682	0.874952	0.988718	Clostridia	Lachnospirales	Lachnospiraceae	NA
ASV0222	Unclassified CAG-273	Chlorpromazine	0.201028	0.875873	0.988718	Clostridia	TANB77	CAG-508	CAG-273
ASV0387	Unclassified Clostridia	Chlorpromazine	0.199015	0.883787	0.988718	Clostridia	NA	NA	NA
ASV0012	Unclassified Duncaniella	Chlorpromazine	0.081869	0.884403	0.988718	Bacteroidia	Bacteroidales	Muribaculaceae	Duncaniella
ASV0144	Unclassified Firmicutes_B	Chlorpromazine	-0.118249	0.890713	0.988718	NA	NA	NA	NA
ASV0114	Unclassified Gastranaerophilales	Chlorpromazine	0.083871	0.894574	0.988718	Vampirovibrionia	Gastranaerophilales	NA	NA
ASV0165	Unclassified Lachnospiraceae	Chlorpromazine	-0.162688	0.897185	0.988718	Clostridia	Lachnospirales	Lachnospiraceae	NA
ASV0137	Unclassified ASF356	Chlorpromazine	0.133195	0.904255	0.988718	Clostridia	Lachnospirales	Anaerotignaceae	ASF356
ASV0210	QXXE01 sp009911355	Chlorpromazine	0.145953	0.910997	0.988718	Clostridia	Oscillospirales	Butyricicoccaceae	QXXE01
ASV0218	Unclassified Lachnospiraceae	Chlorpromazine	0.130359	0.917924	0.988718	Clostridia	Lachnospirales	Lachnospiraceae	NA
ASV0148	Unclassified Lachnospiraceae	Chlorpromazine	0.117872	0.918708	0.988718	Clostridia	Lachnospirales	Lachnospiraceae	NA
ASV0186	Unclassified Lachnospiraceae	Chlorpromazine	-0.109286	0.924405	0.988718	Clostridia	Lachnospirales	Lachnospiraceae	NA
ASV0158	Unclassified Lachnospiraceae	Chlorpromazine	-0.119064	0.925046	0.988718	Clostridia	Lachnospirales	Lachnospiraceae	NA
ASV0284	Unclassified Lachnospiraceae	Chlorpromazine	0.112803	0.939397	0.988718	Clostridia	Lachnospirales	Lachnospiraceae	NA
ASV0225	Unclassified Lachnospiraceae	Chlorpromazine	0.0950053	0.939849	0.988718	Clostridia	Lachnospirales	Lachnospiraceae	NA
ASV0268	Unclassified Bacteria	Chlorpromazine	0.0692887	0.944886	0.988718	NA	NA	NA	NA
ASV0046	Unclassified Muribaculaceae	Chlorpromazine	-0.0524251	0.951661	0.988718	Bacteroidia	Bacteroidales	Muribaculaceae	NA
ASV0018	Akkermansia muciniphila	Chlorpromazine	-0.0464436	0.957817	0.988718	Verrucomicrobiae	Verrucomicrobiales	Akkermansiaceae	Akkermansia
ASV0254	Unclassified CAG-95	Chlorpromazine	-0.0645662	0.958992	0.988718	Clostridia	Lachnospirales	Lachnospiraceae	CAG-95
ASV0174	Erysipelatoclostridium cocleatum	Chlorpromazine	-0.0669048	0.959148	0.988718	Bacilli	Erysipelotrichales	Erysipelatoclostridiaceae	Erysipelatoclostridium
ASV0168	Unclassified UBA11524	Chlorpromazine	0.0469439	0.965689	0.988718	Clostridia_A	Christensenellales	CAG-74	UBA11524
ASV0106	Unclassified Lachnospiraceae	Chlorpromazine	-0.035649	0.967569	0.988718	Clostridia	Lachnospirales	Lachnospiraceae	NA
ASV0099	Unclassified Marseille-P3106	Chlorpromazine	0.0128404	0.968456	0.988718	Clostridia	Oscillospirales	Oscillospiraceae	Marseille-P3106
ASV0330	Unclassified Lachnospiraceae	Chlorpromazine	-0.0474737	0.970828	0.988718	Clostridia	Lachnospirales	Lachnospiraceae	NA
ASV0049	Unclassified ASF356	Chlorpromazine	0.0246822	0.974832	0.988718	Clostridia	Lachnospirales	Anaerotignaceae	ASF356
ASV0329	Unclassified UBA10677	Chlorpromazine	-0.0376245	0.979259	0.988718	Clostridia_A	Christensenellales	CAG-552	UBA10677
ASV0206	Unclassified Oscillospiraceae	Chlorpromazine	0.0341992	0.980244	0.988718	Clostridia	Oscillospirales	Oscillospiraceae	NA
ASV0157	Unclassified Lachnospiraceae	Chlorpromazine	0.0299985	0.984382	0.988718	Clostridia	Lachnospirales	Lachnospiraceae	NA
ASV0151	Unclassified Lachnospiraceae	Chlorpromazine	0.0039608	0.995699	0.995699	Clostridia	Lachnospirales	Lachnospiraceae	NA
ASV0218	Unclassified Lachnospiraceae	Clomifene	5.07521	2.25491e-06	0.000514119	Clostridia	Lachnospirales	Lachnospiraceae	NA
ASV0205	Unclassified Lachnospiraceae	Clomifene	5.8253	6.29853e-06	0.000569284	Clostridia	Lachnospirales	Lachnospiraceae	NA
ASV0054	Unclassified Lachnospiraceae	Clomifene	-4.38707	7.49057e-06	0.000569284	Clostridia	Lachnospirales	Lachnospiraceae	NA
ASV0105	Unclassified Limosilactobacillus	Clomifene	5.15969	3.44945e-05	0.00196619	Bacilli	Lactobacillales	Lactobacillaceae	Limosilactobacillus
ASV0072	Schaedlerella sp009911175	Clomifene	1.98724	6.752e-05	0.00307891	Clostridia	Lachnospirales	Lachnospiraceae	Schaedlerella
ASV0162	Unclassified Lachnospiraceae	Clomifene	-2.9737	0.000478271	0.0162559	Clostridia	Lachnospirales	Lachnospiraceae	NA
ASV0051	Unclassified Eubacterium_J	Clomifene	-2.8492	0.000499085	0.0162559	Clostridia	Lachnospirales	Lachnospiraceae	Eubacterium_J
ASV0155	Unclassified Lachnospiraceae	Clomifene	-2.898	0.000957419	0.0272864	Clostridia	Lachnospirales	Lachnospiraceae	NA
ASV0067	Unclassified Ruminiclostridium_E	Clomifene	-2.2084	0.00129508	0.0301006	Clostridia	Oscillospirales	Ruminococcaceae	Ruminiclostridium_E
ASV0222	Unclassified CAG-273	Clomifene	-3.13755	0.0013202	0.0301006	Clostridia	TANB77	CAG-508	CAG-273
ASV0193	Unclassified UMGS1872	Clomifene	3.35175	0.00156789	0.0324981	Clostridia	Oscillospirales	Oscillospiraceae	UMGS1872
ASV0026	Unclassified Muribaculaceae	Clomifene	-2.32896	0.00185705	0.0345412	Bacteroidia	Bacteroidales	Muribaculaceae	NA
ASV0008	Unclassified Limosilactobacillus	Clomifene	3.15839	0.00196946	0.0345412	Bacilli	Lactobacillales	Lactobacillaceae	Limosilactobacillus
ASV0355	Unclassified 1XD8-76	Clomifene	-3.37323	0.00235564	0.0383633	Clostridia	Lachnospirales	Lachnospiraceae	1XD8-76
ASV0132	Unclassified Lachnospiraceae	Clomifene	-2.33354	0.00312383	0.0474822	Clostridia	Lachnospirales	Lachnospiraceae	NA
ASV0180	Unclassified CAG-508	Clomifene	-3.08468	0.00357603	0.0509584	Clostridia	TANB77	CAG-508	NA
ASV0006	Unclassified UBA7173	Clomifene	-1.72016	0.00466946	0.0626256	Bacteroidia	Bacteroidales	Muribaculaceae	UBA7173
ASV0081	Unclassified Lachnospiraceae	Clomifene	-2.35567	0.00541292	0.0685637	Clostridia	Lachnospirales	Lachnospiraceae	NA
ASV0002	Unclassified Ligilactobacillus	Clomifene	-4.08438	0.00668579	0.0769599	Bacilli	Lactobacillales	Lactobacillaceae	Ligilactobacillus
ASV0091	Unclassified Lachnospiraceae	Clomifene	2.503	0.00675087	0.0769599	Clostridia	Lachnospirales	Lachnospiraceae	NA
ASV0134	Unclassified Acutalibacter	Clomifene	3.3915	0.00724007	0.0786065	Clostridia	Oscillospirales	Acutalibacteraceae	Acutalibacter
ASV0024	Unclassified Ligilactobacillus	Clomifene	-3.02518	0.00788102	0.0791327	Bacilli	Lactobacillales	Lactobacillaceae	Ligilactobacillus
ASV0099	Unclassified Marseille-P3106	Clomifene	-1.74423	0.00809057	0.0791327	Clostridia	Oscillospirales	Oscillospiraceae	Marseille-P3106
ASV0146	Dysosmobacter sp000403435	Clomifene	-3.00714	0.00862639	0.0791327	Clostridia	Oscillospirales	Oscillospiraceae	Dysosmobacter
ASV0404	Unclassified Ruminococcaceae	Clomifene	-2.61224	0.00867683	0.0791327	Clostridia	Oscillospirales	Ruminococcaceae	NA
ASV0025	Bacteroides caecimuris	Clomifene	1.70576	0.00915512	0.0802834	Bacteroidia	Bacteroidales	Bacteroidaceae	Bacteroides
ASV0027	Unclassified Lachnospiraceae	Clomifene	1.11076	0.00981344	0.082869	Clostridia	Lachnospirales	Lachnospiraceae	NA
ASV0232	Unclassified Erysipelatoclostridiaceae	Clomifene	2.61646	0.0123841	0.0970235	Bacilli	Erysipelotrichales	Erysipelatoclostridiaceae	NA
ASV0323	Unclassified Lachnospiraceae	Clomifene	-3.35091	0.0125137	0.0970235	Clostridia	Lachnospirales	Lachnospiraceae	NA
ASV0131	Unclassified Lachnospiraceae	Clomifene	1.33733	0.0127662	0.0970235	Clostridia	Lachnospirales	Lachnospiraceae	NA
ASV0029	Unclassified Paramuribaculum	Clomifene	1.41985	0.0135515	0.0996689	Bacteroidia	Bacteroidales	Muribaculaceae	Paramuribaculum
ASV0177	Eubacterium_R sp011958665	Clomifene	2.45875	0.0154556	0.105835	Clostridia	Oscillospirales	Acutalibacteraceae	Eubacterium_R
ASV0202	Unclassified Oscillospiraceae	Clomifene	-2.07701	0.015626	0.105835	Clostridia	Oscillospirales	Oscillospiraceae	NA
ASV0087	Unclassified Lawsonibacter	Clomifene	-0.944594	0.0158434	0.105835	Clostridia	Oscillospirales	Oscillospiraceae	Lawsonibacter
ASV0037	Unclassified Muribaculaceae	Clomifene	1.17056	0.0162466	0.105835	Bacteroidia	Bacteroidales	Muribaculaceae	NA
ASV0194	Unclassified CAG-508	Clomifene	-2.41785	0.0170648	0.108077	Clostridia	TANB77	CAG-508	NA
ASV0047	Parabacteroides goldsteinii	Clomifene	2.09475	0.0178957	0.109378	Bacteroidia	Bacteroidales	Tannerellaceae	Parabacteroides
ASV0144	Unclassified Firmicutes_B	Clomifene	-2.3797	0.0182297	0.109378	NA	NA	NA	NA
ASV0068	Unclassified UBA660	Clomifene	-2.36714	0.0196115	0.114652	Bacilli	RF39	UBA660	NA
ASV0016	Duncaniella dubosii	Clomifene	1.52448	0.0231282	0.126246	Bacteroidia	Bacteroidales	Muribaculaceae	Duncaniella
ASV0078	UMGS1872 sp014237695	Clomifene	-1.78743	0.0231923	0.126246	Clostridia	Oscillospirales	Oscillospiraceae	UMGS1872
ASV0228	Unclassified Lachnospiraceae	Clomifene	-2.52852	0.0232559	0.126246	Clostridia	Lachnospirales	Lachnospiraceae	NA
ASV0284	Unclassified Lachnospiraceae	Clomifene	-2.36833	0.0245659	0.130256	Clostridia	Lachnospirales	Lachnospiraceae	NA
ASV0092	Unclassified Eubacterium_F	Clomifene	-2.04037	0.0258344	0.133869	Clostridia	Lachnospirales	Lachnospiraceae	Eubacterium_F
ASV0150	Unclassified Lachnospiraceae	Clomifene	2.98496	0.0266942	0.135251	Clostridia	Lachnospirales	Lachnospiraceae	NA
ASV0189	Unclassified Intestinimonas	Clomifene	-2.03512	0.0273848	0.135734	Clostridia	Oscillospirales	Oscillospiraceae	Intestinimonas
ASV0010	Unclassified Alistipes	Clomifene	-0.850203	0.0284286	0.136521	Bacteroidia	Bacteroidales	Rikenellaceae	Alistipes
ASV0254	Unclassified CAG-95	Clomifene	-2.09837	0.0291183	0.136521	Clostridia	Lachnospirales	Lachnospiraceae	CAG-95
ASV0082	Unclassified Lachnospiraceae	Clomifene	2.83225	0.0293399	0.136521	Clostridia	Lachnospirales	Lachnospiraceae	NA
ASV0213	Unclassified UMGS1872	Clomifene	2.44516	0.0303399	0.13835	Clostridia	Oscillospirales	Oscillospiraceae	UMGS1872
ASV0028	Unclassified Acutalibacter	Clomifene	2.41946	0.0314343	0.14053	Clostridia	Oscillospirales	Acutalibacteraceae	Acutalibacter
ASV0195	Unclassified Bacteroides	Clomifene	3.0467	0.0330838	0.14433	Bacteroidia	Bacteroidales	Bacteroidaceae	Bacteroides
ASV0179	Unclassified Ruthenibacterium	Clomifene	-1.83562	0.0335503	0.14433	Clostridia	Oscillospirales	Ruminococcaceae	Ruthenibacterium
ASV0378	Unclassified QANG01	Clomifene	-2.82926	0.0345987	0.146083	Clostridia	Oscillospirales	Ruminococcaceae	QANG01
ASV0125	Unclassified UMGS1994	Clomifene	-2.10819	0.0357097	0.147844	Clostridia	TANB77	CAG-508	UMGS1994
ASV0039	Unclassified Paramuribaculum	Clomifene	2.23856	0.0367102	0.147844	Bacteroidia	Bacteroidales	Muribaculaceae	Paramuribaculum
ASV0007	Duncaniella muris	Clomifene	1.04559	0.0369609	0.147844	Bacteroidia	Bacteroidales	Muribaculaceae	Duncaniella
ASV0019	Unclassified Lachnospiraceae	Clomifene	-2.65892	0.0377138	0.148254	Clostridia	Lachnospirales	Lachnospiraceae	NA
ASV0238	Unclassified Oscillospirales	Clomifene	-2.27844	0.0403326	0.155861	Clostridia	Oscillospirales	NA	NA
ASV0317	Unclassified Lachnospiraceae	Clomifene	2.24367	0.0429355	0.163155	Clostridia	Lachnospirales	Lachnospiraceae	NA
ASV0264	Unclassified Peptostreptococcales	Clomifene	-2.08312	0.0441293	0.164942	Clostridia	Peptostreptococcales	NA	NA
ASV0140	Unclassified Lachnospiraceae	Clomifene	2.71817	0.0469989	0.172835	Clostridia	Lachnospirales	Lachnospiraceae	NA
ASV0209	CAG-95 sp003612395	Clomifene	-2.13158	0.0481891	0.174399	Clostridia	Lachnospirales	Lachnospiraceae	CAG-95
ASV0234	UBA7160 sp003612585	Clomifene	2.32557	0.051941	0.18504	Clostridia	Lachnospirales	Lachnospiraceae	UBA7160
ASV0204	Unclassified UBA9502	Clomifene	2.80186	0.0554005	0.194328	Clostridia	Lachnospirales	Lachnospiraceae	UBA9502
ASV0129	Unclassified UBA3282	Clomifene	1.61275	0.0564819	0.195119	Clostridia	Lachnospirales	Lachnospiraceae	UBA3282
ASV0159	Anaerotruncus sp003612625	Clomifene	1.78924	0.0597987	0.20264	Clostridia	Oscillospirales	Ruminococcaceae	Anaerotruncus
ASV0089	Unclassified Lachnospiraceae	Clomifene	-1.60965	0.0604366	0.20264	Clostridia	Lachnospirales	Lachnospiraceae	NA
ASV0013	Unclassified Muribaculaceae	Clomifene	1.17735	0.0629613	0.208046	Bacteroidia	Bacteroidales	Muribaculaceae	NA
ASV0055	Unclassified Lachnospiraceae	Clomifene	1.35324	0.066924	0.217981	Clostridia	Lachnospirales	Lachnospiraceae	NA
ASV0030	Unclassified CAG-485	Clomifene	1.2106	0.0719067	0.230912	Bacteroidia	Bacteroidales	Muribaculaceae	CAG-485
ASV0086	CAG-56 sp004793585	Clomifene	2.82845	0.0748241	0.236507	Clostridia	Lachnospirales	Lachnospiraceae	CAG-56
ASV0329	Unclassified UBA10677	Clomifene	-2.22281	0.0757237	0.236507	Clostridia_A	Christensenellales	CAG-552	UBA10677
ASV0269	CAG-41 sp010206265	Clomifene	-2.13985	0.0769848	0.237062	Clostridia	Monoglobales_A	UBA1381	CAG-41
ASV0163	Unclassified Lachnospiraceae	Clomifene	-1.31619	0.077981	0.237062	Clostridia	Lachnospirales	Lachnospiraceae	NA
ASV0088	Unclassified Duncaniella	Clomifene	1.65575	0.0809385	0.242815	Bacteroidia	Bacteroidales	Muribaculaceae	Duncaniella
ASV0020	Muribaculum intestinale	Clomifene	-0.854246	0.0937372	0.272975	Bacteroidia	Bacteroidales	Muribaculaceae	Muribaculum
ASV0183	Unclassified Firmicutes_B	Clomifene	2.06077	0.0951861	0.272975	NA	NA	NA	NA
ASV0127	Unclassified Lachnospiraceae	Clomifene	2.30568	0.0952903	0.272975	Clostridia	Lachnospirales	Lachnospiraceae	NA
ASV0046	Unclassified Muribaculaceae	Clomifene	-1.13738	0.0967169	0.272975	Bacteroidia	Bacteroidales	Muribaculaceae	NA
ASV0062	Unclassified Oscillospiraceae	Clomifene	1.07242	0.0969779	0.272975	Clostridia	Oscillospirales	Oscillospiraceae	NA
ASV0085	Unclassified COE1	Clomifene	1.41602	0.117016	0.325362	Clostridia	Lachnospirales	Lachnospiraceae	COE1
ASV0270	Acutalibacter sp009936055	Clomifene	2.07794	0.124435	0.341822	Clostridia	Oscillospirales	Acutalibacteraceae	Acutalibacter
ASV0014	CAG-485 sp002362485	Clomifene	0.694569	0.126338	0.342917	Bacteroidia	Bacteroidales	Muribaculaceae	CAG-485
ASV0276	Unclassified Lachnospiraceae	Clomifene	-1.93723	0.131992	0.354048	Clostridia	Lachnospirales	Lachnospiraceae	NA
ASV0257	Unclassified UBA660	Clomifene	-1.39775	0.13846	0.367081	Bacilli	RF39	UBA660	NA
ASV0012	Unclassified Duncaniella	Clomifene	-0.776494	0.141919	0.371927	Bacteroidia	Bacteroidales	Muribaculaceae	Duncaniella
ASV0135	Unclassified Oscillospiraceae	Clomifene	0.857799	0.145231	0.376281	Clostridia	Oscillospirales	Oscillospiraceae	NA
ASV0021	Unclassified COE1	Clomifene	2.05233	0.148087	0.379369	Clostridia	Lachnospirales	Lachnospiraceae	COE1
ASV0340	Unclassified Intestinimonas	Clomifene	2.00703	0.154238	0.390736	Clostridia	Oscillospirales	Oscillospiraceae	Intestinimonas
ASV0076	Unclassified COE1	Clomifene	-1.36198	0.161309	0.404159	Clostridia	Lachnospirales	Lachnospiraceae	COE1
ASV0318	Unclassified MD308	Clomifene	1.87068	0.169126	0.418353	Clostridia	Lachnospirales	Lachnospiraceae	MD308
ASV0116	Unclassified Lachnospiraceae	Clomifene	-1.56931	0.170644	0.418353	Clostridia	Lachnospirales	Lachnospiraceae	NA
ASV0093	Unclassified Lachnospiraceae	Clomifene	1.32059	0.172974	0.419554	Clostridia	Lachnospirales	Lachnospiraceae	NA
ASV0003	Prevotella sp013166515	Clomifene	-0.8076	0.176613	0.423871	Bacteroidia	Bacteroidales	Bacteroidaceae	Prevotella
ASV0173	Unclassified Lachnospiraceae	Clomifene	1.8472	0.183971	0.432613	Clostridia	Lachnospirales	Lachnospiraceae	NA
ASV0176	Unclassified Ruminococcaceae	Clomifene	1.26594	0.18405	0.432613	Clostridia	Oscillospirales	Ruminococcaceae	NA
ASV0281	Unclassified Lachnospiraceae	Clomifene	-1.45508	0.189157	0.440079	Clostridia	Lachnospirales	Lachnospiraceae	NA
ASV0244	Unclassified Lachnospiraceae	Clomifene	1.67836	0.192249	0.442755	Clostridia	Lachnospirales	Lachnospiraceae	NA
ASV0139	Unclassified UMGS1994	Clomifene	-1.44548	0.195697	0.446188	Clostridia	TANB77	CAG-508	UMGS1994
ASV0319	Unclassified Lachnospiraceae	Clomifene	-1.59011	0.198692	0.448532	Clostridia	Lachnospirales	Lachnospiraceae	NA
ASV0032	Unclassified 14-2	Clomifene	1.76224	0.202455	0.451741	Clostridia	Lachnospirales	Lachnospiraceae	2025-02-14
ASV0018	Akkermansia muciniphila	Clomifene	-1.7007	0.205135	0.451741	Verrucomicrobiae	Verrucomicrobiales	Akkermansiaceae	Akkermansia
ASV0196	Unclassified Lachnospiraceae	Clomifene	1.66667	0.206057	0.451741	Clostridia	Lachnospirales	Lachnospiraceae	NA
ASV0216	Unclassified Lachnospiraceae	Clomifene	-1.20375	0.214157	0.465026	Clostridia	Lachnospirales	Lachnospiraceae	NA
ASV0294	Unclassified ZJ304	Clomifene	-1.11127	0.219219	0.470233	Coriobacteriia	Coriobacteriales	Eggerthellaceae	ZJ304
ASV0073	Unclassified Acutalibacteraceae	Clomifene	-1.43666	0.22068	0.470233	Clostridia	Oscillospirales	Acutalibacteraceae	NA
ASV0169	Unclassified CAG-508	Clomifene	-1.41091	0.223213	0.471228	Clostridia	TANB77	CAG-508	NA
ASV0084	Unclassified COE1	Clomifene	-1.23022	0.23174	0.482658	Clostridia	Lachnospirales	Lachnospiraceae	COE1
ASV0111	Unclassified Lachnospiraceae	Clomifene	1.13335	0.232861	0.482658	Clostridia	Lachnospirales	Lachnospiraceae	NA
ASV0388	Unclassified Lachnospirales	Clomifene	1.45727	0.241492	0.496037	Clostridia	Lachnospirales	NA	NA
ASV0123	Unclassified Lachnospiraceae	Clomifene	0.805608	0.249045	0.506744	Clostridia	Lachnospirales	Lachnospiraceae	NA
ASV0330	Unclassified Lachnospiraceae	Clomifene	-1.49867	0.25368	0.506744	Clostridia	Lachnospirales	Lachnospiraceae	NA
ASV0049	Unclassified ASF356	Clomifene	1.29702	0.254003	0.506744	Clostridia	Lachnospirales	Anaerotignaceae	ASF356
ASV0331	Unclassified ER4	Clomifene	-1.51147	0.255595	0.506744	Clostridia	Oscillospirales	Oscillospiraceae	ER4
ASV0287	Unclassified Anaerovoracaceae	Clomifene	1.34745	0.257822	0.506753	Clostridia	Peptostreptococcales	Anaerovoracaceae	NA
ASV0124	Unclassified Lachnospiraceae	Clomifene	-1.12692	0.263393	0.510421	Clostridia	Lachnospirales	Lachnospiraceae	NA
ASV0233	Emergencia sp009936045	Clomifene	1.137	0.264165	0.510421	Clostridia	Peptostreptococcales	Anaerovoracaceae	Emergencia
ASV0220	Unclassified Muribaculaceae	Clomifene	1.49083	0.276152	0.529098	Bacteroidia	Bacteroidales	Muribaculaceae	NA
ASV0102	Acutalibacter muris	Clomifene	1.60329	0.285305	0.54208	Clostridia	Oscillospirales	Acutalibacteraceae	Acutalibacter
ASV0106	Unclassified Lachnospiraceae	Clomifene	-0.87851	0.296577	0.558839	Clostridia	Lachnospirales	Lachnospiraceae	NA
ASV0167	Unclassified Kineothrix	Clomifene	1.35077	0.300157	0.560685	Clostridia	Lachnospirales	Lachnospiraceae	Kineothrix
ASV0295	UMGS1815 sp011957885	Clomifene	-0.864205	0.304418	0.560685	Clostridia	Oscillospirales	CAG-272	UMGS1815
ASV0208	Unclassified ER4	Clomifene	1.30119	0.304934	0.560685	Clostridia	Oscillospirales	Oscillospiraceae	ER4
ASV0158	Unclassified Lachnospiraceae	Clomifene	1.30158	0.308286	0.562314	Clostridia	Lachnospirales	Lachnospiraceae	NA
ASV0265	Dwaynesavagella sp000270205	Clomifene	1.00166	0.315056	0.567595	Clostridia	Clostridiales	Clostridiaceae	Dwaynesavagella
ASV0022	Alistipes sp002358415	Clomifene	0.788797	0.316161	0.567595	Bacteroidia	Bacteroidales	Rikenellaceae	Alistipes
ASV0096	Unclassified Firmicutes_A	Clomifene	-1.20556	0.33458	0.592581	NA	NA	NA	NA
ASV0260	Unclassified Kineothrix	Clomifene	-1.23248	0.338232	0.592581	Clostridia	Lachnospirales	Lachnospiraceae	Kineothrix
ASV0136	Unclassified UMGS268	Clomifene	-0.900206	0.34039	0.592581	Bacilli	Acholeplasmatales	Anaeroplasmataceae	UMGS268
ASV0005	Prevotella sp013166545	Clomifene	-0.441863	0.340474	0.592581	Bacteroidia	Bacteroidales	Bacteroidaceae	Prevotella
ASV0185	Unclassified Lachnospiraceae	Clomifene	-1.21452	0.348335	0.60167	Clostridia	Lachnospirales	Lachnospiraceae	NA
ASV0249	Unclassified AM07-15	Clomifene	0.598044	0.357282	0.612484	Clostridia	Oscillospirales	Butyricicoccaceae	AM07-15
ASV0138	Unclassified Lachnospiraceae	Clomifene	1.19518	0.369302	0.628364	Clostridia	Lachnospirales	Lachnospiraceae	NA
ASV0045	Unclassified UBA3282	Clomifene	0.923762	0.373391	0.630615	Clostridia	Lachnospirales	Lachnospiraceae	UBA3282
ASV0083	Unclassified Eubacterium_F	Clomifene	-1.28446	0.383718	0.643293	Clostridia	Lachnospirales	Lachnospiraceae	Eubacterium_F
ASV0052	Unclassified Desulfovibrionaceae	Clomifene	0.473978	0.386975	0.644017	Desulfovibrionia	Desulfovibrionales	Desulfovibrionaceae	NA
ASV0174	Erysipelatoclostridium cocleatum	Clomifene	1.31065	0.390184	0.644652	Bacilli	Erysipelotrichales	Erysipelatoclostridiaceae	Erysipelatoclostridium
ASV0133	Unclassified Lachnospiraceae	Clomifene	0.986268	0.405229	0.661699	Clostridia	Lachnospirales	Lachnospiraceae	NA
ASV0108	Unclassified 14-2	Clomifene	0.606888	0.406506	0.661699	Clostridia	Lachnospirales	Lachnospiraceae	2025-02-14
ASV0248	Unclassified Lachnospirales	Clomifene	0.974845	0.409208	0.661699	Clostridia	Lachnospirales	NA	NA
ASV0048	Unclassified Muribaculaceae	Clomifene	0.638704	0.420844	0.675721	Bacteroidia	Bacteroidales	Muribaculaceae	NA
ASV0038	CAG-873 sp011959565	Clomifene	0.740684	0.433148	0.690614	Bacteroidia	Bacteroidales	Muribaculaceae	CAG-873
ASV0017	Paramuribaculum intestinale	Clomifene	0.359853	0.445165	0.704845	Bacteroidia	Bacteroidales	Muribaculaceae	Paramuribaculum
ASV0239	Unclassified Lachnospiraceae	Clomifene	0.913783	0.460613	0.719179	Clostridia	Lachnospirales	Lachnospiraceae	NA
ASV0042	Unclassified COE1	Clomifene	-0.827856	0.461502	0.719179	Clostridia	Lachnospirales	Lachnospiraceae	COE1
ASV0175	Unclassified CAG-1252	Clomifene	-0.975998	0.464104	0.719179	Clostridia_A	Christensenellales	CAG-1252	CAG-1252
ASV0101	Unclassified QXXE01	Clomifene	-1.06392	0.466836	0.719179	Clostridia	Oscillospirales	Butyricicoccaceae	QXXE01
ASV0148	Unclassified Lachnospiraceae	Clomifene	-0.785605	0.47943	0.733624	Clostridia	Lachnospirales	Lachnospiraceae	NA
ASV0114	Unclassified Gastranaerophilales	Clomifene	-0.46371	0.483447	0.734839	Vampirovibrionia	Gastranaerophilales	NA	NA
ASV0023	Unclassified Muribaculaceae	Clomifene	0.526761	0.492361	0.737151	Bacteroidia	Bacteroidales	Muribaculaceae	NA
ASV0079	Unclassified Lachnospiraceae	Clomifene	0.998757	0.495456	0.737151	Clostridia	Lachnospirales	Lachnospiraceae	NA
ASV0009	Faecalibaculum rodentium	Clomifene	-1.21294	0.49776	0.737151	Bacilli	Erysipelotrichales	Erysipelotrichaceae	Faecalibaculum
ASV0035	COE1 sp000403335	Clomifene	-0.752794	0.49817	0.737151	Clostridia	Lachnospirales	Lachnospiraceae	COE1
ASV0168	Unclassified UBA11524	Clomifene	-0.522266	0.503895	0.737151	Clostridia_A	Christensenellales	CAG-74	UBA11524
ASV0153	Anaerotruncus sp000403395	Clomifene	0.588346	0.504367	0.737151	Clostridia	Oscillospirales	Ruminococcaceae	Anaerotruncus
ASV0387	Unclassified Clostridia	Clomifene	0.84977	0.516847	0.75058	Clostridia	NA	NA	NA
ASV0036	Unclassified CAG-873	Clomifene	0.376607	0.521335	0.752307	Bacteroidia	Bacteroidales	Muribaculaceae	CAG-873
ASV0034	Mucispirillum schaedleri	Clomifene	-0.536829	0.540604	0.775206	Deferribacteres	Deferribacterales	Mucispirillaceae	Mucispirillum
ASV0151	Unclassified Lachnospiraceae	Clomifene	-0.752039	0.553739	0.784366	Clostridia	Lachnospirales	Lachnospiraceae	NA
ASV0147	Unclassified Lachnospiraceae	Clomifene	0.72697	0.553873	0.784366	Clostridia	Lachnospirales	Lachnospiraceae	NA
ASV0075	Unclassified Lachnospiraceae	Clomifene	0.808523	0.559796	0.787861	Clostridia	Lachnospirales	Lachnospiraceae	NA
ASV0100	Unclassified Lachnospiraceae	Clomifene	0.535701	0.5669	0.792965	Clostridia	Lachnospirales	Lachnospiraceae	NA
ASV0304	Unclassified Lachnospiraceae	Clomifene	0.665687	0.57918	0.804015	Clostridia	Lachnospirales	Lachnospiraceae	NA
ASV0346	Unclassified Lachnospiraceae	Clomifene	-0.800821	0.581853	0.804015	Clostridia	Lachnospirales	Lachnospiraceae	NA
ASV0186	Unclassified Lachnospiraceae	Clomifene	0.602984	0.59101	0.811748	Clostridia	Lachnospirales	Lachnospiraceae	NA
ASV0128	Unclassified Lachnospiraceae	Clomifene	-0.747178	0.601194	0.814167	Clostridia	Lachnospirales	Lachnospiraceae	NA
ASV0119	Unclassified Lachnospiraceae	Clomifene	0.693923	0.60204	0.814167	Clostridia	Lachnospirales	Lachnospiraceae	NA
ASV0098	Unclassified Lachnospiraceae	Clomifene	0.479943	0.603483	0.814167	Clostridia	Lachnospirales	Lachnospiraceae	NA
ASV0157	Unclassified Lachnospiraceae	Clomifene	0.644514	0.622555	0.834956	Clostridia	Lachnospirales	Lachnospiraceae	NA
ASV0164	Unclassified Ruminococcaceae	Clomifene	-0.508295	0.63763	0.845676	Clostridia	Oscillospirales	Ruminococcaceae	NA
ASV0113	Unclassified Kineothrix	Clomifene	-0.542647	0.640282	0.845676	Clostridia	Lachnospirales	Lachnospiraceae	Kineothrix
ASV0225	Unclassified Lachnospiraceae	Clomifene	-0.534917	0.641675	0.845676	Clostridia	Lachnospirales	Lachnospiraceae	NA
ASV0227	Unclassified Acutalibacteraceae	Clomifene	0.465329	0.651041	0.850865	Clostridia	Oscillospirales	Acutalibacteraceae	NA
ASV0070	Unclassified Oscillospiraceae	Clomifene	0.357888	0.653076	0.850865	Clostridia	Oscillospirales	Oscillospiraceae	NA
ASV0060	Unclassified Lachnospiraceae	Clomifene	0.384912	0.662059	0.853136	Clostridia	Lachnospirales	Lachnospiraceae	NA
ASV0097	Unclassified Lachnospiraceae	Clomifene	-0.431008	0.662303	0.853136	Clostridia	Lachnospirales	Lachnospiraceae	NA
ASV0069	Unclassified Adlercreutzia	Clomifene	0.261418	0.669761	0.857897	Coriobacteriia	Coriobacteriales	Eggerthellaceae	Adlercreutzia
ASV0182	Unclassified UMGS1994	Clomifene	-0.529887	0.675841	0.860501	Clostridia	TANB77	CAG-508	UMGS1994
ASV0206	Unclassified Oscillospiraceae	Clomifene	0.589176	0.679343	0.860501	Clostridia	Oscillospirales	Oscillospiraceae	NA
ASV0466	Unclassified Anaerofustis	Clomifene	0.577363	0.684856	0.862691	Clostridia	Eubacteriales	Anaerofustaceae	Anaerofustis
ASV0252	CAG-81 sp009917545	Clomifene	-0.434975	0.699889	0.876784	Clostridia	Lachnospirales	Lachnospiraceae	CAG-81
ASV0103	Unclassified Lachnospiraceae	Clomifene	0.51026	0.723003	0.884059	Clostridia	Lachnospirales	Lachnospiraceae	NA
ASV0448	Unclassified CAG-95	Clomifene	-0.423699	0.723109	0.884059	Clostridia	Lachnospirales	Lachnospiraceae	CAG-95
ASV0285	Unclassified Lachnospiraceae	Clomifene	0.393907	0.724927	0.884059	Clostridia	Lachnospirales	Lachnospiraceae	NA
ASV0178	Unclassified Eggerthellaceae	Clomifene	-0.213673	0.733803	0.884059	Coriobacteriia	Coriobacteriales	Eggerthellaceae	NA
ASV0043	Unclassified Muribaculum	Clomifene	-0.31825	0.735689	0.884059	Bacteroidia	Bacteroidales	Muribaculaceae	Muribaculum
ASV0044	Unclassified Muribaculum	Clomifene	-0.383746	0.737279	0.884059	Bacteroidia	Bacteroidales	Muribaculaceae	Muribaculum
ASV0040	Unclassified Alistipes	Clomifene	-0.190369	0.739589	0.884059	Bacteroidia	Bacteroidales	Rikenellaceae	Alistipes
ASV0165	Unclassified Lachnospiraceae	Clomifene	-0.451588	0.743712	0.884059	Clostridia	Lachnospirales	Lachnospiraceae	NA
ASV0057	Unclassified Flavonifractor	Clomifene	-0.25627	0.74603	0.884059	Clostridia	Oscillospirales	Oscillospiraceae	Flavonifractor
ASV0334	Unclassified Lachnospiraceae	Clomifene	0.419332	0.754721	0.884059	Clostridia	Lachnospirales	Lachnospiraceae	NA
ASV0181	Unclassified Dysosmobacter	Clomifene	0.357208	0.754823	0.884059	Clostridia	Oscillospirales	Oscillospiraceae	Dysosmobacter
ASV0095	Lawsonibacter sp003612335	Clomifene	0.159017	0.754872	0.884059	Clostridia	Oscillospirales	Oscillospiraceae	Lawsonibacter
ASV0120	Unclassified CAG-495	Clomifene	-0.432515	0.756103	0.884059	Alphaproteobacteria	RF32	CAG-239	CAG-495
ASV0267	Unclassified Lachnospiraceae	Clomifene	0.300196	0.767232	0.892494	Clostridia	Lachnospirales	Lachnospiraceae	NA
ASV0004	Unclassified COE1	Clomifene	0.362289	0.772838	0.894452	Clostridia	Lachnospirales	Lachnospiraceae	COE1
ASV0053	Unclassified Parasutterella	Clomifene	0.243125	0.77694	0.894659	Gammaproteobacteria	Burkholderiales	Burkholderiaceae	Parasutterella
ASV0066	Unclassified Limosilactobacillus	Clomifene	0.351922	0.792674	0.908189	Bacilli	Lactobacillales	Lactobacillaceae	Limosilactobacillus
ASV0190	Unclassified Lachnospiraceae	Clomifene	0.205908	0.8018	0.914052	Clostridia	Lachnospirales	Lachnospiraceae	NA
ASV0063	Unclassified ASF356	Clomifene	-0.318448	0.815183	0.921074	Clostridia	Lachnospirales	Anaerotignaceae	ASF356
ASV0077	Unclassified Muribaculaceae	Clomifene	0.139834	0.81604	0.921074	Bacteroidia	Bacteroidales	Muribaculaceae	NA
ASV0115	Unclassified Lachnospiraceae	Clomifene	0.212812	0.83201	0.934474	Clostridia	Lachnospirales	Lachnospiraceae	NA
ASV0210	QXXE01 sp009911355	Clomifene	-0.279815	0.8481	0.947876	Clostridia	Oscillospirales	Butyricicoccaceae	QXXE01
ASV0268	Unclassified Bacteria	Clomifene	-0.169781	0.861465	0.95421	NA	NA	NA	NA
ASV0080	Unclassified Lachnospiraceae	Clomifene	-0.197231	0.862137	0.95421	Clostridia	Lachnospirales	Lachnospiraceae	NA
ASV0050	Unclassified Oscillospiraceae	Clomifene	-0.081072	0.880782	0.964083	Clostridia	Oscillospirales	Oscillospiraceae	NA
ASV0121	Unclassified Lachnospiraceae	Clomifene	0.184551	0.886933	0.964083	Clostridia	Lachnospirales	Lachnospiraceae	NA
ASV0015	NM07-P-09 sp004793665	Clomifene	0.185814	0.887187	0.964083	Coriobacteriia	Coriobacteriales	Atopobiaceae	NM07-P-09
ASV0217	ASTD01 sp000403455	Clomifene	0.170119	0.896926	0.964083	Clostridia	Lachnospirales	Lachnospiraceae	ASTD01
ASV0011	Unclassified Lachnospiraceae	Clomifene	0.171318	0.900264	0.964083	Clostridia	Lachnospirales	Lachnospiraceae	NA
ASV0199	Unclassified Muribaculaceae	Clomifene	0.174354	0.900665	0.964083	Bacteroidia	Bacteroidales	Muribaculaceae	NA
ASV0056	Unclassified Lachnospiraceae	Clomifene	-0.169638	0.906293	0.964083	Clostridia	Lachnospirales	Lachnospiraceae	NA
ASV0137	Unclassified ASF356	Clomifene	-0.16345	0.906764	0.964083	Clostridia	Lachnospirales	Anaerotignaceae	ASF356
ASV0235	Unclassified Oscillospiraceae	Clomifene	0.129303	0.909113	0.964083	Clostridia	Oscillospirales	Oscillospiraceae	NA
ASV0245	Unclassified Lachnospiraceae	Clomifene	0.0981276	0.931465	0.978868	Clostridia	Lachnospirales	Lachnospiraceae	NA
ASV0031	Unclassified Alistipes	Clomifene	-0.0328071	0.937881	0.978868	Bacteroidia	Bacteroidales	Rikenellaceae	Alistipes
ASV0033	COE1 sp000403215	Clomifene	-0.0992525	0.939576	0.978868	Clostridia	Lachnospirales	Lachnospiraceae	COE1
ASV0160	Adlercreutzia muris	Clomifene	-0.0907764	0.942675	0.978868	Coriobacteriia	Coriobacteriales	Eggerthellaceae	Adlercreutzia
ASV0255	Unclassified Dysosmobacter	Clomifene	-0.0759472	0.944522	0.978868	Clostridia	Oscillospirales	Oscillospiraceae	Dysosmobacter
ASV0061	Unclassified Muribaculaceae	Clomifene	-0.0216386	0.959056	0.985986	Bacteroidia	Bacteroidales	Muribaculaceae	NA
ASV0001	Unclassified Lactobacillus	Clomifene	-0.0593971	0.960039	0.985986	Bacilli	Lactobacillales	Lactobacillaceae	Lactobacillus
ASV0468	Unclassified Erysipelotrichaceae	Clomifene	-0.0493927	0.967944	0.986227	Bacilli	Erysipelotrichales	Erysipelotrichaceae	NA
ASV0156	Unclassified Lachnospiraceae	Clomifene	0.049316	0.970085	0.986227	Clostridia	Lachnospirales	Lachnospiraceae	NA
ASV0122	Unclassified Lachnospiraceae	Clomifene	0.0182063	0.973251	0.986227	Clostridia	Lachnospirales	Lachnospiraceae	NA
ASV0041	Unclassified COE1	Clomifene	-0.0243833	0.983435	0.992138	Clostridia	Lachnospirales	Lachnospiraceae	COE1
ASV0104	Unclassified Muribaculaceae	Clomifene	0.0104474	0.992763	0.995416	Bacteroidia	Bacteroidales	Muribaculaceae	NA
ASV0090	Unclassified Lachnospiraceae	Clomifene	0.00509088	0.995416	0.995416	Clostridia	Lachnospirales	Lachnospiraceae	NA
ASV0033	COE1 sp000403215	Clotrimazole	-4.76459	6.55324e-05	0.0149414	Clostridia	Lachnospirales	Lachnospiraceae	COE1
ASV0281	Unclassified Lachnospiraceae	Clotrimazole	-3.22099	0.00511381	0.582975	Clostridia	Lachnospirales	Lachnospiraceae	NA
ASV0208	Unclassified ER4	Clotrimazole	2.07735	0.0147079	0.875961	Clostridia	Oscillospirales	Oscillospiraceae	ER4
ASV0257	Unclassified UBA660	Clotrimazole	2.4838	0.0153677	0.875961	Bacilli	RF39	UBA660	NA
ASV0022	Alistipes sp002358415	Clotrimazole	-1.43164	0.0194213	0.885609	Bacteroidia	Bacteroidales	Rikenellaceae	Alistipes
ASV0095	Lawsonibacter sp003612335	Clotrimazole	-0.393749	0.0239008	0.892369	Clostridia	Oscillospirales	Oscillospiraceae	Lawsonibacter
ASV0222	Unclassified CAG-273	Clotrimazole	1.86032	0.0360775	0.892369	Clostridia	TANB77	CAG-508	CAG-273
ASV0082	Unclassified Lachnospiraceae	Clotrimazole	2.45652	0.0364822	0.892369	Clostridia	Lachnospirales	Lachnospiraceae	NA
ASV0404	Unclassified Ruminococcaceae	Clotrimazole	-2.41392	0.0385699	0.892369	Clostridia	Oscillospirales	Ruminococcaceae	NA
ASV0032	Unclassified 14-2	Clotrimazole	1.69018	0.0424928	0.892369	Clostridia	Lachnospirales	Lachnospiraceae	2025-02-14
ASV0202	Unclassified Oscillospiraceae	Clotrimazole	-2.11322	0.0452789	0.892369	Clostridia	Oscillospirales	Oscillospiraceae	NA
ASV0174	Erysipelatoclostridium cocleatum	Clotrimazole	-2.89269	0.0469668	0.892369	Bacilli	Erysipelotrichales	Erysipelatoclostridiaceae	Erysipelatoclostridium
ASV0193	Unclassified UMGS1872	Clotrimazole	2.09708	0.0546081	0.957742	Clostridia	Oscillospirales	Oscillospiraceae	UMGS1872
ASV0060	Unclassified Lachnospiraceae	Clotrimazole	1.60581	0.0593625	0.96676	Clostridia	Lachnospirales	Lachnospiraceae	NA
ASV0238	Unclassified Oscillospirales	Clotrimazole	1.51624	0.0720421	0.985518	Clostridia	Oscillospirales	NA	NA
ASV0182	Unclassified UMGS1994	Clotrimazole	2.53799	0.0770707	0.985518	Clostridia	TANB77	CAG-508	UMGS1994
ASV0088	Unclassified Duncaniella	Clotrimazole	2.07785	0.0807057	0.985518	Bacteroidia	Bacteroidales	Muribaculaceae	Duncaniella
ASV0466	Unclassified Anaerofustis	Clotrimazole	2.28943	0.0883039	0.985518	Clostridia	Eubacteriales	Anaerofustaceae	Anaerofustis
ASV0040	Unclassified Alistipes	Clotrimazole	0.592482	0.107973	0.985518	Bacteroidia	Bacteroidales	Rikenellaceae	Alistipes
ASV0133	Unclassified Lachnospiraceae	Clotrimazole	-2.15059	0.108284	0.985518	Clostridia	Lachnospirales	Lachnospiraceae	NA
ASV0070	Unclassified Oscillospiraceae	Clotrimazole	0.870854	0.108487	0.985518	Clostridia	Oscillospirales	Oscillospiraceae	NA
ASV0002	Unclassified Ligilactobacillus	Clotrimazole	-1.15585	0.109472	0.985518	Bacilli	Lactobacillales	Lactobacillaceae	Ligilactobacillus
ASV0010	Unclassified Alistipes	Clotrimazole	-0.428358	0.116368	0.985518	Bacteroidia	Bacteroidales	Rikenellaceae	Alistipes
ASV0468	Unclassified Erysipelotrichaceae	Clotrimazole	2.23158	0.12286	0.985518	Bacilli	Erysipelotrichales	Erysipelotrichaceae	NA
ASV0003	Prevotella sp013166515	Clotrimazole	-0.721596	0.124749	0.985518	Bacteroidia	Bacteroidales	Bacteroidaceae	Prevotella
ASV0001	Unclassified Lactobacillus	Clotrimazole	-2.65381	0.138414	0.985518	Bacilli	Lactobacillales	Lactobacillaceae	Lactobacillus
ASV0090	Unclassified Lachnospiraceae	Clotrimazole	1.44602	0.147499	0.985518	Clostridia	Lachnospirales	Lachnospiraceae	NA
ASV0151	Unclassified Lachnospiraceae	Clotrimazole	-1.70519	0.150988	0.985518	Clostridia	Lachnospirales	Lachnospiraceae	NA
ASV0378	Unclassified QANG01	Clotrimazole	-2.04588	0.153047	0.985518	Clostridia	Oscillospirales	Ruminococcaceae	QANG01
ASV0089	Unclassified Lachnospiraceae	Clotrimazole	-1.1982	0.15632	0.985518	Clostridia	Lachnospirales	Lachnospiraceae	NA
ASV0121	Unclassified Lachnospiraceae	Clotrimazole	-1.75603	0.168364	0.985518	Clostridia	Lachnospirales	Lachnospiraceae	NA
ASV0252	CAG-81 sp009917545	Clotrimazole	-1.83168	0.17617	0.985518	Clostridia	Lachnospirales	Lachnospiraceae	CAG-81
ASV0205	Unclassified Lachnospiraceae	Clotrimazole	1.87245	0.178472	0.985518	Clostridia	Lachnospirales	Lachnospiraceae	NA
ASV0216	Unclassified Lachnospiraceae	Clotrimazole	1.33391	0.184688	0.985518	Clostridia	Lachnospirales	Lachnospiraceae	NA
ASV0163	Unclassified Lachnospiraceae	Clotrimazole	-1.16169	0.186163	0.985518	Clostridia	Lachnospirales	Lachnospiraceae	NA
ASV0178	Unclassified Eggerthellaceae	Clotrimazole	-0.973938	0.190919	0.985518	Coriobacteriia	Coriobacteriales	Eggerthellaceae	NA
ASV0048	Unclassified Muribaculaceae	Clotrimazole	0.742376	0.192407	0.985518	Bacteroidia	Bacteroidales	Muribaculaceae	NA
ASV0189	Unclassified Intestinimonas	Clotrimazole	1.26008	0.192941	0.985518	Clostridia	Oscillospirales	Oscillospiraceae	Intestinimonas
ASV0012	Unclassified Duncaniella	Clotrimazole	-0.557981	0.194905	0.985518	Bacteroidia	Bacteroidales	Muribaculaceae	Duncaniella
ASV0111	Unclassified Lachnospiraceae	Clotrimazole	1.30638	0.20121	0.985518	Clostridia	Lachnospirales	Lachnospiraceae	NA
ASV0085	Unclassified COE1	Clotrimazole	1.33952	0.21979	0.985518	Clostridia	Lachnospirales	Lachnospiraceae	COE1
ASV0209	CAG-95 sp003612395	Clotrimazole	-0.94532	0.219851	0.985518	Clostridia	Lachnospirales	Lachnospiraceae	CAG-95
ASV0017	Paramuribaculum intestinale	Clotrimazole	-0.610482	0.231757	0.985518	Bacteroidia	Bacteroidales	Muribaculaceae	Paramuribaculum
ASV0005	Prevotella sp013166545	Clotrimazole	-0.572214	0.23812	0.985518	Bacteroidia	Bacteroidales	Bacteroidaceae	Prevotella
ASV0185	Unclassified Lachnospiraceae	Clotrimazole	1.43995	0.248054	0.985518	Clostridia	Lachnospirales	Lachnospiraceae	NA
ASV0162	Unclassified Lachnospiraceae	Clotrimazole	-1.28612	0.251809	0.985518	Clostridia	Lachnospirales	Lachnospiraceae	NA
ASV0317	Unclassified Lachnospiraceae	Clotrimazole	-1.49564	0.253622	0.985518	Clostridia	Lachnospirales	Lachnospiraceae	NA
ASV0024	Unclassified Ligilactobacillus	Clotrimazole	-1.18705	0.254481	0.985518	Bacilli	Lactobacillales	Lactobacillaceae	Ligilactobacillus
ASV0114	Unclassified Gastranaerophilales	Clotrimazole	0.614141	0.256636	0.985518	Vampirovibrionia	Gastranaerophilales	NA	NA
ASV0080	Unclassified Lachnospiraceae	Clotrimazole	-1.2934	0.258067	0.985518	Clostridia	Lachnospirales	Lachnospiraceae	NA
ASV0355	Unclassified 1XD8-76	Clotrimazole	-1.45901	0.261567	0.985518	Clostridia	Lachnospirales	Lachnospiraceae	1XD8-76
ASV0199	Unclassified Muribaculaceae	Clotrimazole	1.30639	0.263311	0.985518	Bacteroidia	Bacteroidales	Muribaculaceae	NA
ASV0073	Unclassified Acutalibacteraceae	Clotrimazole	1.0491	0.263373	0.985518	Clostridia	Oscillospirales	Acutalibacteraceae	NA
ASV0287	Unclassified Anaerovoracaceae	Clotrimazole	1.07173	0.268429	0.985518	Clostridia	Peptostreptococcales	Anaerovoracaceae	NA
ASV0329	Unclassified UBA10677	Clotrimazole	1.41312	0.288275	0.985518	Clostridia_A	Christensenellales	CAG-552	UBA10677
ASV0092	Unclassified Eubacterium_F	Clotrimazole	-1.16806	0.291097	0.985518	Clostridia	Lachnospirales	Lachnospiraceae	Eubacterium_F
ASV0153	Anaerotruncus sp000403395	Clotrimazole	0.981531	0.293046	0.985518	Clostridia	Oscillospirales	Ruminococcaceae	Anaerotruncus
ASV0206	Unclassified Oscillospiraceae	Clotrimazole	-1.39318	0.296493	0.985518	Clostridia	Oscillospirales	Oscillospiraceae	NA
ASV0061	Unclassified Muribaculaceae	Clotrimazole	0.600278	0.299305	0.985518	Bacteroidia	Bacteroidales	Muribaculaceae	NA
ASV0168	Unclassified UBA11524	Clotrimazole	-1.04808	0.301972	0.985518	Clostridia_A	Christensenellales	CAG-74	UBA11524
ASV0036	Unclassified CAG-873	Clotrimazole	-0.497415	0.310261	0.985518	Bacteroidia	Bacteroidales	Muribaculaceae	CAG-873
ASV0037	Unclassified Muribaculaceae	Clotrimazole	-0.431611	0.317004	0.985518	Bacteroidia	Bacteroidales	Muribaculaceae	NA
ASV0093	Unclassified Lachnospiraceae	Clotrimazole	0.786381	0.340729	0.985518	Clostridia	Lachnospirales	Lachnospiraceae	NA
ASV0083	Unclassified Eubacterium_F	Clotrimazole	0.865567	0.342621	0.985518	Clostridia	Lachnospirales	Lachnospiraceae	Eubacterium_F
ASV0068	Unclassified UBA660	Clotrimazole	1.21921	0.342634	0.985518	Bacilli	RF39	UBA660	NA
ASV0269	CAG-41 sp010206265	Clotrimazole	1.26163	0.349271	0.985518	Clostridia	Monoglobales_A	UBA1381	CAG-41
ASV0235	Unclassified Oscillospiraceae	Clotrimazole	1.40221	0.351076	0.985518	Clostridia	Oscillospirales	Oscillospiraceae	NA
ASV0079	Unclassified Lachnospiraceae	Clotrimazole	1.19346	0.360275	0.985518	Clostridia	Lachnospirales	Lachnospiraceae	NA
ASV0156	Unclassified Lachnospiraceae	Clotrimazole	1.32179	0.364885	0.985518	Clostridia	Lachnospirales	Lachnospiraceae	NA
ASV0125	Unclassified UMGS1994	Clotrimazole	-1.04425	0.371909	0.985518	Clostridia	TANB77	CAG-508	UMGS1994
ASV0232	Unclassified Erysipelatoclostridiaceae	Clotrimazole	-1.19642	0.380256	0.985518	Bacilli	Erysipelotrichales	Erysipelatoclostridiaceae	NA
ASV0190	Unclassified Lachnospiraceae	Clotrimazole	-0.616376	0.380609	0.985518	Clostridia	Lachnospirales	Lachnospiraceae	NA
ASV0106	Unclassified Lachnospiraceae	Clotrimazole	-0.863063	0.382606	0.985518	Clostridia	Lachnospirales	Lachnospiraceae	NA
ASV0319	Unclassified Lachnospiraceae	Clotrimazole	1.16776	0.387705	0.985518	Clostridia	Lachnospirales	Lachnospiraceae	NA
ASV0165	Unclassified Lachnospiraceae	Clotrimazole	1.08609	0.39387	0.985518	Clostridia	Lachnospirales	Lachnospiraceae	NA
ASV0210	QXXE01 sp009911355	Clotrimazole	-1.25191	0.394058	0.985518	Clostridia	Oscillospirales	Butyricicoccaceae	QXXE01
ASV0134	Unclassified Acutalibacter	Clotrimazole	1.25881	0.395271	0.985518	Clostridia	Oscillospirales	Acutalibacteraceae	Acutalibacter
ASV0204	Unclassified UBA9502	Clotrimazole	1.15702	0.396725	0.985518	Clostridia	Lachnospirales	Lachnospiraceae	UBA9502
ASV0119	Unclassified Lachnospiraceae	Clotrimazole	1.28785	0.397438	0.985518	Clostridia	Lachnospirales	Lachnospiraceae	NA
ASV0213	Unclassified UMGS1872	Clotrimazole	1.12337	0.401823	0.985518	Clostridia	Oscillospirales	Oscillospiraceae	UMGS1872
ASV0334	Unclassified Lachnospiraceae	Clotrimazole	1.17118	0.407294	0.985518	Clostridia	Lachnospirales	Lachnospiraceae	NA
ASV0183	Unclassified Firmicutes_B	Clotrimazole	1.1622	0.408234	0.985518	NA	NA	NA	NA
ASV0137	Unclassified ASF356	Clotrimazole	0.919313	0.412999	0.985518	Clostridia	Lachnospirales	Anaerotignaceae	ASF356
ASV0063	Unclassified ASF356	Clotrimazole	0.935954	0.416056	0.985518	Clostridia	Lachnospirales	Anaerotignaceae	ASF356
ASV0091	Unclassified Lachnospiraceae	Clotrimazole	0.809132	0.425196	0.985518	Clostridia	Lachnospirales	Lachnospiraceae	NA
ASV0008	Unclassified Limosilactobacillus	Clotrimazole	-1.20994	0.427277	0.985518	Bacilli	Lactobacillales	Lactobacillaceae	Limosilactobacillus
ASV0075	Unclassified Lachnospiraceae	Clotrimazole	-1.23324	0.428178	0.985518	Clostridia	Lachnospirales	Lachnospiraceae	NA
ASV0267	Unclassified Lachnospiraceae	Clotrimazole	-0.871331	0.430217	0.985518	Clostridia	Lachnospirales	Lachnospiraceae	NA
ASV0136	Unclassified UMGS268	Clotrimazole	0.687365	0.433206	0.985518	Bacilli	Acholeplasmatales	Anaeroplasmataceae	UMGS268
ASV0264	Unclassified Peptostreptococcales	Clotrimazole	-0.535892	0.433412	0.985518	Clostridia	Peptostreptococcales	NA	NA
ASV0138	Unclassified Lachnospiraceae	Clotrimazole	0.970284	0.446094	0.985518	Clostridia	Lachnospirales	Lachnospiraceae	NA
ASV0039	Unclassified Paramuribaculum	Clotrimazole	0.911847	0.449125	0.985518	Bacteroidia	Bacteroidales	Muribaculaceae	Paramuribaculum
ASV0169	Unclassified CAG-508	Clotrimazole	-0.984394	0.45585	0.985518	Clostridia	TANB77	CAG-508	NA
ASV0150	Unclassified Lachnospiraceae	Clotrimazole	0.995226	0.457224	0.985518	Clostridia	Lachnospirales	Lachnospiraceae	NA
ASV0097	Unclassified Lachnospiraceae	Clotrimazole	0.888658	0.457632	0.985518	Clostridia	Lachnospirales	Lachnospiraceae	NA
ASV0179	Unclassified Ruthenibacterium	Clotrimazole	-0.935509	0.457968	0.985518	Clostridia	Oscillospirales	Ruminococcaceae	Ruthenibacterium
ASV0245	Unclassified Lachnospiraceae	Clotrimazole	1.01664	0.463699	0.985518	Clostridia	Lachnospirales	Lachnospiraceae	NA
ASV0057	Unclassified Flavonifractor	Clotrimazole	-0.249076	0.464137	0.985518	Clostridia	Oscillospirales	Oscillospiraceae	Flavonifractor
ASV0255	Unclassified Dysosmobacter	Clotrimazole	-0.981848	0.46736	0.985518	Clostridia	Oscillospirales	Oscillospiraceae	Dysosmobacter
ASV0072	Schaedlerella sp009911175	Clotrimazole	0.279609	0.475102	0.985518	Clostridia	Lachnospirales	Lachnospiraceae	Schaedlerella
ASV0021	Unclassified COE1	Clotrimazole	1.20396	0.480178	0.985518	Clostridia	Lachnospirales	Lachnospiraceae	COE1
ASV0124	Unclassified Lachnospiraceae	Clotrimazole	-0.677113	0.482521	0.985518	Clostridia	Lachnospirales	Lachnospiraceae	NA
ASV0318	Unclassified MD308	Clotrimazole	-0.965235	0.484662	0.985518	Clostridia	Lachnospirales	Lachnospiraceae	MD308
ASV0160	Adlercreutzia muris	Clotrimazole	0.9034	0.494136	0.985518	Coriobacteriia	Coriobacteriales	Eggerthellaceae	Adlercreutzia
ASV0148	Unclassified Lachnospiraceae	Clotrimazole	-0.837842	0.501302	0.985518	Clostridia	Lachnospirales	Lachnospiraceae	NA
ASV0227	Unclassified Acutalibacteraceae	Clotrimazole	0.652299	0.505164	0.985518	Clostridia	Oscillospirales	Acutalibacteraceae	NA
ASV0139	Unclassified UMGS1994	Clotrimazole	0.558777	0.507631	0.985518	Clostridia	TANB77	CAG-508	UMGS1994
ASV0140	Unclassified Lachnospiraceae	Clotrimazole	-1.00186	0.521043	0.985518	Clostridia	Lachnospirales	Lachnospiraceae	NA
ASV0147	Unclassified Lachnospiraceae	Clotrimazole	0.742575	0.538733	0.985518	Clostridia	Lachnospirales	Lachnospiraceae	NA
ASV0009	Faecalibaculum rodentium	Clotrimazole	-0.896099	0.5389	0.985518	Bacilli	Erysipelotrichales	Erysipelotrichaceae	Faecalibaculum
ASV0069	Unclassified Adlercreutzia	Clotrimazole	-0.366829	0.540321	0.985518	Coriobacteriia	Coriobacteriales	Eggerthellaceae	Adlercreutzia
ASV0155	Unclassified Lachnospiraceae	Clotrimazole	-0.703012	0.54078	0.985518	Clostridia	Lachnospirales	Lachnospiraceae	NA
ASV0015	NM07-P-09 sp004793665	Clotrimazole	-0.745197	0.542268	0.985518	Coriobacteriia	Coriobacteriales	Atopobiaceae	NM07-P-09
ASV0144	Unclassified Firmicutes_B	Clotrimazole	-0.675469	0.544497	0.985518	NA	NA	NA	NA
ASV0176	Unclassified Ruminococcaceae	Clotrimazole	-0.726648	0.545055	0.985518	Clostridia	Oscillospirales	Ruminococcaceae	NA
ASV0066	Unclassified Limosilactobacillus	Clotrimazole	-0.916151	0.545482	0.985518	Bacilli	Lactobacillales	Lactobacillaceae	Limosilactobacillus
ASV0035	COE1 sp000403335	Clotrimazole	0.489473	0.555807	0.985518	Clostridia	Lachnospirales	Lachnospiraceae	COE1
ASV0268	Unclassified Bacteria	Clotrimazole	0.561287	0.560213	0.985518	NA	NA	NA	NA
ASV0052	Unclassified Desulfovibrionaceae	Clotrimazole	0.282772	0.563895	0.985518	Desulfovibrionia	Desulfovibrionales	Desulfovibrionaceae	NA
ASV0448	Unclassified CAG-95	Clotrimazole	-0.909473	0.564225	0.985518	Clostridia	Lachnospirales	Lachnospiraceae	CAG-95
ASV0164	Unclassified Ruminococcaceae	Clotrimazole	-0.479442	0.568195	0.985518	Clostridia	Oscillospirales	Ruminococcaceae	NA
ASV0078	UMGS1872 sp014237695	Clotrimazole	-0.467269	0.569817	0.985518	Clostridia	Oscillospirales	Oscillospiraceae	UMGS1872
ASV0099	Unclassified Marseille-P3106	Clotrimazole	-0.203896	0.580581	0.985518	Clostridia	Oscillospirales	Oscillospiraceae	Marseille-P3106
ASV0116	Unclassified Lachnospiraceae	Clotrimazole	-0.803472	0.581986	0.985518	Clostridia	Lachnospirales	Lachnospiraceae	NA
ASV0132	Unclassified Lachnospiraceae	Clotrimazole	0.58005	0.585513	0.985518	Clostridia	Lachnospirales	Lachnospiraceae	NA
ASV0195	Unclassified Bacteroides	Clotrimazole	0.633422	0.588376	0.985518	Bacteroidia	Bacteroidales	Bacteroidaceae	Bacteroides
ASV0028	Unclassified Acutalibacter	Clotrimazole	0.681222	0.592418	0.985518	Clostridia	Oscillospirales	Acutalibacteraceae	Acutalibacter
ASV0330	Unclassified Lachnospiraceae	Clotrimazole	0.66215	0.594305	0.985518	Clostridia	Lachnospirales	Lachnospiraceae	NA
ASV0387	Unclassified Clostridia	Clotrimazole	0.694508	0.59893	0.985518	Clostridia	NA	NA	NA
ASV0007	Duncaniella muris	Clotrimazole	-0.271108	0.600971	0.985518	Bacteroidia	Bacteroidales	Muribaculaceae	Duncaniella
ASV0129	Unclassified UBA3282	Clotrimazole	0.615556	0.602433	0.985518	Clostridia	Lachnospirales	Lachnospiraceae	UBA3282
ASV0043	Unclassified Muribaculum	Clotrimazole	-0.546436	0.611335	0.985518	Bacteroidia	Bacteroidales	Muribaculaceae	Muribaculum
ASV0323	Unclassified Lachnospiraceae	Clotrimazole	-0.735863	0.614865	0.985518	Clostridia	Lachnospirales	Lachnospiraceae	NA
ASV0228	Unclassified Lachnospiraceae	Clotrimazole	-0.559191	0.619117	0.985518	Clostridia	Lachnospirales	Lachnospiraceae	NA
ASV0276	Unclassified Lachnospiraceae	Clotrimazole	-0.526615	0.621347	0.985518	Clostridia	Lachnospirales	Lachnospiraceae	NA
ASV0167	Unclassified Kineothrix	Clotrimazole	-0.581678	0.626444	0.985518	Clostridia	Lachnospirales	Lachnospiraceae	Kineothrix
ASV0180	Unclassified CAG-508	Clotrimazole	0.488685	0.631011	0.985518	Clostridia	TANB77	CAG-508	NA
ASV0218	Unclassified Lachnospiraceae	Clotrimazole	0.66864	0.633017	0.985518	Clostridia	Lachnospirales	Lachnospiraceae	NA
ASV0020	Muribaculum intestinale	Clotrimazole	-0.189742	0.635235	0.985518	Bacteroidia	Bacteroidales	Muribaculaceae	Muribaculum
ASV0159	Anaerotruncus sp003612625	Clotrimazole	0.410402	0.649985	0.985518	Clostridia	Oscillospirales	Ruminococcaceae	Anaerotruncus
ASV0157	Unclassified Lachnospiraceae	Clotrimazole	0.595277	0.652232	0.985518	Clostridia	Lachnospirales	Lachnospiraceae	NA
ASV0098	Unclassified Lachnospiraceae	Clotrimazole	0.374225	0.654189	0.985518	Clostridia	Lachnospirales	Lachnospiraceae	NA
ASV0135	Unclassified Oscillospiraceae	Clotrimazole	-0.30705	0.65522	0.985518	Clostridia	Oscillospirales	Oscillospiraceae	NA
ASV0013	Unclassified Muribaculaceae	Clotrimazole	0.269078	0.655402	0.985518	Bacteroidia	Bacteroidales	Muribaculaceae	NA
ASV0122	Unclassified Lachnospiraceae	Clotrimazole	-0.148012	0.655911	0.985518	Clostridia	Lachnospirales	Lachnospiraceae	NA
ASV0102	Acutalibacter muris	Clotrimazole	0.56429	0.655936	0.985518	Clostridia	Oscillospirales	Acutalibacteraceae	Acutalibacter
ASV0049	Unclassified ASF356	Clotrimazole	-0.382688	0.657193	0.985518	Clostridia	Lachnospirales	Anaerotignaceae	ASF356
ASV0173	Unclassified Lachnospiraceae	Clotrimazole	0.653819	0.659233	0.985518	Clostridia	Lachnospirales	Lachnospiraceae	NA
ASV0175	Unclassified CAG-1252	Clotrimazole	-0.610624	0.661498	0.985518	Clostridia_A	Christensenellales	CAG-1252	CAG-1252
ASV0056	Unclassified Lachnospiraceae	Clotrimazole	-0.473036	0.662808	0.985518	Clostridia	Lachnospirales	Lachnospiraceae	NA
ASV0062	Unclassified Oscillospiraceae	Clotrimazole	-0.305815	0.665725	0.985518	Clostridia	Oscillospirales	Oscillospiraceae	NA
ASV0131	Unclassified Lachnospiraceae	Clotrimazole	-0.205688	0.676016	0.985518	Clostridia	Lachnospirales	Lachnospiraceae	NA
ASV0181	Unclassified Dysosmobacter	Clotrimazole	-0.470708	0.679695	0.985518	Clostridia	Oscillospirales	Oscillospiraceae	Dysosmobacter
ASV0346	Unclassified Lachnospiraceae	Clotrimazole	-0.456086	0.680141	0.985518	Clostridia	Lachnospirales	Lachnospiraceae	NA
ASV0265	Dwaynesavagella sp000270205	Clotrimazole	-0.457792	0.682007	0.985518	Clostridia	Clostridiales	Clostridiaceae	Dwaynesavagella
ASV0108	Unclassified 14-2	Clotrimazole	0.258625	0.68484	0.985518	Clostridia	Lachnospirales	Lachnospiraceae	2025-02-14
ASV0304	Unclassified Lachnospiraceae	Clotrimazole	-0.45708	0.688232	0.985518	Clostridia	Lachnospirales	Lachnospiraceae	NA
ASV0081	Unclassified Lachnospiraceae	Clotrimazole	0.456496	0.6956	0.985518	Clostridia	Lachnospirales	Lachnospiraceae	NA
ASV0086	CAG-56 sp004793585	Clotrimazole	-0.394192	0.702154	0.985518	Clostridia	Lachnospirales	Lachnospiraceae	CAG-56
ASV0004	Unclassified COE1	Clotrimazole	-0.588187	0.706064	0.985518	Clostridia	Lachnospirales	Lachnospiraceae	COE1
ASV0239	Unclassified Lachnospiraceae	Clotrimazole	-0.594074	0.708971	0.985518	Clostridia	Lachnospirales	Lachnospiraceae	NA
ASV0076	Unclassified COE1	Clotrimazole	-0.43732	0.709233	0.985518	Clostridia	Lachnospirales	Lachnospiraceae	COE1
ASV0041	Unclassified COE1	Clotrimazole	-0.477039	0.71032	0.985518	Clostridia	Lachnospirales	Lachnospiraceae	COE1
ASV0127	Unclassified Lachnospiraceae	Clotrimazole	0.512865	0.710386	0.985518	Clostridia	Lachnospirales	Lachnospiraceae	NA
ASV0100	Unclassified Lachnospiraceae	Clotrimazole	-0.281266	0.71569	0.985518	Clostridia	Lachnospirales	Lachnospiraceae	NA
ASV0186	Unclassified Lachnospiraceae	Clotrimazole	-0.411971	0.726304	0.985518	Clostridia	Lachnospirales	Lachnospiraceae	NA
ASV0087	Unclassified Lawsonibacter	Clotrimazole	-0.107489	0.728652	0.985518	Clostridia	Oscillospirales	Oscillospiraceae	Lawsonibacter
ASV0105	Unclassified Limosilactobacillus	Clotrimazole	-0.471188	0.737488	0.985518	Bacilli	Lactobacillales	Lactobacillaceae	Limosilactobacillus
ASV0254	Unclassified CAG-95	Clotrimazole	-0.481097	0.738926	0.985518	Clostridia	Lachnospirales	Lachnospiraceae	CAG-95
ASV0120	Unclassified CAG-495	Clotrimazole	-0.309292	0.745648	0.985518	Alphaproteobacteria	RF32	CAG-239	CAG-495
ASV0225	Unclassified Lachnospiraceae	Clotrimazole	0.403063	0.746717	0.985518	Clostridia	Lachnospirales	Lachnospiraceae	NA
ASV0050	Unclassified Oscillospiraceae	Clotrimazole	0.13532	0.758482	0.985518	Clostridia	Oscillospirales	Oscillospiraceae	NA
ASV0011	Unclassified Lachnospiraceae	Clotrimazole	-0.475194	0.759865	0.985518	Clostridia	Lachnospirales	Lachnospiraceae	NA
ASV0029	Unclassified Paramuribaculum	Clotrimazole	0.146791	0.760028	0.985518	Bacteroidia	Bacteroidales	Muribaculaceae	Paramuribaculum
ASV0113	Unclassified Kineothrix	Clotrimazole	-0.339962	0.760436	0.985518	Clostridia	Lachnospirales	Lachnospiraceae	Kineothrix
ASV0158	Unclassified Lachnospiraceae	Clotrimazole	-0.399616	0.767322	0.985518	Clostridia	Lachnospirales	Lachnospiraceae	NA
ASV0115	Unclassified Lachnospiraceae	Clotrimazole	0.219398	0.769252	0.985518	Clostridia	Lachnospirales	Lachnospiraceae	NA
ASV0233	Emergencia sp009936045	Clotrimazole	0.359345	0.769395	0.985518	Clostridia	Peptostreptococcales	Anaerovoracaceae	Emergencia
ASV0019	Unclassified Lachnospiraceae	Clotrimazole	0.282192	0.775239	0.986424	Clostridia	Lachnospirales	Lachnospiraceae	NA
ASV0027	Unclassified Lachnospiraceae	Clotrimazole	0.102803	0.784404	0.986424	Clostridia	Lachnospirales	Lachnospiraceae	NA
ASV0031	Unclassified Alistipes	Clotrimazole	-0.125313	0.78779	0.986424	Bacteroidia	Bacteroidales	Rikenellaceae	Alistipes
ASV0016	Duncaniella dubosii	Clotrimazole	-0.170031	0.79043	0.986424	Bacteroidia	Bacteroidales	Muribaculaceae	Duncaniella
ASV0248	Unclassified Lachnospirales	Clotrimazole	0.327553	0.793908	0.986424	Clostridia	Lachnospirales	NA	NA
ASV0388	Unclassified Lachnospirales	Clotrimazole	-0.380636	0.798508	0.986424	Clostridia	Lachnospirales	NA	NA
ASV0270	Acutalibacter sp009936055	Clotrimazole	-0.334645	0.800388	0.986424	Clostridia	Oscillospirales	Acutalibacteraceae	Acutalibacter
ASV0294	Unclassified ZJ304	Clotrimazole	-0.323781	0.811907	0.98684	Coriobacteriia	Coriobacteriales	Eggerthellaceae	ZJ304
ASV0034	Mucispirillum schaedleri	Clotrimazole	-0.205495	0.814019	0.98684	Deferribacteres	Deferribacterales	Mucispirillaceae	Mucispirillum
ASV0196	Unclassified Lachnospiraceae	Clotrimazole	0.266452	0.81998	0.98684	Clostridia	Lachnospirales	Lachnospiraceae	NA
ASV0295	UMGS1815 sp011957885	Clotrimazole	0.195809	0.822057	0.98684	Clostridia	Oscillospirales	CAG-272	UMGS1815
ASV0234	UBA7160 sp003612585	Clotrimazole	-0.300616	0.822367	0.98684	Clostridia	Lachnospirales	Lachnospiraceae	UBA7160
ASV0096	Unclassified Firmicutes_A	Clotrimazole	0.183556	0.843671	0.999381	NA	NA	NA	NA
ASV0054	Unclassified Lachnospiraceae	Clotrimazole	-0.174001	0.849443	0.999381	Clostridia	Lachnospirales	Lachnospiraceae	NA
ASV0146	Dysosmobacter sp000403435	Clotrimazole	-0.224799	0.857554	0.999381	Clostridia	Oscillospirales	Oscillospiraceae	Dysosmobacter
ASV0067	Unclassified Ruminiclostridium_E	Clotrimazole	0.103891	0.86453	0.999381	Clostridia	Oscillospirales	Ruminococcaceae	Ruminiclostridium_E
ASV0284	Unclassified Lachnospiraceae	Clotrimazole	-0.237569	0.867725	0.999381	Clostridia	Lachnospirales	Lachnospiraceae	NA
ASV0244	Unclassified Lachnospiraceae	Clotrimazole	0.246601	0.869888	0.999381	Clostridia	Lachnospirales	Lachnospiraceae	NA
ASV0128	Unclassified Lachnospiraceae	Clotrimazole	-0.233132	0.871466	0.999381	Clostridia	Lachnospirales	Lachnospiraceae	NA
ASV0260	Unclassified Kineothrix	Clotrimazole	-0.177887	0.877103	0.999381	Clostridia	Lachnospirales	Lachnospiraceae	Kineothrix
ASV0006	Unclassified UBA7173	Clotrimazole	-0.0919742	0.887674	0.999381	Bacteroidia	Bacteroidales	Muribaculaceae	UBA7173
ASV0104	Unclassified Muribaculaceae	Clotrimazole	0.130426	0.89369	0.999381	Bacteroidia	Bacteroidales	Muribaculaceae	NA
ASV0023	Unclassified Muribaculaceae	Clotrimazole	0.121758	0.894298	0.999381	Bacteroidia	Bacteroidales	Muribaculaceae	NA
ASV0084	Unclassified COE1	Clotrimazole	0.163864	0.895792	0.999381	Clostridia	Lachnospirales	Lachnospiraceae	COE1
ASV0044	Unclassified Muribaculum	Clotrimazole	-0.10747	0.899768	0.999381	Bacteroidia	Bacteroidales	Muribaculaceae	Muribaculum
ASV0177	Eubacterium_R sp011958665	Clotrimazole	0.16852	0.902401	0.999381	Clostridia	Oscillospirales	Acutalibacteraceae	Eubacterium_R
ASV0055	Unclassified Lachnospiraceae	Clotrimazole	-0.0823772	0.902952	0.999381	Clostridia	Lachnospirales	Lachnospiraceae	NA
ASV0045	Unclassified UBA3282	Clotrimazole	0.0977548	0.914648	0.999381	Clostridia	Lachnospirales	Lachnospiraceae	UBA3282
ASV0038	CAG-873 sp011959565	Clotrimazole	-0.0740673	0.917291	0.999381	Bacteroidia	Bacteroidales	Muribaculaceae	CAG-873
ASV0014	CAG-485 sp002362485	Clotrimazole	0.0416623	0.917294	0.999381	Bacteroidia	Bacteroidales	Muribaculaceae	CAG-485
ASV0340	Unclassified Intestinimonas	Clotrimazole	0.145332	0.922016	0.999381	Clostridia	Oscillospirales	Oscillospiraceae	Intestinimonas
ASV0025	Bacteroides caecimuris	Clotrimazole	-0.0444263	0.922314	0.999381	Bacteroidia	Bacteroidales	Bacteroidaceae	Bacteroides
ASV0047	Parabacteroides goldsteinii	Clotrimazole	0.0479324	0.926372	0.999381	Bacteroidia	Bacteroidales	Tannerellaceae	Parabacteroides
ASV0046	Unclassified Muribaculaceae	Clotrimazole	-0.065703	0.930143	0.999381	Bacteroidia	Bacteroidales	Muribaculaceae	NA
ASV0051	Unclassified Eubacterium_J	Clotrimazole	0.0665039	0.939398	0.999381	Clostridia	Lachnospirales	Lachnospiraceae	Eubacterium_J
ASV0053	Unclassified Parasutterella	Clotrimazole	0.0445026	0.950895	0.999381	Gammaproteobacteria	Burkholderiales	Burkholderiaceae	Parasutterella
ASV0285	Unclassified Lachnospiraceae	Clotrimazole	0.0628321	0.95851	0.999381	Clostridia	Lachnospirales	Lachnospiraceae	NA
ASV0194	Unclassified CAG-508	Clotrimazole	-0.0610064	0.962595	0.999381	Clostridia	TANB77	CAG-508	NA
ASV0123	Unclassified Lachnospiraceae	Clotrimazole	-0.0222059	0.9667	0.999381	Clostridia	Lachnospirales	Lachnospiraceae	NA
ASV0077	Unclassified Muribaculaceae	Clotrimazole	0.026053	0.967646	0.999381	Bacteroidia	Bacteroidales	Muribaculaceae	NA
ASV0220	Unclassified Muribaculaceae	Clotrimazole	-0.0616159	0.968557	0.999381	Bacteroidia	Bacteroidales	Muribaculaceae	NA
ASV0042	Unclassified COE1	Clotrimazole	0.0486783	0.974116	0.999381	Clostridia	Lachnospirales	Lachnospiraceae	COE1
ASV0249	Unclassified AM07-15	Clotrimazole	-0.0167912	0.981351	0.999381	Clostridia	Oscillospirales	Butyricicoccaceae	AM07-15
ASV0217	ASTD01 sp000403455	Clotrimazole	0.0337661	0.982893	0.999381	Clostridia	Lachnospirales	Lachnospiraceae	ASTD01
ASV0030	Unclassified CAG-485	Clotrimazole	0.0134957	0.985	0.999381	Bacteroidia	Bacteroidales	Muribaculaceae	CAG-485
ASV0026	Unclassified Muribaculaceae	Clotrimazole	0.0130647	0.985492	0.999381	Bacteroidia	Bacteroidales	Muribaculaceae	NA
ASV0018	Akkermansia muciniphila	Clotrimazole	-0.00903825	0.991674	0.999381	Verrucomicrobiae	Verrucomicrobiales	Akkermansiaceae	Akkermansia
ASV0331	Unclassified ER4	Clotrimazole	-0.0074101	0.995195	0.999381	Clostridia	Oscillospirales	Oscillospiraceae	ER4
ASV0101	Unclassified QXXE01	Clotrimazole	0.00400927	0.997768	0.999381	Clostridia	Oscillospirales	Butyricicoccaceae	QXXE01
ASV0103	Unclassified Lachnospiraceae	Clotrimazole	0.000796556	0.999381	0.999381	Clostridia	Lachnospirales	Lachnospiraceae	NA
ASV0076	Unclassified COE1	Terfenadine	-2.99296	0.00201	0.356671	Clostridia	Lachnospirales	Lachnospiraceae	COE1
ASV0084	Unclassified COE1	Terfenadine	-2.91135	0.00312869	0.356671	Clostridia	Lachnospirales	Lachnospiraceae	COE1
ASV0030	Unclassified CAG-485	Terfenadine	1.73576	0.00971204	0.547459	Bacteroidia	Bacteroidales	Muribaculaceae	CAG-485
ASV0054	Unclassified Lachnospiraceae	Terfenadine	-3.05186	0.0114533	0.547459	Clostridia	Lachnospirales	Lachnospiraceae	NA
ASV0378	Unclassified QANG01	Terfenadine	-3.33635	0.0144956	0.547459	Clostridia	Oscillospirales	Ruminococcaceae	QANG01
ASV0155	Unclassified Lachnospiraceae	Terfenadine	-2.67708	0.0165976	0.547459	Clostridia	Lachnospirales	Lachnospiraceae	NA
ASV0057	Unclassified Flavonifractor	Terfenadine	-0.745052	0.0168079	0.547459	Clostridia	Oscillospirales	Oscillospiraceae	Flavonifractor
ASV0039	Unclassified Paramuribaculum	Terfenadine	2.64239	0.0230531	0.592939	Bacteroidia	Bacteroidales	Muribaculaceae	Paramuribaculum
ASV0199	Unclassified Muribaculaceae	Terfenadine	2.1925	0.0257266	0.592939	Bacteroidia	Bacteroidales	Muribaculaceae	NA
ASV0093	Unclassified Lachnospiraceae	Terfenadine	1.71256	0.0287985	0.592939	Clostridia	Lachnospirales	Lachnospiraceae	NA
ASV0208	Unclassified ER4	Terfenadine	1.60332	0.0344867	0.592939	Clostridia	Oscillospirales	Oscillospiraceae	ER4
ASV0186	Unclassified Lachnospiraceae	Terfenadine	-2.24688	0.0346624	0.592939	Clostridia	Lachnospirales	Lachnospiraceae	NA
ASV0088	Unclassified Duncaniella	Terfenadine	1.87293	0.0349409	0.592939	Bacteroidia	Bacteroidales	Muribaculaceae	Duncaniella
ASV0121	Unclassified Lachnospiraceae	Terfenadine	-2.38642	0.0399822	0.592939	Clostridia	Lachnospirales	Lachnospiraceae	NA
ASV0053	Unclassified Parasutterella	Terfenadine	1.24748	0.0413472	0.592939	Gammaproteobacteria	Burkholderiales	Burkholderiaceae	Parasutterella
ASV0119	Unclassified Lachnospiraceae	Terfenadine	3.24614	0.0416098	0.592939	Clostridia	Lachnospirales	Lachnospiraceae	NA
ASV0022	Alistipes sp002358415	Terfenadine	-0.810884	0.0500257	0.670933	Bacteroidia	Bacteroidales	Rikenellaceae	Alistipes
ASV0264	Unclassified Peptostreptococcales	Terfenadine	-1.9234	0.0581936	0.737119	Clostridia	Peptostreptococcales	NA	NA
ASV0014	CAG-485 sp002362485	Terfenadine	1.01716	0.0619347	0.738827	Bacteroidia	Bacteroidales	Muribaculaceae	CAG-485
ASV0101	Unclassified QXXE01	Terfenadine	-2.4184	0.0698406	0.738827	Clostridia	Oscillospirales	Butyricicoccaceae	QXXE01
ASV0104	Unclassified Muribaculaceae	Terfenadine	1.42645	0.0705108	0.738827	Bacteroidia	Bacteroidales	Muribaculaceae	NA
ASV0099	Unclassified Marseille-P3106	Terfenadine	-0.79051	0.0712903	0.738827	Clostridia	Oscillospirales	Oscillospiraceae	Marseille-P3106
ASV0323	Unclassified Lachnospiraceae	Terfenadine	-2.33297	0.087695	0.758665	Clostridia	Lachnospirales	Lachnospiraceae	NA
ASV0205	Unclassified Lachnospiraceae	Terfenadine	1.95932	0.0908879	0.758665	Clostridia	Lachnospirales	Lachnospiraceae	NA
ASV0165	Unclassified Lachnospiraceae	Terfenadine	1.91696	0.0942657	0.758665	Clostridia	Lachnospirales	Lachnospiraceae	NA
ASV0086	CAG-56 sp004793585	Terfenadine	2.18767	0.0950087	0.758665	Clostridia	Lachnospirales	Lachnospiraceae	CAG-56
ASV0096	Unclassified Firmicutes_A	Terfenadine	-1.60932	0.0993703	0.758665	NA	NA	NA	NA
ASV0346	Unclassified Lachnospiraceae	Terfenadine	-1.98775	0.099611	0.758665	Clostridia	Lachnospirales	Lachnospiraceae	NA
ASV0122	Unclassified Lachnospiraceae	Terfenadine	-0.379132	0.102016	0.758665	Clostridia	Lachnospirales	Lachnospiraceae	NA
ASV0116	Unclassified Lachnospiraceae	Terfenadine	-1.8837	0.102411	0.758665	Clostridia	Lachnospirales	Lachnospiraceae	NA
ASV0468	Unclassified Erysipelotrichaceae	Terfenadine	2.27104	0.103152	0.758665	Bacilli	Erysipelotrichales	Erysipelotrichaceae	NA
ASV0234	UBA7160 sp003612585	Terfenadine	-1.89809	0.122229	0.870879	Clostridia	Lachnospirales	Lachnospiraceae	UBA7160
ASV0095	Lawsonibacter sp003612335	Terfenadine	-0.453829	0.130878	0.897066	Clostridia	Oscillospirales	Oscillospiraceae	Lawsonibacter
ASV0021	Unclassified COE1	Terfenadine	2.25201	0.142384	0.897066	Clostridia	Lachnospirales	Lachnospiraceae	COE1
ASV0069	Unclassified Adlercreutzia	Terfenadine	0.789993	0.142448	0.897066	Coriobacteriia	Coriobacteriales	Eggerthellaceae	Adlercreutzia
ASV0304	Unclassified Lachnospiraceae	Terfenadine	1.35466	0.147214	0.897066	Clostridia	Lachnospirales	Lachnospiraceae	NA
ASV0195	Unclassified Bacteroides	Terfenadine	1.52606	0.151889	0.897066	Bacteroidia	Bacteroidales	Bacteroidaceae	Bacteroides
ASV0046	Unclassified Muribaculaceae	Terfenadine	0.753683	0.152132	0.897066	Bacteroidia	Bacteroidales	Muribaculaceae	NA
ASV0222	Unclassified CAG-273	Terfenadine	1.41627	0.156352	0.897066	Clostridia	TANB77	CAG-508	CAG-273
ASV0176	Unclassified Ruminococcaceae	Terfenadine	1.45945	0.162986	0.897066	Clostridia	Oscillospirales	Ruminococcaceae	NA
ASV0162	Unclassified Lachnospiraceae	Terfenadine	-1.30168	0.167868	0.897066	Clostridia	Lachnospirales	Lachnospiraceae	NA
ASV0156	Unclassified Lachnospiraceae	Terfenadine	-1.94917	0.172062	0.897066	Clostridia	Lachnospirales	Lachnospiraceae	NA
ASV0051	Unclassified Eubacterium_J	Terfenadine	-1.10678	0.177325	0.897066	Clostridia	Lachnospirales	Lachnospiraceae	Eubacterium_J
ASV0180	Unclassified CAG-508	Terfenadine	1.10959	0.180228	0.897066	Clostridia	TANB77	CAG-508	NA
ASV0281	Unclassified Lachnospiraceae	Terfenadine	-1.47318	0.186712	0.897066	Clostridia	Lachnospirales	Lachnospiraceae	NA
ASV0029	Unclassified Paramuribaculum	Terfenadine	0.801486	0.192874	0.897066	Bacteroidia	Bacteroidales	Muribaculaceae	Paramuribaculum
ASV0120	Unclassified CAG-495	Terfenadine	-1.41505	0.206522	0.897066	Alphaproteobacteria	RF32	CAG-239	CAG-495
ASV0108	Unclassified 14-2	Terfenadine	-1.23362	0.210345	0.897066	Clostridia	Lachnospirales	Lachnospiraceae	2025-02-14
ASV0040	Unclassified Alistipes	Terfenadine	0.446459	0.21589	0.897066	Bacteroidia	Bacteroidales	Rikenellaceae	Alistipes
ASV0066	Unclassified Limosilactobacillus	Terfenadine	-1.59117	0.222747	0.897066	Bacilli	Lactobacillales	Lactobacillaceae	Limosilactobacillus
ASV0070	Unclassified Oscillospiraceae	Terfenadine	0.584676	0.224174	0.897066	Clostridia	Oscillospirales	Oscillospiraceae	NA
ASV0216	Unclassified Lachnospiraceae	Terfenadine	1.01872	0.225657	0.897066	Clostridia	Lachnospirales	Lachnospiraceae	NA
ASV0355	Unclassified 1XD8-76	Terfenadine	-1.61146	0.226294	0.897066	Clostridia	Lachnospirales	Lachnospiraceae	1XD8-76
ASV0133	Unclassified Lachnospiraceae	Terfenadine	-1.65629	0.226343	0.897066	Clostridia	Lachnospirales	Lachnospiraceae	NA
ASV0146	Dysosmobacter sp000403435	Terfenadine	-1.36125	0.231046	0.897066	Clostridia	Oscillospirales	Oscillospiraceae	Dysosmobacter
ASV0163	Unclassified Lachnospiraceae	Terfenadine	-1.04933	0.231655	0.897066	Clostridia	Lachnospirales	Lachnospiraceae	NA
ASV0012	Unclassified Duncaniella	Terfenadine	0.345241	0.232998	0.897066	Bacteroidia	Bacteroidales	Muribaculaceae	Duncaniella
ASV0013	Unclassified Muribaculaceae	Terfenadine	0.525312	0.236564	0.897066	Bacteroidia	Bacteroidales	Muribaculaceae	NA
ASV0023	Unclassified Muribaculaceae	Terfenadine	0.945848	0.241415	0.897066	Bacteroidia	Bacteroidales	Muribaculaceae	NA
ASV0138	Unclassified Lachnospiraceae	Terfenadine	1.42025	0.250322	0.897066	Clostridia	Lachnospirales	Lachnospiraceae	NA
ASV0045	Unclassified UBA3282	Terfenadine	-1.12034	0.251774	0.897066	Clostridia	Lachnospirales	Lachnospiraceae	UBA3282
ASV0178	Unclassified Eggerthellaceae	Terfenadine	0.57691	0.251886	0.897066	Coriobacteriia	Coriobacteriales	Eggerthellaceae	NA
ASV0031	Unclassified Alistipes	Terfenadine	-0.518712	0.255136	0.897066	Bacteroidia	Bacteroidales	Rikenellaceae	Alistipes
ASV0317	Unclassified Lachnospiraceae	Terfenadine	-1.44221	0.257892	0.897066	Clostridia	Lachnospirales	Lachnospiraceae	NA
ASV0090	Unclassified Lachnospiraceae	Terfenadine	0.814447	0.277309	0.897066	Clostridia	Lachnospirales	Lachnospiraceae	NA
ASV0252	CAG-81 sp009917545	Terfenadine	-1.19243	0.279203	0.897066	Clostridia	Lachnospirales	Lachnospiraceae	CAG-81
ASV0078	UMGS1872 sp014237695	Terfenadine	-0.604307	0.279371	0.897066	Clostridia	Oscillospirales	Oscillospiraceae	UMGS1872
ASV0135	Unclassified Oscillospiraceae	Terfenadine	-0.651876	0.285787	0.897066	Clostridia	Oscillospirales	Oscillospiraceae	NA
ASV0194	Unclassified CAG-508	Terfenadine	1.13578	0.287036	0.897066	Clostridia	TANB77	CAG-508	NA
ASV0228	Unclassified Lachnospiraceae	Terfenadine	-1.1713	0.289531	0.897066	Clostridia	Lachnospirales	Lachnospiraceae	NA
ASV0134	Unclassified Acutalibacter	Terfenadine	1.187	0.299291	0.897066	Clostridia	Oscillospirales	Acutalibacteraceae	Acutalibacter
ASV0079	Unclassified Lachnospiraceae	Terfenadine	-1.2758	0.301199	0.897066	Clostridia	Lachnospirales	Lachnospiraceae	NA
ASV0006	Unclassified UBA7173	Terfenadine	0.56679	0.301565	0.897066	Bacteroidia	Bacteroidales	Muribaculaceae	UBA7173
ASV0220	Unclassified Muribaculaceae	Terfenadine	1.22374	0.302939	0.897066	Bacteroidia	Bacteroidales	Muribaculaceae	NA
ASV0129	Unclassified UBA3282	Terfenadine	-1.04464	0.308321	0.897066	Clostridia	Lachnospirales	Lachnospiraceae	UBA3282
ASV0276	Unclassified Lachnospiraceae	Terfenadine	-1.08715	0.31427	0.897066	Clostridia	Lachnospirales	Lachnospiraceae	NA
ASV0080	Unclassified Lachnospiraceae	Terfenadine	-1.29705	0.315339	0.897066	Clostridia	Lachnospirales	Lachnospiraceae	NA
ASV0153	Anaerotruncus sp000403395	Terfenadine	0.971888	0.316366	0.897066	Clostridia	Oscillospirales	Ruminococcaceae	Anaerotruncus
ASV0042	Unclassified COE1	Terfenadine	1.36674	0.322526	0.897066	Clostridia	Lachnospirales	Lachnospiraceae	COE1
ASV0213	Unclassified UMGS1872	Terfenadine	1.15312	0.324797	0.897066	Clostridia	Oscillospirales	Oscillospiraceae	UMGS1872
ASV0235	Unclassified Oscillospiraceae	Terfenadine	1.11404	0.329745	0.897066	Clostridia	Oscillospirales	Oscillospiraceae	NA
ASV0448	Unclassified CAG-95	Terfenadine	1.2961	0.333723	0.897066	Clostridia	Lachnospirales	Lachnospiraceae	CAG-95
ASV0179	Unclassified Ruthenibacterium	Terfenadine	0.93973	0.334009	0.897066	Clostridia	Oscillospirales	Ruminococcaceae	Ruthenibacterium
ASV0072	Schaedlerella sp009911175	Terfenadine	-0.424496	0.337679	0.897066	Clostridia	Lachnospirales	Lachnospiraceae	Schaedlerella
ASV0077	Unclassified Muribaculaceae	Terfenadine	0.39487	0.344327	0.897066	Bacteroidia	Bacteroidales	Muribaculaceae	NA
ASV0151	Unclassified Lachnospiraceae	Terfenadine	-1.07952	0.358953	0.897066	Clostridia	Lachnospirales	Lachnospiraceae	NA
ASV0009	Faecalibaculum rodentium	Terfenadine	1.19465	0.359291	0.897066	Bacilli	Erysipelotrichales	Erysipelotrichaceae	Faecalibaculum
ASV0177	Eubacterium_R sp011958665	Terfenadine	1.17664	0.360649	0.897066	Clostridia	Oscillospirales	Acutalibacteraceae	Eubacterium_R
ASV0087	Unclassified Lawsonibacter	Terfenadine	-0.401102	0.365348	0.897066	Clostridia	Oscillospirales	Oscillospiraceae	Lawsonibacter
ASV0024	Unclassified Ligilactobacillus	Terfenadine	0.815351	0.365512	0.897066	Bacilli	Lactobacillales	Lactobacillaceae	Ligilactobacillus
ASV0294	Unclassified ZJ304	Terfenadine	1.33429	0.37189	0.897066	Coriobacteriia	Coriobacteriales	Eggerthellaceae	ZJ304
ASV0189	Unclassified Intestinimonas	Terfenadine	0.912144	0.372953	0.897066	Clostridia	Oscillospirales	Oscillospiraceae	Intestinimonas
ASV0181	Unclassified Dysosmobacter	Terfenadine	0.893074	0.386627	0.897066	Clostridia	Oscillospirales	Oscillospiraceae	Dysosmobacter
ASV0062	Unclassified Oscillospiraceae	Terfenadine	-0.511549	0.390066	0.897066	Clostridia	Oscillospirales	Oscillospiraceae	NA
ASV0284	Unclassified Lachnospiraceae	Terfenadine	1.13588	0.394354	0.897066	Clostridia	Lachnospirales	Lachnospiraceae	NA
ASV0168	Unclassified UBA11524	Terfenadine	0.540909	0.394577	0.897066	Clostridia_A	Christensenellales	CAG-74	UBA11524
ASV0164	Unclassified Ruminococcaceae	Terfenadine	-0.801937	0.397547	0.897066	Clostridia	Oscillospirales	Ruminococcaceae	NA
ASV0113	Unclassified Kineothrix	Terfenadine	0.831885	0.397978	0.897066	Clostridia	Lachnospirales	Lachnospiraceae	Kineothrix
ASV0082	Unclassified Lachnospiraceae	Terfenadine	-1.06768	0.398248	0.897066	Clostridia	Lachnospirales	Lachnospiraceae	NA
ASV0175	Unclassified CAG-1252	Terfenadine	-1.07588	0.402847	0.897066	Clostridia_A	Christensenellales	CAG-1252	CAG-1252
ASV0007	Duncaniella muris	Terfenadine	0.419639	0.403632	0.897066	Bacteroidia	Bacteroidales	Muribaculaceae	Duncaniella
ASV0036	Unclassified CAG-873	Terfenadine	-0.511361	0.407129	0.897066	Bacteroidia	Bacteroidales	Muribaculaceae	CAG-873
ASV0466	Unclassified Anaerofustis	Terfenadine	1.04859	0.409317	0.897066	Clostridia	Eubacteriales	Anaerofustaceae	Anaerofustis
ASV0136	Unclassified UMGS268	Terfenadine	-1.04274	0.418688	0.897066	Bacilli	Acholeplasmatales	Anaeroplasmataceae	UMGS268
ASV0010	Unclassified Alistipes	Terfenadine	-0.255972	0.419692	0.897066	Bacteroidia	Bacteroidales	Rikenellaceae	Alistipes
ASV0081	Unclassified Lachnospiraceae	Terfenadine	-0.903063	0.422239	0.897066	Clostridia	Lachnospirales	Lachnospiraceae	NA
ASV0020	Muribaculum intestinale	Terfenadine	0.279348	0.426079	0.897066	Bacteroidia	Bacteroidales	Muribaculaceae	Muribaculum
ASV0083	Unclassified Eubacterium_F	Terfenadine	-0.861241	0.437487	0.897066	Clostridia	Lachnospirales	Lachnospiraceae	Eubacterium_F
ASV0139	Unclassified UMGS1994	Terfenadine	0.901412	0.4378	0.897066	Clostridia	TANB77	CAG-508	UMGS1994
ASV0102	Acutalibacter muris	Terfenadine	0.964016	0.44458	0.897066	Clostridia	Oscillospirales	Acutalibacteraceae	Acutalibacter
ASV0140	Unclassified Lachnospiraceae	Terfenadine	0.913612	0.450153	0.897066	Clostridia	Lachnospirales	Lachnospiraceae	NA
ASV0196	Unclassified Lachnospiraceae	Terfenadine	0.785857	0.456505	0.897066	Clostridia	Lachnospirales	Lachnospiraceae	NA
ASV0174	Erysipelatoclostridium cocleatum	Terfenadine	-1.09043	0.46837	0.897066	Bacilli	Erysipelotrichales	Erysipelatoclostridiaceae	Erysipelatoclostridium
ASV0033	COE1 sp000403215	Terfenadine	-1.26209	0.470553	0.897066	Clostridia	Lachnospirales	Lachnospiraceae	COE1
ASV0092	Unclassified Eubacterium_F	Terfenadine	-0.593557	0.472416	0.897066	Clostridia	Lachnospirales	Lachnospiraceae	Eubacterium_F
ASV0193	Unclassified UMGS1872	Terfenadine	0.828971	0.485018	0.897066	Clostridia	Oscillospirales	Oscillospiraceae	UMGS1872
ASV0248	Unclassified Lachnospirales	Terfenadine	-0.782263	0.493881	0.897066	Clostridia	Lachnospirales	NA	NA
ASV0091	Unclassified Lachnospiraceae	Terfenadine	-0.625247	0.494427	0.897066	Clostridia	Lachnospirales	Lachnospiraceae	NA
ASV0225	Unclassified Lachnospiraceae	Terfenadine	0.886873	0.497611	0.897066	Clostridia	Lachnospirales	Lachnospiraceae	NA
ASV0027	Unclassified Lachnospiraceae	Terfenadine	0.240753	0.499098	0.897066	Clostridia	Lachnospirales	Lachnospiraceae	NA
ASV0265	Dwaynesavagella sp000270205	Terfenadine	1.15062	0.503909	0.897066	Clostridia	Clostridiales	Clostridiaceae	Dwaynesavagella
ASV0144	Unclassified Firmicutes_B	Terfenadine	0.537441	0.505516	0.897066	NA	NA	NA	NA
ASV0157	Unclassified Lachnospiraceae	Terfenadine	0.758382	0.505943	0.897066	Clostridia	Lachnospirales	Lachnospiraceae	NA
ASV0114	Unclassified Gastranaerophilales	Terfenadine	-0.622308	0.521754	0.897066	Vampirovibrionia	Gastranaerophilales	NA	NA
ASV0018	Akkermansia muciniphila	Terfenadine	0.644283	0.522624	0.897066	Verrucomicrobiae	Verrucomicrobiales	Akkermansiaceae	Akkermansia
ASV0124	Unclassified Lachnospiraceae	Terfenadine	-0.339017	0.52598	0.897066	Clostridia	Lachnospirales	Lachnospiraceae	NA
ASV0173	Unclassified Lachnospiraceae	Terfenadine	-0.899884	0.527418	0.897066	Clostridia	Lachnospirales	Lachnospiraceae	NA
ASV0269	CAG-41 sp010206265	Terfenadine	-0.819734	0.528471	0.897066	Clostridia	Monoglobales_A	UBA1381	CAG-41
ASV0034	Mucispirillum schaedleri	Terfenadine	-0.529222	0.528694	0.897066	Deferribacteres	Deferribacterales	Mucispirillaceae	Mucispirillum
ASV0061	Unclassified Muribaculaceae	Terfenadine	-0.471506	0.534646	0.897066	Bacteroidia	Bacteroidales	Muribaculaceae	NA
ASV0002	Unclassified Ligilactobacillus	Terfenadine	0.498222	0.539636	0.897066	Bacilli	Lactobacillales	Lactobacillaceae	Ligilactobacillus
ASV0048	Unclassified Muribaculaceae	Terfenadine	0.375425	0.542571	0.897066	Bacteroidia	Bacteroidales	Muribaculaceae	NA
ASV0158	Unclassified Lachnospiraceae	Terfenadine	-0.931921	0.543672	0.897066	Clostridia	Lachnospirales	Lachnospiraceae	NA
ASV0218	Unclassified Lachnospiraceae	Terfenadine	0.890708	0.545276	0.897066	Clostridia	Lachnospirales	Lachnospiraceae	NA
ASV0285	Unclassified Lachnospiraceae	Terfenadine	0.56966	0.552759	0.897066	Clostridia	Lachnospirales	Lachnospiraceae	NA
ASV0160	Adlercreutzia muris	Terfenadine	0.864072	0.552949	0.897066	Coriobacteriia	Coriobacteriales	Eggerthellaceae	Adlercreutzia
ASV0319	Unclassified Lachnospiraceae	Terfenadine	0.711804	0.553257	0.897066	Clostridia	Lachnospirales	Lachnospiraceae	NA
ASV0334	Unclassified Lachnospiraceae	Terfenadine	0.68311	0.557782	0.897066	Clostridia	Lachnospirales	Lachnospiraceae	NA
ASV0330	Unclassified Lachnospiraceae	Terfenadine	0.734913	0.558488	0.897066	Clostridia	Lachnospirales	Lachnospiraceae	NA
ASV0111	Unclassified Lachnospiraceae	Terfenadine	0.456769	0.56008	0.897066	Clostridia	Lachnospirales	Lachnospiraceae	NA
ASV0060	Unclassified Lachnospiraceae	Terfenadine	0.578663	0.566335	0.897066	Clostridia	Lachnospirales	Lachnospiraceae	NA
ASV0103	Unclassified Lachnospiraceae	Terfenadine	-0.808301	0.576996	0.897066	Clostridia	Lachnospirales	Lachnospiraceae	NA
ASV0404	Unclassified Ruminococcaceae	Terfenadine	-0.691646	0.584023	0.897066	Clostridia	Oscillospirales	Ruminococcaceae	NA
ASV0233	Emergencia sp009936045	Terfenadine	0.650742	0.584715	0.897066	Clostridia	Peptostreptococcales	Anaerovoracaceae	Emergencia
ASV0097	Unclassified Lachnospiraceae	Terfenadine	0.624135	0.586534	0.897066	Clostridia	Lachnospirales	Lachnospiraceae	NA
ASV0050	Unclassified Oscillospiraceae	Terfenadine	-0.237948	0.586979	0.897066	Clostridia	Oscillospirales	Oscillospiraceae	NA
ASV0185	Unclassified Lachnospiraceae	Terfenadine	0.63211	0.587108	0.897066	Clostridia	Lachnospirales	Lachnospiraceae	NA
ASV0340	Unclassified Intestinimonas	Terfenadine	0.692591	0.590181	0.897066	Clostridia	Oscillospirales	Oscillospiraceae	Intestinimonas
ASV0238	Unclassified Oscillospirales	Terfenadine	0.553566	0.590854	0.897066	Clostridia	Oscillospirales	NA	NA
ASV0047	Parabacteroides goldsteinii	Terfenadine	-0.252783	0.593285	0.897066	Bacteroidia	Bacteroidales	Tannerellaceae	Parabacteroides
ASV0137	Unclassified ASF356	Terfenadine	0.58665	0.599005	0.897066	Clostridia	Lachnospirales	Anaerotignaceae	ASF356
ASV0123	Unclassified Lachnospiraceae	Terfenadine	-0.309339	0.600306	0.897066	Clostridia	Lachnospirales	Lachnospiraceae	NA
ASV0209	CAG-95 sp003612395	Terfenadine	-0.352658	0.602638	0.897066	Clostridia	Lachnospirales	Lachnospiraceae	CAG-95
ASV0004	Unclassified COE1	Terfenadine	0.861422	0.605913	0.897066	Clostridia	Lachnospirales	Lachnospiraceae	COE1
ASV0295	UMGS1815 sp011957885	Terfenadine	0.454042	0.623882	0.912976	Clostridia	Oscillospirales	CAG-272	UMGS1815
ASV0056	Unclassified Lachnospiraceae	Terfenadine	0.499476	0.624668	0.912976	Clostridia	Lachnospirales	Lachnospiraceae	NA
ASV0100	Unclassified Lachnospiraceae	Terfenadine	-0.516076	0.629096	0.913592	Clostridia	Lachnospirales	Lachnospiraceae	NA
ASV0035	COE1 sp000403335	Terfenadine	-0.420529	0.634623	0.915785	Clostridia	Lachnospirales	Lachnospiraceae	COE1
ASV0015	NM07-P-09 sp004793665	Terfenadine	0.404418	0.639581	0.917136	Coriobacteriia	Coriobacteriales	Atopobiaceae	NM07-P-09
ASV0254	Unclassified CAG-95	Terfenadine	-0.557408	0.644673	0.91866	Clostridia	Lachnospirales	Lachnospiraceae	CAG-95
ASV0125	Unclassified UMGS1994	Terfenadine	-0.651046	0.651596	0.922757	Clostridia	TANB77	CAG-508	UMGS1994
ASV0019	Unclassified Lachnospiraceae	Terfenadine	-0.500897	0.656072	0.923361	Clostridia	Lachnospirales	Lachnospiraceae	NA
ASV0008	Unclassified Limosilactobacillus	Terfenadine	-0.540692	0.683452	0.943766	Bacilli	Lactobacillales	Lactobacillaceae	Limosilactobacillus
ASV0210	QXXE01 sp009911355	Terfenadine	-0.536644	0.684268	0.943766	Clostridia	Oscillospirales	Butyricicoccaceae	QXXE01
ASV0016	Duncaniella dubosii	Terfenadine	-0.30599	0.690026	0.943766	Bacteroidia	Bacteroidales	Muribaculaceae	Duncaniella
ASV0257	Unclassified UBA660	Terfenadine	0.532469	0.692709	0.943766	Bacilli	RF39	UBA660	NA
ASV0026	Unclassified Muribaculaceae	Terfenadine	-0.241705	0.693399	0.943766	Bacteroidia	Bacteroidales	Muribaculaceae	NA
ASV0068	Unclassified UBA660	Terfenadine	-0.525317	0.695407	0.943766	Bacilli	RF39	UBA660	NA
ASV0025	Bacteroides caecimuris	Terfenadine	-0.178315	0.703165	0.946008	Bacteroidia	Bacteroidales	Bacteroidaceae	Bacteroides
ASV0239	Unclassified Lachnospiraceae	Terfenadine	-0.624421	0.705357	0.946008	Clostridia	Lachnospirales	Lachnospiraceae	NA
ASV0063	Unclassified ASF356	Terfenadine	0.343029	0.711784	0.949045	Clostridia	Lachnospirales	Anaerotignaceae	ASF356
ASV0331	Unclassified ER4	Terfenadine	-0.43562	0.724676	0.960617	Clostridia	Oscillospirales	Oscillospiraceae	ER4
ASV0085	Unclassified COE1	Terfenadine	0.440282	0.729163	0.960978	Clostridia	Lachnospirales	Lachnospiraceae	COE1
ASV0318	Unclassified MD308	Terfenadine	-0.505533	0.736612	0.965216	Clostridia	Lachnospirales	Lachnospiraceae	MD308
ASV0190	Unclassified Lachnospiraceae	Terfenadine	-0.145626	0.744198	0.967948	Clostridia	Lachnospirales	Lachnospiraceae	NA
ASV0017	Paramuribaculum intestinale	Terfenadine	0.157841	0.752109	0.967948	Bacteroidia	Bacteroidales	Muribaculaceae	Paramuribaculum
ASV0037	Unclassified Muribaculaceae	Terfenadine	0.136521	0.756638	0.967948	Bacteroidia	Bacteroidales	Muribaculaceae	NA
ASV0043	Unclassified Muribaculum	Terfenadine	-0.335055	0.758971	0.967948	Bacteroidia	Bacteroidales	Muribaculaceae	Muribaculum
ASV0169	Unclassified CAG-508	Terfenadine	0.416326	0.76178	0.967948	Clostridia	TANB77	CAG-508	NA
ASV0075	Unclassified Lachnospiraceae	Terfenadine	-0.438132	0.770122	0.967948	Clostridia	Lachnospirales	Lachnospiraceae	NA
ASV0115	Unclassified Lachnospiraceae	Terfenadine	0.243283	0.791739	0.967948	Clostridia	Lachnospirales	Lachnospiraceae	NA
ASV0183	Unclassified Firmicutes_B	Terfenadine	-0.35488	0.794719	0.967948	NA	NA	NA	NA
ASV0249	Unclassified AM07-15	Terfenadine	0.168037	0.80007	0.967948	Clostridia	Oscillospirales	Butyricicoccaceae	AM07-15
ASV0067	Unclassified Ruminiclostridium_E	Terfenadine	-0.202551	0.800834	0.967948	Clostridia	Oscillospirales	Ruminococcaceae	Ruminiclostridium_E
ASV0202	Unclassified Oscillospiraceae	Terfenadine	-0.230159	0.8026	0.967948	Clostridia	Oscillospirales	Oscillospiraceae	NA
ASV0001	Unclassified Lactobacillus	Terfenadine	-0.232745	0.80881	0.967948	Bacilli	Lactobacillales	Lactobacillaceae	Lactobacillus
ASV0147	Unclassified Lachnospiraceae	Terfenadine	-0.270657	0.822055	0.967948	Clostridia	Lachnospirales	Lachnospiraceae	NA
ASV0244	Unclassified Lachnospiraceae	Terfenadine	0.367659	0.82336	0.967948	Clostridia	Lachnospirales	Lachnospiraceae	NA
ASV0038	CAG-873 sp011959565	Terfenadine	0.169311	0.824211	0.967948	Bacteroidia	Bacteroidales	Muribaculaceae	CAG-873
ASV0089	Unclassified Lachnospiraceae	Terfenadine	-0.0927338	0.824571	0.967948	Clostridia	Lachnospirales	Lachnospiraceae	NA
ASV0388	Unclassified Lachnospirales	Terfenadine	0.304268	0.826494	0.967948	Clostridia	Lachnospirales	NA	NA
ASV0127	Unclassified Lachnospiraceae	Terfenadine	0.29362	0.828616	0.967948	Clostridia	Lachnospirales	Lachnospiraceae	NA
ASV0227	Unclassified Acutalibacteraceae	Terfenadine	0.203833	0.830196	0.967948	Clostridia	Oscillospirales	Acutalibacteraceae	NA
ASV0049	Unclassified ASF356	Terfenadine	0.137866	0.831189	0.967948	Clostridia	Lachnospirales	Anaerotignaceae	ASF356
ASV0387	Unclassified Clostridia	Terfenadine	-0.273105	0.837141	0.967948	Clostridia	NA	NA	NA
ASV0041	Unclassified COE1	Terfenadine	-0.259233	0.838325	0.967948	Clostridia	Lachnospirales	Lachnospiraceae	COE1
ASV0028	Unclassified Acutalibacter	Terfenadine	-0.253251	0.842572	0.967948	Clostridia	Oscillospirales	Acutalibacteraceae	Acutalibacter
ASV0255	Unclassified Dysosmobacter	Terfenadine	0.18114	0.859313	0.967948	Clostridia	Oscillospirales	Oscillospiraceae	Dysosmobacter
ASV0003	Prevotella sp013166515	Terfenadine	0.0694518	0.861391	0.967948	Bacteroidia	Bacteroidales	Bacteroidaceae	Prevotella
ASV0182	Unclassified UMGS1994	Terfenadine	-0.2271	0.862479	0.967948	Clostridia	TANB77	CAG-508	UMGS1994
ASV0005	Prevotella sp013166545	Terfenadine	-0.0717118	0.866082	0.967948	Bacteroidia	Bacteroidales	Bacteroidaceae	Prevotella
ASV0106	Unclassified Lachnospiraceae	Terfenadine	0.155299	0.868077	0.967948	Clostridia	Lachnospirales	Lachnospiraceae	NA
ASV0217	ASTD01 sp000403455	Terfenadine	-0.251136	0.871052	0.967948	Clostridia	Lachnospirales	Lachnospiraceae	ASTD01
ASV0105	Unclassified Limosilactobacillus	Terfenadine	0.220945	0.871701	0.967948	Bacilli	Lactobacillales	Lactobacillaceae	Limosilactobacillus
ASV0032	Unclassified 14-2	Terfenadine	-0.161714	0.876601	0.967948	Clostridia	Lachnospirales	Lachnospiraceae	2025-02-14
ASV0044	Unclassified Muribaculum	Terfenadine	0.156378	0.880063	0.967948	Bacteroidia	Bacteroidales	Muribaculaceae	Muribaculum
ASV0232	Unclassified Erysipelatoclostridiaceae	Terfenadine	-0.17456	0.888208	0.967948	Bacilli	Erysipelotrichales	Erysipelatoclostridiaceae	NA
ASV0098	Unclassified Lachnospiraceae	Terfenadine	0.129244	0.894007	0.967948	Clostridia	Lachnospirales	Lachnospiraceae	NA
ASV0167	Unclassified Kineothrix	Terfenadine	-0.146092	0.895898	0.967948	Clostridia	Lachnospirales	Lachnospiraceae	Kineothrix
ASV0287	Unclassified Anaerovoracaceae	Terfenadine	-0.139361	0.897994	0.967948	Clostridia	Peptostreptococcales	Anaerovoracaceae	NA
ASV0159	Anaerotruncus sp003612625	Terfenadine	0.122382	0.89954	0.967948	Clostridia	Oscillospirales	Ruminococcaceae	Anaerotruncus
ASV0148	Unclassified Lachnospiraceae	Terfenadine	0.157442	0.900022	0.967948	Clostridia	Lachnospirales	Lachnospiraceae	NA
ASV0268	Unclassified Bacteria	Terfenadine	0.115445	0.907852	0.969785	NA	NA	NA	NA
ASV0073	Unclassified Acutalibacteraceae	Terfenadine	0.122056	0.91386	0.969785	Clostridia	Oscillospirales	Acutalibacteraceae	NA
ASV0260	Unclassified Kineothrix	Terfenadine	-0.111719	0.918593	0.969785	Clostridia	Lachnospirales	Lachnospiraceae	Kineothrix
ASV0270	Acutalibacter sp009936055	Terfenadine	0.130184	0.918872	0.969785	Clostridia	Oscillospirales	Acutalibacteraceae	Acutalibacter
ASV0011	Unclassified Lachnospiraceae	Terfenadine	-0.167815	0.924985	0.969785	Clostridia	Lachnospirales	Lachnospiraceae	NA
ASV0055	Unclassified Lachnospiraceae	Terfenadine	-0.0598947	0.928654	0.969785	Clostridia	Lachnospirales	Lachnospiraceae	NA
ASV0132	Unclassified Lachnospiraceae	Terfenadine	0.0815607	0.941843	0.969785	Clostridia	Lachnospirales	Lachnospiraceae	NA
ASV0131	Unclassified Lachnospiraceae	Terfenadine	0.0397007	0.945315	0.969785	Clostridia	Lachnospirales	Lachnospiraceae	NA
ASV0052	Unclassified Desulfovibrionaceae	Terfenadine	-0.0312039	0.94608	0.969785	Desulfovibrionia	Desulfovibrionales	Desulfovibrionaceae	NA
ASV0329	Unclassified UBA10677	Terfenadine	-0.0927185	0.946385	0.969785	Clostridia_A	Christensenellales	CAG-552	UBA10677
ASV0245	Unclassified Lachnospiraceae	Terfenadine	0.074223	0.951729	0.969785	Clostridia	Lachnospirales	Lachnospiraceae	NA
ASV0128	Unclassified Lachnospiraceae	Terfenadine	0.0806779	0.952772	0.969785	Clostridia	Lachnospirales	Lachnospiraceae	NA
ASV0267	Unclassified Lachnospiraceae	Terfenadine	0.0527963	0.963383	0.97239	Clostridia	Lachnospirales	Lachnospiraceae	NA
ASV0150	Unclassified Lachnospiraceae	Terfenadine	0.0469077	0.964892	0.97239	Clostridia	Lachnospirales	Lachnospiraceae	NA
ASV0206	Unclassified Oscillospiraceae	Terfenadine	-0.0508102	0.968125	0.97239	Clostridia	Oscillospirales	Oscillospiraceae	NA
ASV0204	Unclassified UBA9502	Terfenadine	0.00096637	0.999424	0.999424	Clostridia	Lachnospirales	Lachnospiraceae	UBA9502
ASV0378	Unclassified QANG01	Zafirlukast	-4.00424	0.00025789	0.0587988	Clostridia	Oscillospirales	Ruminococcaceae	QANG01
ASV0162	Unclassified Lachnospiraceae	Zafirlukast	-3.08903	0.000628634	0.0716642	Clostridia	Lachnospirales	Lachnospiraceae	NA
ASV0093	Unclassified Lachnospiraceae	Zafirlukast	2.01829	0.0157977	0.862222	Clostridia	Lachnospirales	Lachnospiraceae	NA
ASV0116	Unclassified Lachnospiraceae	Zafirlukast	-2.97992	0.0217501	0.862222	Clostridia	Lachnospirales	Lachnospiraceae	NA
ASV0270	Acutalibacter sp009936055	Zafirlukast	2.31924	0.0281579	0.862222	Clostridia	Oscillospirales	Acutalibacteraceae	Acutalibacter
ASV0195	Unclassified Bacteroides	Zafirlukast	2.04616	0.0319528	0.862222	Bacteroidia	Bacteroidales	Bacteroidaceae	Bacteroides
ASV0129	Unclassified UBA3282	Zafirlukast	-1.58767	0.0404308	0.862222	Clostridia	Lachnospirales	Lachnospiraceae	UBA3282
ASV0032	Unclassified 14-2	Zafirlukast	1.84731	0.0423808	0.862222	Clostridia	Lachnospirales	Lachnospiraceae	2025-02-14
ASV0039	Unclassified Paramuribaculum	Zafirlukast	1.79193	0.045426	0.862222	Bacteroidia	Bacteroidales	Muribaculaceae	Paramuribaculum
ASV0466	Unclassified Anaerofustis	Zafirlukast	1.9031	0.0604524	0.862222	Clostridia	Eubacteriales	Anaerofustaceae	Anaerofustis
ASV0281	Unclassified Lachnospiraceae	Zafirlukast	-1.6219	0.0702211	0.862222	Clostridia	Lachnospirales	Lachnospiraceae	NA
ASV0078	UMGS1872 sp014237695	Zafirlukast	-0.947361	0.0774195	0.862222	Clostridia	Oscillospirales	Oscillospiraceae	UMGS1872
ASV0006	Unclassified UBA7173	Zafirlukast	0.871838	0.0782099	0.862222	Bacteroidia	Bacteroidales	Muribaculaceae	UBA7173
ASV0102	Acutalibacter muris	Zafirlukast	2.05598	0.0859732	0.862222	Clostridia	Oscillospirales	Acutalibacteraceae	Acutalibacter
ASV0135	Unclassified Oscillospiraceae	Zafirlukast	-0.663417	0.0910832	0.862222	Clostridia	Oscillospirales	Oscillospiraceae	NA
ASV0001	Unclassified Lactobacillus	Zafirlukast	1.55583	0.0935082	0.862222	Bacilli	Lactobacillales	Lactobacillaceae	Lactobacillus
ASV0104	Unclassified Muribaculaceae	Zafirlukast	1.28564	0.0965762	0.862222	Bacteroidia	Bacteroidales	Muribaculaceae	NA
ASV0042	Unclassified COE1	Zafirlukast	2.01247	0.0974665	0.862222	Clostridia	Lachnospirales	Lachnospiraceae	COE1
ASV0023	Unclassified Muribaculaceae	Zafirlukast	1.13338	0.0993789	0.862222	Bacteroidia	Bacteroidales	Muribaculaceae	NA
ASV0267	Unclassified Lachnospiraceae	Zafirlukast	-1.61481	0.103706	0.862222	Clostridia	Lachnospirales	Lachnospiraceae	NA
ASV0008	Unclassified Limosilactobacillus	Zafirlukast	1.72206	0.104779	0.862222	Bacilli	Lactobacillales	Lactobacillaceae	Limosilactobacillus
ASV0016	Duncaniella dubosii	Zafirlukast	-0.951119	0.107955	0.862222	Bacteroidia	Bacteroidales	Muribaculaceae	Duncaniella
ASV0057	Unclassified Flavonifractor	Zafirlukast	-0.831139	0.109685	0.862222	Clostridia	Oscillospirales	Oscillospiraceae	Flavonifractor
ASV0013	Unclassified Muribaculaceae	Zafirlukast	0.540294	0.110892	0.862222	Bacteroidia	Bacteroidales	Muribaculaceae	NA
ASV0180	Unclassified CAG-508	Zafirlukast	-1.8506	0.111796	0.862222	Clostridia	TANB77	CAG-508	NA
ASV0235	Unclassified Oscillospiraceae	Zafirlukast	1.88329	0.113285	0.862222	Clostridia	Oscillospirales	Oscillospiraceae	NA
ASV0092	Unclassified Eubacterium_F	Zafirlukast	-1.14489	0.118655	0.862222	Clostridia	Lachnospirales	Lachnospiraceae	Eubacterium_F
ASV0026	Unclassified Muribaculaceae	Zafirlukast	0.826371	0.12094	0.862222	Bacteroidia	Bacteroidales	Muribaculaceae	NA
ASV0131	Unclassified Lachnospiraceae	Zafirlukast	-1.11345	0.124323	0.862222	Clostridia	Lachnospirales	Lachnospiraceae	NA
ASV0103	Unclassified Lachnospiraceae	Zafirlukast	-1.45966	0.125665	0.862222	Clostridia	Lachnospirales	Lachnospiraceae	NA
ASV0044	Unclassified Muribaculum	Zafirlukast	1.06501	0.127041	0.862222	Bacteroidia	Bacteroidales	Muribaculaceae	Muribaculum
ASV0072	Schaedlerella sp009911175	Zafirlukast	-0.746744	0.12792	0.862222	Clostridia	Lachnospirales	Lachnospiraceae	Schaedlerella
ASV0040	Unclassified Alistipes	Zafirlukast	0.561944	0.128607	0.862222	Bacteroidia	Bacteroidales	Rikenellaceae	Alistipes
ASV0139	Unclassified UMGS1994	Zafirlukast	1.37427	0.130352	0.862222	Clostridia	TANB77	CAG-508	UMGS1994
ASV0228	Unclassified Lachnospiraceae	Zafirlukast	-1.61201	0.137561	0.862222	Clostridia	Lachnospirales	Lachnospiraceae	NA
ASV0086	CAG-56 sp004793585	Zafirlukast	1.65659	0.142073	0.862222	Clostridia	Lachnospirales	Lachnospiraceae	CAG-56
ASV0276	Unclassified Lachnospiraceae	Zafirlukast	-1.53351	0.146911	0.862222	Clostridia	Lachnospirales	Lachnospiraceae	NA
ASV0090	Unclassified Lachnospiraceae	Zafirlukast	1.08103	0.147121	0.862222	Clostridia	Lachnospirales	Lachnospiraceae	NA
ASV0190	Unclassified Lachnospiraceae	Zafirlukast	-1.02044	0.147564	0.862222	Clostridia	Lachnospirales	Lachnospiraceae	NA
ASV0097	Unclassified Lachnospiraceae	Zafirlukast	1.27376	0.152441	0.862222	Clostridia	Lachnospirales	Lachnospiraceae	NA
ASV0053	Unclassified Parasutterella	Zafirlukast	0.852517	0.157206	0.862222	Gammaproteobacteria	Burkholderiales	Burkholderiaceae	Parasutterella
ASV0210	QXXE01 sp009911355	Zafirlukast	-1.72112	0.15883	0.862222	Clostridia	Oscillospirales	Butyricicoccaceae	QXXE01
ASV0085	Unclassified COE1	Zafirlukast	1.39635	0.165744	0.871014	Clostridia	Lachnospirales	Lachnospiraceae	COE1
ASV0146	Dysosmobacter sp000403435	Zafirlukast	-1.5784	0.187045	0.871014	Clostridia	Oscillospirales	Oscillospiraceae	Dysosmobacter
ASV0151	Unclassified Lachnospiraceae	Zafirlukast	-1.4038	0.189686	0.871014	Clostridia	Lachnospirales	Lachnospiraceae	NA
ASV0003	Prevotella sp013166515	Zafirlukast	0.419281	0.191642	0.871014	Bacteroidia	Bacteroidales	Bacteroidaceae	Prevotella
ASV0205	Unclassified Lachnospiraceae	Zafirlukast	1.51698	0.191696	0.871014	Clostridia	Lachnospirales	Lachnospiraceae	NA
ASV0062	Unclassified Oscillospiraceae	Zafirlukast	-0.482749	0.193524	0.871014	Clostridia	Oscillospirales	Oscillospiraceae	NA
ASV0186	Unclassified Lachnospiraceae	Zafirlukast	-1.40093	0.194691	0.871014	Clostridia	Lachnospirales	Lachnospiraceae	NA
ASV0076	Unclassified COE1	Zafirlukast	-1.1657	0.197071	0.871014	Clostridia	Lachnospirales	Lachnospiraceae	COE1
ASV0113	Unclassified Kineothrix	Zafirlukast	0.866471	0.201116	0.871014	Clostridia	Lachnospirales	Lachnospiraceae	Kineothrix
ASV0100	Unclassified Lachnospiraceae	Zafirlukast	-1.02816	0.201377	0.871014	Clostridia	Lachnospirales	Lachnospiraceae	NA
ASV0217	ASTD01 sp000403455	Zafirlukast	-1.48718	0.205914	0.871014	Clostridia	Lachnospirales	Lachnospiraceae	ASTD01
ASV0285	Unclassified Lachnospiraceae	Zafirlukast	1.0016	0.206293	0.871014	Clostridia	Lachnospirales	Lachnospiraceae	NA
ASV0015	NM07-P-09 sp004793665	Zafirlukast	1.22259	0.217897	0.891898	Coriobacteriia	Coriobacteriales	Atopobiaceae	NM07-P-09
ASV0018	Akkermansia muciniphila	Zafirlukast	0.807697	0.231408	0.891898	Verrucomicrobiae	Verrucomicrobiales	Akkermansiaceae	Akkermansia
ASV0355	Unclassified 1XD8-76	Zafirlukast	-1.39608	0.241932	0.891898	Clostridia	Lachnospirales	Lachnospiraceae	1XD8-76
ASV0245	Unclassified Lachnospiraceae	Zafirlukast	1.25669	0.242428	0.891898	Clostridia	Lachnospirales	Lachnospiraceae	NA
ASV0165	Unclassified Lachnospiraceae	Zafirlukast	1.30161	0.245203	0.891898	Clostridia	Lachnospirales	Lachnospiraceae	NA
ASV0124	Unclassified Lachnospiraceae	Zafirlukast	-0.812004	0.245332	0.891898	Clostridia	Lachnospirales	Lachnospiraceae	NA
ASV0066	Unclassified Limosilactobacillus	Zafirlukast	1.55604	0.248058	0.891898	Bacilli	Lactobacillales	Lactobacillaceae	Limosilactobacillus
ASV0260	Unclassified Kineothrix	Zafirlukast	-1.27297	0.249585	0.891898	Clostridia	Lachnospirales	Lachnospiraceae	Kineothrix
ASV0254	Unclassified CAG-95	Zafirlukast	-1.17133	0.250356	0.891898	Clostridia	Lachnospirales	Lachnospiraceae	CAG-95
ASV0199	Unclassified Muribaculaceae	Zafirlukast	1.11295	0.258841	0.891898	Bacteroidia	Bacteroidales	Muribaculaceae	NA
ASV0043	Unclassified Muribaculum	Zafirlukast	0.699328	0.269587	0.891898	Bacteroidia	Bacteroidales	Muribaculaceae	Muribaculum
ASV0257	Unclassified UBA660	Zafirlukast	1.19517	0.278392	0.891898	Bacilli	RF39	UBA660	NA
ASV0007	Duncaniella muris	Zafirlukast	0.438796	0.288239	0.891898	Bacteroidia	Bacteroidales	Muribaculaceae	Duncaniella
ASV0087	Unclassified Lawsonibacter	Zafirlukast	-0.530643	0.289994	0.891898	Clostridia	Oscillospirales	Oscillospiraceae	Lawsonibacter
ASV0041	Unclassified COE1	Zafirlukast	1.19061	0.298794	0.891898	Clostridia	Lachnospirales	Lachnospiraceae	COE1
ASV0014	CAG-485 sp002362485	Zafirlukast	0.50854	0.303369	0.891898	Bacteroidia	Bacteroidales	Muribaculaceae	CAG-485
ASV0095	Lawsonibacter sp003612335	Zafirlukast	-0.288091	0.306311	0.891898	Clostridia	Oscillospirales	Oscillospiraceae	Lawsonibacter
ASV0108	Unclassified 14-2	Zafirlukast	-0.692967	0.317218	0.891898	Clostridia	Lachnospirales	Lachnospiraceae	2025-02-14
ASV0089	Unclassified Lachnospiraceae	Zafirlukast	-0.506466	0.325298	0.891898	Clostridia	Lachnospirales	Lachnospiraceae	NA
ASV0317	Unclassified Lachnospiraceae	Zafirlukast	-0.926401	0.334951	0.891898	Clostridia	Lachnospirales	Lachnospiraceae	NA
ASV0028	Unclassified Acutalibacter	Zafirlukast	-1.13818	0.336398	0.891898	Clostridia	Oscillospirales	Acutalibacteraceae	Acutalibacter
ASV0319	Unclassified Lachnospiraceae	Zafirlukast	1.06987	0.33936	0.891898	Clostridia	Lachnospirales	Lachnospiraceae	NA
ASV0114	Unclassified Gastranaerophilales	Zafirlukast	0.46459	0.340118	0.891898	Vampirovibrionia	Gastranaerophilales	NA	NA
ASV0181	Unclassified Dysosmobacter	Zafirlukast	-1.01542	0.340331	0.891898	Clostridia	Oscillospirales	Oscillospiraceae	Dysosmobacter
ASV0033	COE1 sp000403215	Zafirlukast	-0.974344	0.341932	0.891898	Clostridia	Lachnospirales	Lachnospiraceae	COE1
ASV0070	Unclassified Oscillospiraceae	Zafirlukast	0.691384	0.343707	0.891898	Clostridia	Oscillospirales	Oscillospiraceae	NA
ASV0164	Unclassified Ruminococcaceae	Zafirlukast	-0.863336	0.346906	0.891898	Clostridia	Oscillospirales	Ruminococcaceae	NA
ASV0050	Unclassified Oscillospiraceae	Zafirlukast	-0.566545	0.356388	0.891898	Clostridia	Oscillospirales	Oscillospiraceae	NA
ASV0036	Unclassified CAG-873	Zafirlukast	-0.728055	0.360257	0.891898	Bacteroidia	Bacteroidales	Muribaculaceae	CAG-873
ASV0079	Unclassified Lachnospiraceae	Zafirlukast	-1.06709	0.36227	0.891898	Clostridia	Lachnospirales	Lachnospiraceae	NA
ASV0159	Anaerotruncus sp003612625	Zafirlukast	0.782713	0.363046	0.891898	Clostridia	Oscillospirales	Ruminococcaceae	Anaerotruncus
ASV0049	Unclassified ASF356	Zafirlukast	-0.772515	0.364238	0.891898	Clostridia	Lachnospirales	Anaerotignaceae	ASF356
ASV0193	Unclassified UMGS1872	Zafirlukast	1.18717	0.365865	0.891898	Clostridia	Oscillospirales	Oscillospiraceae	UMGS1872
ASV0122	Unclassified Lachnospiraceae	Zafirlukast	-0.38981	0.366209	0.891898	Clostridia	Lachnospirales	Lachnospiraceae	NA
ASV0133	Unclassified Lachnospiraceae	Zafirlukast	-1.18611	0.371457	0.891898	Clostridia	Lachnospirales	Lachnospiraceae	NA
ASV0144	Unclassified Firmicutes_B	Zafirlukast	0.877182	0.37377	0.891898	NA	NA	NA	NA
ASV0387	Unclassified Clostridia	Zafirlukast	-1.17999	0.377618	0.891898	Clostridia	NA	NA	NA
ASV0238	Unclassified Oscillospirales	Zafirlukast	0.800535	0.382611	0.891898	Clostridia	Oscillospirales	NA	NA
ASV0173	Unclassified Lachnospiraceae	Zafirlukast	-1.08228	0.38296	0.891898	Clostridia	Lachnospirales	Lachnospiraceae	NA
ASV0084	Unclassified COE1	Zafirlukast	-1.01878	0.383531	0.891898	Clostridia	Lachnospirales	Lachnospiraceae	COE1
ASV0168	Unclassified UBA11524	Zafirlukast	0.565882	0.384318	0.891898	Clostridia_A	Christensenellales	CAG-74	UBA11524
ASV0111	Unclassified Lachnospiraceae	Zafirlukast	-0.84563	0.38713	0.891898	Clostridia	Lachnospirales	Lachnospiraceae	NA
ASV0024	Unclassified Ligilactobacillus	Zafirlukast	-0.907205	0.387457	0.891898	Bacilli	Lactobacillales	Lactobacillaceae	Ligilactobacillus
ASV0346	Unclassified Lachnospiraceae	Zafirlukast	-0.854189	0.390064	0.891898	Clostridia	Lachnospirales	Lachnospiraceae	NA
ASV0179	Unclassified Ruthenibacterium	Zafirlukast	0.725807	0.397847	0.891898	Clostridia	Oscillospirales	Ruminococcaceae	Ruthenibacterium
ASV0155	Unclassified Lachnospiraceae	Zafirlukast	-0.893733	0.39963	0.891898	Clostridia	Lachnospirales	Lachnospiraceae	NA
ASV0213	Unclassified UMGS1872	Zafirlukast	0.901727	0.401128	0.891898	Clostridia	Oscillospirales	Oscillospiraceae	UMGS1872
ASV0330	Unclassified Lachnospiraceae	Zafirlukast	-0.992664	0.40334	0.891898	Clostridia	Lachnospirales	Lachnospiraceae	NA
ASV0030	Unclassified CAG-485	Zafirlukast	0.529309	0.408739	0.891898	Bacteroidia	Bacteroidales	Muribaculaceae	CAG-485
ASV0125	Unclassified UMGS1994	Zafirlukast	-1.0126	0.408983	0.891898	Clostridia	TANB77	CAG-508	UMGS1994
ASV0248	Unclassified Lachnospirales	Zafirlukast	-1.0669	0.410743	0.891898	Clostridia	Lachnospirales	NA	NA
ASV0004	Unclassified COE1	Zafirlukast	1.02003	0.421522	0.892652	Clostridia	Lachnospirales	Lachnospiraceae	COE1
ASV0167	Unclassified Kineothrix	Zafirlukast	-1.0303	0.421949	0.892652	Clostridia	Lachnospirales	Lachnospiraceae	Kineothrix
ASV0045	Unclassified UBA3282	Zafirlukast	0.661484	0.422835	0.892652	Clostridia	Lachnospirales	Lachnospiraceae	UBA3282
ASV0264	Unclassified Peptostreptococcales	Zafirlukast	-0.607163	0.436339	0.907572	Clostridia	Peptostreptococcales	NA	NA
ASV0063	Unclassified ASF356	Zafirlukast	0.733785	0.439729	0.907572	Clostridia	Lachnospirales	Anaerotignaceae	ASF356
ASV0056	Unclassified Lachnospiraceae	Zafirlukast	-0.924609	0.444917	0.907572	Clostridia	Lachnospirales	Lachnospiraceae	NA
ASV0120	Unclassified CAG-495	Zafirlukast	0.476265	0.456966	0.907572	Alphaproteobacteria	RF32	CAG-239	CAG-495
ASV0081	Unclassified Lachnospiraceae	Zafirlukast	0.618837	0.459956	0.907572	Clostridia	Lachnospirales	Lachnospiraceae	NA
ASV0239	Unclassified Lachnospiraceae	Zafirlukast	-0.952816	0.472406	0.907572	Clostridia	Lachnospirales	Lachnospiraceae	NA
ASV0060	Unclassified Lachnospiraceae	Zafirlukast	0.55301	0.477255	0.907572	Clostridia	Lachnospirales	Lachnospiraceae	NA
ASV0075	Unclassified Lachnospiraceae	Zafirlukast	-0.884694	0.492746	0.907572	Clostridia	Lachnospirales	Lachnospiraceae	NA
ASV0029	Unclassified Paramuribaculum	Zafirlukast	-0.37079	0.494102	0.907572	Bacteroidia	Bacteroidales	Muribaculaceae	Paramuribaculum
ASV0202	Unclassified Oscillospiraceae	Zafirlukast	0.631592	0.49456	0.907572	Clostridia	Oscillospirales	Oscillospiraceae	NA
ASV0176	Unclassified Ruminococcaceae	Zafirlukast	0.788015	0.497085	0.907572	Clostridia	Oscillospirales	Ruminococcaceae	NA
ASV0153	Anaerotruncus sp000403395	Zafirlukast	0.524593	0.500688	0.907572	Clostridia	Oscillospirales	Ruminococcaceae	Anaerotruncus
ASV0157	Unclassified Lachnospiraceae	Zafirlukast	-0.745702	0.505712	0.907572	Clostridia	Lachnospirales	Lachnospiraceae	NA
ASV0294	Unclassified ZJ304	Zafirlukast	0.787343	0.508638	0.907572	Coriobacteriia	Coriobacteriales	Eggerthellaceae	ZJ304
ASV0269	CAG-41 sp010206265	Zafirlukast	-0.853984	0.516417	0.907572	Clostridia	Monoglobales_A	UBA1381	CAG-41
ASV0027	Unclassified Lachnospiraceae	Zafirlukast	-0.254763	0.519312	0.907572	Clostridia	Lachnospirales	Lachnospiraceae	NA
ASV0046	Unclassified Muribaculaceae	Zafirlukast	0.341418	0.520539	0.907572	Bacteroidia	Bacteroidales	Muribaculaceae	NA
ASV0158	Unclassified Lachnospiraceae	Zafirlukast	0.788849	0.521377	0.907572	Clostridia	Lachnospirales	Lachnospiraceae	NA
ASV0163	Unclassified Lachnospiraceae	Zafirlukast	-0.517702	0.522134	0.907572	Clostridia	Lachnospirales	Lachnospiraceae	NA
ASV0069	Unclassified Adlercreutzia	Zafirlukast	0.286415	0.54236	0.907572	Coriobacteriia	Coriobacteriales	Eggerthellaceae	Adlercreutzia
ASV0284	Unclassified Lachnospiraceae	Zafirlukast	0.768314	0.545381	0.907572	Clostridia	Lachnospirales	Lachnospiraceae	NA
ASV0206	Unclassified Oscillospiraceae	Zafirlukast	0.75285	0.545619	0.907572	Clostridia	Oscillospirales	Oscillospiraceae	NA
ASV0183	Unclassified Firmicutes_B	Zafirlukast	-0.834027	0.547103	0.907572	NA	NA	NA	NA
ASV0088	Unclassified Duncaniella	Zafirlukast	-0.597773	0.547452	0.907572	Bacteroidia	Bacteroidales	Muribaculaceae	Duncaniella
ASV0448	Unclassified CAG-95	Zafirlukast	0.792113	0.550201	0.907572	Clostridia	Lachnospirales	Lachnospiraceae	CAG-95
ASV0127	Unclassified Lachnospiraceae	Zafirlukast	0.785086	0.562062	0.907572	Clostridia	Lachnospirales	Lachnospiraceae	NA
ASV0209	CAG-95 sp003612395	Zafirlukast	-0.403623	0.564317	0.907572	Clostridia	Lachnospirales	Lachnospiraceae	CAG-95
ASV0101	Unclassified QXXE01	Zafirlukast	-0.776452	0.564962	0.907572	Clostridia	Oscillospirales	Butyricicoccaceae	QXXE01
ASV0468	Unclassified Erysipelotrichaceae	Zafirlukast	0.800145	0.566025	0.907572	Bacilli	Erysipelotrichales	Erysipelotrichaceae	NA
ASV0080	Unclassified Lachnospiraceae	Zafirlukast	-0.584999	0.568089	0.907572	Clostridia	Lachnospirales	Lachnospiraceae	NA
ASV0225	Unclassified Lachnospiraceae	Zafirlukast	0.697169	0.570451	0.907572	Clostridia	Lachnospirales	Lachnospiraceae	NA
ASV0068	Unclassified UBA660	Zafirlukast	0.67549	0.57393	0.907572	Bacilli	RF39	UBA660	NA
ASV0077	Unclassified Muribaculaceae	Zafirlukast	0.251322	0.575036	0.907572	Bacteroidia	Bacteroidales	Muribaculaceae	NA
ASV0011	Unclassified Lachnospiraceae	Zafirlukast	0.704822	0.577344	0.907572	Clostridia	Lachnospirales	Lachnospiraceae	NA
ASV0121	Unclassified Lachnospiraceae	Zafirlukast	-0.655127	0.578664	0.907572	Clostridia	Lachnospirales	Lachnospiraceae	NA
ASV0010	Unclassified Alistipes	Zafirlukast	0.160081	0.585958	0.907572	Bacteroidia	Bacteroidales	Rikenellaceae	Alistipes
ASV0005	Prevotella sp013166545	Zafirlukast	0.225753	0.588817	0.907572	Bacteroidia	Bacteroidales	Bacteroidaceae	Prevotella
ASV0002	Unclassified Ligilactobacillus	Zafirlukast	-0.40773	0.591027	0.907572	Bacilli	Lactobacillales	Lactobacillaceae	Ligilactobacillus
ASV0012	Unclassified Duncaniella	Zafirlukast	0.169864	0.592487	0.907572	Bacteroidia	Bacteroidales	Muribaculaceae	Duncaniella
ASV0287	Unclassified Anaerovoracaceae	Zafirlukast	0.507202	0.596374	0.907572	Clostridia	Peptostreptococcales	Anaerovoracaceae	NA
ASV0021	Unclassified COE1	Zafirlukast	0.656938	0.600064	0.907572	Clostridia	Lachnospirales	Lachnospiraceae	COE1
ASV0051	Unclassified Eubacterium_J	Zafirlukast	-0.426858	0.60286	0.907572	Clostridia	Lachnospirales	Lachnospiraceae	Eubacterium_J
ASV0136	Unclassified UMGS268	Zafirlukast	0.563761	0.604638	0.907572	Bacilli	Acholeplasmatales	Anaeroplasmataceae	UMGS268
ASV0048	Unclassified Muribaculaceae	Zafirlukast	0.454428	0.605048	0.907572	Bacteroidia	Bacteroidales	Muribaculaceae	NA
ASV0099	Unclassified Marseille-P3106	Zafirlukast	-0.28197	0.615094	0.912305	Clostridia	Oscillospirales	Oscillospiraceae	Marseille-P3106
ASV0128	Unclassified Lachnospiraceae	Zafirlukast	0.659952	0.618567	0.912305	Clostridia	Lachnospirales	Lachnospiraceae	NA
ASV0218	Unclassified Lachnospiraceae	Zafirlukast	0.592224	0.620207	0.912305	Clostridia	Lachnospirales	Lachnospiraceae	NA
ASV0331	Unclassified ER4	Zafirlukast	0.468603	0.651769	0.941519	Clostridia	Oscillospirales	Oscillospiraceae	ER4
ASV0138	Unclassified Lachnospiraceae	Zafirlukast	0.573482	0.656385	0.941519	Clostridia	Lachnospirales	Lachnospiraceae	NA
ASV0017	Paramuribaculum intestinale	Zafirlukast	-0.250182	0.656488	0.941519	Bacteroidia	Bacteroidales	Muribaculaceae	Paramuribaculum
ASV0182	Unclassified UMGS1994	Zafirlukast	0.587202	0.659573	0.941519	Clostridia	TANB77	CAG-508	UMGS1994
ASV0222	Unclassified CAG-273	Zafirlukast	0.421683	0.660715	0.941519	Clostridia	TANB77	CAG-508	CAG-273
ASV0037	Unclassified Muribaculaceae	Zafirlukast	-0.167266	0.674297	0.953034	Bacteroidia	Bacteroidales	Muribaculaceae	NA
ASV0265	Dwaynesavagella sp000270205	Zafirlukast	-0.402266	0.687008	0.953034	Clostridia	Clostridiales	Clostridiaceae	Dwaynesavagella
ASV0067	Unclassified Ruminiclostridium_E	Zafirlukast	0.243464	0.690964	0.953034	Clostridia	Oscillospirales	Ruminococcaceae	Ruminiclostridium_E
ASV0134	Unclassified Acutalibacter	Zafirlukast	0.506132	0.692565	0.953034	Clostridia	Oscillospirales	Acutalibacteraceae	Acutalibacter
ASV0295	UMGS1815 sp011957885	Zafirlukast	-0.392209	0.694128	0.953034	Clostridia	Oscillospirales	CAG-272	UMGS1815
ASV0196	Unclassified Lachnospiraceae	Zafirlukast	0.375308	0.69444	0.953034	Clostridia	Lachnospirales	Lachnospiraceae	NA
ASV0054	Unclassified Lachnospiraceae	Zafirlukast	0.405996	0.699538	0.953034	Clostridia	Lachnospirales	Lachnospiraceae	NA
ASV0034	Mucispirillum schaedleri	Zafirlukast	-0.317184	0.713417	0.953034	Deferribacteres	Deferribacterales	Mucispirillaceae	Mucispirillum
ASV0323	Unclassified Lachnospiraceae	Zafirlukast	-0.482627	0.715246	0.953034	Clostridia	Lachnospirales	Lachnospiraceae	NA
ASV0148	Unclassified Lachnospiraceae	Zafirlukast	0.46629	0.719822	0.953034	Clostridia	Lachnospirales	Lachnospiraceae	NA
ASV0249	Unclassified AM07-15	Zafirlukast	0.232363	0.72054	0.953034	Clostridia	Oscillospirales	Butyricicoccaceae	AM07-15
ASV0140	Unclassified Lachnospiraceae	Zafirlukast	-0.496413	0.720548	0.953034	Clostridia	Lachnospirales	Lachnospiraceae	NA
ASV0174	Erysipelatoclostridium cocleatum	Zafirlukast	-0.531124	0.727651	0.953034	Bacilli	Erysipelotrichales	Erysipelatoclostridiaceae	Erysipelatoclostridium
ASV0052	Unclassified Desulfovibrionaceae	Zafirlukast	0.117163	0.733053	0.953034	Desulfovibrionia	Desulfovibrionales	Desulfovibrionaceae	NA
ASV0244	Unclassified Lachnospiraceae	Zafirlukast	0.482343	0.739175	0.953034	Clostridia	Lachnospirales	Lachnospiraceae	NA
ASV0047	Parabacteroides goldsteinii	Zafirlukast	-0.167584	0.740834	0.953034	Bacteroidia	Bacteroidales	Tannerellaceae	Parabacteroides
ASV0216	Unclassified Lachnospiraceae	Zafirlukast	0.343031	0.742686	0.953034	Clostridia	Lachnospirales	Lachnospiraceae	NA
ASV0340	Unclassified Intestinimonas	Zafirlukast	0.448662	0.744035	0.953034	Clostridia	Oscillospirales	Oscillospiraceae	Intestinimonas
ASV0208	Unclassified ER4	Zafirlukast	0.326352	0.751206	0.955152	Clostridia	Oscillospirales	Oscillospiraceae	ER4
ASV0031	Unclassified Alistipes	Zafirlukast	0.116292	0.754896	0.955152	Bacteroidia	Bacteroidales	Rikenellaceae	Alistipes
ASV0178	Unclassified Eggerthellaceae	Zafirlukast	-0.183151	0.760483	0.955152	Coriobacteriia	Coriobacteriales	Eggerthellaceae	NA
ASV0268	Unclassified Bacteria	Zafirlukast	0.297769	0.762446	0.955152	NA	NA	NA	NA
ASV0019	Unclassified Lachnospiraceae	Zafirlukast	0.265101	0.77335	0.956979	Clostridia	Lachnospirales	Lachnospiraceae	NA
ASV0073	Unclassified Acutalibacteraceae	Zafirlukast	-0.300446	0.776591	0.956979	Clostridia	Oscillospirales	Acutalibacteraceae	NA
ASV0304	Unclassified Lachnospiraceae	Zafirlukast	-0.286443	0.777015	0.956979	Clostridia	Lachnospirales	Lachnospiraceae	NA
ASV0404	Unclassified Ruminococcaceae	Zafirlukast	-0.342281	0.780693	0.956979	Clostridia	Oscillospirales	Ruminococcaceae	NA
ASV0189	Unclassified Intestinimonas	Zafirlukast	0.312465	0.79206	0.965721	Clostridia	Oscillospirales	Oscillospiraceae	Intestinimonas
ASV0185	Unclassified Lachnospiraceae	Zafirlukast	0.303916	0.79795	0.967726	Clostridia	Lachnospirales	Lachnospiraceae	NA
ASV0061	Unclassified Muribaculaceae	Zafirlukast	0.108264	0.806391	0.96795	Bacteroidia	Bacteroidales	Muribaculaceae	NA
ASV0105	Unclassified Limosilactobacillus	Zafirlukast	0.280271	0.806625	0.96795	Bacilli	Lactobacillales	Lactobacillaceae	Limosilactobacillus
ASV0038	CAG-873 sp011959565	Zafirlukast	-0.155338	0.835119	0.968892	Bacteroidia	Bacteroidales	Muribaculaceae	CAG-873
ASV0220	Unclassified Muribaculaceae	Zafirlukast	0.198927	0.836527	0.968892	Bacteroidia	Bacteroidales	Muribaculaceae	NA
ASV0252	CAG-81 sp009917545	Zafirlukast	-0.219387	0.837285	0.968892	Clostridia	Lachnospirales	Lachnospiraceae	CAG-81
ASV0156	Unclassified Lachnospiraceae	Zafirlukast	0.310795	0.837548	0.968892	Clostridia	Lachnospirales	Lachnospiraceae	NA
ASV0227	Unclassified Acutalibacteraceae	Zafirlukast	-0.231309	0.839049	0.968892	Clostridia	Oscillospirales	Acutalibacteraceae	NA
ASV0318	Unclassified MD308	Zafirlukast	0.244811	0.846977	0.968892	Clostridia	Lachnospirales	Lachnospiraceae	MD308
ASV0255	Unclassified Dysosmobacter	Zafirlukast	-0.210537	0.847597	0.968892	Clostridia	Oscillospirales	Oscillospiraceae	Dysosmobacter
ASV0234	UBA7160 sp003612585	Zafirlukast	-0.256486	0.850311	0.968892	Clostridia	Lachnospirales	Lachnospiraceae	UBA7160
ASV0388	Unclassified Lachnospirales	Zafirlukast	0.243449	0.851667	0.968892	Clostridia	Lachnospirales	NA	NA
ASV0020	Muribaculum intestinale	Zafirlukast	0.0834613	0.85287	0.968892	Bacteroidia	Bacteroidales	Muribaculaceae	Muribaculum
ASV0204	Unclassified UBA9502	Zafirlukast	-0.23202	0.854566	0.968892	Clostridia	Lachnospirales	Lachnospiraceae	UBA9502
ASV0177	Eubacterium_R sp011958665	Zafirlukast	0.20283	0.858405	0.968892	Clostridia	Oscillospirales	Acutalibacteraceae	Eubacterium_R
ASV0025	Bacteroides caecimuris	Zafirlukast	0.0764582	0.865332	0.9719	Bacteroidia	Bacteroidales	Bacteroidaceae	Bacteroides
ASV0106	Unclassified Lachnospiraceae	Zafirlukast	-0.150891	0.874807	0.972844	Clostridia	Lachnospirales	Lachnospiraceae	NA
ASV0137	Unclassified ASF356	Zafirlukast	0.159856	0.874824	0.972844	Clostridia	Lachnospirales	Anaerotignaceae	ASF356
ASV0160	Adlercreutzia muris	Zafirlukast	-0.191096	0.884948	0.972844	Coriobacteriia	Coriobacteriales	Eggerthellaceae	Adlercreutzia
ASV0096	Unclassified Firmicutes_A	Zafirlukast	-0.15158	0.885146	0.972844	NA	NA	NA	NA
ASV0022	Alistipes sp002358415	Zafirlukast	-0.061476	0.887507	0.972844	Bacteroidia	Bacteroidales	Rikenellaceae	Alistipes
ASV0009	Faecalibaculum rodentium	Zafirlukast	0.158601	0.897996	0.979632	Bacilli	Erysipelotrichales	Erysipelotrichaceae	Faecalibaculum
ASV0083	Unclassified Eubacterium_F	Zafirlukast	0.12423	0.902371	0.979717	Clostridia	Lachnospirales	Lachnospiraceae	Eubacterium_F
ASV0055	Unclassified Lachnospiraceae	Zafirlukast	-0.0561865	0.913002	0.98131	Clostridia	Lachnospirales	Lachnospiraceae	NA
ASV0329	Unclassified UBA10677	Zafirlukast	0.136119	0.915547	0.98131	Clostridia_A	Christensenellales	CAG-552	UBA10677
ASV0123	Unclassified Lachnospiraceae	Zafirlukast	-0.0721618	0.918052	0.98131	Clostridia	Lachnospirales	Lachnospiraceae	NA
ASV0169	Unclassified CAG-508	Zafirlukast	-0.11889	0.923799	0.98131	Clostridia	TANB77	CAG-508	NA
ASV0132	Unclassified Lachnospiraceae	Zafirlukast	-0.0926669	0.925358	0.98131	Clostridia	Lachnospirales	Lachnospiraceae	NA
ASV0194	Unclassified CAG-508	Zafirlukast	-0.102555	0.92995	0.981614	Clostridia	TANB77	CAG-508	NA
ASV0150	Unclassified Lachnospiraceae	Zafirlukast	0.0823561	0.935636	0.983065	Clostridia	Lachnospirales	Lachnospiraceae	NA
ASV0035	COE1 sp000403335	Zafirlukast	0.0514327	0.944942	0.983791	Clostridia	Lachnospirales	Lachnospiraceae	COE1
ASV0233	Emergencia sp009936045	Zafirlukast	-0.0799973	0.944957	0.983791	Clostridia	Peptostreptococcales	Anaerovoracaceae	Emergencia
ASV0334	Unclassified Lachnospiraceae	Zafirlukast	0.0681377	0.953688	0.987606	Clostridia	Lachnospirales	Lachnospiraceae	NA
ASV0175	Unclassified CAG-1252	Zafirlukast	0.0665207	0.958962	0.987606	Clostridia_A	Christensenellales	CAG-1252	CAG-1252
ASV0119	Unclassified Lachnospiraceae	Zafirlukast	0.0572293	0.961616	0.987606	Clostridia	Lachnospirales	Lachnospiraceae	NA
ASV0115	Unclassified Lachnospiraceae	Zafirlukast	-0.0297763	0.969913	0.990366	Clostridia	Lachnospirales	Lachnospiraceae	NA
ASV0082	Unclassified Lachnospiraceae	Zafirlukast	0.0336468	0.972991	0.990366	Clostridia	Lachnospirales	Lachnospiraceae	NA
ASV0098	Unclassified Lachnospiraceae	Zafirlukast	0.018581	0.982008	0.995102	Clostridia	Lachnospirales	Lachnospiraceae	NA
ASV0232	Unclassified Erysipelatoclostridiaceae	Zafirlukast	-0.0131283	0.990394	0.998021	Bacilli	Erysipelotrichales	Erysipelatoclostridiaceae	NA
ASV0091	Unclassified Lachnospiraceae	Zafirlukast	0.00705415	0.993729	0.998021	Clostridia	Lachnospirales	Lachnospiraceae	NA
ASV0147	Unclassified Lachnospiraceae	Zafirlukast	-0.00293916	0.998021	0.998021	Clostridia	Lachnospirales	Lachnospiraceae	NA

## Sheet: ED10F
ASV	Species	Drug	Regression_coefficient	P_value	Adjusted_P	Phylum	Class	Order	Family	Genus
ASV0001	Unclassified Phocaeicola	Terfenadine	-0.31631	0.634251	0.792814	Bacteroidota	Bacteroidia	Bacteroidales	Bacteroidaceae	Unclassified Phocaeicola
ASV0002	Akkermansia muciniphila	Terfenadine	-0.818076	0.0183424	0.144119	Verrucomicrobiota	Verrucomicrobiae	Verrucomicrobiales	Akkermansiaceae	Akkermansia muciniphila
ASV0003	Unclassified Blautia_A	Terfenadine	0.785068	0.203129	0.497453	Firmicutes_A	Clostridia	Lachnospirales	Lachnospiraceae	Unclassified Blautia_A
ASV0004	Unclassified Escherichia	Terfenadine	-0.601639	0.353798	0.60809	Proteobacteria	Gammaproteobacteria	Enterobacterales	Enterobacteriaceae	Unclassified Escherichia
ASV0005	Bacteroides sp902362375	Terfenadine	1.00298	0.701712	0.839004	Bacteroidota	Bacteroidia	Bacteroidales	Bacteroidaceae	Bacteroides sp902362375
ASV0006	Unclassified Blautia_A	Terfenadine	1.09193	0.137349	0.397588	Firmicutes_A	Clostridia	Lachnospirales	Lachnospiraceae	Unclassified Blautia_A
ASV0008	Bacteroides stercoris	Terfenadine	-0.513121	0.665114	0.812917	Bacteroidota	Bacteroidia	Bacteroidales	Bacteroidaceae	Bacteroides stercoris
ASV0009	Unclassified Phocaeicola	Terfenadine	-3.27031	0.0108493	0.114102	Bacteroidota	Bacteroidia	Bacteroidales	Bacteroidaceae	Unclassified Phocaeicola
ASV0010	Blautia_A faecis	Terfenadine	-0.63768	0.378102	0.611636	Firmicutes_A	Clostridia	Lachnospirales	Lachnospiraceae	Blautia_A faecis
ASV0011	Bacteroides uniformis	Terfenadine	-0.67144	0.221363	0.498765	Bacteroidota	Bacteroidia	Bacteroidales	Bacteroidaceae	Bacteroides uniformis
ASV0013	Mediterraneibacter faecis	Terfenadine	0.375841	0.367337	0.611636	Firmicutes_A	Clostridia	Lachnospirales	Lachnospiraceae	Mediterraneibacter faecis
ASV0014	Agathobacter rectalis	Terfenadine	-1.30582	0.101729	0.371196	Firmicutes_A	Clostridia	Lachnospirales	Lachnospiraceae	Agathobacter rectalis
ASV0015	Unclassified Blautia_A	Terfenadine	0.715355	0.454072	0.693721	Firmicutes_A	Clostridia	Lachnospirales	Lachnospiraceae	Unclassified Blautia_A
ASV0016	Unclassified Bacteroides	Terfenadine	-0.12247	0.88546	0.926259	Bacteroidota	Bacteroidia	Bacteroidales	Bacteroidaceae	Unclassified Bacteroides
ASV0018	Bifidobacterium adolescentis	Terfenadine	-0.535193	0.561201	0.763974	Actinobacteriota	Actinomycetia	Actinomycetales	Bifidobacteriaceae	Bifidobacterium adolescentis
ASV0019	CAG-495 sp001917125	Terfenadine	-1.05456	0.569508	0.763974	Proteobacteria	Alphaproteobacteria	RF32	CAG-239	CAG-495 sp001917125
ASV0020	Bacteroides ovatus	Terfenadine	0.370523	0.870159	0.926259	Bacteroidota	Bacteroidia	Bacteroidales	Bacteroidaceae	Bacteroides ovatus
ASV0021	Unclassified Dorea_A	Terfenadine	-0.173889	0.745181	0.841358	Firmicutes_A	Clostridia	Lachnospirales	Lachnospiraceae	Unclassified Dorea_A
ASV0022	Unclassified GCA-900066495	Terfenadine	-1.34743	0.163433	0.441589	Firmicutes_A	Clostridia	Peptostreptococcales	Peptostreptococcaceae	Unclassified GCA-900066495
ASV0024	Gemmiger formicilis	Terfenadine	-0.443338	0.244848	0.498765	Firmicutes_A	Clostridia	Oscillospirales	Ruminococcaceae	Gemmiger formicilis
ASV0025	KLE1615 sp900066985	Terfenadine	-0.0923993	0.892577	0.926259	Firmicutes_A	Clostridia	Lachnospirales	Lachnospiraceae	KLE1615 sp900066985
ASV0026	Unclassified Bifidobacterium	Terfenadine	1.51219	0.0398521	0.273983	Actinobacteriota	Actinomycetia	Actinomycetales	Bifidobacteriaceae	Unclassified Bifidobacterium
ASV0027	Alistipes putredinis	Terfenadine	-0.684743	0.344786	0.60809	Bacteroidota	Bacteroidia	Bacteroidales	Rikenellaceae	Alistipes putredinis
ASV0028	Bilophila wadsworthia	Terfenadine	-0.00763465	0.99084	0.99084	Desulfobacterota	Desulfovibrionia	Desulfovibrionales	Desulfovibrionaceae	Bilophila wadsworthia
ASV0029	Agathobaculum butyriciproducens	Terfenadine	2.19265	0.107984	0.371196	Firmicutes_A	Clostridia	Oscillospirales	Butyricicoccaceae	Agathobaculum butyriciproducens
ASV0030	Romboutsia ilealis	Terfenadine	-0.341254	0.758607	0.841358	Firmicutes_A	Clostridia	Peptostreptococcales	Peptostreptococcaceae	Romboutsia ilealis
ASV0031	Sutterella wadsworthensis	Terfenadine	-0.0304894	0.978961	0.99084	Proteobacteria	Gammaproteobacteria	Burkholderiales	Burkholderiaceae	Sutterella wadsworthensis
ASV0033	Unclassified Bacteroides	Terfenadine	-0.333978	0.607703	0.777295	Bacteroidota	Bacteroidia	Bacteroidales	Bacteroidaceae	Unclassified Bacteroides
ASV0034	Unclassified Collinsella	Terfenadine	1.08191	0.0504432	0.308264	Actinobacteriota	Coriobacteriia	Coriobacteriales	Coriobacteriaceae	Unclassified Collinsella
ASV0036	Unclassified Faecalibacterium	Terfenadine	-0.358945	0.537517	0.763974	Firmicutes_A	Clostridia	Oscillospirales	Ruminococcaceae	Unclassified Faecalibacterium
ASV0037	Unclassified Bariatricus	Terfenadine	-0.745483	0.0850265	0.371196	Firmicutes_A	Clostridia	Lachnospirales	Lachnospiraceae	Unclassified Bariatricus
ASV0038	Unclassified Bacteroides	Terfenadine	-0.880495	0.543468	0.763974	Bacteroidota	Bacteroidia	Bacteroidales	Bacteroidaceae	Unclassified Bacteroides
ASV0039	Unclassified Bacteroides	Terfenadine	-1.85075	0.0771109	0.371196	Bacteroidota	Bacteroidia	Bacteroidales	Bacteroidaceae	Unclassified Bacteroides
ASV0040	Unclassified Faecalibacillus	Terfenadine	2.89794	0.00814062	0.114102	Firmicutes	Bacilli	Erysipelotrichales	Erysipelatoclostridiaceae	Unclassified Faecalibacillus
ASV0041	Agathobaculum butyriciproducens	Terfenadine	0.441209	0.603597	0.777295	Firmicutes_A	Clostridia	Oscillospirales	Butyricicoccaceae	Agathobaculum butyriciproducens
ASV0042	Unclassified Parasutterella	Terfenadine	-0.63186	0.0952249	0.371196	Proteobacteria	Gammaproteobacteria	Burkholderiales	Burkholderiaceae	Unclassified Parasutterella
ASV0043	Holdemanella biformis	Terfenadine	-0.477141	0.30393	0.559617	Firmicutes	Bacilli	Erysipelotrichales	Erysipelotrichaceae	Holdemanella biformis
ASV0045	Unclassified Barnesiella	Terfenadine	-0.578526	0.305246	0.559617	Bacteroidota	Bacteroidia	Bacteroidales	Barnesiellaceae	Unclassified Barnesiella
ASV0046	Unclassified Holdemanella	Terfenadine	1.46869	0.228154	0.498765	Firmicutes	Bacilli	Erysipelotrichales	Erysipelotrichaceae	Unclassified Holdemanella
ASV0047	Unclassified CAG-74	Terfenadine	-1.20643	0.0124475	0.114102	Firmicutes_A	Clostridia_A	Christensenellales	CAG-74	Unclassified CAG-74
ASV0048	Unclassified Blautia_A	Terfenadine	1.15244	0.495946	0.737217	Firmicutes_A	Clostridia	Lachnospirales	Lachnospiraceae	Unclassified Blautia_A
ASV0049	enterica	Terfenadine	1.21617	0.208026	0.497453	Proteobacteria	Gammaproteobacteria	Enterobacterales	Enterobacteriaceae	Salmonella enterica
ASV0050	Unclassified Agathobacter	Terfenadine	2.64666	0.11704	0.378658	Firmicutes_A	Clostridia	Lachnospirales	Lachnospiraceae	Unclassified Agathobacter
ASV0051	Unclassified Phocaeicola	Terfenadine	0.523194	0.76487	0.841358	Bacteroidota	Bacteroidia	Bacteroidales	Bacteroidaceae	Unclassified Phocaeicola
ASV0053	Ruminococcus_D bicirculans	Terfenadine	1.22166	0.419846	0.659757	Firmicutes_A	Clostridia	Oscillospirales	Ruminococcaceae	Ruminococcus_D bicirculans
ASV0056	Unclassified Lachnospiraceae	Terfenadine	-0.747802	0.168607	0.441589	Firmicutes_A	Clostridia	Lachnospirales	Lachnospiraceae	Unclassified Lachnospiraceae
ASV0059	Enterocloster sp000431375	Terfenadine	-1.43689	8.78368e-05	0.00483103	Firmicutes_A	Clostridia	Lachnospirales	Lachnospiraceae	Enterocloster sp000431375
ASV0060	Alistipes onderdonkii	Terfenadine	-1.63685	0.241401	0.498765	Bacteroidota	Bacteroidia	Bacteroidales	Rikenellaceae	Alistipes onderdonkii
ASV0062	Coprobacter secundus	Terfenadine	-0.786073	0.134095	0.397588	Bacteroidota	Bacteroidia	Bacteroidales	Coprobacteraceae	Coprobacter secundus
ASV0063	Unclassified Gemmiger	Terfenadine	-0.443826	0.282795	0.555489	Firmicutes_A	Clostridia	Oscillospirales	Ruminococcaceae	Unclassified Gemmiger
ASV0064	CAG-41 sp900066215	Terfenadine	-1.99839	0.0705813	0.371196	Firmicutes_A	Clostridia	Monoglobales_A	UBA1381	CAG-41 sp900066215
ASV0065	Odoribacter splanchnicus	Terfenadine	2.24544	0.00576659	0.114102	Bacteroidota	Bacteroidia	Bacteroidales	Marinifilaceae	Odoribacter splanchnicus
ASV0066	Unclassified KLE1615	Terfenadine	3.70379	0.00915937	0.114102	Firmicutes_A	Clostridia	Lachnospirales	Lachnospiraceae	Unclassified KLE1615
ASV0070	Unclassified Butyricicoccaceae	Terfenadine	0.4798	0.727082	0.841358	Firmicutes_A	Clostridia	Oscillospirales	Butyricicoccaceae	Unclassified Butyricicoccaceae
ASV0072	Unclassified Flavonifractor	Terfenadine	-0.909936	0.0952177	0.371196	Firmicutes_A	Clostridia	Oscillospirales	Oscillospiraceae	Unclassified Flavonifractor

## Sheet: ED10G
Mouse	Treatment	Days	CFU
B182	DMSO	0	43987.3
B183	DMSO	0	1.57047e+06
B184	DMSO	0	453020
B188	Chlorpromazine	0	19574.5
B189	Chlorpromazine	0	228571
B191	Clotrimazole	0	230000
B192	Clotrimazole	0	172012
B193	Clotrimazole	0	47477.7
B194	Clomiphene	0	20000
B196	Clomiphene	0	1.80337e+06
B182	DMSO	6	1.61765e+06
B183	DMSO	6	392157
B184	DMSO	6	1.04839e+06
B188	Chlorpromazine	6	1.51899e+06
B189	Chlorpromazine	6	229885
B191	Clotrimazole	6	871795
B192	Clotrimazole	6	2.11382e+06
B193	Clotrimazole	6	1.24294e+06
B194	Clomiphene	6	1.20968e+06
B196	Clomiphene	6	614035
B200	DMSO	0	141844
B201	DMSO	0	87336.2
B202	DMSO	0	19047.6
B209	Terfenadine	0	1.42202e+06
B210	Terfenadine	0	1.24402e+06
B211	Terfenadine	0	168539
B215	Zafirlukast	0	292887
B216	Zafirlukast	0	81300.8
B217	Zafirlukast	0	765306
B200	DMSO	6	451977
B201	DMSO	6	1.44385e+06
B202	DMSO	6	20
B209	Terfenadine	6	2.87356e+06
B210	Terfenadine	6	1.71569e+06
B211	Terfenadine	6	175439
B215	Zafirlukast	6	189873
B216	Zafirlukast	6	1.55556e+06
B217	Zafirlukast	6	367454
B238	DMSO	0	47339.9
B239	DMSO	0	281075
B240	Clotrimazole	0	93709.9
B241	Clotrimazole	0	724638
B242	Clotrimazole	0	1.0211e+06
B243	Chlorpromazine	0	101871
B244	Chlorpromazine	0	729825
B245	Chlorpromazine	0	183007
B246	Clomiphene	0	227405
B247	Clomiphene	0	56651.8
B248	Clomiphene	0	512656
B249	Zafirlukast	0	331754
B250	Zafirlukast	0	39832.3
B251	Zafirlukast	0	177465
B252	Zafirlukast	0	188174
B238	DMSO	6	48054.9
B239	DMSO	6	238367
B240	Clotrimazole	6	88592.2
B241	Clotrimazole	6	739898
B242	Clotrimazole	6	629723
B243	Chlorpromazine	6	146707
B244	Chlorpromazine	6	648649
B245	Chlorpromazine	6	255278
B246	Clomiphene	6	303305
B247	Clomiphene	6	80909.1
B248	Clomiphene	6	1.39738e+06
B249	Zafirlukast	6	320073
B250	Zafirlukast	6	62397.4
B251	Zafirlukast	6	138996
B252	Zafirlukast	6	269802
B274	DMSO	0	428647
B275	DMSO	0	59564.7
B276	Clotrimazole	0	775888
B277	Clotrimazole	0	17412.9
B278	Chlorpromazine	0	94936.7
B279	Chlorpromazine	0	171199
B280	Chlorpromazine	0	933489
B281	Chlorpromazine	0	2575.11
B282	Clomiphene	0	28448.7
B283	Clomiphene	0	225391
B284	Zafirlukast	0	809249
B285	Zafirlukast	0	110128
B274	DMSO	6	6029.05
B275	DMSO	6	120411
B276	Clotrimazole	6	429185
B277	Clotrimazole	6	432277
B278	Chlorpromazine	6	202254
B279	Chlorpromazine	6	218579
B280	Chlorpromazine	6	780814
B281	Chlorpromazine	6	3133.16
B282	Clomiphene	6	69572.9
B283	Clomiphene	6	543725
B284	Zafirlukast	6	504096

## Sheet: ED10H
Mouse	Counts	Day	Treatment
B352	1160000000	0	DMSO
B353	659000000	0	DMSO
B354	377000000	0	DMSO
B367	778000000	0	Terfenadine
B368	621000000	0	Terfenadine
B369	894000000	0	Terfenadine
B352	1240000000	6	DMSO
B353	1470000000	6	DMSO
B354	754000000	6	DMSO
B367	1180000000	6	Terfenadine
B368	911000000	6	Terfenadine
B369	215000000	6	Terfenadine
B327	189000000	0	DMSO
B328	149000000	0	DMSO
B329	132000000	0	DMSO
B330	95100000	0	DMSO
B331	46500000	0	DMSO
B344	70200000	0	Terfenadine
B345	67800000	0	Terfenadine
B346	71400000	0	Terfenadine
B347	164000000	0	Terfenadine
B327	419000000	6	DMSO
B328	849000000	6	DMSO
B329	98700000	6	DMSO
B330	78400000	6	DMSO
B331	96800000	6	DMSO
B344	422000000	6	Terfenadine
B345	491000000	6	Terfenadine
B346	245000000	6	Terfenadine
B347	379000000	6	Terfenadine
B370	503000000	0	Terfenadine
B371	54300000	0	Terfenadine
B372	245000000	0	Terfenadine
B373	115000000	0	Terfenadine
B374	139000000	0	Terfenadine
B375	19700000	0	DMSO
B376	60400000	0	DMSO
B377	61500000	0	DMSO
B378	164000000	0	DMSO
B379	177000000	0	DMSO
B370	40500000	6	Terfenadine
B371	89000000	6	Terfenadine
B372	26100000	6	Terfenadine
B373	72500000	6	Terfenadine
B374	74300000	6	Terfenadine
B375	101000000	6	DMSO
B376	22300000	6	DMSO
B377	9220000	6	DMSO
B378	326000000	6	DMSO
B379	151000000	6	DMSO
